# Supplementary material for: Integrated cellular 4D-TIMS lipidomics and transcriptomics for characterization of anti-inflammatory and anti-atherosclerotic phenotype of MyD88-KO macrophages
Source: Front Cell Dev Biol. 2024 Aug 23;12:1450971. doi: 10.3389/fcell.2024.1450971 (PMC11377276; doi:10.3389/fcell.2024.1450971)
Supplement: Supplementary file 2 [file DataSheet3.XLSX]

## Sheet: Fig. 2
	Detected ions using LC-TIMS-MS in ESI+ and extracted by the optimized dual method.							Detected ions using LC-TIMS-MS in ESI- and extracted by the optimized dual method.
	Lipid class	Name	Ion type	Measured m/z	Retention time (min)	CCS (Å2)		Lipid class	Name	Ion type	Measured m/z	Retention time (min)	CCS (Å2)
	CER	Cer 18:2;2O_22:0	[M+H]+	620.596	16.17	272.2		FAHFA	FAHFA 16:0_18:2	[M-H]-	533.456	9.15	247.6
		Cer 18:2;2O_24:0	[M+H]+	648.63	16.85	278.6		GM3	GM3 34:1;2O	[M-H]-	1151.7	11.18	341
		Cer 18:2;2O_24:1	[M+H]+, [M+Na]+	646.613	16.25	275.9		LPE	LPE 16:0 SN1	[M-H]-	452.278	5.77	211.6
		Cer d18:1_18:0	[M+H]+, [M+K]+, [M+Na]+	566.551	15.13	264			LPE 16:1 SN1	[M-H]-	450.263	4.4	207.8
		Cer d18:1_22:0	[M+H]+	622.614	16.65	276.6			LPE 17:1 SN1	[M-H]-	464.278	5.42	212
		Cer d18:1_24:0	[M+H]+	650.645	17.28	283			LPE 18:0 SN1	[M-H]-	480.309	7.36	218.4
		Cer d18:1_24:1	[M+H]+	648.629	16.71	279.6			LPE 18:1 SN1	[M-H]-	478.294	5.88	215.7
	HexCER	HexCer 22:1;2O/20:0;O	[M+H]+	828.693	15.97	309			LPE 18:2 SN2	[M-H]-	476.279	4.97	212.9
	LPC	LPC 14:0 SN1	[M+H]+	468.308	4.13	225.5			LPE 20:1 SN1	[M-H]-	506.326	7.34	222.5
		LPC 14:0 SN2	[M+H]+	468.309	4.42	225.2			LPE 20:1 SN2	[M-H]-	506.326	7.55	224.1
		LPC 16:0 SN2	[M+H]+	496.339	5.51	233.7			LPE 20:2	[M-H]-	504.309	6.52	220.8
		LPC 16:0 SN1	[M+H]+, [M+Na]+	496.34	5.86	232.6			LPE 20:3	[M-H]-	502.294	5.93	220.9
		LPC 16:1 SN1	[M+H]+	494.324	4.53	228.5			LPE 20:4 SN2	[M-H]-	500.279	5.03	217.6
		LPC 17:0 SN1	[M+H]+, [M+Na]+	510.355	6.64	236.3			LPE 20:5	[M-H]-	498.263	4.28	216.5
		LPC 17:1	[M+H]+	508.34	5.52	230.7			LPE 22:3	[M-H]-	530.325	7.19	226.6
		LPC 18:0 SN1	[M+H]+	524.371	7.42	239.5			LPE 22:4 SN1	[M-H]-	528.31	6.21	223.9
		LPC 18:1 SN1	[M+H]+, [M+Na]+	522.356	5.95	236.7			LPE 22:6 SN1	[M-H]-	524.278	4.99	221.7
		LPC 18:1 SN2	[M+H]+	522.355	6.27	235.1			LPE 24:0	[M-H]-	564.403	11.72	239.3
		LPC 18:2 SN1	[M+H]+	520.34	5.07	231.1			LPE 24:5	[M-H]-	554.326	6.73	229.6
		LPC 20:1 SN2	[M+H]+	550.386	7.42	243			LPE 24:6	[M-H]-	552.308	6.09	228.5
		LPC 20:1 SN1	[M+H]+	550.386	7.75	241.4		LPI	LPI 18:0	[M-H]-	599.321	6.12	241.1
		LPC 20:2 SN1	[M+H]+	548.371	6.91	237.6			LPI 18:1 SN1	[M-H]-	597.306	5.04	237.9
		LPC 20:4 SN2	[M+H]+	544.341	5.12	233.7		PA	PA 14:0_16:0	[M-H]-	619.435	12.64	250.4
		LPC 38:0-SN2	[M+H]+	804.683	17.07	306.5			PA 16:0_16:0	[M-H]-	647.466	13.72	256.5
		LPC 38:1 SN2	[M+H]+	802.669	16.48	303.5			PA 16:0_16:1	[M-H]-	645.451	13.12	255
		LPC 38:5 SN2	[M+H]+	794.603	14.77	296.1			PA 16:0_18:0	[M-H]-	675.497	14.63	263.7
		LPC 40:3 SN2	[M+H]+	826.667	16.14	304.6			PA 16:0_18:1	[M-H]-	673.481	14	261.1
		LPC 42:1 SN2	[M+H]+	858.731	17.88	315.1		PC	PC 18:0_18:2	[M+HCOOH-H]-, [M+Cl]-	830.592	14.41	297.3
		LPC 42:3 SN2	[M+H]+	854.698	16.83	310.5		PC-O	PC O-18:1_16:0	[M+HCOOH-H]-, [M+Cl]-	790.597	14.79	292.4
	LPE	LPE 16:1	[M+H]+	452.277	4.7	212.4		PE	PE 14:0_16:0	[M-H]-	662.476	13.07	258
		LPE 17:1 SN1	[M+H]+	466.294	5.66	213.6			PE 16:0_16:0	[M-H]-	690.508	14.04	264.6
		LPE 18:1 SN1	[M+H]+	480.309	6.12	220.7			PE 16:0_16:1	[M-H]-	688.491	13.36	262.5
		LPE 18:1 SN2	[M+H]+	480.309	6.48	217.2			PE 16:0_18:0	[M-H]-	718.539	14.85	270.7
		LPE 20:4	[M+H]+	502.293	5.28	218.7			PE 16:0_18:1	[M-H]-, [M-H-H2O]-	716.524	14.26	269.2
		LPE 22:5	[M+H]+	528.309	5.66	223.6			PE 16:0_20:4	[M-H]-	738.508	13.74	271.7
		LPE 22:6	[M+H]+	526.293	5.26	221.9			PE 16:0_20:5	[M-H]-	736.493	13.19	270.1
	PC	PC 10:0_16:0	[M+H]+	650.474	10.89	268.7			PE 16:0_22:5	[M-H]-	764.524	13.96	275.7
		PC 10:0_28:7	[M+H]+	804.553	13.02	290.3			PE 16:0_22:6	[M-H]-	762.507	13.66	275.2
		PC 11:0_24:3	[M+H]+	770.57	14.33	292			PE 16:1_14:0	[M-H]-	660.461	12.37	256.4
		PC 12:0_16:1	[M+H]+	676.492	11.44	272.8			PE 16:1_16:1	[M-H]-	686.478	12.73	261.2
		PC 12:0_24:3	[M+H]+	784.585	14.03	291.8			PE 16:1_18:1	[M-H]-	714.508	13.6	267.1
		PC 12:0_24:4	[M+H]+	782.567	13.56	289.6			PE 17:0_14:1	[M-H]-	674.476	12.93	260
		PC 12:0_34:1	[M+H]+	928.77	18.43	324.9			PE 17:0_16:0	[M-H]-	704.524	14.25	266.1
		PC 13:0_16:1	[M+H]+	690.507	12.12	276.6			PE 17:0_18:1	[M-H]-	730.539	14.53	271.2
		PC 14:0_14:0	[M+H]+, [M+Na]+	678.508	12.08	276.1			PE 17:1_16:0	[M-H]-	702.508	13.82	266.1
		PC 14:0_15:0	[M+H]+, [M+Na]+	692.523	12.63	278.7			PE 17:1_18:1	[M-H]-	728.524	14.06	270.1
		PC 14:0_18:1	[M+H]+	732.554	13.76	285.1			PE 18:0_18:1	[M-H]-	744.554	15.08	275.3
		PC 14:0_19:1	[M+H]+	746.572	17.3	286.6			PE 18:0_20:4	[M-H]-	766.539	14.61	277.8
		PC 14:0_21:1	[M+H]+	774.603	15.98	291.3			PE 18:0_20:5	[M-H]-	764.523	14.14	276.2
		PC 14:0_22:6	[M+H]+	778.538	12.72	286.4			PE 18:0_22:6	[M-H]-	790.539	14.55	281.9
		PC 15:0_15:0	[M+H]+	706.539	14.45	280.6			PE 18:1_17:0	[M-H]-	730.539	14.69	272.2
		PC 15:0_18:1	[M+H]+	746.571	15.84	286.9			PE 18:1_18:1 Cis	[M-H]-	742.539	14.47	273.7
		PC 16:0_14:0	[M+H]+, [M+Na]+	706.539	13.13	281.9			PE 18:1_18:2	[M-H]-	740.523	13.98	272.2
		PC 16:0_14:1	[M+H]+	704.523	12.78	280			PE 18:1_19:0	[M-H]-	758.57	15.45	278.9
		PC 16:0_16:0	[M+H]+, [M+Na]+	734.57	14.09	288.4			PE 18:1_19:1	[M-H]-	756.554	14.86	276.8
		PC 16:0_16:1	[M+H]+	732.553	15.76	284.3			PE 18:1_20:0	[M-H]-	772.586	15.86	282
		PC 16:0_17:0	[M+H]+	748.585	14.39	289.4			PE 18:1_20:1	[M-H]-	770.57	15.25	279.9
		PC 16:0_18:1	[M+H]+, [M+K]+, [M+Na]+	760.586	14.33	289.9			PE 18:1_22:1	[M-H]-	798.602	15.93	286
		PC 16:0_18:2	[M+H]+, [M+Na]+	758.57	13.68	287.7			PE 20:3_18:0	[M-H]-, [M-H-H2O]-	768.556	14.9	278.3
		PC 16:0_19:0	[M+H]+	776.619	15.23	294.5			PE 22:4_18:0	[M-H]-	794.571	15.2	283.9
		PC 16:0_20:4	[M+H]+	782.568	13.78	290.3			PE 24:0_18:1	[M-H]-	828.648	17.13	293.7
		PC 16:0_22:6	[M+H]+, [M+Na]+	806.569	13.71	292.8		PE-O	PE O-16:0_20:1	[M-H]-	730.575	15.58	274.3
		PC 16:0_38:7	[M+H]+	1028.8	18.25	335.5			PE O-16:0_20:4	[M-H]-	724.528	14.32	271.2
		PC 16:1_16:1	[M+H]+	730.537	13.19	284.2			PE O-16:0_22:5	[M-H]-	750.544	14.47	275.3
		PC 16:1_16:1 Trans	[M+H]+	730.538	12.82	282.9			PE O-16:1_18:1	[M-H]-	700.529	14.79	268.3
		PC 16:1_34:1	[M+H]+	982.819	18.83	333.6			PE O-16:1_20:1	[M-H]-	728.56	15.57	274.9
		PC 17:0_14:1	[M+H]+, [M+Na]+	718.538	12.97	280.8			PE O-16:1_20:3	[M-H]-	724.529	14.58	271.8
		PC 17:1_17:1	[M+H]+, [M+H-H2O]+	758.568	14.14	288.5			PE O-16:1_20:4	[M-H]-	722.512	14.25	271.5
		PC 18:0_16:0	[M+H]+	762.599	14.97	294.1			PE O-16:1_20:5	[M-H]-	720.498	13.74	270.2
		PC 18:0_17:2	[M+H]+, [M+Na]+	772.585	15.39	287			PE O-16:1_22:1	[M-H]-	756.592	16.28	281
		PC 18:0_18:0	[M+H]+	790.629	15.75	300.1			PE O-16:1_22:5	[M-H]-	748.529	14.3	274.7
		PC 18:0_18:1	[M+K]+, [M+Na]+	826.574	15.23	299.6			PE O-16:1_22:6	[M-H]-	746.515	14.17	274.5
		PC 18:0_22:6	[M+H]+	834.6	14.16	296.9			PE O-16:1_24:6	[M-H]-	774.545	14.77	280.4
		PC 18:1_14:0	[M+H]+, [M+Na]+, [M+K]+,	732.555	13.43	284			PE O-18:0_16:0	[M-H]-	704.56	15.41	269.5
		PC 18:1_18:0	[M+H]+, [M+Na]+	788.617	15.19	296.6			PE O-18:0_20:4	[M-H]-	752.559	15.14	277.1
		PC 18:1_18:1 Trans	[M+H]+, [M+Na]+, [M+K]+	786.601	14.53	293.5			PE O-18:1_20:3	[M-H]-	752.56	15.36	277.9
		PC 19:0_14:1	[M+H]+, [M+Na]+	746.569	15.23	283.9			PE O-18:2_18:1	[M-H]-	726.544	14.95	273.3
		PC 19:0_18:4	[M+H]+	796.582	14.71	295.5			PE O-18:2_20:1	[M-H]-	754.576	15.68	278.9
		PC 20:0_19:2	[M+H]+	828.647	15.71	302.8			PE O-18:2_22:6	[M-H]-	772.528	14.37	278.8
		PC 21:1_21:1	[M+H]+	870.695	16.73	310.5		PG	PG 16:0_17:0	[M-H]-	735.52	7.51	280.6
		PC 22:0_15:1	[M+H]+	802.631	15.5	299.2			PG 16:0_18:1	[M-H]-	747.519	12.39	280
		PC 22:0_24:2	[M+H]+	926.759	18.1	322.3			PG 17:0_14:1	[M-H]-	705.471	11.74	267.1
		PC 22:1_22:1	[M+H]+	898.726	17.4	316.6			PG 18:0_18:1	[M-H]-	775.549	13.97	281.9
		PC 24:1_24:1 Cis	[M+H]+	954.787	18.49	328.4			PG 18:1_18:1;O	[M-H]-	789.529	14.71	290.8
		PC 26:3_26:4	[M+H]+	1000.77	17.69	330.9			PG(16:0/18:1(9Z))	[M-H]-	747.518	13.08	275.8
		PC 30:0_14:1	[M+H]+	900.741	17.97	319.3		PI	PI 16:0_16:0	[M-H]-	809.518	12.55	286.5
		PC 30:1	[M+H]+	704.523	12.53	279.8			PI 16:0_16:1	[M-H]-	807.503	11.88	284.4
		PC 31:0	[M+H]+, [M+Na]+	720.554	13.48	284.1			PI 16:0_18:1	[M-H]-	835.534	12.83	290.5
		PC 33:1	[M+H]+, [M+Na]+	746.571	13.89	287.1			PI 16:0_20:3	[M-H]-	859.534	12.87	294.1
		PC 33:2	[M+H]+	744.554	13.24	285.6			PI 16:0_20:4	[M-H]-	857.518	12.28	292.5
		PC 34:4	[M+H]+	754.536	12.82	284.4			PI 16:1_18:1	[M-H]-	833.517	12.2	289
		PC 35:1	[M+H]+	774.601	14.67	293			PI 17:0_14:1	[M-H]-	793.487	11.42	282.4
		PC 35:2	[M+H]+, [M+Na]+	772.587	14.13	291.4			PI 18:0_18:1	[M-H]-	863.565	13.71	296.7
		PC 36:5	[M+H]+	780.553	13.23	288			PI 18:0_20:2	[M-H]-	889.579	14.02	300.6
		PC 37:2	[M+H]+	800.616	14.95	297.1			PI 18:0_20:3	[M-H]-	887.564	13.76	300.1
		PC 38:1	[M+H]+	816.646	15.97	302.3			PI 18:0_20:4	[M-H]-	885.549	13.23	298.6
		PC 38:2	[M+H]+, [M+Na]+	814.632	15.34	300.2			PI 18:0_22:4	[M-H]-	913.58	13.87	304
		PC 38:3	[M+H]+	812.616	14.87	298			PI 18:0_22:5	[M-H]-	911.563	13.4	302.5
		PC 38:5	[M+H]+	808.585	13.96	293.9			PI 18:0_22:6	[M-H]-	909.55	13.18	302
		PC 39:6	[M+H]+	820.586	13.97	295.3			PI 18:1_18:1	[M-H]-	861.549	13.07	294.6
		PC 40:1	[M+H]+	844.678	16.74	306.9			PI 18:1_18:2	[M-H]-	859.536	12.6	293.5
		PC 40:2	[M+H]+	842.664	16.09	305.3			PI 38:5	[M-H]-	883.534	12.53	296.6
		PC 40:5	[M+H]+	836.616	14.84	299.4		PS	PS 16:0_16:1	[M-H]-	732.482	12.01	273.3
		PC 40:7	[M+H]+	832.584	13.91	296.4			PS 16:0_16:4	[M-H]-	726.437	16.01	283.6
		PC 8:0_24:0	[M+H]+	734.57	11.73	284.3			PS 16:0_18:1	[M-H]-	760.513	12.98	278.9
		PC 8:0_26:2	[M+H]+	758.568	14.43	285.9			PS 16:0_22:6	[M-H]-	806.497	12.37	284.9
		PC 8:0_40:1	[M+H]+	956.804	18.83	331.1			PS 16:1_18:1	[M-H]-	758.498	12.37	277.8
		PC 9:0_28:7	[M+H]+, [M+Na]+	790.536	14.76	291.3			PS 17:0_14:1	[M-H]-	718.467	11.56	270.7
	PC-O	PC O-20:0	[M+H]+	552.403	9.11	246.4			PS 17:1_18:5	[M-H]-	764.451	10.74	318.6
		PC O-28:0	[M+H]+	664.528	12.81	277.9			PS 18:0_18:1	[M-H]-	788.544	13.87	285
		PC O-30:0	[M+H]+, [M+Na]+	692.559	13.79	282.6			PS 18:1_16:4	[M-H]-	752.453	16.18	286.3
		PC O-30:1	[M+H]+	690.544	13.7	279.6			PS 18:1_18:1	[M-H]-	786.528	13.21	283.5
		PC O-31:0	[M+H]+	706.575	14.25	285.3			PS 19:0_16:1	[M-H]-	774.53	12.65	285.6
		PC O-31:1	[M+H]+	704.561	13.71	284.1			PS 20:1_20:1	[M-H]-	842.593	14.79	296.2
		PC O-32:0	[M+H]+, [M+Na]+	720.591	14.69	289		PS-O	PS O-16:0_18:1	[M-H]-	746.534	13.54	278.4
		PC O-32:1	[M+H]+	718.575	14.07	285.8			PS O-18:0_18:1	[M-H]-	774.564	14.36	284.1
		PC O-32:2	[M+H]+	716.559	13.94	284.1		SM	SM d18:1_16:0	[M+HCOOH-H]-, [M+Cl]-	747.566	12.82	286.3
		PC O-33:0	[M+H]+	734.606	14.97	291.1		CER	Cer d18:1_16:0	[M+HCOOH-H]-, [M+Cl]-	582.51	14.09	256.6
		PC O-33:1	[M+H]+, [M+Na]+	732.59	14.5	288.8
		PC O-34:0	[M+H]+, [M+Na]+	748.621	15.54	295.3
		PC O-34:1	[M+H]+, [M+Na]+,	746.607	14.91	292.1
		PC O-34:2	[M+H]+	744.59	14.33	288.5
		PC O-34:5	[M+H]+	738.542	13.98	284.5
		PC O-35:0	[M+H]+	762.638	15.79	297.8
		PC O-35:1	[M+H]+, [M+Na]+	760.622	15.34	295.3
		PC O-36:0	[M+H]+	776.652	16.37	300.4
		PC O-36:1	[M+H]+, [M+Na]+	774.637	15.74	298.3
		PC O-36:2	[M+H]+, [M+Na]+	772.622	15.09	295.7
		PC O-36:4	[M+H]+	768.59	14.37	291.7
		PC O-36:5	[M+H]+	766.575	13.88	289.8
		PC O-37:1	[M+H]+	788.653	16.08	301.3
		PC O-37:2	[M+H]+	786.637	15.58	298.8
		PC O-38:2	[M+H]+, [M+Na]+	800.653	15.89	302.4
		PC O-38:3	[M+H]+	798.635	15.55	299.7
		PC O-38:6	[M+H]+	792.59	14.28	295
		PC O-40:1	[M+H]+	830.699	17.18	309.1
		PC O-40:2	[M+H]+	828.683	16.65	307
		PC O-40:4	[M+H]+	824.653	15.7	302.2
		PC O-40:5	[M+H]+	822.637	15.37	302.3
		PC O-40:6	[M+H]+	820.62	14.7	299.1
		PC O-40:7	[M+H]+	818.606	14.5	298.1
		PC O-41:1	[M+H]+	844.716	17.38	312.2
		PC O-41:2	[M+H]+	842.701	16.95	310.1
		PC O-42:2	[M+H]+	856.714	17.31	312
	PC-P	PC P-18:0_20:4	[M+H]+	794.605	14.55	296
	PE	PE 10:0_30:2	[M+H]+	800.617	16.06	294.9
		PE 10:0_30:7	[M+H]+	790.539	14.05	283
		PE 11:0_21:1	[M+H]+, [M+Na]+	690.507	13.55	271.1
		PE 12:0_24:3	[M+H]+	742.538	14.18	277.9
		PE 13:0_20:1	[M+H]+	704.523	14.03	274.3
		PE 14:0_22:5	[M+H]+	738.507	13.41	274.5
		PE 15:0_15:0	[M+H]+	664.493	13.25	270.2
		PE 16:0_16:2	[M+H]+	688.492	13.06	269.2
		PE 16:0_18:1	[M+H]+, [M+Na]+	718.538	14.43	276.9
		PE 16:0_18:2	[M+H]+, [M+Na]+	716.523	13.82	275.3
		PE 16:0_22:6	[M+H]+, [M+Na]+	764.523	13.84	280.5
		PE 17:0_14:1	[M+H]+	676.491	13.1	267.3
		PE 18:0_20:4	[M+H]+	768.553	14.76	284.8
		PE 18:0_22:6	[M+H]+, [M+Na]+	792.553	14.71	286.9
		PE 18:1_18:1 Trans	[M+H]+, [M+Na]+	744.553	14.64	280
		PE 18:2_18:2	[M+H]+, [M+Na]+	740.523	13.91	278.4
		PE 20:0_18:3	[M+H]+	770.569	15.04	286.5
		PE 20:0_18:5	[M+H]+	766.538	14.11	281.5
		PE 9:0_26:2	[M+H]+	730.538	14.27	277.9
	PE-O	PE O-16:1_16:1	[M+H]+	674.511	14.08	269.6
		PE O-16:1_18:1	[M+H]+, [M+Na]+	702.543	14.95	275.4
		PE O-16:1_20:3	[M+H]+	726.543	14.93	278.8
		PE O-16:1_20:4	[M+H]+	724.526	14.41	275.8
		PE O-16:1_20:5	[M+H]+	722.512	13.88	273.9
		PE O-16:1_22:5	[M+H]+	750.542	14.57	280.3
		PE O-16:1_22:6	[M+H]+	748.529	14.34	277.8
		PE O-18:1_22:5	[M+H]+, [M+Na]+	778.574	15.33	287
		PE O-18:2_18:1	[M+H]+	728.56	15.1	280.2
		PE O-18:3_4:0	[M+H]+	532.341	7.4	229.9
		PE O-9:0_24:2	[M+H]+	688.529	13.04	273.3
	PE-P	PE P-18:0_18:1	[M+H]+	730.575	15.68	282.9
	PG	PG 16:0_18:1	[M+NH4]+, [M+H]+, [M+Na]+	766.559	13.06	290.3
		PG 17:0_14:1	[M+NH4]+, [M+Na]+	724.512	11.76	279.7
	PI	PI 16:0_18:1	[M+NH4]+, [M+K]+, [M+H]+, [M+Na]+	854.575	12.83	300
		PI 17:0_14:1	[M+NH4]+, [M+H]+	812.529	11.45	290.1
		PI 18:0_20:4	[M+NH4]+, [M+H]+	904.59	13.23	305.5
		PI 18:1_18:1	[M+NH4]+, [M+H]+, [M+Na]+	880.59	13.08	301.9
		PI 32:1	[M+NH4]+, [M+Na]+	826.544	11.88	293.8
		PI 34:2	[M+NH4]+, [M+Na]+	852.56	12.21	296.3
		PI 36:1	[M+NH4]+, [M+H]+, [M+Na]+	882.606	13.71	305
		PI 36:4	[M+NH4]+, [M+Na]+	876.561	12.32	299.3
		PI 38:2	[M+NH4]+, [M+Na]+	908.621	14.01	309.1
		PI 38:3	[M+NH4]+, [M+Na]+	906.606	13.75	308
	PS	PS 16:0_18:1	[M+H]+	762.528	13.06	285.4
		PS 16:0_18:2	[M+H]+	760.512	12.43	281.3
		PS 17:0_14:1	[M+H]+	720.481	11.66	275.3
		PS 18:0_18:1	[M+H]+, [M+Na]+	790.559	13.92	291.8
		PS 18:0_18:2	[M+H]+, [M+Na]+	788.543	13.29	288.5
		PS 19:1_19:1	[M+H]+	816.574	14.09	294.4
		PS 24:0_18:1	[M+H]+	874.654	16.13	309.3
		PS 27:0_13:1	[M+H]+	846.621	15.55	301.9
		PS 6:0_26:1	[M+H]+, [M+Na]+	734.497	12.1	279.6
	SM	SM 21:0;2O_13:0	[M+H]+	705.588	13.38	290.1
		SM 34:1;3O	[M+H]+	719.571	12.49	293.4
		SM d18:1_12:0	[M+H]+, [M+Na]+, [M+Na]+	647.512	10.76	275.3
		SM d18:1_16:0	[M+H]+, [M+Na]+, [M+Na]+	703.576	12.98	287
		SM d18:1_16:1	[M+H]+, [M+Na]+	701.559	12.24	283.1
		SM d18:1_18:0	[M+H]+	731.606	13.96	292.8
		SM d18:1_18:1	[M+H]+	729.59	13.3	290
		SM d18:1_24:0	[M+H]+	815.699	16.4	308.6
		SM d18:1_24:1	[M+H]+	813.684	15.72	306
		SM d32:1	[M+H]+	675.543	11.9	280.6
		SM d33:1	[M+H]+, [M+Na]+	689.559	12.45	284.3
		SM d35:1	[M+H]+	717.591	13.48	289.6
		SM d39:1	[M+H]+	773.653	15.3	301.5
		SM d40:1	[M+H]+	787.668	15.65	303
		SM d40:2	[M+H]+	785.653	15.03	301.4
		SM d41:1	[M+H]+	801.684	16.04	306.6
		SM d41:2	[M+H]+	799.669	15.35	304
		SM d42:3	[M+H]+, [M+Na]+	811.667	15.22	303.4
		SM d43:2	[M+H]+	827.701	16.08	309.4
	SPB	SPB 20:1;2O	[M+H]+, [M+Na]+	328.321	8.68	200.4

## Sheet: Fig. 3 AB
	Detected ions using LC-TIMS-MS in ESI- and extracted by dual vs. classical method.							Name	Peak area		Relative quantification (Analyte peak area/ISTDs peak area)
	Lipid class	Name	Ion type	Measured m/z	Retention time (min)	CCS (Å2)			Dual	Classical	Dual	Classical
	CER	Cer d18:1_24:0	[M+HCOOH-H]-, [M+Cl]-	694.635	17.06	281.6		LPE 16:0 SN1	198550	572267	0.380706	0.430396
	FAHFA	FAHFA 16:0/18:2	[M-H]-	533.455	8.78	248.4		LPE 16:0 SN2	174848	127478	0.335259	0.0958749
		FAHFA 18:0/16:0	[M-H]-	537.49	15.44	239.4		LPE 16:1 SN1	1235592	416574	2.36916	0.313301
		FAHFA 18:0/18:2	[M-H]-	561.486	10.48	254.4		LPE 18:0 SN1	0	575464	0	0.432801
		FAHFA 18:0/20:2	[M-H]-	589.518	10.43	261.4		LPE 18:1 SN2	6227758	2124609	11.9413	1.5979
		FAHFA 18:0_18:0	[M-H]-	565.521	16.26	246.5		LPE 18:2 SN2	513891	131098	0.985351	0.0985975
		FAHFA 22:1/22:0	[M-H]-	675.629	12.14	276.3		LPE 20:1 SN2	897614	248214	1.72111	0.186679
	GM3	GM3 34:1;2O	[M-H]-, [M+HCOOH-H]-	1151.7	11.1	341.4		LPE 20:2	291012	86576	0.557996	0.0651129
		GM3 42:1;2O	[M-H]-	1263.83	14.58	362.8		LPE 20:3	733006	200069	1.40549	0.15047
	HexCER	HexCer 18:1;2O/16:0	[M+HCOOH-H]-, [M+Cl]-	744.563	12.94	284.4		LPE 20:4 SN2	4590951	1140630	8.80283	0.857856
	LPE	LPE 16:0 SN1	[M-H]-	452.279	5.67	211.4		LPE 20:5	1305632	306419	2.50346	0.230455
		LPE 16:0 SN2	[M-H]-	452.279	5.31	211.7		LPE 22:1	114272	72778	0.219109	0.0547356
		LPE 16:1 SN1	[M-H]-	450.262	4.37	208		LPE 22:2	229800	132328	0.440626	0.0995226
		LPE 17:1 SN1	[M-H]-	464.279	5.35	211.5		LPE 22:3	481586	117696	0.923408	0.088518
		LPE 18:0 SN1	[M-H]-	480.31	7.24	218.6		LPE 22:4 SN1	568159	186490	1.08941	0.140257
		LPE 18:1 SN2	[M-H]-	478.294	5.78	215.8		LPE 22:5	2112423	549204	4.05043	0.413051
		LPE 18:2 SN2	[M-H]-	476.279	4.92	212.8		LPE 22:6 SN1	3647204	985443	6.99326	0.741142
		LPE 20:1 SN2	[M-H]-	506.325	7.22	223.1		LPE 24:0	258625	278867	0.495896	0.209733
		LPE 20:2	[M-H]-	504.31	6.48	221.1		LPE 24:5	133757	96417	0.25647	0.0725143
		LPE 20:3	[M-H]-	502.294	5.48	218.3		LPE 24:6	397958	135582	0.763057	0.10197
		LPE 20:4 SN2	[M-H]-	500.279	4.98	217.8		PE 14:0_16:0	259230	258028	0.0909684	0.0713801
		LPE 20:5	[M-H]-	498.263	4.26	216.4		PE 14:0_16:1	209109	211727	0.0733801	0.0585715
		LPE 22:1	[M-H]-	534.357	8.87	231.1		PE 16:0_16:0	515672	479416	0.180958	0.132624
		LPE 22:2	[M-H]-	532.341	7.84	228.7		PE 16:0_16:1	4746799	5264804	1.66574	1.45644
		LPE 22:3	[M-H]-	530.326	7.04	226.4		PE 16:0_18:0	224780	288249	0.0788793	0.0797403
		LPE 22:4 SN1	[M-H]-	528.31	6.12	223.9		PE 16:0_18:1	33518816	37365416	11.7624	10.3367
		LPE 22:5	[M-H]-	526.294	5.34	222.8		PE 16:0_20:5	363545	451010	0.127574	0.124766
		LPE 22:6 SN1	[M-H]-	524.278	4.95	222.3		PE 16:0_22:6	1547454	1696071	0.543029	0.469196
		LPE 24:0	[M-H]-	564.403	11.61	239.7		PE 16:1_16:1	265451	209326	0.0931515	0.0579073
		LPE 24:5	[M-H]-	554.326	6.63	229.6		PE 16:1_18:1	3551578	4520840	1.24631	1.25063
		LPE 24:6	[M-H]-	552.31	5.99	228.4		PE 16:1_18:2	0	143089	0	0.0395837
	LPI	LPI 18:0 SN1	[M-H]-	599.321	5.99	240.4		PE 17:1_16:0	1169504	1376735	0.4104	0.380856
	PA	PA 14:0_16:0	[M-H]-	619.435	12.61	250		PE 17:1_18:1	658368	901482	0.231033	0.249383
		PA 16:0_16:0	[M-H]-	647.466	13.53	257.1		PE 18:0_18:1	18831434	21417346	6.60829	5.92483
		PA 16:0_16:1	[M-H]-	645.451	12.83	255.2		PE 18:0_20:4	6144463	6719075	2.1562	1.85874
		PA 16:0_18:0	[M-H]-	675.497	14.46	263.9		PE 18:0_22:6	4033614	4569391	1.41547	1.26406
		PA 16:0_18:1	[M-H]-	673.482	13.75	261.2		PE 18:1_18:1 Cis	15299078	16979640	5.36872	4.6972
		PA 16:1_18:1	[M-H]-	671.468	13.1	259.6		PE 18:1_18:2	1082608	985209	0.379906	0.272545
	PC	PC 14:0_16:0	[M+HCOOH-H]-, [M+Cl]-	750.53	12.86	284.4		PE 18:1_18:2;2O	135030	168850	0.0473844	0.0467102
		PC 18:1_16:0	[M+HCOOH-H]-, [M+Cl]-	804.578	14.04	293.2		PE 18:1_19:1	382856	474847	0.134351	0.13136
		PC 18:1_18:0	[M+HCOOH-H]-, [M+Cl]-	832.608	14.94	299.6		PE 18:1_20:0	486313	565591	0.170656	0.156463
	PC-O	PC O-16:0_16:0	[M+HCOOH-H]-, [M+Cl]-	764.582	14.43	288.6		PE 18:1_20:1	1730356	1972571	0.607213	0.545686
		PC O-18:1_16:0	[M+HCOOH-H]-, [M+Cl]-	790.598	14.67	292.8		PE 18:1_20:2	1072505	934694	0.376361	0.258571
	PE	PE 14:0_16:0	[M-H]-	662.477	12.96	258.3		PE 18:1_20:4	1634631	1695620	0.573621	0.469071
		PE 14:0_16:1	[M-H]-	660.462	12.25	256.7		PE 18:1_21:1	107372	137026	0.0376787	0.0379065
		PE 16:0_16:0	[M-H]-	690.508	13.9	264		PE 18:1_22:0	376601	437384	0.132156	0.120997
		PE 16:0_16:1	[M-H]-	688.493	13.26	262.7		PE 18:1_24:0	426186	499098	0.149556	0.138069
		PE 16:0_18:0	[M-H]-	718.539	14.76	270.6		PE 18:1_24:1	245200	225148	0.0860451	0.0622843
		PE 16:0_18:1	[M-H]-	716.525	14.15	269		PE 18:2_18:2	1823014	2081228	0.639728	0.575745
		PE 16:0_20:5	[M-H]-	736.492	13.1	270.7		PE 20:4_14:0	204547	85130	0.0717792	0.0235501
		PE 16:0_22:6	[M-H]-	762.509	13.56	276		PE 20:4_16:1	134348	312233	0.0471451	0.0863752
		PE 16:1_16:1	[M-H]-	686.477	12.55	260.8		PE 20:4_20:0	269921	282673	0.0947201	0.0781978
		PE 16:1_18:1	[M-H]-	714.509	13.52	267.4		PE 20:4_22:0	157986	80363	0.0554401	0.0222314
		PE 16:1_18:2	[M-H]-	712.492	13.02	265.2		PE 20:4_24:0	107575	107537	0.03775	0.0297487
		PE 17:0_14:1	[M-H]-	674.476	12.81	260.1		PE 22:3_18:0	205529	214345	0.0721238	0.0592957
		PE 17:1_16:0	[M-H]-	702.508	13.7	265.8		PE 22:4_18:0	579480	654437	0.20335	0.181041
		PE 17:1_18:1	[M-H]-	728.524	13.96	270.5		PE 37:1	214185	199724	0.0751613	0.055251
		PE 18:0_18:1	[M-H]-	744.556	14.96	275.8		PE O-16:0_20:1	945312	4597781	0.331727	1.27192
		PE 18:0_20:4	[M-H]-	766.54	14.49	277.8		PE O-16:0_22:2	162405	705257	0.0569908	0.1951
		PE 18:0_22:6	[M-H]-	790.539	14.42	282.2		PE O-16:1_16:1	344184	3203101	0.12078	0.886096
		PE 18:1_18:1 Cis	[M-H]-	742.54	14.36	273.7		PE O-16:1_17:1	0	781334	0	0.216146
		PE 18:1_18:2	[M-H]-	740.524	13.87	272.3		PE O-16:1_18:1	1906098	20724566	0.668884	5.73318
		PE 18:1_18:2;2O	[M-H]-	772.514	12.68	281		PE O-16:1_18:2	0	1729246	0	0.478373
		PE 18:1_19:1	[M-H]-	756.555	14.75	277.1		PE O-16:1_20:3	474408	2773953	0.166478	0.767378
		PE 18:1_20:0	[M-H]-	772.587	15.7	282.1		PE O-16:1_20:4	1182221	9129251	0.414862	2.52549
		PE 18:1_20:1	[M-H]-	770.57	15.11	280.5		PE O-16:1_22:2	292328	1118192	0.102583	0.309333
		PE 18:1_20:2	[M-H]-	768.556	14.77	278.9		PE O-16:1_22:6	763996	7890076	0.2681	2.18269
		PE 18:1_20:4	[M-H]-	764.524	13.84	275.7		PE O-16:1_24:6	111219	0	0.0390287	0
		PE 18:1_21:1	[M-H]-	784.586	15.48	283.6		PE O-17:1_18:1	228959	975971	0.0803458	0.26999
		PE 18:1_22:0	[M-H]-	800.617	16.39	288.4		PE O-17:1_20:1	73298	232118	0.0257216	0.0642124
		PE 18:1_24:0	[M-H]-	828.649	17.01	294.7		PE O-17:1_20:3	41944	297602	0.0147189	0.0823277
		PE 18:1_24:1	[M-H]-	826.634	16.49	292.3		PE O-17:1_20:4	68117	585155	0.0239035	0.161875
		PE 18:2_18:2	[M-H]-, [M-H-H2O]-	738.508	13.62	271.8		PE O-17:1_20:5	0	208151	0	0.0575823
		PE 20:4_14:0	[M-H]-	710.477	12.62	264.7		PE O-17:1_22:5	0	328628	0	0.0909107
		PE 20:4_16:1	[M-H]-	736.492	12.91	269.4		PE O-18:0_16:0	276552	231868	0.097047	0.0641433
		PE 20:4_20:0	[M-H]-	794.571	15.27	284.1		PE O-18:0_20:1	220869	945591	0.0775069	0.261585
		PE 20:4_22:0	[M-H]-	822.601	16	290.9		PE O-18:0_20:4	255050	1407486	0.0895016	0.389363
		PE 20:4_24:0	[M-H]-	850.632	16.62	296.1		PE O-18:0_22:5	251518	1252608	0.0882621	0.346518
		PE 22:3_18:0	[M-H]-	796.586	15.54	285.7		PE O-18:1_16:0	91905	220583	0.0322511	0.0610214
		PE 22:4_18:0	[M-H]-	794.57	15.08	284.1		PE O-18:1_20:5	150027	2039368	0.0526471	0.564165
		PE 37:1	[M-H]-	758.57	15.34	278.9		PE O-18:1_22:1	84726	236074	0.0297319	0.0653068
	PE-O	PE O-16:0_20:1	[M-H]-	730.576	15.44	274.3		PE O-18:1_22:4	124248	540862	0.0436008	0.149622
		PE O-16:0_22:2	[M-H]-	756.592	15.64	279.5		PE O-18:1_22:5	313684	3009861	0.110077	0.832639
		PE O-16:1_16:1	[M-H]-	672.497	13.78	262.6		PE O-18:2_17:1	78264	279589	0.0274642	0.0773447
		PE O-16:1_17:1	[M-H]-	686.513	14.24	264.9		PE O-18:2_18:1	453362	7936784	0.159093	2.19561
		PE O-16:1_18:1	[M-H]-	700.528	14.67	268.6		PE O-18:3_20:4	112859	725447	0.0396042	0.200685
		PE O-16:1_18:2	[M-H]-	698.512	14.12	267		PE O-19:2_18:1	59103	195118	0.0207403	0.0539768
		PE O-16:1_20:3	[M-H]-	724.528	14.63	272.7		PE O-20:0_18:2	126290	1230875	0.0443174	0.340506
		PE O-16:1_20:4	[M-H]-	722.513	14.11	271.1		PE O-22:2_18:1	125916	424372	0.0441862	0.117397
		PE O-16:1_22:2	[M-H]-	754.575	15.63	279.5		PE O-24:2_18:1	0	238156	0	0.0658828
		PE O-16:1_22:6	[M-H]-	746.513	14.05	275		PE O-36:4	195481	2026278	0.0685978	0.560543
		PE O-16:1_24:6	[M-H]-	774.548	14.24	278.3		PG 14:0_16:0	79467	134437	0.0239893	0.0545327
		PE O-17:1_18:1	[M-H]-	714.544	15.06	271.2		PG 14:0_18:1	511589	170669	0.154437	0.0692297
		PE O-17:1_20:1	[M-H]-	742.576	15.68	277.5		PG 16:0_16:0	223460	141413	0.0674576	0.0573624
		PE O-17:1_20:3	[M-H]-	738.544	14.89	275.8		PG 16:0_18:1	4607625	3609857	1.39094	1.46429
		PE O-17:1_20:4	[M-H]-	736.527	14.49	274.2		PG 16:1_18:1	402868	211501	0.121617	0.0857927
		PE O-17:1_20:5	[M-H]-	734.512	13.91	272.7		PG 18:0_18:1	820950	605985	0.247826	0.24581
		PE O-17:1_22:5	[M-H]-	762.544	14.59	277.9		PG 18:1_19:1	134763	328542	0.0406819	0.133269
		PE O-18:0_16:0	[M-H]-	704.559	15.29	269.9		PG O-22:0_22:4	518969	595537	0.156665	0.241572
		PE O-18:0_20:1	[M-H]-	758.607	16.19	281.1		PI 16:0_16:0	988143	513804	0.366513	0.327077
		PE O-18:0_20:4	[M-H]-	752.558	15.05	276.8		PI 16:0_16:1	1630559	1011217	0.604791	0.643721
		PE O-18:0_22:5	[M-H]-	778.576	15.15	282.6		PI 16:0_18:1	16668588	10016382	6.18255	6.37623
		PE O-18:1_16:0	[M-H]-	702.542	15.26	270.2		PI 16:0_20:4	2070457	1417951	0.767954	0.90264
		PE O-18:1_20:5	[M-H]-	748.53	14.51	276		PI 16:1_18:1	1837167	1293022	0.681425	0.823112
		PE O-18:1_22:1	[M-H]-	784.623	16.75	287.4		PI 18:0_18:1	20429296	13826583	7.57744	8.80173
		PE O-18:1_22:4	[M-H]-	778.577	15.49	283.2		PI 18:0_20:2	6227705	4341534	2.30992	2.76373
		PE O-18:1_22:5	[M-H]-	776.559	15.02	281.3		PI 18:0_20:4	10499644	7083878	3.89443	4.50946
		PE O-18:2_17:1	[M-H]-	712.527	14.44	270.1		PI 18:0_20:5	692463	507769	0.256842	0.323236
		PE O-18:2_18:1	[M-H]-	726.544	14.86	272.4		PI 18:0_22:6	1050898	799433	0.389789	0.508903
		PE O-18:3_20:4	[M-H]-	746.514	13.82	274.2		PI 18:1_18:1	8441916	6202413	3.1312	3.94833
		PE O-19:2_18:1	[M-H]-	740.559	15.27	276.4		PI 18:1_20:4	2048040	1242431	0.75964	0.790907
		PE O-20:0_18:2	[M-H]-	756.591	16.12	281.1		PI 38:3	5674976	3384378	2.10491	2.15443
		PE O-22:2_18:1	[M-H]-	782.607	16.24	285.8		PS 16:0_16:1	1887645	1729049	0.700147	1.10068
		PE O-24:2_18:1	[M-H]-	810.641	16.82	291.6		PS 16:0_18:1	13614465	13104860	7.10641	6.4094
		PE O-36:4	[M-H]-	724.529	14.42	271.4		PS 16:0_18:2	747625	682254	0.390241	0.333681
	PG	PG 14:0_16:0	[M-H]-	693.467	11.78	265.9		PS 16:0_18:4	149919	171728	0.0782539	0.0839898
		PG 14:0_18:1	[M-H]-	719.484	12.04	269.5		PS 16:0_20:4	234203	210731	0.122248	0.103066
		PG 16:0_16:0	[M-H]-	721.501	12.73	271.1		PS 16:0_22:6	232109	156943	0.121155	0.0767586
		PG 16:0_18:1	[M-H]-	747.518	12.96	276.3		PS 16:1_18:2	858608	1215189	0.448172	0.594332
		PG 16:1_18:1	[M-H]-	745.504	11.6	278.8		PS 16:1_22:5	301763	353653	0.157513	0.172967
		PG 17:0_14:1	[M-H]-	705.472	11.63	266.9		PS 17:1_18:2	182941	254353	0.0954906	0.124401
		PG 18:0_18:1	[M-H]-	775.549	13.84	282.3		PS 18:0_18:0	9733478	8122787	5.08063	3.97274
		PG 18:1_19:1	[M-H]-	787.548	15.45	292.3		PS 18:0_20:4	1366582	625928	0.713321	0.306133
	PG-O	PG O-22:0_22:4	[M-H]-	867.65	15.63	307.3		PS 18:0_22:6	2713217	1031638	1.41623	0.50456
	PI	PI 16:0_16:0	[M-H]-	809.518	12.45	287		PS 18:1_18:1	3718548	3366639	1.94099	1.64658
		PI 16:0_16:1	[M-H]-	807.502	11.76	284.8		PS 18:1_18:2	509736	250555	0.266069	0.122543
		PI 16:0_18:1	[M-H]-	835.535	12.71	291.1		PS 18:1_22:1	1082816	1096980	0.565202	0.536518
		PI 16:0_20:4	[M-H]-	857.519	12.18	292.9		PS 22:0_18:1	1358568	1262178	0.709138	0.617314
		PI 16:1_18:1	[M-H]-	833.519	12.1	288.7		PS O-16:0_16:1	190559	194374	0.099467	0.0950656
		PI 17:0_14:1	[M-H]-	793.488	11.31	282.5		PS O-16:0_18:1	632627	516766	0.330215	0.252743
		PI 18:0_18:1	[M-H]-	863.567	13.61	296.9		PS O-18:0_18:1	1369794	951478	0.714998	0.465355
		PI 18:0_20:2	[M-H]-	889.581	13.9	301.2		PS O-18:1_18:1	329262	123476	0.171866	0.0603904
		PI 18:0_20:4	[M-H]-	885.55	13.12	298.6
		PI 18:0_20:5	[M-H]-	883.535	12.62	297.5
		PI 18:0_22:6	[M-H]-	909.55	13.06	302.6
		PI 18:1_18:1	[M-H]-	861.55	12.96	295
		PI 18:1_20:4	[M-H]-	883.535	12.41	297.3
		PI 38:3	[M-H]-	887.566	13.42	299.6
	PS	PS 16:0_16:1	[M-H]-	732.482	11.92	273.2
		PS 16:0_18:1	[M-H]-	760.514	12.87	279.5
		PS 16:0_18:2	[M-H]-	758.498	12.25	277.9
		PS 16:0_18:4	[M-H]-	754.464	11.9	276.8
		PS 16:0_20:4	[M-H]-	782.498	12.35	281.8
		PS 16:0_22:6	[M-H]-	806.499	12.26	285.1
		PS 16:1_18:2	[M-H]-	756.48	13.24	280.6
		PS 16:1_22:5	[M-H]-	806.496	13.59	288.3
		PS 17:0_14:1	[M-H]-	718.467	11.46	270.9
		PS 17:1_18:2	[M-H]-	770.495	13.7	283.2
		PS 18:0_18:0	[M-H]-	790.562	13.63	290.6
		PS 18:0_20:4	[M-H]-	810.528	13.27	287.8
		PS 18:0_22:6	[M-H]-	834.53	13.22	290.9
		PS 18:1_18:1	[M-H]-	786.529	13.12	283.6
		PS 18:1_18:2	[M-H]-	784.512	12.56	282
		PS 18:1_22:1	[M-H]-	842.594	14.71	295.7
		PS 22:0_18:1	[M-H]-	844.608	15.35	298
	PS-O	PS O-16:0_16:1	[M-H]-	718.502	12.59	272.2
		PS O-16:0_18:1	[M-H]-	746.534	13.42	278.5
		PS O-18:0_18:1	[M-H]-	774.566	14.25	284.2
		PS O-18:1_18:1	[M-H]-	772.55	13.7	282.1
	Detected ions using LC-TIMS-MS in ESI- and extracted by dual vs. classical method.
	Lipid class	Name	Ion type	Measured m/z	Retention time (min)	CCS (Å2)
		2,4-Bis(1-methyl-1-phenylethyl)phenol	[M-H]-	329.191	6.44	187.2
		9-OAHSA	[M-H]-	563.506	9.23	251.1
	ADGGA	ADGGA 16:0_16:1_20:0	[M-H]-	1035.81	17.79	337.3
		ADGGA 18:0_18:0_22:3	[M-H]-	1115.87	18.46	352.3
		Deoxycholic acid	[M-H]-	391.285	3.81	202.9
	DLCL	DLCL 18:1_18:1	[M-H]-	927.538	10.52	307.7
	MLCL	MLCL 16:2_18:0_18:1	[M-H]-	1163.75	15.32	351.6
		MLCL 18:1_18:1_18:1	[M-H]-	1191.78	15.91	355.9
		NORETHINDRONE ACETATE	[M-H]-	339.2	7.14	188.8
	SMGDG-O	SMGDG O-18:4_18:4	[M-H]-	835.465	8.85	288.7
		SMGDG O-22:5_18:4	[M-H]-	889.511	8.6	290.1
		SMGDG O-26:5_18:4	[M-H]-	945.573	8.87	315.9

## Sheet: Fig. 3 C
	Detected ions using LC-TIMS-MS in ESI+ and extracted by dual method.
	Lipid class	Name	Ion type	Measured m/z	Retention time (min)	CCS (Å2)	Peak area							Name	Average relative quantification (Analyte peak area/ISTDs peak area)
							A		B		C				A	B	C
	CER	Cer d18:1/16:0	[M+H]+, [M+H-H2O]+, [M+Na]+	538.519	14.11	257.1	760815	716519	1069078	882064	0	0		LPC 16:0-SN2	4.32501	2.99694	3.81809
		Cer d18:1/22:0	[M+H]+	622.608	16.55	276	222870	172706	278104	153842	0	0		LPC 16:1-SN2	0	0	0.181907
	HexCER	Hex2Cer d18:1/16:0	[M+H]+	862.624	12.58	304.2	0	0	319938	122976	43282	91774		LPC 22:6-SN2	0.442004	0.322138	0
		HexCer d18:1/16:0	[M+H]+, [M+Na]+	700.571	13.06	282.8	1139445	1336072	1593100	1387999	134343	186923		LPC 32:0	8.99974	7.43624	0.156755
	LPC	LPC 16:0 SN2	[M+H]+	496.339	5.75	231.8	756562	622486	561561	540544	1151890	1839502		LPC 36:1	5.48543	5.50565	0
		LPC 16:1 SN2	[M+H]+	494.323	4.71	227	0	0	0	0	71766	72228		LPC 36:2	7.11621	6.50554	0
		LPC 17:1 SN2	[M+H]+	508.339	5.39	230.2	151874	169684	193953	174452	414777	378572		LPE 16:0	0.503176	0.407485	0.484457
		LPC 22:6 SN2	[M+H]+	568.339	4.98	236.3	78470	62330	35573	80399	0	0		LPE 16:1	0.949462	0.785853	0
		LPC 32:0	[M+Na]+	742.571	14.75	290.4	1620131	1244104	1355941	1374926	53993	69406		LPE 18:0	0.748546	0.650763	0.559346
		LPC 36:1	[M+Na]+	796.616	15.84	298.5	904407	851114	1012068	1010635	0	0		LPE 18:1	0.632211	0.527123	0.47764
		LPC 36:2	[M+Na]+	794.604	15.15	296.5	1154305	1125344	1272503	1125249	0	0		LPE 18:2	0.320354	0.272641	0
	LPE	LPE 16:0	[M+H]+	454.292	5.82	216.1	142637	120209	162058	144929	132806	150651		LPE 20:1	0.558848	0.370853	0
		LPE 16:1	[M+H]+, [M+Na]+	452.277	4.48	211.8	270090	225768	123571	445042	0	0		LPE 20:2	0.288121	0.243565	0
		LPE 17:1	[M+H]+, [M+Na]+	466.291	5.46	212.9	248086	278647	401851	352034	302443	284353		LPE 20:3 SN1	0.592494	0.470557	0
		LPE 18:0	[M+H]+	482.322	7.41	223.5	213618	177227	248793	240231	154405	172934		LPE 20:3 SN2	0.633729	0.6088	0
		LPE 18:1	[M+H]+	480.308	6.25	217.6	166416	165411	212979	184554	87465	189403		LPE 20:4	2.31089	1.93511	0
		LPE 18:2	[M+H]+	478.292	5.04	214	86270	81634	67117	133161	0	0		LPE 20:5	0.835895	0.65835	0
		LPE 20:1	[M+H]+	508.339	7.38	226.5	173650	116401	71180	198750	0	0		LPE 22:2	0.403961	0.255529	0
		LPE 20:2	[M+H]+	506.323	6.59	224.2	74798	76556	76267	104674	0	0		LPE 22:3	0.400699	0.463847	0
		LPE 20:3 SN1	[M+H]+	504.309	5.96	221.8	174662	134015	91134	251468	0	0		LPE 22:4	0.460314	0.434395	0
		LPE 20:3 SN2	[M+H]+	504.308	5.64	218.9	176052	155434	177139	273457	0	0		LPE 22:5	1.65633	1.21621	0
		LPE 20:4	[M+H]+, [M+Na]+	502.292	5.09	217.1	588573	626766	330594	1072836	0	0		LPE 22:6	2.20582	1.85871	0
		LPE 20:5	[M+H]+	500.277	4.32	214.9	234246	202737	155822	327018	0	0		LPE 24:6	0.377635	0.379967	0
		LPE 22:2	[M+H]+	534.353	7.97	231.4	125474	84194	0	89955	0	0		LPE 36:1	6.03752	2.30108	0
		LPE 22:3	[M+H]+	532.339	7.2	229.4	109866	99907	0	163290	0	0		LPE 38:5	2.93688	1.74935	0
		LPE 22:4	[M+H]+	530.324	6.27	225.5	132808	107362	142846	180706	0	0		LPE 38:9	0.640253	0.915781	0.321942
		LPE 22:5	[M+H]+, [M+Na]+	528.308	5.46	222.9	448301	419536	185854	693478	0	0		LPE O-16:1	0.541577	0.442724	0.702486
		LPE 22:6	[M+H]+	526.292	5.05	221	613390	540340	329072	1020380	0	0		LPE O-18:1	0.589118	0.503383	0.435852
		LPE 24:6	[M+H]+	554.323	6.12	228.7	120017	75652	139431	145377	0	0		PC 12:0_24:3	1.58487	0	0
		LPE 36:1	[M+H]+	732.588	15.64	282.4	1558090	1614646	1066774	685592	0	0		PC 12:0_24:4	0.622966	0.73439	1.92669
		LPE 38:5	[M+H]+	752.556	14.54	281.5	723065	824567	1038254	322115	0	0		PC 13:0_15:1	0.024922	0	0
		LPE 38:9	[M+H]+	744.495	14.02	278.4	223095	106232	309684	373479	97369	0		PC 13:0_21:1	0	0.142778	0
	LPE-O	LPE O-16:1	[M+H]+	438.298	6.63	214.2	139776	144823	177909	0	0	199754		PC 14:0_14:0	1.05851	1.01002	2.96923
		LPE O-18:1	[M+H]+	466.329	8.2	222.3	134851	176849	202285	0	118877	136105		PC 14:0_15:0	0.290715	0.313559	1.13407
		PAz-PC	[M+H]+	666.432	6.4	261.8	0	0	0	205550	0	0		PC 14:0_16:1	1.17832	1.29422	1.80709
	PC	PC 12:0_24:3	[M+H]+	784.584	14.03	291	2351861	0	0	0	0	0		PC 14:0_17:0	0.932355	1.06246	1.45844
		PC 12:0_24:4	[M+H]+	782.572	13.82	290.1	924450	0	1380009	0	117270	0		PC 14:0_18:1	0.146459	0.0695681	0
		PC 13:0_15:1	[M+H]+	676.49	11.31	270.9	36983	0	0	0	0	0		PC 14:0_19:0	1.23463	1.36251	1.23177
		PC 13:0_21:1	[M+H]+	760.586	17.81	288.7	0	0	268298	0	0	0		PC 14:0_19:1	3.00492	2.67115	1.50203
		PC 14:0_14:0	[M+H]+	678.506	12.07	274.8	1759941	1506128	1788595	1687803	167315	184729		PC 14:0_21:2	0.805705	0.88862	0.944179
		PC 14:0_15:0	[M+H]+	692.522	12.61	277.9	499479	396083	481735	585806	62302	72081		PC 15:0_15:0	3.53558	4.04493	6.95823
		PC 14:0_16:1	[M+H]+	704.523	12.54	278.2	1846366	1799542	2250084	2197864	125861	89559		PC 15:0_18:1	0.241953	0.236052	0
		PC 14:0_17:0	[M+H]+	720.553	13.51	282.8	1391872	1499219	1899514	1760262	114734	59762		PC 15:1_15:1	0	0.016976	0
		PC 14:0_18:1	[M+H]+	732.552	16.97	284.5	194206	262145	112520	125229	0	0		PC 16:0_16:0	3.43849	3.41364	2.65406
		PC 14:0_19:0	[M+H]+	748.585	14.33	289.3	1920953	1900441	2223555	2435970	75342	70989		PC 16:0_16:1	14.18	17.1588	8.55373
		PC 14:0_19:1	[M+H]+	746.57	13.9	286.7	4672862	4628085	4233051	4881699	112464	66971		PC 16:0_18:1	89.223	100.62	16.192
		PC 14:0_21:2	[M+H]+	772.586	14.15	290.4	1269393	1222973	1471520	1570790	0	54684		PC 16:0_22:3	0.507116	0.39879	0
		PC 15:0_15:0	[M+H]+	706.538	13.14	281.6	5915434	4990421	6696959	7151212	610311	225259		PC 16:1_16:1	0.718427	0.799247	1.73716
		PC 15:0_18:1	[M+H]+	746.564	13.61	285.7	344414	407359	330972	467648	0	0		PC 17:0_16:2	0.228131	0.240637	0
		PC 15:1_15:1	[M+H]+	702.509	12.37	274.5	0	0	31900	0	0	0		PC 17:0_18:1	1.10405	1.22192	0.661397
		PC 16:0_16:0	[M+H]+	734.569	14.1	287.5	5682191	4930552	5575791	6098996	0	153715		PC 17:0_24:1	0.21366	0.163025	0
		PC 16:0_16:1	[M+H]+	732.554	13.43	283.2	21334126	22620932	28931264	29896418	440275	571869		PC 17:1_17:1	4.93425	5.5937	2.24174
		PC 16:0_18:1	[M+H]+	760.586	14.33	289.5	142938416	132850328	183430896	163730112	874831	1043137		PC 18:0_18:1	4.8188	5.10628	3.16553
		PC 16:0_22:3	[M+H]+	812.612	14.92	295.7	522281	1071368	686149	683263	0	0		PC 18:0_18:5	0.163308	0.184102	0
		PC 16:1_16:1	[M+H]+	730.538	12.85	281.6	1084342	1142323	1483684	1278138	101089	105031		PC 18:0_22:1	0.0420541	0.110681	0
		PC 17:0_14:1	[M+H]+, [M+Na]+	718.538	12.96	280.4	1483949	1617701	1879122	1580032	60866	57917		PC 18:1_18:1	16.1984	18.1711	3.29394
		PC 17:0_16:2	[M+H]+	744.551	13.4	284.1	303329	407428	373527	446354	0	0		PC 19:1_19:1	1.5294	1.82933	0
		PC 17:0_18:1	[M+H]+	774.601	14.71	292.3	1822230	1585572	2113314	2084387	45629	33194		PC 19:2_19:2	1.24135	0.423368	0
		PC 17:0_24:1	[M+H]+	858.696	14.75	311.4	415053	238814	425748	157186	0	0		PC 20:1_20:1	0.133119	0.142101	0
		PC 17:1_17:1	[M+H]+	758.569	13.71	287.2	7548534	7735395	9569392	9630172	108243	156671		PC 28:0	0.118973	0.110404	0
		PC 18:0_18:1	[M+H]+	788.617	15.21	296	7926047	6950324	9178152	8418848	0	183338		PC 32:0	0.696227	0.726947	0.905313
		PC 18:0_18:5	[M+H]+	780.558	13.36	287.1	240326	266381	380618	261738	0	0		PC 33:1	0.542453	0.56873	1.11786
		PC 18:0_22:1	[M+H]+	844.675	16.86	306.9	0	68031	207983	0	0	0		PC 34:1	8.97033	9.25467	4.75321
		PC 18:1_18:1	[M+H]+	786.601	14.55	293.3	25358874	24763718	31250260	31145538	159696	229592		PC 34:2	2.03534	2.98301	1.68519
		PC 19:1_19:1	[M+H]+	814.631	15.47	298.4	2609057	2104009	2774358	3448021	0	0		PC 35:1	0.26732	0.474177	0
		PC 19:2_19:2	[M+H]+	810.597	14.26	294.1	1842096	0	795560	0	0	0		PC 35:2	0.233389	0.216631	0
		PC 20:1_20:1	[M+H]+	842.665	16.26	304.2	141375	276577	256111	233700	0	0		PC 36:1	1.18675	1.22991	1.17682
		PC 28:0	[M+Na]+	700.489	12.06	278.2	208963	157128	184521	193733	0	0		PC 36:2	2.88548	2.86447	2.46895
		PC 32:0	[M+Na]+	756.551	14.1	289.6	1290802	845430	992629	1462562	0	52433		PC 8:0_30:5	0.379358	0.412813	0
		PC 33:1	[M+Na]+	768.551	13.9	288.3	859620	817955	909420	1032552	56843	75397		PC 8:0_32:7	0.264065	0.266927	0
		PC 34:1	[M+Na]+	782.567	14.3	291.7	14304703	13428590	15571312	16152457	262809	300508		PC 9:0_21:1	0	0.46317	0
		PC 34:2	[M+Na]+	780.554	13.7	289.5	4374940	1815890	5270503	4994880	0	97601		PC O-14:0	0.12919	0.116314	0
		PC 35:1	[M+Na]+	796.578	14.69	295.1	402174	426465	1241442	454583	0	0		PC O-15:0	0.0516237	0.0359474	0
		PC 35:2	[M+Na]+, [M+H]+	794.568	14.11	292.6	368143	353783	385632	360315	0	0		PC O-16:0	0.225779	0.225316	1.41402
		PC 36:1	[M+Na]+	810.597	15.22	297.9	1975704	1685838	2207341	2030584	0	68158		PC O-16:1	0.177632	0.170642	0
		PC 36:2	[M+Na]+, [M+H]+	808.582	14.51	295.6	4881444	4014263	5126910	4741023	0	142994		PC O-18:0	0.202976	0.209299	6.38296
		PC 8:0_30:5	[M+H]+	808.584	13.98	293	625778	545194	798534	633079	0	0		PC O-18:1	0.786497	0.6869	5.61365
		PC 8:0_32:7	[M+H]+	832.584	13.87	296	412169	405036	409199	499438	0	0		PC O-18:2	0.0749117	0.0364974	0
		PC 9:0_21:1	[M+H]+	704.52	13	278.1	0	0	503034	1040679	0	0		PC O-29:0	0.0615682	0.0339305	0
	PC-O	PC O-14:0	[M+H]+	468.308	3.98	225.3	209557	189537	144403	246141	0	0		PC O-30:0	0.954382	0.892177	1.00912
		PC O-15:0	[M+H]+	482.324	4.62	228.8	78313	81652	0	56798	0	0		PC O-31:0	0.643104	0.80219	1.01477
		PC O-16:0	[M+H]+	496.34	5.38	232.6	345001	354388	187835	554074	81831	85925		PC O-32:0	5.11561	4.95881	2.99703
		PC O-16:1	[M+H]+	494.324	4.39	228.1	282770	266455	124711	434378	0	0		PC O-32:1	6.22794	6.57359	2.99093
		PC O-18:0	[M+H]+	524.371	7.34	239.4	297349	332560	322366	390342	347766	408447		PC O-32:2	0.483113	0.359345	1.2339
		PC O-18:1	[M+H]+	522.354	5.82	235.8	1186448	1251247	644364	1628844	266343	396813		PC O-33:0	0.728409	0.894922	1.02941
		PC O-18:2	[M+H]+	520.339	4.98	230.5	116511	115357	44180	78186	0	0		PC O-33:1	0.687411	0.846304	0.970976
		PC O-29:0	[M+H]+	678.54	12.33	269.5	91364	0	42890	71159	0	0		PC O-34:0	3.62312	4.12662	0
		PC O-30:0	[M+H]+	692.559	13.83	282.4	1500203	1452389	1483863	1571652	0	58445		PC O-34:1	14.0283	15.1834	7.40179
		PC O-31:0	[M+H]+	706.57	14.25	285	871839	1130280	1502194	1271873	48586	71313		PC O-34:2	4.52388	1.61753	1.71544
		PC O-32:0	[M+H]+	720.59	14.77	288.5	9296513	6416620	8353865	8645940	182417	0		PC O-34:6	0.0377235	0	0
		PC O-32:1	[M+H]+	718.574	14.23	285.9	9912759	9343663	12574814	10199624	160549	193681		PC O-35:2	0.169297	0.194926	0
		PC O-32:2	[M+H]+	716.558	14.01	283.7	839715	647663	1055952	247672	51846	93594		PC O-36:0	0	0.0554631	0
		PC O-33:0	[M+H]+	734.607	15.11	292.5	1230882	1014870	1573980	1504552	72158	50579		PC O-36:1	2.64228	2.97015	1.02982
		PC O-33:1	[M+H]+	732.587	14.48	288.6	1031848	1099201	1516442	1399297	0	56236		PC O-36:2	3.22047	2.73266	2.21498
		PC O-34:0	[M+H]+	748.62	15.62	294.5	7579303	3459819	10033657	4603733	0	0		PC O-36:4	0.531107	0.693227	0
		PC O-34:1	[M+H]+	746.606	14.95	291.4	23550036	19714516	26853308	25401270	576739	308583		PC O-37:0	0.0767325	0.0329134	0
		PC O-34:2	[M+H]+	744.589	14.95	288.9	7162835	6828143	4858713	1026133	41458	159257		PC O-37:1	0.0460932	0.161232	0
		PC O-34:6	[M+H]+	736.526	14.2	276.5	72411	43113	0	0	0	0		PC O-38:0	0.0783842	0.0840684	0
		PC O-35:2	[M+H]+	758.605	14.81	291.9	251228	0	342317	328145	0	0		PC O-38:1	0.275485	0.280923	0
		PC O-36:0	[M+H]+	776.654	17.17	300.4	0	0	104222	0	0	0		PC O-38:2	0.280752	0.279671	0
		PC O-36:1	[M+H]+	774.636	15.87	298	4288154	3874170	4742364	5398314	0	59644		PC O-38:5	0.24433	0.293311	1.0246
		PC O-36:2	[M+H]+	772.621	15.13	295.1	5013580	4954049	4150311	5145650	0	128285		PC O-40:2	0.163452	0.158426	0
		PC O-36:4	[M+H]+	768.59	14.33	290.2	900465	736720	1098145	1267283	0	0		PC O-41:6	0.139581	0.116028	1.93951
		PC O-37:0	[M+H]+	790.671	15.11	303.2	85656	154884	43443	67480	0	0		PC O-42:2	0.130785	0.107784	0
		PC O-37:1	[M+H]+	788.653	16.28	299.7	0	149130	208096	334530	0	0		PE 10:0_30:7	1.06032	3.76111	0
		PC O-38:0	[M+H]+	804.682	17.32	305.9	133196	108403	159894	131217	0	0		PE 11:0_21:1	0.388363	0	0
		PC O-38:1	[M+H]+	802.667	16.69	303.5	430705	421780	476228	487305	0	0		PE 12:0_24:3	0.722659	4.95338	0
		PC O-38:2	[M+H]+	800.651	16.04	301	368896	506199	453151	502752	0	0		PE 13:0_20:1	0.538542	3.43149	0
		PC O-38:5	[M+H]+	794.603	14.53	295.1	402112	352152	497263	508766	53363	67906		PE 13:0_21:1	0	0.335429	0
		PC O-40:2	[M+H]+, [M+Na]+	828.683	16.88	306.5	290288	212380	249824	290576	0	0		PE 13:0_22:1	1.08261	10.0775	0
		PC O-41:6	[M+H]+	834.641	16.62	310.1	270428	156797	173180	221041	133836	97310		PE 14:0_22:5	0.790781	2.56976	0
		PC O-42:2	[M+H]+	856.71	17.6	312.3	200777	204268	0	170302	0	0		PE 15:0_15:0	0.583889	2.51322	0
	PE	PE 10:0_30:7	[M+H]+	790.535	13.93	283.9	0	301329	492431	396343	0	0		PE 16:0_16:0	0.476976	1.90314	0.967936
		PE 11:0_21:1	[M+H]+	690.506	13.58	272.9	1401147	0	0	0	0	0		PE 16:0_16:1	3.40257	20.6941	2.128
		PE 12:0_24:3	[M+H]+	742.538	14.05	278.6	436470	376359	648133	522756	0	0		PE 16:0_16:2	0.375363	1.01479	0
		PE 13:0_20:1	[M+H]+	704.522	13.88	274	292618	283043	403544	450243	0	0		PE 16:0_18:1	23.6249	147.359	4.224
		PE 13:0_21:1	[M+H]+	718.534	18.81	277	0	0	34011	54546	0	0		PE 16:0_22:1	0.377421	3.07578	0
		PE 13:0_22:1	[M+H]+, [M+Na]+	732.552	14.75	280.7	614106	566950	1436482	835066	0	0		PE 17:0_16:4	1.36999	7.20151	0
		PE 14:0_22:5	[M+H]+	738.506	13.27	274.9	0	224729	304021	333654	0	0		PE 17:1_17:1	1.64235	9.78995	1.25619
		PE 15:0_15:0	[M+H]+	664.486	13.13	269.2	74968	325961	232847	0	0	0		PE 18:1_18:1	7.90878	55.7526	1.95685
		PE 16:0_16:0	[M+H]+	692.521	14.29	274.5	585554	224976	191749	311848	58289	56655		PE 19:1_19:1	1.0719	6.51242	0
		PE 16:0_16:1	[M+H]+	690.507	13.46	270.9	2113671	1767434	2412326	2756533	82310	168173		PE 19:2_19:2	4.36389	27.662	0.907798
		PE 16:0_16:2	[M+H]+	688.491	12.8	268.9	0	106673	133998	104739	0	0		PE 20:0_18:5	1.28861	7.76308	0
		PE 16:0_18:1	[M+H]+	718.538	14.32	276.7	13550615	12360387	18635076	16804294	214562	285117		PE 20:1_20:4	0.977374	6.26296	0
		PE 16:0_22:1	[M+H]+	774.597	15.91	289.7	257852	194205	284968	0	0	0		PE 20:2_18:4	1.29377	6.8363	0
		PE 17:0_14:1	[M+H]+	676.493	13.2	266.6	3607831	284186	92649	179568	0	0		PE 20:3_20:3	2.46265	18.8282	0
		PE 17:0_16:4	[M+H]+	698.472	13.01	271.5	0	389331	901741	838610	0	0		PE 23:0_13:1	0.0110271	0	0
		PE 17:1_17:1	[M+H]+	716.522	13.69	273.5	908785	861884	1234041	1124161	64525	84111		PE 34:1	6.34353	33.6603	2.60978
		PE 18:1_18:1	[M+H]+	744.553	14.53	279.5	4422202	4146793	6769940	6901587	136781	96516		PE 36:2	4.18661	22.5015	1.18912
		PE 19:1_19:1	[M+H]+	772.585	15.35	286.8	728215	551877	821654	746354	0	0		PE 8:0_13:1	0.282579	0.607753	0
		PE 19:2_19:2	[M+H]+, [M+NH4]+, [M+Na]+	768.554	14.66	284.8	2285823	2300258	3513486	3124756	28588	77951		PE 9:0_21:1	0.136082	1.03161	0
		PE 20:0_18:5	[M+H]+, [M+H-H2O]+	766.537	14	281.2	635247	682372	875266	1091601	0	0		PE 9:0_26:2	0.40382	2.8333	0
		PE 20:1_20:4	[M+H]+	794.57	14.81	287.5	531975	513609	764886	766789	0	0		PE O-16:1_16:1	1.25397	5.95498	1.55535
		PE 20:2_18:4	[M+H]+, [M+Na]+	764.521	13.72	280.6	655828	683685	912528	686543	0	0		PE O-16:1_18:1	8.50165	36.6153	2.43526
		PE 20:3_20:3	[M+H]+, [M+Na]+	792.553	14.59	287.4	1572029	1275872	2385948	2137556	0	0		PE O-16:1_20:3	1.21526	6.32355	0.829083
		PE 23:0_13:1	[M+H]+	746.565	15.02	274	39784	0	0	0	0	0		PE O-16:1_20:4	3.87965	22.116	1.12039
		PE 34:1	[M+Na]+	740.521	14.32	282.5	3195748	3353757	4349016	3659554	146364	163029		PE O-16:1_22:2	0.71572	2.79451	0
		PE 36:2	[M+Na]+	766.536	14.54	285.9	2190282	2207024	2794719	2664493	60325	80338		PE O-16:1_22:5	2.86938	17.7214	1.42402
		PE 8:0_13:1	[M+H]+	536.333	7.75	229.2	0	80305	0	109133	0	0		PE O-16:1_22:6	4.16462	22.1222	1.3909
		PE 9:0_21:1	[M+H]+	662.474	12.36	264.4	68875	71920	95578	0	0	0		PE O-16:1_24:6	0.743049	4.99267	0
		PE 9:0_26:2	[M+H]+	730.538	14.24	278.3	255111	209425	382696	275817	0	0		PE O-17:1_18:1	0.399874	2.67079	0
	PE-O	PE O-16:1_16:1	[M+H]+	674.512	14	268.8	755723	653193	997481	205378	0	90081		PE O-18:1_20:1	0.900283	3.77629	0
		PE O-16:1_18:1	[M+H]+, [M+Na]+	702.543	14.84	275.7	4351004	4489377	6240994	1053873	96662	190107		PE O-18:1_20:3	1.03518	10.8877	0
		PE O-16:1_20:3	[M+H]+, [M+Na]+	726.541	14.84	277.7	1537472	569617	921524	484959	0	48018		PE O-18:1_20:5	1.01237	4.20232	0
		PE O-16:1_20:4	[M+H]+	724.527	14.31	275	2334753	2021180	3787730	601459	52228	80082		PE O-18:1_22:5	1.05499	4.97086	0
		PE O-16:1_22:2	[M+H]+	756.587	15.8	286	229573	388712	408737	211415	0	0		PE O-18:1_22:6	1.60828	8.94869	1.08017
		PE O-16:1_22:5	[M+H]+	750.543	14.46	279.8	1531302	1510253	2754647	1025449	0	82475		PE O-18:2_16:1	1.06945	5.83273	0.782551
		PE O-16:1_22:6	[M+H]+	748.526	14.23	278.6	1877383	2219175	3829483	522758	0	80557		PE O-18:2_18:1	2.30324	11.7106	1.25383
		PE O-16:1_24:6	[M+H]+	776.557	14.84	285	375693	392735	462566	0	0	0		PE O-18:2_22:5	0.692651	0.983767	0
		PE O-17:1_18:1	[M+H]+	716.557	15.17	278.8	149921	215468	454880	77551	0	0		PE O-20:1_13:0	0.457572	0.888209	0
		PE O-18:1_20:1	[M+H]+	758.605	16.3	288.1	415094	478999	577151	237593	0	0		PE P-18:0_18:1	6.62478	28.913	0
		PE O-18:1_20:3	[M+H]+	754.571	15.44	283.9	743326	529815	1775233	469499	0	0		PE P-18:0_20:4	2.07296	11.6534	0.830482
		PE O-18:1_20:5	[M+H]+	750.541	14.67	280.4	423269	542060	660673	228718	0	0		PI 32:1	0.597829	0.557832	0.575954
		PE O-18:1_22:5	[M+H]+	778.572	15.25	286.9	520841	558599	819140	197597	0	0		PI 34:1	4.33751	3.87051	3.06268
		PE O-18:1_22:6	[M+H]+, [M+Na]+	776.558	15.06	285.2	869617	845605	1519848	268099	0	62560		PS 13:0_21:1	4.04132	3.96854	1.77926
		PE O-18:2_16:1	[M+H]+	700.528	14.29	273.3	557100	563962	958214	237578	0	45323		PS 17:1_17:1	0.464936	0.46171	0.400356
		PE O-18:2_18:1	[M+H]+	728.557	15.01	279.9	1272104	1208897	2040282	251333	0	72618		PS 18:0_18:1	3.77206	3.23341	1.36161
		PE O-18:2_22:5	[M+H]+	776.557	14.64	283.8	310823	369200	0	176653	0	0		PS 18:1_18:1	1.2777	1.48503	0.537514
		PE O-20:1_13:0	[M+H]+	690.544	13.72	279.8	774236	199085	0	159494	0	0		PS 18:1_22:2	0.161992	0.199051	0
	PE-P	PE P-18:0_18:1	[M+H]+	730.573	15.58	281.6	3263671	3508260	4284424	2079830	0	0		PS 19:1_19:1	0.381392	0.432345	0
		PE P-18:0_20:4	[M+H]+, [M+Na]+	752.557	15.13	281.9	1352936	1071641	2017720	274501	0	48099		PS 20:0_18:1	0.732701	0.616807	0
	PG	PG 17:0_14:1	[M+NH4]+, [M+H]+	724.511	11.58	280	934932	949847	1092785	1189415	97599	123031		PS 22:0_18:5	0.443138	0.771131	0
	PI	PI 31:1	[M+NH4]+, [M+H]+	812.528	11.27	289.4	822983	696995	465992	784467	217228	261776		PS 6:0_26:1	1.01079	1.03932	0.604337
		PI 32:1	[M+NH4]+, [M+H]+	826.544	11.73	292.9	460082	443718	315754	343650	129703	145240		PS 9:0_24:1	0.404218	0.25704	0.570662
		PI 34:1	[M+NH4]+, [M+Na]+, [M+H]+	854.575	12.67	298.6	3219702	3319636	2028352	2657976	654706	814504		SM 12:0;2O/28:2	0.136905	0.124571	0.114617
	PS	PS 13:0_21:1	[M+H]+	762.527	12.99	284.8	1429452	1613299	1773703	1890155	177457	197385		SM 12:1;2O/32:6	0	0.00837027	0
		PS 17:0_14:1	[M+H]+	720.481	11.49	274.5	418866	345463	427187	499377	141977	85499		SM 13:0;2O/19:1	0.342748	0.254563	0.405489
		PS 17:1_17:1	[M+H]+	760.511	12.3	280.3	166554	183870	192264	236380	0	34230		SM 13:1;2O/29:0	0.425587	0.338179	0.167186
		PS 18:0_18:1	[M+H]+	790.558	13.83	291	1213016	1605768	1553920	1412865	0	116416		SM 14:2;2O/20:0	0.438572	0.369662	0.307574
		PS 18:1_18:1	[M+H]+	788.542	13.16	287.4	443369	517124	773702	578728	40740	67380		SM 18:0;2O/18:2	0.353538	0.273587	0.145796
		PS 18:1_22:2	[M+H]+	842.588	14.51	298.4	67853	0	95948	86641	0	0		SM 20:1;2O/13:0	0.329075	0.267864	0.27269
		PS 19:1_19:1	[M+H]+	816.58	14.25	294.5	158063	133150	154034	251742	0	0		SM 20:1;2O/14:0	5.94605	4.67574	3.74614
		PS 20:0_18:1	[M+H]+	818.595	14.91	295.6	381113	191916	263492	0	0	0		SM 20:1;2O/16:0	0.918303	0.629273	0.394291
		PS 22:0_18:5	[M+H]+	838.557	13.51	293	166658	168723	398777	304004	0	0		SM 20:1;2O/21:1	0.136476	0.0878165	0
		PS 6:0_26:1	[M+H]+	734.496	12.1	279.2	374697	389347	519396	430857	62717	65572		SM 20:1;2O/22:1	1.26564	0.831574	0.172227
		PS 9:0_24:1	[M+H]+	748.512	12.26	284.1	217495	99904	106079	132715	0	48791		SM 21:2;2O/21:1	0.264653	0.226942	0.0894151
	SM	SM 12:0;2O/28:2	[M+H]+, [M+Na]+	785.652	15.02	300.2	278497	0	245492	337682	62756	0		SM 23:1;2O/20:0	0	0.015976	0
		SM 12:1;2O/32:6	[M+H]+	831.638	18.93	308.6	0	0	0	21189	0	0		SM 32:1;2O/11:0	0.00950998	0.0175886	0
		SM 13:0;2O/19:1	[M+H]+	675.543	11.83	280	681806	685726	565921	613372	207480	246780		SM 34:0;3O	0	0.22189	0
		SM 13:1;2O/29:0	[M+H]+	815.698	16.43	308.2	891578	808174	698967	877917	0	95497		SM 34:1;2O	0.662379	0.641807	0.48899
		SM 14:2;2O/20:0	[M+H]+	701.559	12.17	282.3	854325	894852	836220	873492	169682	174354		SM 38:8;3O	0	0.0285591	0
		SM 18:0;2O/18:2	[M+H]+	729.59	13.26	288.4	711174	699709	548029	731046	71881	91569		SM 39:1;3O	0.174368	0.194285	0.0292471
		SM 18:1;2O/12:0	[M+H]+	647.512	10.66	274.5	2034232	1957376	2120935	2531460	547526	571201		SM 39:2;3O	0.0140285	0	0
		SM 20:1;2O/13:0	[M+H]+	689.559	12.37	282.9	668688	644824	594559	646533	149305	0		SM 41:1;3O	0.267748	0.236086	0.0844423
		SM 20:1;2O/14:0	[M+H]+	703.575	12.88	285.7	11710382	12009348	10257216	11430305	1918975	2277643		SM 42:0;3O	0.0699635	0.102155	0
		SM 20:1;2O/16:0	[M+H]+	731.606	13.91	291.7	2013999	1657023	1344295	1581466	216889	224172		SM 42:1;2O	0.10391	0.0804256	0
		SM 20:1;2O/21:1	[M+H]+	799.669	15.39	303.3	296941	248548	0	222304	0	0		SM 43:1;3O	0.951291	2.57983	0.141638
		SM 20:1;2O/22:1	[M+H]+	813.684	15.72	305	2337388	2705588	1764527	2104126	95174	97463
		SM 21:2;2O/21:1	[M+H]+	811.668	15.17	302.7	526352	529587	537388	507587	0	51074
		SM 23:1;2O/20:0	[M+H]+	829.714	17.88	308.6	0	0	33884	0	0	0
		SM 32:1;2O/11:0	[M+H]+	829.718	16.7	310.6	38691	0	42679	38110	0	0
		SM 34:0;3O	[M+H]+	721.587	15.41	289	0	0	348599	707338	0	0
		SM 34:1;2O	[M+Na]+	725.556	12.88	286.6	1304593	1337746	1239007	1770592	282571	263834
		SM 38:8;3O	[M+H]+	761.525	15.23	282.4	0	0	60572	0	0	0
		SM 39:1;3O	[M+H]+	789.644	14.42	300.3	354704	0	412065	0	0	16706
		SM 39:2;3O	[M+H]+	787.636	14.89	299.8	0	27459	0	0	0	0
		SM 41:1;3O	[M+H]+	817.678	14.05	305	487885	578715	893383	128978	55111	38973
		SM 42:0;3O	[M+H]+	833.713	15.4	311.9	142322	0	0	258602	0	0
		SM 42:1;2O	[M+Na]+	837.681	16.43	308.5	217658	197348	176151	196942	0	0
		SM 43:1;3O	[M+H]+	845.71	14.93	310.3	1895412	1900267	5471645	0	67825	91050
	SPB	SPB 24:0;2O	[M+H]+	386.4	9.33	214.4	0	0	119429	0	188279	0
		SPB 26:0;2O	[M+H]+	414.43	10.75	221.6	0	0	0	0	228613	0
		Detected ions using LC-TIMS-MS in ESI- and extracted by dual method.					Peak area								Average relative quantification (Analyte peak area/ISTDs peak area)
	Lipid class	Name	Ion type	Measured m/z	Retention time (min)	CCS (Å2)	A		B		C			Name	A	B	C
	DGGA	DGGA 15:0_18:0	[M-H]-	757.544	16.66	286.8	292147	494966	497921	154673	281253	208011		LPE 16:0	0.432074	0.410498	0.518876
		DGGA 16:0_18:0	[M-H]-	771.56	16.68	290.3	426255	372000	169110	332065	175627	135291		LPE 16:1	0.978723	0.860251	0
		DGGA 16:1_20:4	[M-H]-	789.52	13.35	292.8	2823103	2221448	1965102	2543972	165297	188263		LPE 18:0	0.753855	0.797928	0.46697
		DGGA 17:1_18:4	[M-H]-	775.505	14.34	287.5	1039197	870125	1354541	974364	186037	228509		LPE 18:1	4.27092	4.20109	0.363464
		DGGA 18:1_22:5	[M-H]-	843.566	14.46	302	2179712	2145929	1964075	2034039	141779	122280		LPE 18:2	0.391157	0.351166	0
	FAHFA	FAHFA 16:0/18:2	[M-H]-	533.455	8.96	248.3	2049228	1693620	3468077	2691802	199820	152493		LPE 20:1 SN1	0.273726	0.292444	0
		FAHFA 18:0/18:2	[M-H]-	561.487	10.65	254.8	134172	100332	78220	121765	0	0		LPE 20:1 SN2	0.636034	0.414383	0
		FAHFA 18:0/20:2	[M-H]-	589.518	10.62	261	3836404	2527537	4450203	4406844	181318	135004		LPE 20:2	0.252956	0.287216	0
		FAHFA 18:3/18:0	[M-H]-	559.473	15.06	242.8	0	0	124548	0	0	0		LPE 20:3	0.67562	0.596568	0
		FAHFA 22:1/22:0	[M-H]-	675.628	12.3	276.5	211437	135694	290094	227114	0	0		LPE 20:4	2.74302	2.48383	0
	HexCER	HexCer 22:1;2O/20:0	[M+HCOOH-H]-, [M+Cl]-	856.685	16.37	305.8	1827569	1316524	1994385	1688338	0	0		LPE 22:2	0.251764	0.210722	0
	LPC	LPC 17:1 SN1	[M+HCOOH-H]-	552.331	5.37	239.1	209442	196996	182485	190807	466380	441062		LPE 22:3	0.357301	0.357564	0
	LPE	LPE 16:0	[M-H]-	452.278	5.85	211.5	176242	147530	169225	192166	201751	247713		LPE 22:4	0.472217	0.439255	0
		LPE 16:1	[M-H]-	450.263	4.5	208.1	370198	363202	164076	591432	0	0		LPE 22:5 SN1	0.20535	0.201751	0
		LPE 17:1	[M-H]-	464.278	5.48	211.7	374672	0	442460	438203	409945	454010		LPE 22:5 SN2	1.52413	1.22507	0
		LPE 18:0	[M-H]-	480.309	7.44	218.4	327776	237121	361378	341408	193321	209917		LPE 22:6	2.23423	2.40404	0
		LPE 18:1	[M-H]-	478.294	5.96	215.9	1836173	1364213	863774	2826398	142341	172391		LPE 24:0	0.373428	0.428429	0
		LPE 18:2	[M-H]-	476.278	5.07	213.2	165252	127859	82121	226433	0	0		LPE 24:6	0.370647	0.394748	0
		LPE 20:1 SN1	[M-H]-	506.325	7.73	223.3	93511	111604	112731	144653	0	0		LPE O-16:1	0.466046	0.570526	0.386453
		LPE 20:1 SN2	[M-H]-	506.325	7.41	223.1	291109	185499	101867	262281	0	0		LPE O-18:1	0.564073	0.56107	0.342576
		LPE 20:2	[M-H]-	504.308	6.63	221.2	83766	105785	117987	134866	0	0		LPE O-18:2	0.265606	0.30862	0.235219
		LPE 20:3	[M-H]-	502.294	5.99	220.5	283045	223227	125273	398768	0	0		PC 14:0_16:0	0.223616	0.166368	0
		LPE 20:4	[M-H]-	500.278	5.1	217.9	1142438	913031	456000	1725235	0	0		PC 18:0_18:1	18.9623	18.4645	0
		LPE 22:2	[M-H]-	532.34	8.05	228.1	75038	113620	0	92339	0	0		PC 18:1_18:1	30.4184	27.4156	0
		LPE 22:3	[M-H]-	530.325	7.24	226.5	166132	101609	143065	171683	0	0		PC O-18:0_18:1	74.4883	71.1927	0
		LPE 22:4	[M-H]-	528.31	6.3	224	199163	154690	159563	226938	0	0		PE 14:0_16:0	0.0863659	0.0715404	0
		LPE 22:5 SN1	[M-H]-	526.293	5.89	222.8	67969	85909	0	88408	0	0		PE 16:0_16:0	0.192162	0.149958	0
		LPE 22:5 SN2	[M-H]-	526.294	5.47	222.7	660015	482082	242790	833201	0	0		PE 16:0_16:1	1.78158	1.45767	1.47653
		LPE 22:6	[M-H]-	524.278	5.06	222	949832	724375	485072	1626512	0	0		PE 16:0_18:0	0.232344	0.0690404	0
		LPE 24:0	[M-H]-	564.404	11.77	239.1	147943	131883	149049	227863	0	0		PE 16:0_20:4	0.729738	0.581577	0
		LPE 24:6	[M-H]-	552.309	6.12	228.6	153817	123925	126898	220282	0	0		PE 16:0_22:6	0.464393	0.501875	0
	LPE-O	LPE O-16:1	[M-H]-	436.283	6.62	209.8	174526	174703	252435	0	121603	216233		PE 16:1_14:0	0.0660709	0.0986046	0
		LPE O-18:1	[M-H]-	464.314	8.22	217.2	231202	191483	248251	0	115889	182720		PE 16:1_16:1	0.110556	0.0666712	0
		LPE O-18:2	[M-H]-	462.299	7.01	214.4	91577	107453	136552	0	0	106792		PE 16:1_17:1	0.0341025	0.0324815	0
	LPI	LPI 16:0	[M-H]-	571.29	4.74	234.6	0	0	0	0	250287	139935		PE 16:1_18:1	1.26813	1.20438	1.06189
		LPI 18:0	[M-H]-	599.32	6.14	241.1	120396	111484	204068	284810	594698	643351		PE 16:1_18:2	0.049585	0.0468158	0
		LPI 18:1	[M-H]-	597.304	5.13	238	0	0	0	85608	110400	142831		PE 17:0_18:1	0.383912	0.236192	0
	LPS	LPS 18:0	[M-H]-	524.3	6.3	228.9	77740	95821	96077	138688	187989	236876		PE 17:1_16:0	0.419335	0.371574	0.675262
	PA	PA 16:0_16:0	[M-H]-	647.465	14.18	256.8	0	185006	326236	649217	0	0		PE 17:1_18:1	0.228139	0.213528	0
		PA 16:0_16:1	[M-H]-	645.45	13.43	255.1	198164	157864	124873	158276	0	0		PE 18:0_20:3	0.428813	0.387421	0
		PA 16:0_18:0	[M-H]-	675.496	14.97	263.5	0	150615	148851	156653	54910	0		PE 18:0_22:6	1.41585	1.21873	0.7883
		PA(18:0/18:1(9Z))	[M-H]-	701.513	15.5	267.6	75511	190844	0	0	0	0		PE 18:1_16:0	10.6594	10.7041	5.18762
	PC	PC 17:0_14:1	[M+HCOOH-H]-	762.527	13.13	285.2	0	501021	583050	590198	0	0		PE 18:1_17:0	0.698549	0.653994	0.903149
		PC 14:0_16:0	[M+HCOOH-H]-, [M+Cl]-	750.528	13.03	283.9	10383734	8617305	10378796	11289368	430047	418848		PE 18:1_18:0	5.87064	6.10887	1.87725
		PC 18:0_18:1	[M+HCOOH-H]-, [M+Cl]-	832.604	15.09	299.4	16127673	14352877	15356823	16816196	192589	453990		PE 18:1_18:1	4.96571	4.78656	1.66578
		PC 18:1_18:1	[M+HCOOH-H]-, [M+Cl]-	830.588	14.47	297.2	37125248	37515128	40276892	43264856	444761	524120		PE 18:1_18:2	0.398559	0.297034	0
	PC-O	PC O-18:0_18:1	[M+HCOOH-H]-, [M+Cl]-	818.625	15.66	298.4	9988738	8238926	9580084	8705085	107672	100899		PE 18:1_19:0	0.0616701	0.0518571	0
	PE	PE 14:0_16:0	[M-H]-	662.476	13.14	258.4	184326	218299	242416	216222	0	0		PE 18:1_20:0	0.154482	0.130713	0
		PE 14:1_17:0	[M-H]-	674.476	12.99	260.2	2541273	2178659	3228947	3179502	115552	145862		PE 18:1_20:3;2O	0.086396	0.0891902	0
		PE 16:0_16:0	[M-H]-	690.507	14.08	264.8	474162	430809	455411	505149	0	0		PE 18:1_21:1	0.0754263	0.0296543	0
		PE 16:0_16:1	[M-H]-	688.492	13.44	262.7	4662631	3765587	5073914	4273082	175958	208626		PE 18:1_22:0	0.133984	0.114629	0
		PE 16:0_18:0	[M-H]-	718.537	14.94	271.2	0	506198	245719	197072	0	0		PE 18:1_22:1	0.194957	0.160368	0
		PE 16:0_20:4	[M-H]-, [M-H-H2O]-	738.506	13.79	271.3	1689525	1731255	1910889	1816625	0	0		PE 18:1_22:2	0.082373	0.0667704	0
		PE 16:0_22:6	[M-H]-	762.507	13.73	275.7	1191548	1001981	1569752	1645711	0	0		PE 18:1_22:6	0.334416	0.320657	0
		PE 16:1_14:0	[M-H]-	660.46	12.45	256.4	155385	154679	442568	191236	0	0		PE 18:1_24:0	0.145884	0.114095	0
		PE 16:1_16:1	[M-H]-	686.476	12.78	261.3	338102	191870	212605	214613	0	0		PE 18:3_18:1	0.0287598	0	0
		PE 16:1_17:1	[M-H]-	700.493	13.23	263.7	87472	73605	117763	90590	0	0		PE 19:1_18:1	0.132099	0.117004	0
		PE 16:1_18:1	[M-H]-	714.507	13.71	267.1	2648450	3255091	4509662	3218063	165658	100668		PE 20:1_18:1	0.645594	0.607228	0
		PE 16:1_18:2	[M-H]-	712.491	13.42	267.1	133088	101960	148568	151409	0	0		PE 20:4_16:1	0.0942348	0.0689763	0
		PE 17:0_18:1	[M-H]-	730.538	14.57	271.2	0	836413	1169744	350116	0	0		PE 20:4_18:0	2.0715	1.87075	0.857859
		PE 17:1_16:0	[M-H]-	702.507	13.89	266	909225	1047689	1295760	1086924	0	98495		PE 20:4_18:1	0.470711	0.521706	0
		PE 17:1_18:1	[M-H]-	728.523	14.12	270.2	579893	496928	659991	707942	0	0		PE 20:4_20:0	0.0759417	0.0812593	0
		PE 18:0_20:3	[M-H]-	768.553	15.16	279.7	1100043	925395	1213672	1268522	0	0		PE 20:4_22:0	0.0539167	0.0492218	0
		PE 18:0_22:6	[M-H]-	790.537	14.6	282.3	3252187	3381181	4358752	3457904	0	114983		PE 20:4_24:1	0.0624457	0.0278745	0
		PE 18:1_16:0	[M-H]-	716.523	14.33	269.1	26082044	24085840	36199544	32422190	635713	710889		PE 20:5_16:0	0.14481	0.128571	0
		PE 18:1_17:0	[M-H]-	730.538	14.74	272.1	1717977	1570961	2290228	1903591	116102	116914		PE 20:5_18:1	0.148478	0.151887	0
		PE 18:1_18:0	[M-H]-	744.554	15.13	275.4	14211997	13396140	19862250	19288204	221125	268512		PE 22:5_18:0	0.507086	0.535011	0
		PE 18:1_18:1	[M-H]-	742.538	14.52	273.7	11736900	11574998	17117486	13582403	182192	255965		PE O-16:0_16:0	0.0856228	0.078097	0
		PE 18:1_18:2	[M-H]-	740.522	14.07	272.3	1018151	863776	1048621	856277	0	0		PE O-16:0_16:1	0.268756	0.186064	0
		PE 18:1_19:0	[M-H]-, [M-H-H2O]-	758.57	15.45	278.3	163872	128227	168207	164128	0	0		PE O-16:0_20:1	1.13533	0.708501	0.958783
		PE 18:1_20:0	[M-H]-	772.582	15.88	281.9	361321	363362	457343	380864	0	0		PE O-16:0_20:4	0.726503	0.534414	0
		PE 18:1_20:3;2O	[M-H]-	798.524	14.76	289.5	241335	169556	304766	267062	0	0		PE O-16:0_20:5	0.203424	0.11702	0
		PE 18:1_21:1	[M-H]-	784.583	15.65	283.3	115730	229440	99882	90219	0	0		PE O-16:1_16:1	0.639874	0.468267	0.819175
		PE 18:1_22:0	[M-H]-	800.613	16.57	288.2	299742	326841	413979	321288	0	0		PE O-16:1_17:1	0.193865	0.206959	0
		PE 18:1_22:1	[M-H]-	798.599	15.99	286.5	450260	463477	540768	487295	0	0		PE O-16:1_18:1	4.40635	2.47547	1.97456
		PE 18:1_22:2	[M-H]-	796.583	15.72	285.5	173604	210093	216842	211072	0	0		PE O-16:1_18:3	0.0586879	0.0510647	0
		PE 18:1_22:6	[M-H]-	788.52	13.95	279.7	790435	779511	1190344	866944	0	0		PE O-16:1_20:3	0.690573	0.486894	0.605559
		PE 18:1_24:0	[M-H]-	828.644	17.17	294.7	326147	356055	382853	348541	0	0		PE O-16:1_20:4	2.11729	1.26258	1.23431
		PE 18:3_18:1	[M-H]-	738.505	13.98	271.5	103149	36885	0	0	0	0		PE O-16:1_22:5	1.45113	1.20615	1.52469
		PE 19:1_18:1	[M-H]-	756.553	14.94	276.5	300244	318195	371499	378220	0	0		PE O-16:1_22:6	1.54323	0.991096	1.0128
		PE 20:1_18:1	[M-H]-	770.568	15.31	280.2	1696012	1359052	1902587	1987910	0	0		PE O-17:1_20:1	0.057305	0.0451963	0
		PE 20:4_16:1	[M-H]-	736.491	13.08	269.6	246739	199079	278942	163950	0	0		PE O-17:1_20:3	0.0646011	0.0509254	0
		PE 20:4_18:0	[M-H]-, [M-H]-, [M-H-H2O]-	766.537	14.67	278.2	4832548	4883207	5865723	6120188	102377	121027		PE O-17:1_20:4	0.134338	0.0832309	0
		PE 20:4_18:1	[M-H]-	764.522	14.02	275.9	1150187	1064971	1833823	1511787	0	0		PE O-17:1_20:5	0.0547072	0.0493117	0
		PE 20:4_20:0	[M-H]-	794.568	15.46	284.5	173383	182259	0	258364	0	0		PE O-17:1_22:3	0.0340241	0.0315966	0
		PE 20:4_22:0	[M-H]-	822.599	16.16	289.6	134157	119918	183275	132533	0	0		PE O-18:0_16:0	0.117806	0.0750536	0
		PE 20:4_24:1	[M-H]-	848.613	16.24	294.2	184246	114140	85332	93229	0	0		PE O-18:0_20:1	0.243479	0.182062	0
		PE 20:5_16:0	[M-H]-	736.491	13.26	270.2	354329	327212	409967	413895	0	0		PE O-18:1_16:0	0.0461133	0.0962868	0
		PE 20:5_18:1	[M-H]-	762.509	13.5	274.3	268864	416465	506331	467272	0	0		PE O-18:1_20:3	0.326846	0.270893	0.497121
		PE 22:5_18:0	[M-H]-	792.552	14.82	282.4	1232742	1152694	1823659	1606404	0	0		PE O-18:1_22:1	0.0586684	0.0904766	0
	PE-O	PE O-16:0_16:0	[M-H]-	676.528	14.67	263.1	196602	204537	252171	0	0	0		PE O-18:1_22:3	0.104957	0.0740312	0
		PE O-16:0_16:1	[M-H]-	674.511	14.06	261.3	591020	664370	960726	237168	0	0		PE O-18:1_22:4	0.176815	0.0964893	0
		PE O-16:0_20:1	[M-H]-	730.572	15.62	274.5	2707434	2625903	3670142	891419	0	139850		PE O-18:1_22:6	0.92347	0.543471	0.577059
		PE O-16:0_20:4	[M-H]-	724.527	14.35	270.2	1658170	1744040	2665216	773937	0	0		PE O-18:2_16:1	0.406414	0.251937	0.873888
		PE O-16:0_20:5	[M-H]-	722.509	13.87	269.1	513389	446249	613968	139564	0	0		PE O-18:2_17:1	0.0669074	0.0576312	0
		PE O-16:1_16:1	[M-H]-	672.497	13.99	262	1458731	1537550	2609139	408528	95133	118886		PE O-18:2_18:1	1.3088	0.827039	0.688798
		PE O-16:1_17:1	[M-H]-	686.512	14.44	265.5	474686	437780	881875	447684	0	0		PE O-18:2_18:2	0.553461	0.395577	0
		PE O-16:1_18:1	[M-H]-	700.527	14.84	268.6	9785148	10810976	13637774	2312614	155480	379764		PE O-18:2_20:1	0.274114	0.167709	0
		PE O-16:1_18:3	[M-H]-	696.496	13.98	266.7	0	127861	214554	113452	0	0		PE O-18:2_20:5	0.169349	0.120142	0
		PE O-16:1_20:3	[M-H]-	724.527	14.82	273	1594226	1642302	2259117	871638	0	88328		PE O-18:2_22:1	0.112856	0.0787538	0
		PE O-16:1_20:4	[M-H]-	722.512	14.31	271.2	4629921	5256408	6799348	1333534	136438	187852		PE O-18:2_22:5	0.288545	0.26734	0
		PE O-16:1_22:5	[M-H]-	748.527	14.48	275.6	3468551	3349394	5842082	1917299	0	222395		PE O-18:2_22:6	0.429106	0.264308	0
		PE O-16:1_22:6	[M-H]-	746.512	14.24	274.9	3800605	3466054	5452277	933596	130367	130896		PE O-18:2_24:6	0.0468807	0.0216508	0
		PE O-17:1_20:1	[M-H]-	742.574	15.9	277.9	135539	133497	251895	39366	0	0		PE O-20:1_18:1	0.270674	0.183986	0
		PE O-17:1_20:3	[M-H]-	738.541	15.04	275.2	136874	164144	280350	47778	0	0		PE O-26:5_18:1	0.0291835	0.020184	0
		PE O-17:1_20:4	[M-H]-	736.529	14.7	274.1	338066	295525	465068	71319	0	0		PE P-18:0_18:1	1.90982	1.38881	1.06757
		PE O-17:1_20:5	[M-H]-	734.51	14.17	272.4	105413	148005	159225	0	0	0		PE P-18:0_20:4	1.22116	0.706881	1.26696
		PE O-17:1_22:3	[M-H]-	766.572	15.8	281.4	66524	91222	136446	66566	0	0		PG 14:0_18:1	0.147913	0.105054	0
		PE O-18:0_16:0	[M-H]-	704.559	15.48	269.2	170690	366985	240447	240501	0	0		PG 16:0_16:0	0.0784266	0.0848001	0
		PE O-18:0_20:1	[M-H]-	758.602	16.25	280.8	663398	492176	953670	218666	0	0		PG 16:0_16:1	0.0688399	0	0
		PE O-18:1_16:0	[M-H]-	702.543	15.42	270.6	107972	108365	310905	0	0	0		PG 16:0_17:0	0.141785	0.128518	0.641082
		PE O-18:1_20:3	[M-H]-	752.558	15.42	278.3	696782	826815	1354164	389179	0	72511		PG 16:0_18:1	1.55724	1.34958	0.896439
		PE O-18:1_22:1	[M-H]-	784.619	16.89	286.9	151615	125656	493439	89458	0	0		PG 16:1_18:1	0.117312	0.120458	0
		PE O-18:1_22:3	[M-H]-	780.588	16.14	284.8	243858	248268	356107	120111	0	0		PG 16:2_20:3	0.0572732	0.054333	0
		PE O-18:1_22:4	[M-H]-	778.573	15.67	283	417153	412810	562465	59724	0	0		PG 18:0_18:5	0.0266731	0	0
		PE O-18:1_22:6	[M-H]-	774.542	15.06	281.2	2203162	2135059	3068460	434460	0	84171		PG 18:1_18:2	0.0431228	0.0411293	0
		PE O-18:2_16:1	[M-H]-	698.512	14.28	267.1	813410	1073530	1391402	231975	0	127467		PG 18:1_22:6	0.0531548	0.049844	0
		PE O-18:2_17:1	[M-H]-	712.528	14.66	269.5	170030	0	283108	87704	0	0		PG O-20:1_22:1	0.0436069	0.0324821	0
		PE O-18:2_18:1	[M-H]-	726.542	15.02	272.9	3111564	3035301	4789888	542605	75789	105270		PI 16:0_18:1	5.87436	5.39668	4.90371
		PE O-18:2_18:2	[M-H]-	724.527	14.62	271.6	1283196	1311510	2188825	360169	0	0		PI 16:0_20:4	0.845414	0.796916	0.511588
		PE O-18:2_20:1	[M-H]-	754.573	15.77	280	579836	697304	929810	150893	0	0		PI 16:1_18:1	0.696377	0.636558	0.537617
		PE O-18:2_20:5	[M-H]-	746.515	14	274.1	405195	390530	597863	175274	0	0		PI 18:0_20:3	3.84846	3.49924	1.67524
		PE O-18:2_22:1	[M-H]-	782.604	16.43	285.9	264144	265297	365655	140740	0	0		PI 18:0_20:4	4.17798	4.05653	1.79957
		PE O-18:2_22:5	[M-H]-	774.542	14.62	279.6	733272	0	863226	0	0	0		PI 18:0_22:6	0.464787	0.378502	0.270419
		PE O-18:2_22:6	[M-H]-	772.527	14.41	279	1043168	975435	1483208	220239	0	0		PI 18:1_20:4	0.802765	0.805295	0.434278
		PE O-18:2_24:6	[M-H]-	800.558	14.96	285	96712	121362	90151	48907	0	0		PI O-16:0_18:1	0.404526	0.340618	0.331245
		PE O-20:1_18:1	[M-H]-	756.589	16.27	281.1	662374	611554	975989	208924	0	0		PS 11:0_16:0	0	0.144378	0
		PE O-26:5_18:1	[M-H]-	832.619	16.65	293.6	0	63581	65173	0	0	0		PS 16:0_16:1	1.02823	0.910948	0.430446
	PE-P	PE P-18:0_18:1	[M-H]-	728.559	15.61	274.7	4616774	4363676	6342023	2586523	133886	142430		PS 16:0_17:1	0.253812	0.217241	0.167699
		PE P-18:0_20:4	[M-H]-	750.541	15.13	277.9	2938702	2801596	4223661	336074	0	184802		PS 16:0_18:1	6.61623	5.88693	1.4865
	PG	PG 14:0_18:1	[M-H]-	719.486	11.46	274	189649	411302	288910	287168	0	0		PS 16:0_20:4	0.106287	0.114572	0
		PG 16:0_16:0	[M-H]-	721.501	12.9	271.8	181042	145801	312460	146558	0	0		PS 16:0_21:0	0.0761058	0.0561734	0
		PG 16:0_16:1	[M-H]-	719.483	12.25	269.4	149411	136511	0	0	0	0		PS 16:1_18:1	0.435634	0.378665	0.213786
		PG 16:0_17:0	[M-H]-	735.519	7.54	280.1	277570	308247	313030	394775	161875	185252		PS 17:0_18:1	0.704999	1.22091	0.249041
		PG 16:0_18:1	[M-H]-	747.516	13.12	276	3475366	3002274	3717211	3682964	216921	264346		PS 17:2_21:2	0.704999	1.22091	0.135843
		PG 16:1_18:1	[M-H]-	745.501	11.77	278	232967	252072	351095	307953	0	0		PS 18:0_18:1	0.321798	0.283403	0.922408
		PG 16:2_20:3	[M-H]-	767.491	15.3	283	124527	113376	148941	149038	0	0		PS 18:0_22:6	5.17194	4.3363	0.0880867
		PG 17:0_14:1	[M-H]-	705.47	11.8	267.1	2189292	1966065	2645694	2845844	383196	215477		PS 18:1_18:1	0.558705	0.485569	0.33432
		PG 18:0_18:5	[M-H]-	767.489	14.48	286.3	0	52441	0	0	0	0		PS 18:2_22:6	1.89163	1.85172	0
		PG 18:1_18:2	[M-H]-	771.516	12.18	283.6	90095	88656	125786	98793	0	0		PS 19:0_20:4	0.155865	0.12956	0
		PG 18:1_22:6	[M-H]-	819.514	12.11	290.3	110329	109932	138205	135036	0	0		PS 20:1_22:4	0.187083	0.164719	0
	PG-O	PG O-20:1_22:1	[M-H]-	843.652	16.73	303	0	85734	0	92439	0	0		PS O-16:0_16:1	0.0796492	0	0
	PI	PI 16:0_18:1	[M-H]-	835.531	12.87	290.7	10740395	9054150	6996665	8681159	2279589	2766221		PS O-16:0_18:1	0.184474	0.100785	0.115265
		PI 16:0_20:4	[M-H]-	857.515	12.34	292.7	1395521	1449112	1099273	1189116	242894	282780		PS O-18:0_18:1	0.352623	0.282356	0.156552
		PI 16:1_18:1	[M-H]-	833.515	12.24	289	1196876	1147578	744317	1137674	196005	365049		PS O-19:0_18:2	0.381621	0.390367	0
		PI 17:0_14:1	[M-H]-	793.485	11.48	282.3	1706535	1659776	1220978	1714632	478613	548363
		PI 18:0_20:3	[M-H]-	887.562	13.79	300.5	6939277	6026031	4408575	5808822	718279	1014325
		PI 18:0_20:4	[M-H]-	885.546	13.28	298.6	7194898	6871252	5030763	6846171	705503	1165317
		PI 18:0_22:6	[M-H]-	909.547	13.24	302.7	836361	729441	508940	583272	145908	129404
		PI 18:1_20:4	[M-H]-	883.53	12.58	296.9	1534454	1172411	1099459	1217587	256826	182030
		PI O-16:0_18:1	[M-H]-	821.551	13.37	290.1	682449	679095	444370	544035	168219	170551
	PMeOH	PMeOH 16:0_16:1	[M-H]-	659.466	12.84	256.3	100715	185269	272973	0	0	0
		PMeOH 16:1_20:1	[M-H]-	713.511	13.97	267.8	218178	196306	1539824	114910	0	0
		PMeOH 18:0_17:1	[M-H]-	701.511	15.19	265.9	613647	597768	631630	187343	27571	0
		PMeOH 18:0_21:1	[M-H]-	757.58	17.3	289.5	654314	599601	743562	497299	224418	214737
		PMeOH 18:1_18:2	[M-H]-	711.496	13.42	266.2	0	0	91194	0	0	0
	PS	PS 11:0_16:0	[M-H]-	664.42	6.29	259.8	0	0	0	216489	0	0
		PS 16:0_16:1	[M-H]-	732.48	12.17	273.4	1022175	1144525	1242418	1338943	227225	269192
		PS 16:0_17:1	[M-H]-	746.497	12.62	276.3	289476	248751	334087	276932	109754	83647
		PS 16:0_18:1	[M-H]-	760.511	13.09	279.4	6706729	7246880	8465534	8163440	731107	983221
		PS 16:0_20:4	[M-H]-	782.495	12.54	281.5	118525	106618	161263	162796	0	0
		PS 16:0_21:0	[M-H]-	804.574	19.93	293.9	84439	0	51086	111185	0	0
		PS 16:1_18:1	[M-H]-, [M+HCOOH-H]-	758.496	12.49	277.8	452953	466834	521365	551065	148009	98542
		PS 17:0_14:1	[M-H]-	718.465	11.66	270.8	1109495	1008246	1337454	1499455	0	576631
		PS 17:0_18:1	[M-H]-	774.527	13.48	282.2	782193	0	0	1830705	191143	96066
		PS 17:2_21:2	[M-H]-	810.526	13.5	287.2	317660	360232	445160	350820	80633	76030
		PS 18:0_18:1	[M-H]-	788.542	13.98	285.4	5281656	5629502	6161731	6096093	460518	603260
		PS 18:0_22:6	[M-H]-	834.525	13.43	291.3	577294	602013	693080	679148	36502	65085
		PS 18:1_18:1	[M-H]-	786.526	13.33	283.8	1736844	2236112	2363100	2903807	155697	229861
		PS 18:2_22:6	[M-H]-	830.496	13.72	292.2	162652	166492	253226	104641	0	0
		PS 19:0_20:4	[M-H]-	824.54	13.15	293.6	200443	195101	246479	217644	0	0
		PS 20:1_22:4	[M-H]-	864.578	14.61	303	0	80306	0	0	0	0
	PS-O	PS O-16:0_16:1	[M-H]-	718.501	12.83	272.4	279788	117735	140584	144634	0	0
		PS O-16:0_18:1	[M-H]-	746.532	13.65	278.3	355711	387811	335844	470236	75648	57283
		PS O-18:0_18:1	[M-H]-	774.563	14.51	284.6	433638	375470	533341	572734	85579	94967
		PS O-19:0_18:2	[M-H]-	786.563	13.89	290.3	154284	310716	294405	168858	0	0
	SM	SM d18:1_12:0	[M+HCOOH-H]-	691.502	10.62	274.2	1264682	1231366	1018236	1581019	501557	551816
		Detected ions using LC-TIMS-MS in ESI+ and extracted by classical method.					Peak area								Average relative quantification (Analyte peak area/ISTDs peak area)
	Lipid class	Name	Ion type	Measured m/z	Retention time (min)	CCS (Å2)	A		B		C			Name	A	B	C
	CER	Cer d16:1/16:0	[M+H]+	510.492	13.05	250.2	368946	0	851543	1097907	301883	130942		LPC 14:0 SN1	0.21961	0.0679748	0.154982
		Cer d18:1/22:0	[M+H]+	622.613	16.47	276.5	1269790	1190806	2504785	8811353	411303	828238		LPC 15:0 SN1	0.105406	0.0705005	0.0593725
		Cer d18:1/23:0	[M+H]+	636.628	16.81	279.7	1137432	1210609	941414	1080020	409517	0		LPC 16:0 SN1	2.57475	4.08068	3.61759
		Cer d18:1/26:0	[M+H]+	678.675	17.7	288.5	255074	0	329585	276597	0	216617		LPC 16:0 SN2	0.146219	0.0756547	0.0568407
		Cer d18:2/16:0	[M+H]+	536.507	13.37	252.6	775417	1195198	5153845	0	112229	276580		LPC 16:1 SN1	0.135359	0.129228	0.125557
		Cer d18:2/24:0	[M+H]+	648.629	16.03	283.8	160294	180191	0	0	0	0		LPC 16:1 SN2	0.197353	0.075455	0.119762
		Cer d18:2/24:1	[M+H]+	646.612	16.08	275.6	811980	744831	1800083	1912866	157121	241989		LPC 17:1	0.0420986	0	0.0479587
		Cer d18:1_16:0	[M+H]+, [M+Na]+, [M+H-H2O]+	538.52	14.04	257.2	7247229	5074308	15331930	18272136	1478787	2203707		LPC 18:0 SN1	0.479676	1.0426	0.481579
		Cer d18:1_18:0	[M+H]+, [M+H-H2O]+, [M+Na]+	566.551	14.94	264	2616634	2090942	13392269	6288707	0	0		LPC 18:1 SN1	0.5602	1.02908	0.635298
		Cer d18:1_24:0	[M+H]+, [M+Na]+	650.645	17.12	283	2783599	3073922	7095018	7891818	918908	1965888		LPC 18:1 SN2	0.682732	0.901394	0.66755
		Cer d18:1_24:1	[M+H]+	648.628	16.55	279.5	2971133	3995589	7425169	12550577	499667	918682		LPC 18:2 SN1	0.037006	0.0607716	0.0271644
	HexCER	Hex2Cer d18:1/16:0	[M+H]+	862.624	12.48	304.4	746035	599220	844988	645712	179871	299832		LPC 19:1 SN1	0.044095	0.045662	0.0301787
		HexCer d18:1/16:0	[M+H]+	700.572	12.99	283.3	3596545	2697368	7066204	8589101	856915	803166		LPC 20:1 SN2	0.0784748	0.168979	0.0639141
	LPC	LPC 14:0 SN1	[M+H]+	468.309	4.25	225	1194964	550278	422560	504087	2377172	1778817		LPC 22:6 SN2	0.015572	0.0251251	0.0126548
		LPC 15:0 SN1	[M+H]+	482.325	4.95	229	460246	406749	328257	639020	868090	723637		LPC 24:0 SN1	0.0443051	0.0806696	0.0169579
		LPC 16:0 SN1	[M+H]+, [M+Na]+	496.341	5.71	232.3	10394527	11003069	28857960	26573988	52043824	44932464		LPC 28:0 SN2	0.111267	0.2854	0.0570027
		LPC 16:0 SN2	[M+H]+	496.339	5.34	234	589956	625296	547004	480014	828159	695664		LPC 29:0 SN2	0.15947	0.370169	0.022439
		LPC 16:1 SN1	[M+H]+	494.324	4.7	227.5	665491	428599	847321	911866	1930058	1436914		LPE 16:0	0.427194	0.456259	0.597584
		LPC 16:1 SN2	[M+H]+	494.324	4.4	229.2	733332	0	0	527527	1455303	1752604		LPE 16:1	0.143806	0.153297	0.149465
		LPC 17:0 SN1	[M+H]+	510.356	6.55	236.4	0	196932	0	0	734650	551400		LPE 17:1 SN2	0.390628	0.279352	0.353267
		LPC 17:1	[M+H]+, [M+Na]+	508.34	5.36	230.9	3715845	4677876	6618286	6991278	13463220	13334884		LPE 18:0	0.395861	0.520288	0.506782
		LPC 18:0 SN1	[M+H]+	524.371	7.34	239.3	2100419	1843516	6065184	8171259	6469943	6435337		LPE 18:1	0.550401	0.403875	0.377311
		LPC 18:1 SN1	[M+H]+, [M+Na]+	522.356	6.13	235.2	2332442	2304786	6687003	7325243	9409908	7623029		LPE 20:4	0.324942	0.206685	0.185761
		LPC 18:1 SN2	[M+H]+, [M+Na]+	522.356	5.77	236.3	3444275	2051478	6384024	5859973	8331081	9551736		LPE 22:6	0.290047	0.322942	0.157902
		LPC 18:2 SN1	[M+H]+	520.34	5.25	230	183104	115709	396413	430989	218476	508076		LPE 24:0	0.177699	0.374739	0
		LPC 19:1 SN1	[M+H]+	536.371	7.06	235.8	0	206271	302204	0	555764	254393		LPE O-16:1	0.452623	0.770646	0.38092
		LPC 20:1 SN2	[M+H]+	550.384	7.65	241.1	317383	334637	1216344	1077863	924732	788657		LPE O-18:1	0.475637	0.713591	0.486513
		LPC 22:6 SN2	[M+H]+	568.338	5.17	235.2	0	72844	210094	129378	147400	191505		LPE O-18:2	0.230977	0.540039	0.241684
		LPC 24:0 SN1	[M+H]+	608.465	11.87	260.9	172043	197923	405256	699872	210876	243398		PC 11:0_11:0	0.0217915	0.0167513	0.0781943
		LPC 28:0 SN2	[M+H]+	664.527	12.88	276.6	459807	462136	1815519	2072785	687552	839250		PC 11:0_16:1	0.0215114	0.0141157	0.0648239
		LPC 29:0 SN2	[M+H]+	678.544	13.29	278.9	560249	786664	2594502	2435192	0	299222		PC 11:0_20:2	0.022303	0.020763	0.0277394
	LPE	LPE 16:0	[M+H]+	454.293	5.73	216	689191	517839	814397	807845	652148	934105		PC 12:0_12:0	0	0.0122062	0.0399323
		LPE 16:1	[M+H]+	452.278	4.46	212	218176	185477	102974	440661	186169	209322		PC 13:0_13:0	0.0211621	0.01559	0.0284736
		LPE 17:1 SN1	[M+H]+	466.293	5.39	213.7	1557767	1256996	1785167	1770362	1286893	1356911		PC 13:0_14:0	0.0202045	0.0192609	0.0428351
		LPE 17:1 SN2	[M+H]+	466.293	5.07	216.1	670706	440829	679846	314902	461572	472017		PC 13:0_15:1	0.0242321	0.0194596	0.0362473
		LPE 18:0	[M+H]+	482.322	7.31	224	652338	468806	1063917	787103	628078	713065		PC 14:0_14:0	1.06107	1.06764	1.2804
		LPE 18:1	[M+H]+	480.309	6.16	218.2	554430	936321	668127	767425	514052	481933		PC 14:0_15:0	0.306449	0.269063	0.277942
		LPE 20:4	[M+H]+	502.291	5.01	217.6	486668	424198	133232	599687	214316	278146		PC 15:1_15:1	0.0605784	0.017966	0.0296706
		LPE 22:6	[M+H]+	526.293	4.97	221.7	489512	334178	528648	619183	177066	241817		PC 15:1_22:3	0.107978	0.0479141	0.0501338
		LPE 24:0	[M+H]+	566.419	11.66	246	261847	235443	0	663424	0	0		PC 16:0_14:0	4.7397	5.23969	2.96635
		LPE O-16:1	[M+H]+	438.298	6.54	214.7	662496	603309	1614887	1127149	410122	601313		PC 16:0_16:0	4.55026	4.78232	2.60089
		LPE O-18:1	[M+H]+	466.329	8.14	222.8	675421	650735	1279097	1258141	490772	802835		PC 16:0_17:0	2.25728	0.940106	0.500015
		LPE O-18:2	[M+H]+	464.314	6.96	216.9	421346	240681	1250715	671788	361515	274702		PC 16:0_18:1	106.729	75.5992	33.5625
	LPI	LPI 18:0	[M+H]+	601.333	5.85	247.7	240920	164171	0	0	324169	364922		PC 16:0_18:2	6.70277	7.12901	5.30412
		PAz-PC	[M+H]+	666.433	6.35	261.9	131836	142347	0	939352	2001650	1296030		PC 16:0_20:1	0.032119	0.00825842	0.0684703
	PC	PC 11:0_11:0	[M+H]+	594.412	6.61	251.6	165977	148527	423974	1026864	844252	396577		PC 16:0_20:4	0.544151	0.774107	0.297788
		PC 11:0_16:1	[M+H]+	662.473	7.75	264.5	171400	0	399325	807768	600057	424124		PC 16:0_22:1	0.0955993	0.187915	0.0455094
		PC 11:0_20:2	[M+H]+	716.522	12.5	279.3	0	145595	766544	943078	151086	282440		PC 16:0_22:6	0.39023	0.329072	0.151829
		PC 12:0_12:0	[M+H]+	622.442	7.06	258.3	0	0	232467	852858	353909	276294		PC 16:1_16:1	1.58513	1.04718	1.07568
		PC 13:0_13:0	[M+H]+	650.476	10.96	268.9	114724	182301	613357	656411	226600	221609		PC 18:0_22:6	0.159856	0.0971287	0.0657012
		PC 13:0_14:0	[M+H]+	664.489	8.86	268	177265	118559	657482	948179	409700	267662		PC 18:0_24:1	0.0203709	0.0235719	0.023554
		PC 13:0_15:1	[M+H]+	676.491	11.54	272.4	155430	189033	634796	998268	252172	316776		PC 18:1_18:0	3.9644	4.21383	3.04211
		PC 14:0_14:0	[M+H]+	678.507	12.11	275.1	6492373	8534282	43048664	43524056	10136306	10016359		PC 18:1_18:1	22.1982	20.465	8.22663
		PC 14:0_15:0	[M+H]+	692.523	12.65	278.2	2004870	2358437	10426821	11546230	2255407	2121680		PC 18:1_18:2	3.6882	2.28929	1.25002
		PC 15:1_15:1	[M+H]+	702.508	12.15	276.9	617255	285202	624007	869761	267214	201232		PC 20:0_20:0	0.0148146	0.00755879	0.0149877
		PC 15:1_22:3	[M+H]+	796.583	15.2	290.5	773398	776131	2057891	1781026	0	385634		PC 21:1_21:1	0.0392409	0.0235415	0.0157199
		PC 16:0_14:0	[M+H]+	706.539	13.16	281.1	28599158	38450688	193903568	237360544	22946314	23717958		PC 22:0_15:1	0.125898	0.11961	0.0916005
		PC 16:0_16:0	[M+H]+	734.57	14.12	287.6	27070024	37230216	177164304	216387120	16789864	23975850		PC 26:0_16:3	0.0189239	0.0160614	0.00954457
		PC 16:0_17:0	[M+H]+	748.584	14.35	289.8	23054850	10582431	36551672	40177768	3590962	4262446		PC 30:0_14:1	0.0310819	0.00976357	0.0154796
		PC 16:0_18:1	[M+H]+, [M+Na]+, [M+H]+	760.587	14.27	289.8	689179840	828823936	2968500736	3191010048	224403024	301996096		PC 30:1	1.30249	1.67786	1.90971
		PC 16:0_18:2	[M+H]+	758.571	13.71	287.5	38735908	55775724	280132192	300635904	39127524	44227272		PC 31:0	1.06892	1.02526	0.70073
		PC 16:0_20:1	[M+H]+	788.619	17.74	298.2	0	209674	0	396085	551416	0		PC 32:1	22.3879	20.8604	15.1098
		PC 16:0_20:4	[M+H]+	782.569	13.78	290.2	5515707	2585478	41048840	18103002	2297969	2386350		PC 33:1	3.24006	2.92051	2.04659
		PC 16:0_22:1	[M+H]+	816.65	16.22	301.6	582717	770735	9780969	4645793	366525	350042		PC 33:2	0.262789	0.287792	0.260789
		PC 16:0_22:6	[M+H]+	806.569	13.67	292.2	2394439	3133123	13807804	12677502	1091052	1293659		PC 34:0	1.13488	0.582035	1.52713
		PC 16:1_16:1	[M+H]+	730.539	12.84	281.5	12565457	10400702	38316880	48033724	8056326	8853518		PC 34:1	0.00591678	0.00221806	0
		PC 17:0_14:1	[M+H]+	718.539	12.95	280.2	7967859	6528044	35061564	47961332	8053361	7692100		PC 34:3	1.24743	0.778986	0.631992
		PC 18:0_22:6	[M+H]+	834.599	14.53	298.7	762416	1462445	3493281	4538327	468764	563024		PC 34:4	0.0910031	0.0865191	0.0549826
		PC 18:0_24:1	[M+H]+	872.71	17.78	313.2	142495	149219	861539	1082564	191002	179925		PC 35:1	1.45064	1.34009	0.672452
		PC 18:1_18:0	[M+H]+, [M+Na]+	788.618	15.22	296.4	22909448	32989892	172115632	168762224	32076222	16163132		PC 35:2	1.32366	1.16097	0.671767
		PC 18:1_18:1	[M+H]+, [M+Na]+	786.602	14.5	293.7	139948784	175161968	812291008	851908288	53890852	75086776		PC 36:5	0.255784	0.237833	0.16141
		PC 18:1_18:2	[M+H]+	784.585	14.05	291.6	24890616	27760694	123556184	50579768	13561958	6276903		PC 37:2	0.389727	0.402605	0.192235
		PC 20:0_20:0	[M+H]+	846.692	17.72	309.2	63802	141148	234406	404411	146674	90479		PC 38:2	1.1593	1.10382	0.508992
		PC 21:1_21:1	[M+H]+	870.694	17.17	310.8	353449	222753	759209	1219624	84781	160860		PC 38:3	0.347677	0.292955	0.180628
		PC 22:0_15:1	[M+H]+	802.633	15.56	298.8	779485	1005112	4474674	5352298	202910	1215393		PC 38:5	0.437449	0.412567	0.287769
		PC 26:0_16:3	[M+H]+	868.678	16.58	308	118120	150297	309792	1116882	92368	58611		PC 38:6	0.192044	0.106996	0
		PC 30:0_14:1	[M+H]+	900.741	18.52	318.7	174286	263016	345071	464519	0	119071		PC 40:1	0.0295344	0.0351189	0.021421
		PC 30:1	[M+H]+	704.524	12.5	279	9154610	9505110	60195256	78602712	14930975	15118195		PC 40:2	0.0751755	0.074483	0.0405917
		PC 31:0	[M+H]+, [M+Na]+	720.555	13.48	283.3	6255035	8831245	37495044	47055112	5926157	5119856		PC 40:3	0.0396606	0.0417443	0.0407434
		PC 32:1	[M+H]+, [M+Na]+, [M+H]+	732.556	13.41	284	134007424	182506416	820365248	878791104	118411760	119352952		PC 40:5	0.117471	0.172304	0.0487154
		PC 33:1	[M+H]+, [M+Na]+	746.571	13.89	287	20155084	25789544	111080384	128194480	14000484	18112688		PC 40:7	0.277335	0.259743	0.202713
		PC 33:2	[M+H]+	744.554	13.26	284.2	1788638	1965569	10491238	13254653	1730820	2358856		PC 50:2	0.0214214	0.00713226	0.0233688
		PC 34:0	[M+H]+	762.597	14.98	293.8	2789748	12531505	21221120	26801626	0	11746800		PC O-18:0	0.0300007	0.0101718	0.0441923
		PC 34:1	[M+H]+	760.586	2.09	287.4	0	38625	0	106381	0	0		PC O-20:0	0.0206186	0.0125602	0.0379733
		PC 34:3	[M+H]+	756.552	13.1	284.4	8522281	9304261	29798578	33960448	1722556	8077405		PC O-30:0	1.16214	1.11668	0.601772
		PC 34:4	[M+H]+	754.536	12.81	283	665228	643125	4474379	2178562	344532	516786		PC O-30:1	0.143791	0.122264	0.146636
		PC 35:1	[M+H]+	774.603	14.73	293.2	8951306	11605905	49975032	60183260	3852051	6665886		PC O-31:0	0.898758	0.548954	0.341226
		PC 35:2	[M+H]+	772.586	14.12	290.6	7684163	10986152	48448740	45089488	4340185	6189107		PC O-31:1	0.150095	0.164814	0.119024
		PC 36:5	[M+H]+	780.553	13.21	286.9	840242	2651136	5780399	14906509	1343520	1199912		PC O-32:0	6.54828	6.65583	6.22431
		PC 37:2	[M+H]+	800.617	14.96	296.6	2361664	3153412	15740190	17087660	1307843	1708201		PC O-32:1	9.90376	8.81409	4.36973
		PC 38:2	[M+H]+	814.633	15.42	298.6	6841681	9530560	39238436	52206468	3512054	4475931		PC O-32:2	0.102277	0.102867	0.0989427
		PC 38:3	[M+H]+	812.616	14.91	297.2	2157086	2772005	10825757	13292275	1193424	1638934		PC O-33:0	1.05858	0.719996	0
		PC 38:5	[M+H]+	808.584	13.96	293.6	2989790	3261840	16901174	16455123	2130818	2391869		PC O-33:1	1.02499	2.4495	0.432718
		PC 38:6	[M+H]+	806.568	13.31	290.4	2140000	754046	3829050	5025473	0	0		PC O-33:2	0	0.100454	0.0564472
		PC 40:1	[M+H]+	844.678	17.13	307.2	167927	248022	0	1684351	103385	230797		PC O-34:0	1.52484	1.6345	1.83737
		PC 40:2	[M+H]+	842.663	16.29	304.4	440484	620611	3026450	3004675	222513	411940		PC O-34:1	18.6192	19.1333	6.44851
		PC 40:3	[M+H]+	840.646	15.77	302.9	316010	0	1589756	1829567	131096	501590		PC O-34:2	2.64654	4.48115	1.19101
		PC 40:5	[M+H]+	836.617	14.81	298.8	686302	971420	7896436	5726146	287896	474466		PC O-34:3	0.808802	0.761805	0.245719
		PC 40:7	[M+H]+	832.585	13.88	295.8	1910922	2055295	10622922	10383950	1465400	1718909		PC O-34:5	0.118717	0.0464197	0.0244182
		PC 50:2	[M+H]+	982.821	19.59	332.3	0	139840	263222	324079	0	179755		PC O-35:1	0.770487	0.542366	0.373409
	PC-O	PC O-18:0	[M+H]+	524.369	7.01	240.3	201861	226307	364383	477265	259707	431806		PC O-35:2	0.36167	0.271279	0.136877
		PC O-20:0	[M+H]+	552.405	8.92	246.7	147244	148562	440382	0	300197	297458		PC O-36:0	0.133728	0.146115	0
		PC O-30:0	[M+H]+	692.559	13.87	282.4	6147847	10136087	43539280	47557156	4879402	4597254		PC O-36:1	2.25974	2.72986	0
		PC O-30:1	[M+H]+	690.543	13.29	280.4	817693	1207414	4870838	5064961	854286	1439915		PC O-36:2	3.0186	3.44398	1.32031
		PC O-31:0	[M+H]+	706.571	14.25	285	5534306	7200024	17249312	29061468	2429268	2929190		PC O-36:3	1.49803	1.3509	0.180696
		PC O-31:1	[M+H]+	704.56	13.68	283.4	1194245	981216	6284687	7212438	811321	1056166		PC O-36:4	0.570132	0.634708	0.208313
		PC O-32:0	[M+H]+, [M+Na]+	720.591	14.78	288.7	32923810	58520520	251019312	295071232	57640132	40701476		PC O-36:5	0.112102	0.0989022	0.0449264
		PC O-32:1	[M+H]+	718.575	14.18	286.1	60719644	79556960	361316704	351219232	32562942	36122504		PC O-38:1	0.197018	0.279983	0.171099
		PC O-32:2	[M+H]+	716.558	13.58	283.7	579655	860432	3711816	4789861	672750	879583		PC O-38:2	0.236072	0.21986	0.066317
		PC O-33:0	[M+H]+	734.604	15.05	292.3	6799036	8250473	27422452	31552320	0	0		PC O-38:3	0	0.10786	0
		PC O-33:1	[M+H]+	732.591	14.51	288.4	5307951	9033624	92968088	107789944	3474512	3338363		PC O-38:4	0.0296734	0.0199877	0.0142225
		PC O-33:2	[M+H]+	730.577	14.06	286.7	0	0	5230695	2480688	135333	739133		PC O-38:6	0.458216	0.504425	0.14431
		PC O-34:0	[M+H]+	748.622	15.79	295	7446471	13807569	56734524	79177104	17001196	12027979		PC O-40:0	0	0.0220625	0.0416188
		PC O-34:1	[M+H]+	746.607	15.01	292	101679576	159787920	749389120	810213568	46421828	54865740		PC O-40:1	0.105887	0.110651	0.110011
		PC O-34:2	[M+H]+	744.59	14.31	288.6	20967774	17374620	178669392	185439200	8103675	10582517		PC O-40:2	0.17573	0.138001	0.0597443
		PC O-34:3	[M+H]+	742.575	14.28	285.9	8239035	3809576	31679772	29739016	1120844	2709622		PC O-40:3	0.052509	0.0381799	0.0240282
		PC O-34:5	[M+H]+	738.54	14.07	284.6	851650	852227	1655078	2188689	231205	154821		PC O-40:5	0.0415329	0.0181436	0
		PC O-35:1	[M+H]+	760.622	15.45	295	4538139	6341456	19869554	24845296	0	2872297		PC O-40:6	0.202367	0.145414	0.0774215
		PC O-35:2	[M+H]+	758.606	14.73	292.4	1440737	3541610	9843067	12557269	0	1052872		PC O-41:1	0	0.00801445	0.0101492
		PC O-36:0	[M+H]+	776.648	16.63	300.4	593482	1259726	5030991	7133802	0	0		PC O-41:2	0.00871665	0.0107003	0
		PC O-36:1	[M+H]+	774.638	15.92	298.1	11635826	19970180	106811952	115745616	0	0		PC O-42:1	0.0534348	0.0271809	0.0335642
		PC O-36:2	[M+H]+	772.622	15.19	295.3	18477750	24272284	137181072	142703264	8509691	12183974		PC O-42:2	0.0665922	0.0727721	0.0296916
		PC O-36:3	[M+H]+	770.606	15.11	293.6	8707190	12424642	48447308	63309984	1455212	0		PC O-42:3	0.0244648	0.025738	0
		PC O-36:4	[M+H]+	768.587	14.37	291.1	3982787	4180611	34400216	13826237	1712611	1568940		PC O-42:5	0.060524	0.0289551	0.0276259
		PC O-36:5	[M+H]+	766.573	13.91	289.8	604953	967976	3817320	4265185	323191	382463		PC O-42:6	0.0247716	0.0330155	0.0252231
		PC O-38:1	[M+H]+	802.668	16.87	303.8	1174443	1610069	11310558	11384840	0	1316113		PC O-44:4	0.00626666	0.00811158	0
		PC O-38:2	[M+H]+	800.65	16.22	300.7	1236938	2068754	8301308	9734063	534075	0		PC O-46:7	0.0154074	0.00418741	0
		PC O-38:3	[M+H]+	798.635	15.68	299	0	0	3781742	0	0	0		PC P-18:0_20:4	0.351164	0.283901	0.175818
		PC O-38:4	[M+H]+	796.62	17.13	298.1	0	193709	235218	1595516	114539	0		PE 14:0_16:1	0.0415637	0.0253867	0.107041
		PC O-38:6	[M+H]+	792.588	14.31	294.1	3321737	3261013	27077730	11345704	1208182	1066113		PE 16:0_16:1	0.775815	0.479574	1.16118
		PC O-40:0	[M+H]+	832.713	18.46	311.4	0	0	819324	995527	0	320136		PE 16:0_18:1	6.72158	4.91484	7.5143
		PC O-40:1	[M+H]+	830.701	17.75	309.3	507143	966971	4192639	4878744	1002416	734986		PE 16:0_18:2	0.51676	0.359333	0.767605
		PC O-40:2	[M+H]+	828.684	17.2	306.4	0	1147170	4249640	7424234	327895	605932		PE 16:0_22:6	0.319683	0.217612	0.515599
		PC O-40:3	[M+H]+	826.667	16.55	304.1	438321	326447	1120827	2129118	186141	191863		PE 16:1_16:1	0	0.0199098	0.168291
		PC O-40:5	[M+H]+	822.636	16.23	301.3	227673	355725	603773	914473	0	0		PE 18:0_20:4	1.19265	0.763567	1.52709
		PC O-40:6	[M+H]+	820.619	15.28	300.3	886655	1915690	6614102	4900989	498984	714468		PE 18:0_22:6	0.715789	0.508197	1.1904
		PC O-41:1	[M+H]+	844.715	18.58	312.3	0	0	280999	0	79115	80572		PE 18:1_18:1	2.19085	1.53977	3.24528
		PC O-41:2	[M+H]+	842.7	17.42	309.9	69453	0	375170	0	0	0		PE 18:1_20:4	0.325931	0.31724	0.546892
		PC O-42:1	[M+H]+	858.728	18.55	314.9	461908	319209	934492	1328956	329928	201230		PE 18:2_18:2	0.441707	0.297265	0.603322
		PC O-42:2	[M+H]+	856.714	17.81	312.1	416241	528409	2406393	3688750	239117	0		PE 20:1_20:1	0.100046	0.0593105	0.42362
		PC O-42:3	[M+H]+	854.697	17.21	310.4	0	159707	664211	1560273	0	0		PE 24:1_16:4	0.261035	0.243148	0.626584
		PC O-42:5	[M+H]+	850.671	16.07	307.8	397979	464144	0	1388725	222481	0		PE 30:0	0.0612909	0.0424534	0.132242
		PC O-42:6	[M+H]+	848.651	16.19	303.9	138053	210314	811185	2057300	136484	257675		PE 35:2	0.173336	0.105718	0.483822
		PC O-44:4	[M+H]+	880.714	17.72	314.7	0	40909	413931	211861	0	0		PE 36:1	2.99249	1.93276	5.1047
		PC O-46:7	[M+H]+	902.7	17.15	316.7	0	100580	0	200834	0	0		PE 36:3	0.215644	0.146153	0.383049
	PC-P	PC P-18:0_20:4	[M+H]+	794.605	14.54	295.6	2160218	2814969	10737359	12544728	1275632	1486412		PE 36:5	0.127407	0.0789286	0.125419
	PE	PE 14:0_16:1	[M+H]+	662.476	12.37	264.8	164231	360894	903610	448777	155870	111734		PE 38:1	0.309122	0.295296	0
		PE 16:0_16:1	[M+H]+	690.507	13.36	271	5737516	4802638	10959800	15745860	1011141	1954717		PE O-16:1_16:1	0.466722	0.33843	0.47136
		PE 16:0_18:1	[M+H]+, [M+Na]+	718.54	14.26	277.5	53227632	39063428	131045056	139094784	6999044	12151707		PE O-16:1_18:1	3.4216	2.13383	3.17161
		PE 16:0_18:2	[M+H]+, [M+Na]+	716.523	13.65	274.7	3612439	3350393	9832878	9869789	745464	1208012		PE O-16:1_20:3	0.448762	0.256217	0.535698
		PE 16:0_22:6	[M+H]+	764.522	13.64	280.2	2281477	2038852	5915617	6023754	526931	782789		PE O-16:1_20:4	1.78378	1.2664	1.36447
		PE 16:1_16:1	[M+H]+	688.492	12.64	265.2	0	0	502275	0	275890	141987		PE O-16:1_20:5	0.459507	0.266805	0.502089
		PE 17:0_14:1	[M+H]+	676.491	12.9	266.8	7974803	5771192	25227520	30008704	1205794	1317387		PE O-16:1_22:5	1.33409	0.814785	1.4021
		PE 18:0_20:4	[M+H]+	768.553	14.59	284.6	8727576	7450019	18215108	24160058	1493563	2391757		PE O-16:1_22:6	1.45995	0.880482	1.2134
		PE 18:0_22:6	[M+H]+	792.553	14.53	287	5620409	4194546	12743327	15342183	1126974	1905167		PE O-17:1_18:1	0.175197	0.084882	0
		PE 18:1_18:1	[M+H]+, [M+Na]+	744.555	14.46	280.5	17453108	12657245	38388404	46749416	3176436	5080171		PE O-18:1_20:3	0.281364	0.230669	0.499012
		PE 18:1_20:4	[M+H]+	766.538	13.93	280.8	2566897	1904411	7230506	10439085	459209	939228		PE O-18:1_22:2	0.0657092	0.0305036	0.0530862
		PE 18:2_18:2	[M+H]+	740.526	13.71	278.4	3056967	2886089	7368035	9076616	678629	848182		PE O-18:1_22:3	0.0493005	0.018818	0.147453
		PE 20:1_20:1	[M+H]+	800.617	15.95	293.6	633895	696030	1496257	0	0	558071		PE O-18:1_22:4	0.164082	0.0605493	0.370381
		PE 24:1_16:4	[M+H]+, [M+H-H2O]+	794.568	14.76	288.2	1911528	1629640	5424664	8140353	574436	1023308		PE O-18:1_22:5	0.391071	0.228277	0.42107
		PE 30:0	[M+H]+	664.491	13.09	269.6	381940	431041	1014500	1341174	215390	113103		PE O-18:2_16:1	0.710954	0.271422	0.325889
		PE 35:2	[M+H]+	730.538	14.09	278.1	1224856	1114307	3015221	2758274	544272	680119		PE O-18:2_18:1	0.971342	0.510699	0.87257
		PE 36:1	[M+H]+, [M+Na]+	746.572	15.09	283.6	20802332	19486302	43441152	64325048	5238961	7725919		PE O-18:2_20:1	0.181882	0.0950219	0.145408
		PE 36:3	[M+H]+	742.538	14.01	278.8	1638045	1303627	3755051	4305015	569659	386867		PE O-18:2_20:5	0.136841	0.0970615	0.182048
		PE 36:5	[M+H]+	738.509	13.22	275.1	1144872	642067	2016423	2338510	105040	215690		PE P-18:0_18:1	1.16836	0.566029	1.18338
		PE 38:1	[M+H]+	772.588	15.24	287.3	1892180	2198679	6860244	9562490	0	0		PE P-18:0_20:4	0.928663	0.550359	0.829768
	PE-O	PE O-16:1_16:1	[M+H]+	674.512	13.93	268.6	3598201	2783140	8955416	9658996	480292	717185		PE P-18:0_22:6	0.769466	0.414655	0.742973
		PE O-16:1_18:1	[M+H]+, [M+Na]+	702.543	14.79	275.7	24723786	21601308	56886928	60398772	1944388	6232141		PG 16:0_18:1	1.9089	2.67076	0.475346
		PE O-16:1_20:3	[M+H]+	726.543	14.54	276.9	3465902	2671589	7487063	6471428	602190	753521		PI 16:0_18:1	4.46017		1.51275
		PE O-16:1_20:4	[M+H]+	724.528	14.24	275.2	13601588	10745923	32488492	37360044	1501202	1954940		PI 18:1_18:1	4.40897		0.995893
		PE O-16:1_20:5	[M+H]+	722.512	13.73	273.6	3260354	2944361	7120530	7542898	439858	842325		PS 16:0_16:1	1.22731	1.24523	1.58292
		PE O-16:1_22:5	[M+H]+, [M+Na]+	750.543	14.41	279.9	9721201	8363612	17534774	28043274	1102023	2490205		PS 16:0_18:1	9.72513	11.4028	8.29502
		PE O-16:1_22:6	[M+H]+	748.528	14.16	278.6	11056756	8849795	21692286	27040766	1057990	2041121		PS 18:0_18:1	3.05156	4.3554	4.46377
		PE O-17:1_18:1	[M+H]+	716.558	15.14	279.4	1221514	1138209	2307209	2349919	0	0		SM d12:0/28:6	0.0555174	0.136646	0.0484166
		PE O-18:1_20:3	[M+H]+	754.571	15.41	285.1	1950633	1835978	4836106	8091485	278364	1010659		SM d14:0/16:1	0.0248689	0.0154926	0.0409506
		PE O-18:1_22:2	[M+H]+	784.62	16.41	293.1	519222	382691	0	915374	64011	0		SM d18:1_16:0	13.1819	19.6095	4.09275
		PE O-18:1_22:3	[M+H]+	782.602	16.21	291.4	236713	397741	236761	847777	123348	253741		SM d18:1_16:1	0.325959	0.633525	0.479644
		PE O-18:1_22:4	[M+H]+	780.589	15.64	289.4	1692331	669194	1536274	1806580	0	487935		SM d18:1_18:0	0.659889	1.29974	0.442651
		PE O-18:1_22:5	[M+H]+	778.574	15.21	286.5	2886235	2425191	5329093	7361510	309498	771283		SM d18:1_18:1	0.233099	0.398306	0.181177
		PE O-18:2_16:1	[M+H]+	700.527	14.23	271.8	7719818	2619442	7064531	7886602	313009	516667		SM d18:1_24:0	0.238297	0.48002	0.238457
		PE O-18:2_18:1	[M+H]+, [M+Na]+	728.559	14.96	280.2	6696076	6365798	13387186	14726492	892902	1323488		SM d18:1_24:1	0.569998	1.10316	0.284945
		PE O-18:2_20:1	[M+H]+	756.587	15.76	286.6	1324168	1141084	2206803	3077924	0	191558		SM d20:1/20:1	0.118276	0.240134	0.0493138
		PE O-18:2_20:5	[M+H]+	748.526	13.92	277.2	940698	898704	2279534	3113820	184481	278102		SM d32:1	0.21179	0.357656	0.365208
	PE-P	PE P-18:0_18:1	[M+H]+, [M+Na]+	730.575	15.54	282.7	8091284	7630175	14152944	17136338	923222	2109266		SM d33:1	0.181727	0.439677	0.230381
		PE P-18:0_20:4	[M+H]+, [M+Na]+	752.559	15.08	282.4	7705481	5142690	13790702	16626790	857600	1249283		SM d34:1(FA 18:1)	0.0151563	0.00633986	0
		PE P-18:0_22:6	[M+H]+	776.559	15	285.3	5499183	4901835	10564883	12319355	694699	1198574		SM d35:1	0.123324	0.220016	0.0764494
	PG	PG 16:0_18:1	[M+H]+	749.533	12.8	289.5	1520563	1188617	1659439	2858396	291607	0		SM d38:1	0.0854481	0.183538	0.133178
		PG 17:0_14:1	[M+H]+	707.486	11.45	280.6	714639	703300	813970	865440	306731	306731		SM d40:1	0.300532	0.379443	0.159565
	PI	PI 16:0_18:1	[M+Na]+, [M+H]+	859.531	12.57	294.8	1506342	1430203	367416	285484	320307	546857		SM d41:1	0.0549698	0.0817533	0.0398991
		PI 17:0_14:1	[M+H]+	795.502	11.12	290	315639	344795	0	0	286618	286618		SM d41:2	0.0765867	0.155029	0.0997329
		PI 18:1_18:1	[M+H]+	863.565	12.81	301.6	1527352	1371944	0	1165977	250613	320269		SM d42:3	0.163719	0.372887	0.0991405
		POV-PC	[M+H]+	594.376	5.65	246.8	59978	0	139331	180128	572160	136250		SM d43:1	0.00750361	0.0125507	0
	PS	PS 16:0_16:1	[M+H]+	734.497	12.06	278.6	698588	752977	610896	1416815	119593	480186		SM d44:2	0.0180791	0.0386043	0
		PS 16:0_18:1	[M+H]+	762.528	12.87	284.5	5649652	5870855	8896134	9197898	1237702	1905331		SM t34:1	0.0133488	0.00991037	0.0291382
		PS 17:0_14:1	[M+H]+	720.481	11.5	274.6	650325	545475	742772	849408	189453	0		SM t36:2	0	0	0.065939
		PS 18:0_18:1	[M+H]+	790.56	13.79	291.2	2012927	1640712	3027911	3936404	549577	1141773		SM t38:2	0.0231213	0.0160545	0
	SM	SM d12:0/28:6	[M+H]+	777.591	12.91	296.4	310452	502922	2391740	3055997	358347	0		SM t40:0	0.0211233	0.0864879	0.0696434
		SM d14:0/16:1	[M+H]+	647.513	9.73	282.6	223340	178109	240951	378088	208218	370054
		SM d18:1_12:0	[M+H]+	647.512	10.59	274.9	10887490	6094532	19442664	20335800	7401330	6882331
		SM d18:1_16:0	[M+H]+, [M+Na]+	703.576	12.85	286.1	102549656	103270656	378302560	401867200	28438978	29890562
		SM d18:1_16:1	[M+H]+	701.558	12.14	282.4	2232868	2723230	9866204	15447058	3157437	3666104
		SM d18:1_18:0	[M+H]+, [M+Na]+	731.607	13.86	292.3	4856708	5324772	24600770	27131542	2628191	3649050
		SM d18:1_18:1	[M+H]+	729.59	13.23	288.6	1438829	2035835	7648532	8199855	1142563	1431403
		SM d18:1_24:0	[M+H]+	815.698	16.52	308.1	1434134	2101832	7493370	11685594	876151	2467563
		SM d18:1_24:1	[M+H]+	813.686	15.76	305.6	4473515	4443590	19808268	24148966	1527550	2501742
		SM d20:1/20:1	[M+H]+	785.65	15.03	299.9	814758	985592	4118800	5458610	364988	0
		SM d32:1	[M+H]+, [M+Na]+	675.544	11.8	280.4	1598700	1686606	6354175	7900385	2690300	2525318
		SM d33:1	[M+H]+	689.559	12.36	283.3	1381039	1442007	9241931	8215895	1681487	1607537
		SM d34:1(FA 18:1)	[M+H]+	967.82	17.87	337	90285	134202	123178	129016	0	0
		SM d35:1	[M+H]+	717.591	13.34	289.5	803560	1053389	3535954	5250038	374292	704255
		SM d38:1	[M+H]+	759.638	14.8	297.4	767344	611993	3092897	4229816	385757	1474444
		SM d40:1	[M+H]+	787.668	15.69	303.1	0	1831599	7166764	7936570	769940	1480414
		SM d41:1	[M+H]+	801.687	16.15	305.5	307606	497841	1269883	1996822	260527	306939
		SM d41:2	[M+H]+	799.669	15.45	302.7	785867	493613	2615737	3569383	0	686395
		SM d42:3	[M+H]+	811.669	15.19	302.8	1318212	1257679	6177081	8705075	534489	867626
		SM d43:1	[M+H]+	829.717	16.8	311.4	0	45731	129461	375049	0	0
		SM d44:2	[M+H]+	841.713	16.56	311.5	71663	180252	0	785049	0	0
		SM t34:1	[M+H]+	719.571	11.04	286.9	126691	91791	168245	227097	163641	248911
		SM t36:2	[M+H]+	745.587	16.04	289.3	0	0	0	0	0	453814
		SM t38:2	[M+H]+	773.617	18.85	294.9	162962	190605	312142	0	0	0
		SM t40:0	[M+H]+	805.681	17.77	306.3	229980	0	800545	2680281	384813	600789
	SPB	SPB d20:1	[M+H]+	328.321	8.4	200.4	0	869856	740854	677210	645413	0
		Detected ions using LC-TIMS-MS in ESI+ and extracted by classical method.					Peak area								Average relative quantification (Analyte peak area/ISTDs peak area)
	Lipid class	Name	Ion type	Measured m/z	Retention time (min)	CCS (Å2)	A		B		C			Name	A	B	C
	DGGA	DGGA 16:0_16:0	[M-H]-	743.529	15.88	284	77658	152466	80432	498604	0	133794		LPE 16:0 SN1	0.365644	0.395061	0.604468
		DGGA 16:0_17:0	[M-H]-	757.547	16.61	286.8	103988	343290	245896	1156346	62914	272419		LPE 16:1 SN1	0.107295	0.0849747	0.125395
		DGGA 16:0_18:0	[M-H]-	771.563	16.59	290.6	95907	816967	78233	1367297	0	621710		LPE 18:0 SN1	0.364655	0.408152	0.380088
		DGGA 16:0_20:0	[M-H]-	799.593	16.6	295.6	59214	390552	76915	670046	0	130511		LPE 18:1 SN1	0.401022	0.446563	0.404529
		DGGA 16:1_16:1	[M-H]-	739.502	13.56	272.4	259375	62313	4361729	5224967	408268	569567		LPE 18:1 SN2	0.633172	0.501302	0.375334
	FAHFA	FAHFA 16:0/18:0	[M-H]-	537.489	15.44	240.3	87970	64266	84144	208029	0	0		LPE 20:1 SN1	0.0738944	0.0620497	0.120061
		FAHFA 16:0/18:2	[M-H]-	533.455	8.84	248.2	5544716	3567528	7127551	9837074	215711	144897		LPE 20:1 SN2	0.0957462	0.102332	0
		FAHFA 18:0_18:0	[M-H]-	565.52	16.24	246.3	99684	140816	107445	162099	0	0		LPE 20:3	0.110935	0.0697424	0.10259
		FAHFA 18:0/20:2	[M-H]-	589.518	10.49	261.2	9969442	5758303	11945474	15336315	152503	251596		LPE 20:4 SN2	0.279925	0	0.160404
		FAHFA 22:1/22:0	[M-H]-	675.63	12.21	277.1	460494	252944	0	738953	0	0		LPE 20:5	0.131286	0.0674977	0
	GM3	GM3 34:1;2O	[M-H]-	1151.71	11.13	341.2	614975	682537	87007	96389	167517	285306		LPE 22:0	0.084969	0.0930828	0
	HexCER	HexCer 42:1;2O	[M+HCOOH-H]-, [M+Cl]-	856.688	16.32	305.7	2691816	2234060	3233277	3411836	413359	688152		LPE 22:5	0.144138	0.120734	0.12147
	LPE	LPE 16:0 SN1	[M-H]-	452.278	5.73	211.4	651064	563125	747885	784166	717594	729062		LPE 22:6	0.242092	0.111535	0.11078
		LPE 16:1 SN1	[M-H]-	450.263	4.4	207.9	255048	109604	181498	141464	132259	168872		LPE 24:0	0.14503	0.184941	0.0867169
		LPE 17:1 SN1	[M-H]-	464.278	5.37	211.9	1776016	1544074	1699297	2240420	1161480	1233379		LPE O-16:1	0.506647	0.72228	0.413225
		LPE 17:1 SN2	[M-H]-	464.279	5.05	211.8	396863	314398	323774	373693	214698	204146		LPE O-18:1	0.346036	0.493655	0.187468
		LPE 18:0 SN1	[M-H]-	480.31	7.32	218.7	697459	519737	783064	796440	458278	450938		LPE O-18:2	0.208096	0.226055	0.161367
		LPE 18:1 SN1	[M-H]-	478.294	6.14	215.7	675732	650931	898181	816778	486118	481666		LPE O-20:1	0.0927258	0.101433	0.0847324
		LPE 18:1 SN2	[M-H]-	478.294	5.83	215.5	1498160	652824	896171	1064708	409543	490964		PE 14:0_16:0	0.0824188	0.0777121	0.174016
		LPE 20:1 SN1	[M-H]-	506.324	7.61	223.1	132630	112888	121803	117445	119685	169068		PE 15:0_16:0	0.0562646	0.0580585	0.123671
		LPE 20:1 SN2	[M-H]-	506.325	7.31	222.7	176931	141854	169936	234482	0	0		PE 16:0_16:0	0.17267	0.155974	0.250778
		LPE 20:3	[M-H]-	502.294	5.86	221	212892	157495	147308	118288	0	126532		PE 16:0_16:1	1.65713	1.63797	1.49643
		LPE 20:4 SN2	[M-H]-	500.278	4.96	217.6	688131	266186	0	0	292794	84759		PE 16:0_17:1	0.418348	0.371633	0.352228
		LPE 20:5	[M-H]-	498.263	4.27	216.8	247726	190056	115621	150007	0	0		PE 16:0_18:0	0.0718054	0.0762409	0.277775
		LPE 22:0	[M-H]-	536.372	10.36	232.5	144951	136376	172134	190141	0	0		PE 16:0_18:1	12.9392	10.4807	10.0727
		LPE 22:5	[M-H]-	526.294	5.36	222.5	331781	156669	282883	168024	0	149818		PE 16:0_18:1;3O	0.023122	0.0222249	0.0951206
		LPE 22:6	[M-H]-	524.278	4.94	222	581209	242312	182658	258946	167838	95041		PE 16:0_18:2	0.774424	0.244739	0.544028
		LPE 24:0	[M-H]-	564.404	11.67	239.8	231292	246788	329165	394707	100720	0		PE 16:0_20:5	0.136859	0.148145	0.177167
	LPE-O	LPE O-16:1	[M-H]-	436.284	6.51	210	824472	847802	1417840	1367086	391953	603109		PE 16:0_22:6	0.575624	0.494843	0.427491
		LPE O-18:1	[M-H]-	464.315	8.13	217	558809	582781	919851	999221	184041	267004		PE 16:1_14:0	0.0588204	0.0587216	0.153901
		LPE O-18:2	[M-H]-	462.299	6.89	214.2	360162	329505	435695	438477	168468	219156		PE 16:1_16:1	0.0718181	0.0725147	0.179815
		LPE O-20:1	[M-H]-	492.346	9.63	223.8	141534	163301	186787	208237	106835	95566		PE 16:1_17:0	0.0529321	0.0700486	0
	LPG	LPG 18:1	[M-H]-	509.289	4.95	222.8	109894	121065	120910	113982	106183	168994		PE 16:1_17:1	0.0286282	0.040769	0
	LPI	LPI 16:0 SN1	[M-H]-	571.289	4.6	233.8	107609	132963	0	0	165031	159930		PE 16:1_18:1	1.39228	1.04176	1.03581
		LPI 18:0 SN1	[M-H]-	599.32	6.03	241	286305	459113	128822	85589	379520	404129		PE 16:1_18:2	0	0.047244	0.0995115
		LPI 18:1 SN1	[M-H]-	597.305	4.97	238.3	100903	143523	0	0	185908	166807		PE 16:2_18:1	0.049495	0.0421836	0
	LPS	LPS 18:0	[M-H]-	524.299	6.17	229.2	197835	208303	84242	123523	103585	116725		PE 17:1_18:1	0.246685	0.20277	0.253448
	PA	PA 16:0_16:0	[M-H]-	647.466	13.94	256.8	132732	214254	110354	187271	64451	109851		PE 18:0_18:1	6.69531	5.91183	5.9763
		PA 16:0_18:1	[M-H]-	673.482	14.12	261.9	0	274957	529539	0	192520	127560		PE 18:0_20:4	2.04368	1.81757	1.5258
		PA 20:1_22:4	[M-H]-	777.547	14.82	287.8	253959	0	139017	106371	0	0		PE 18:0_22:6	1.38458	1.28251	1.01411
	PC	PC 16:0_18:1	[M+HCOOH-H]-, [M+HCOOH-H]-, [M+Cl]-	804.577	14.17	293.4	229185920	185879088	260118304	276419136	28481802	33762444		PE 18:1_18:1 Cis	5.26077	4.73668	4.10502
		PC 18:0_18:1	[M+HCOOH-H]-, [M+Cl]-	832.607	15.03	299.2	23821480	17710584	27638502	29556030	2213673	2599578		PE 18:1_18:1;2O	0.44851	0.0936689	0.534148
		PC 18:0_18:2	[M+HCOOH-H]-, [M+Cl]-	830.592	14.39	297.4	69385232	54969928	91455392	84595816	7759108	8396131		PE 18:1_18:1;O	0	0.0103911	0
	PC-O	PC O-18:0_16:0	[M+HCOOH-H]-, [M+Cl]-	792.612	15.4	294.1	8147205	7100490	9399554	11440739	1229941	1874794		PE 18:1_18:2	0.373179	0.305019	0.378334
		PC O-18:1_16:0	[M+HCOOH-H]-, [M+Cl]-	790.597	14.76	292.6	65828964	45442096	79099600	75049888	7081640	7038947		PE 18:1_19:1	0.133777	0.102824	0.1466
	PE	PE 14:0_16:0	[M-H]-	662.476	13.06	258.3	340211	303197	412029	546321	118633	111167		PE 18:1_20:4	0.524522	0.481237	0.477042
		PE 15:0_16:0	[M-H]-	676.492	13.41	260.8	269885	175351	243290	483712	0	84779		PE 18:1_21:1	0.0380614	0.026601	0.158113
		PE 16:0_16:0	[M-H]-	690.508	14.02	264.4	645538	691701	955893	945568	143405	189805		PE 18:1_22:0	0.112017	0.114734	0.176118
		PE 16:0_16:1	[M-H]-	688.492	13.36	262.8	7117732	5862990	11375111	8364859	1022423	953558		PE 18:1_24:1	0.0615206	0.0452534	0.102413
		PE 16:0_17:1	[M-H]-	702.508	13.81	265.8	1855681	1430730	2210749	2331200	222722	243708		PE 20:0_20:4	0.073599	0.0698548	0.167187
		PE 16:0_18:0	[M-H]-	718.539	14.85	271.3	265482	290140	379812	564565	200524	165471		PE 20:1_18:0	0.145459	0.132221	0.184866
		PE 16:0_18:1	[M-H]-	716.524	14.25	268.9	56219084	45239252	60639048	67743312	5902699	7470393		PE 20:1_18:1	0.656969	0.53129	0.460379
		PE 16:0_18:1;3O	[M-H]-	764.509	13.08	274.2	98323	0	108423	167263	73809	51141		PE 20:2_18:0	0.125436	0.27949	0
		PE 16:0_18:2	[M-H]-	714.507	13.84	267.7	0	2767852	1383580	0	0	372943		PE 20:3_18:0	0.422559	0.328854	0.318022
		PE 16:0_20:5	[M-H]-	736.492	13.18	270.1	608293	467020	882471	927899	143526	88752		PE 20:4_14:0	0.0338604	0.0211297	0
		PE 16:0_22:6	[M-H]-	762.508	13.64	275.9	2660203	1878765	2941621	3106503	254169	313122		PE 20:4_16:1	0.0423285	0.0407851	0
		PE 16:1_14:0	[M-H]-	660.461	12.37	256.6	256185	205135	363561	351679	133262	67877		PE 20:4_22:0	0.0555865	0.0350064	0.295999
		PE 16:1_16:1	[M-H]-	686.477	12.67	261	322918	241956	405574	485077	74795	166202		PE 22:4_18:0	0.157153	0.131636	0.147516
		PE 16:1_17:0	[M-H]-	702.507	13.64	265.8	268197	152949	248909	635852	0	0		PE 22:6_18:1	0.363708	0.362276	0.250266
		PE 16:1_17:1	[M-H]-	700.493	13.25	264.9	121737	0	182610	325884	0	0		PE 22:6_20:0	0.0550988	0.0273177	0.170142
		PE 16:1_18:1	[M-H]-	714.508	13.61	267.3	5714790	5148998	6111751	6634771	544107	835750		PE 22:6_20:1	0.0592117	0.0627971	0.149099
		PE 16:1_18:2	[M-H]-	712.491	13.29	267.2	0	0	267084	0	47742	85158		PE 24:0_18:1	0.107027	0.114742	0.290327
		PE 16:2_18:1	[M-H]-	712.493	13.36	266.7	219000	169730	277485	233532	0	0		PE 24:0_20:4	0.0393983	0.0293253	0.147095
		PE 17:0_14:1	[M-H]-	674.476	12.92	260.2	4252351	3574079	5653290	6618766	638267	685522		PE 24:1_20:4	0.0323721	0.0240491	0
		PE 17:1_18:1	[M-H]-	728.524	14.04	270.3	1159905	788452	1143335	1345577	148572	187916		PE O-16:0_16:0	0.0761655	0.0951305	0.242877
		PE 18:0_18:1	[M-H]-	744.555	15.07	275.6	30008262	22637378	38193984	33541196	2968941	5005021		PE O-16:1_16:0	0.0626251	0.0483021	0.290759
		PE 18:0_20:4	[M-H]-, [M-H-H2O]-	766.539	14.59	278.1	8829474	7187416	11354290	10766761	797957	1234907		PE O-16:1_16:1	1.07325	0.849424	0.631274
		PE 18:0_22:6	[M-H]-	790.54	14.52	282.2	6105944	4765154	8054392	7547318	472554	882849		PE O-16:1_16:2	0.0373432	0.0154304	0
		PE 18:1_18:1	[M-H]-	742.539	14.46	273.9	24601828	16927134	28909378	28855382	2189374	3276699		PE O-16:1_17:0	0.0605957	0.0535325	0.133177
		PE 18:1_18:1;2O	[M-H]-	774.529	13.45	281.8	1907220	0	549644	596432	191387	526784		PE O-16:1_17:1	0.304205	0.212574	0.268343
		PE 18:1_18:1;O	[M-H]-	758.535	11.29	279.7	0	0	64877	61596	0	0		PE O-16:1_18:1	6.83682	5.09539	3.76521
		PE 18:1_18:2	[M-H]-	740.523	13.96	272	1948188	1030101	1789619	1942449	0	259356		PE O-16:1_18:2	0.594137	0.435997	0.431891
		PE 18:1_19:1	[M-H]-	756.555	14.86	276.9	626920	429333	648674	601687	83201	111634		PE O-16:1_18:3	0.101588	0.0794088	0.129904
		PE 18:1_20:4	[M-H]-, [M+HCOOH-H]-, [M-H-H2O]-	764.523	13.92	275.9	2173676	1922404	2820814	3067828	254304	380914		PE O-16:1_20:2	1.15993	1.00501	0
		PE 18:1_21:1	[M-H]-	784.587	15.61	283	135515	158169	163961	160169	0	108390		PE O-16:1_20:3	0.918631	0.607817	0.592405
		PE 18:1_22:0	[M-H]-	800.617	16.51	288.3	497076	382925	692179	708403	88529	146382		PE O-16:1_20:4	3.32122	2.54673	1.80282
		PE 18:1_24:1	[M-H]-	826.632	16.56	292.9	250344	229346	329965	212726	74113	60812		PE O-16:1_22:2	0.394269	0.269544	0.290519
		PE 20:0_20:4	[M-H]-	794.57	15.38	284.7	368270	216568	440316	409191	88711	133942		PE O-16:1_22:6	2.46032	1.7457	1.5071
		PE 20:1_18:0	[M-H]-	772.586	15.81	282.1	592031	542162	882748	716774	108397	137037		PE O-17:1_18:1	0.303026	0.252586	0.35445
		PE 20:1_18:1	[M-H]-	770.57	15.23	280.3	2942945	2222587	2847319	3699382	212970	402463		PE O-17:1_20:1	0.0857522	0.0592429	0.1812
		PE 20:2_18:0	[M-H]-	770.571	15.41	281.2	0	448319	0	1849881	0	0		PE O-17:1_20:4	0.18024	0.134218	0.176775
		PE 20:3_18:0	[M-H]-, [M-H-H2O]-	768.553	15.08	279.9	1938587	1391144	1987714	2026040	143112	282314		PE O-17:1_20:5	0.0762947	0.0535262	0.121499
		PE 20:4_14:0	[M-H]-	710.476	12.74	264.7	107170	151964	126346	131782	0	0		PE O-17:1_22:2	0.031711	0.0244588	0
		PE 20:4_16:1	[M-H]-	736.493	13.02	269.7	222044	115944	203763	301332	0	0		PE O-17:1_22:5	0.09926	0.0894352	0.133846
		PE 20:4_22:0	[M-H]-	822.602	16.09	289.9	255765	182372	214046	212797	0	202914		PE O-17:2_16:1	0.0179557	0.0129395	0
		PE 22:4_18:0	[M-H]-	794.569	15.18	284.2	807533	444624	808808	795595	76269	120335		PE O-18:0_16:0	0.12073	0.107688	0.212779
		PE 22:6_18:1	[M-H]-	788.522	13.86	279.6	1572331	1278306	2132817	2298583	144907	187490		PE O-18:1_16:0	0.0471624	0.043001	0.186352
		PE 22:6_20:0	[M-H]-	818.571	15.05	287.6	265238	170924	156929	177890	0	116636		PE O-18:1_17:0	0.0255157	0.0289149	0
		PE 22:6_20:1	[M-H]-	816.555	14.69	285.6	305675	166336	334586	439551	76852	121879		PE O-18:1_19:2	0.128015	0.0582361	0.102238
		PE 24:0_18:1	[M-H]-	828.648	17.09	294.4	423884	408771	664352	741089	197096	186363		PE O-18:1_20:3	0.829519	0.519337	0.413904
		PE 24:0_20:4	[M-H]-	850.631	16.73	296.4	154996	151352	191285	164242	0	100837		PE O-18:1_22:1	0.060153	0.0572265	0.224053
		PE 24:1_20:4	[M-H]-	848.617	16.17	294.3	141470	112496	131589	164289	0	0		PE O-18:1_22:5	0.906579	0.72037	0.609194
	PE-O	PE O-16:0_16:0	[M-H]-	676.528	14.59	263.5	292217	298836	352746	846305	185707	133539		PE O-18:1_24:5	0.108233	0.145509	0.209977
		PE O-16:1_16:0	[M-H]-	674.512	14.57	264.2	248300	238959	299770	288436	0	199322		PE O-18:2_17:1	0.121266	0.074687	0.110697
		PE O-16:1_16:1	[M-H]-	672.497	13.91	262.3	4790823	3645081	5308481	5029202	312617	529743		PE O-18:2_18:1	2.09363	1.77621	1.21051
		PE O-16:1_16:2	[M-H]-	670.482	13.58	261.4	202657	96603	105073	81243	0	0		PE O-18:2_20:3	0.420983	0.25173	0.23185
		PE O-16:1_17:0	[M-H]-	688.528	14.79	266.7	262161	212803	357358	290250	0	91296		PE O-18:2_22:1	0.137386	0.106971	0.187882
		PE O-16:1_17:1	[M-H]-	686.513	14.35	265.3	1341120	1047298	1367338	1213098	191114	162646		PE O-19:1_20:4	0.0531245	0.0434378	0.10996
		PE O-16:1_18:1	[M-H]-	700.529	14.77	268.5	29499928	24076140	29672086	32710872	1839549	3186526		PE O-20:0_20:4	0.115774	0.0881235	0.185458
		PE O-16:1_18:2	[M-H]-	698.513	14.21	266.4	2496671	2148547	2888273	2389984	207486	369294		PE O-20:1_18:1	0.381267	0.286235	0.399569
		PE O-16:1_18:3	[M-H]-	696.497	13.92	266.3	453055	345379	519504	442951	0	89052		PE O-20:2_22:5	0.065853	0.0297761	0.115188
		PE O-16:1_20:2	[M-H]-	726.544	15.12	273.5	3508186	5342734	5681619	0	0	0		PE O-24:2_18:1	0.0553552	0.0392397	0.22906
		PE O-16:1_20:3	[M-H]-	724.529	14.54	271.5	3911970	3278532	3527519	3916050	323570	464687		PE P-18:0_18:1	1.36797	0.464134	1.0356
		PE O-16:1_20:4	[M-H]-	722.513	14.24	271.5	14790691	11309088	16266761	14667585	870474	1536822		PE P-18:0_20:4	1.15463	0.344528	0.688409
		PE O-16:1_22:2	[M-H]-	754.575	15.72	279.9	1774112	1327162	1677360	1604271	122105	267169		PG 14:0_18:1	0.0871349	0.114131	0.337567
		PE O-16:1_22:6	[M-H]-	746.513	14.15	274.8	11042699	8305413	11059108	10160931	766522	1243029		PG 16:0_16:0	0.0640886	0.0387824	0.183235
		PE O-17:1_18:1	[M-H]-	714.544	15.15	271.5	1257725	1108964	1566270	1509862	0	242983		PG 16:0_18:1	1.38174	1.04121	1.80158
		PE O-17:1_20:1	[M-H]-	742.573	15.81	277.8	363746	307244	336766	389950	79062	163518		PG 16:1_18:1	0.129283	0.137603	0.181667
		PE O-17:1_20:4	[M-H]-	736.529	14.66	274	910545	523077	944516	670891	144603	87058		PG 17:1_18:1	0.0247123	0.0321195	0
		PE O-17:1_20:5	[M-H]-	734.513	14.04	272.7	306800	287503	350128	298631	0	83290		PG 18:0_18:1	0.243154	0.279687	0.624353
		PE O-17:1_22:2	[M-H]-	768.591	16.05	282.4	148171	102138	144017	155162	0	0		PG 18:1_18:1	0.0788248	0.0964555	0.224416
		PE O-17:1_22:5	[M-H]-	762.543	14.8	278.5	508614	282039	534915	557633	104238	71553		PG 19:1_20:4	0.160052	0.0841171	0.165592
		PE O-17:2_16:1	[M-H]-	684.497	13.82	264.3	83415	58240	61226	99605	0	0		PI 16:0_16:0	0.293751	0.284939	0.532867
		PE O-18:0_16:0	[M-H]-	704.559	15.38	269.5	222986	675575	385951	973653	154273	126035		PI 16:0_16:1	0.620403	0.924889	0.715771
		PE O-18:1_16:0	[M-H]-	702.54	15.35	270.6	163993	199289	274003	248430	135671	109781		PI 16:0_18:1	5.78579	3.46437	5.66505
		PE O-18:1_17:0	[M-H]-	716.559	15.58	272.3	0	91195	0	191381	0	0		PI 16:0_20:4	0.777701	0.685454	0.87642
		PE O-18:1_19:2	[M-H]-	740.559	15.34	276.1	386073	590581	386174	318777	70477	64478		PI 18:0_18:1	8.54788	3.97721	8.44959
		PE O-18:1_20:3	[M-H]-	752.56	15.35	278.1	3648459	2863019	4062860	2118016	150183	406179		PI 18:0_20:2	2.61489	1.66475	2.63671
		PE O-18:1_22:1	[M-H]-	784.622	16.87	287.3	270405	202709	388445	302754	109148	189958		PI 18:0_20:4	4.27389	2.46523	4.10483
		PE O-18:1_22:5	[M-H]-	776.559	15.19	281.8	3938559	3170034	4799993	3916181	295978	517340		PI 18:0_22:6	0.413385	0.57671	0.432983
		PE O-18:1_24:5	[M-H]-	804.591	15.87	287.7	514816	340967	1115721	619921	86462	195024		PI 18:1_20:4	0.796684	0.501367	0.754883
		PE O-18:2_17:1	[M-H]-	712.529	14.55	269.4	515667	0	489461	415620	60890	86373		PI 38:3	2.12768	2.32122	2.55244
		PE O-18:2_18:1	[M-H]-	726.544	14.95	273.1	7976105	8261691	11896329	9584651	570266	1047170		PI 38:3	4.0705	1.97965	4.01312
		PE O-18:2_20:3	[M-H]-	750.542	14.71	276.4	1207676	1994208	1417177	1673075	139189	168382		PI O-16:0_16:0	0.135595	0.252427	0.487476
		PE O-18:2_22:1	[M-H]-	782.607	16.38	285.8	565062	507126	650895	653972	112469	136799		PS 11:0_16:0	0.0623232	0.0936952	1.00303
		PE O-19:1_20:4	[M-H]-	764.56	15.3	279.8	213388	200391	258892	271903	60540	85738		PS 11:0_18:1	0	0.0499406	0.461827
		PE O-20:0_20:4	[M-H]-	780.591	16.07	284.8	471399	431360	608222	454443	125592	119381		PS 16:0_16:1	0.917789	0.778918	1.25133
		PE O-20:1_18:1	[M-H]-	756.591	16.23	281.1	1690529	1304477	1721925	1773050	183723	350502		PS 16:0_17:1	0.459713	0.177473	0.506596
		PE O-20:2_22:5	[M-H]-	802.574	15.3	286.2	166700	330617	203227	156228	0	78964		PS 16:0_18:1	5.38993	4.49254	7.25161
		PE O-24:2_18:1	[M-H]-	810.638	16.94	291.7	240296	193720	241960	236155	0	157026		PS 16:0_18:2	0.348906	0.309258	0.822683
	PE-P	PE P-18:0_18:1	[M-H]-	728.56	15.54	275	10229905	8386440	13168704	12191668	893130	1752786		PS 18:0_18:2	1.47812	1.34476	1.90235
		PE P-18:0_20:4	[M-H]-	750.544	15.06	277.6	8537166	7148986	9577857	9284610	658349	1094524		PS 18:0_20:4	0.228179	0.202912	0.320553
		PEtOH 16:0_16:0	[M-H]-	675.496	14.82	262.8	44650	73091	26903	48755	57176	45482		PS 18:0_22:6	0.442392	0.321378	0.510583
	PG	PG 14:0_18:1	[M-H]-	719.488	11.37	274.5	305853	231991	293911	330322	112499	170509		PS 18:2_18:2	0.0901382	0.0859881	0.291663
		PG 16:0_16:0	[M-H]-	721.503	12.81	271.5	0	172697	61766	172440	0	96540		PS 20:0_16:1	0.427974	0.713984	0.844157
		PG 16:0_18:1	[M-H]-	747.518	13.04	275.9	4974543	3582071	2699917	2984151	555724	983544		PS 36:1	3.51841	3.20073	6.0603
		PG 16:1_18:1	[M-H]-	745.503	11.67	278.3	411360	377175	326866	441684	60912	91155		PS O-16:0_16:1	0.0758104	0.106863	0.183504
		PG 17:0_14:1	[M-H]-	705.471	11.7	267.4	3468628	2694660	2203729	3481050	320049	526865
		PG 17:1_18:1	[M-H]-	759.521	12.17	281.4	96729	58037	76037	103510	0	0
		PG 18:0_18:1	[M-H]-	775.548	13.93	282	877853	628461	957511	434707	96089	499718
		PG 18:1_18:1	[M-H]-	773.533	13.28	281.1	277819	208984	348949	120327	0	118237
		PG 19:1_20:4	[M-H]-	809.53	15.09	294.8	767608	266241	249704	191195	59384	76731
	PI	PI 16:0_16:0	[M-H]-	809.518	12.55	286.7	525801	692937	0	68874	170678	262972
		PI 16:0_16:1	[M-H]-	807.503	11.84	284.6	1311164	1259764	283259	163860	233776	347561
		PI 16:0_18:1	[M-H]-	835.535	12.79	290.5	12922692	11042882	751498	923284	1629628	3028179
		PI 16:0_20:4	[M-H]-	857.518	12.24	292.7	1744819	1476412	151370	179999	258319	460678
		PI 17:0_14:1	[M-H]-	793.487	11.39	282.4	2056810	2088016	241715	0	356415	448100
		PI 18:0_18:1	[M-H]-	863.566	13.69	296.7	19382352	16019781	781541	1141161	2339315	4631440
		PI 18:0_20:2	[M-H]-	889.58	13.99	301.2	6220055	4605444	396566	408222	699320	1483807
		PI 18:0_20:4	[M-H]-	885.549	13.19	298.3	9840337	7858273	550371	641393	1124719	2264700
		PI 18:0_22:6	[M-H]-	909.551	13.13	302.4	951541	760331	137081	141718	123590	232657
		PI 18:1_20:4	[M-H]-	883.534	12.49	297	1851776	1447106	113829	128547	237006	378552
		PI 38:3	[M-H]-	887.565	13.48	299.7	4166923	4655136	561074	0	713579	1390355
		PI 38:3	[M-H]-	887.566	13.72	300.3	8781300	8084011	487528	469493	1118283	2190608
	PI-O	PI O-16:0_16:0	[M-H]-	795.539	13.05	286.2	271069	291068	52722	69309	225275	153651
		PMeOH 16:0_15:1	[M-H]-	645.451	13.13	255.3	85999	87000	128212	253072	69057	82979
	PS	PS 11:0_16:0	[M-H]-	664.419	6.18	259.9	102205	0	136826	104747	273885	205070
		PS 11:0_18:1	[M-H]-	690.435	6.55	264.3	0	0	0	73698	89694	156501
		PS 16:0_16:1	[M-H]-	732.482	12.08	273.2	1516424	1242331	1076605	947222	235604	436703
		PS 16:0_17:1	[M-H]-	746.499	12.54	275.5	717117	657577	226787	239065	52114	250568
		PS 16:0_18:1	[M-H]-	760.514	13.01	279.5	8717040	7452672	5744145	6047522	1382619	2501299
		PS 16:0_18:2	[M-H]-	758.498	12.37	277.9	542430	500605	416199	390208	99849	380961
		PS 17:0_14:1	[M-H]-	718.466	11.58	270.5	1639919	1363876	1175383	1475713	196488	335000
		PS 18:0_18:2	[M-H]-	786.528	13.24	283.7	2397156	2038290	1763395	1754983	390864	608174
		PS 18:0_20:4	[M-H]-	810.529	13.39	287.4	346682	334091	243686	292927	66707	101039
		PS 18:0_22:6	[M-H]-	834.529	13.34	291.5	792240	547851	428824	410129	82127	202069
		PS 18:2_18:2	[M-H]-	782.498	12.43	282	132714	135500	105956	120758	0	97707
		PS 20:0_16:1	[M-H]-	788.545	13.1	288.9	765897	530432	974813	883376	187289	246269
		PS 36:1	[M-H]-	788.544	13.9	285.1	5610004	4931672	5025583	3137027	1077510	2223311
	PS-O	PS O-16:0_16:1	[M-H]-	718.501	12.77	272.6	123408	104157	140262	139298	0	61474

## Sheet: Fig. 4
	Detected ions using LC-TIMS-MS in ESI- and calculated R-squared.
	Lipid class	Name	Ion type	Measured m/z	Retention time (min)	CCS (Å2)	Peak area			Average relative quantification (Analyte peak area/ISTDs peak area)			RSQ=AVERAGE (known_x’s) and AVERAGE (known_y’s)
							14285	7141	3572	14285	7141	3572	RSQ
	FAHFA	FAHFA 16:0/18:2	[M-H]-	533.455	8.8	248	3862382	1798706	1167651				0.988493
		FAHFA 18:0/18:2	[M-H]-	561.487	10.5	254.3	160536	148200	219013				0.408209
		FAHFA 18:0/20:2	[M-H]-	589.518	10.45	261.2	5595965	2440219	2115028				0.939461
	GM3	GM3 d34:1	[M-H]-	1151.71	11.05	341.1	199775	232226	142288				0.223668
	CER	HexCer d42:1	[M+HCOOH-H]-, [M+Cl]-	856.689	16.23	305.4	1134664	591827	490518				0.96562
	LPE	LPE 16:1 SN1	[M-H]-	450.263	4.38	208.3	594282	375518	252980	2.17519	2.54369	2.04564	0.999161
		LPE 17:1 SN1	[M-H]-	464.278	5.35	212.6	273209	147627	123668				0.966683
		LPE 18:0 SN1	[M-H]-	480.31	7.3	218.6	233113	258267	199996	0.853241	1.74946	1.6172	0.160354
		LPE 18:2 SN2	[M-H]-	476.278	4.92	213	283067	203712	117222	1.03608	1.37991	0.947877	0.954413
		LPE 20:1 SN1	[M-H]-	506.325	7.24	222.8	415548	183887	143885	1.52099	1.24562	1.16348	0.961894
		LPE 20:3	[M-H]-	502.294	5.51	218.5	324317	214883	146887	1.18707	1.45558	1.18775	0.996833
		LPE 20:4 SN2	[M-H]-	500.278	4.96	217.8	1959536	1089969	726834	7.1723	7.38326	5.8773	0.99819
		LPE 20:5	[M-H]-	498.263	4.25	216.7	539893	295162	253418	1.97612	1.99938	2.04918	0.961311
		LPE 22:2	[M-H]-	532.34	7.82	229.2	132905	136425	124943	0.486459	0.92412	1.01031	0.275894
		LPE 22:4 SN1	[M-H]-	528.31	6.12	224.2	266863	161652	282033	0.976772	1.095	2.28057	0.00552273
		LPE 22:6 SN1	[M-H]-	524.278	4.94	222	1731953	948698	720724	6.3393	6.42632	5.82789	0.986449
	LPS	LPS 18:0	[M-H-H2O]-, [M-H]-	506.289	6.17	220.7	330822	187591	164779				0.958082
	PA	PA 14:0_16:0	[M-H]-	619.435	12.58	250.4	269590	134330	73590				0.999337
		PA 16:0_16:0	[M-H]-	647.466	13.57	257.1	713219	298265	207615				0.973238
		PA 16:0_16:1	[M-H]-	645.45	12.9	255	217632	127648	88394				0.998942
		PA 16:0_18:0	[M-H]-	675.497	14.51	263.9	429277	191543	123673				0.985623
		PA 16:0_18:1	[M-H]-	673.482	13.83	261.2	755461	340035	230290				0.982188
		PA 18:1_18:1	[M-H]-	699.498	14.05	265.6	226465	256855	95322				0.394324
	PC	PC 16:0_16:0	[M+HCOOH-H]-, [M+Cl]-	778.56	13.84	289.8	7402869	4006567	2970749				0.988386
		PC 18:1_14:0	[M+HCOOH-H]-, [M+Cl]-	776.545	13.18	288	24037628	12109193	8987088				0.981766
		PC 18:1_16:0	[M+HCOOH-H]-, [M+Cl]-	804.578	14.08	293.2	87454240	48705160	36268664				0.990392
	PC-O	PC O-16:0_16:0	[M+HCOOH-H]-, [M+Cl]-	764.581	14.44	288.6	10176879	5007572	3904178				0.972118
		PC O-18:1_16:0	[M+HCOOH-H]-, [M+Cl]-	790.598	14.69	292.6	24219664	11206125	7818589				0.981516
	PE	PE 14:0_16:0	[M-H]-	662.477	12.98	258.6	170176	190700	165862	0.111075	0.236286	0.288052	0.000733072
		PE 14:1_17:0	[M-H]-	674.477	12.8	259.9	1532083	807073	575805				0.990157
		PE 16:0_16:0	[M-H]-	690.508	13.9	264.6	323993	187642	125393	0.211472	0.232497	0.21777	0.999523
		PE 16:0_16:1	[M-H]-	688.493	13.26	262.5	2493087	1295622	936997	1.62725	1.60533	1.62728	0.987642
		PE 16:0_18:0	[M-H]-	718.538	14.76	271.1	192827	90812	117635	0.125859	0.11252	0.204297	0.69077
		PE 16:0_18:1	[M-H]-	716.524	14.14	269	17546826	9312606	7152491	11.4529	11.5387	12.4217	0.98187
		PE 16:0_20:4	[M-H]-	738.508	13.61	271.5	1119048	536393	385084	0.73041	0.664615	0.668775	0.981407
		PE 16:0_22:6	[M-H]-	762.512	13.55	275.6	793387	381382	310370	0.517849	0.47255	0.539019	0.961806
		PE 16:1_16:1	[M-H]-	686.477	12.58	260.6	138210	149558	80981	0.0902105	0.185309	0.14064	0.416872
		PE 16:1_18:1	[M-H]-	714.508	13.53	267.4	1960196	990717	716529	1.27943	1.22754	1.2444	0.985217
		PE 16:1_18:2	[M-H]-	712.493	13.21	267.4	78853	86239	79824	0.0514678	0.106854	0.13863	0.0939912
		PE 17:0_18:1	[M-H]-	730.54	14.58	272.4	1194373	622762	455529	0.779575	0.77163	0.791117	0.986667
		PE 17:1_18:1	[M-H]-	728.524	13.92	270.5	403484	172708	154027	0.263356	0.213993	0.267499	0.930902
		PE 18:0_18:1	[M-H]-	744.555	14.97	275.8	9626886	5157729	3475597	6.28353	6.39066	6.03607	0.995713
		PE 18:0_20:4	[M-H]-	766.539	14.5	277.8	3256949	1706070	1283277	2.12583	2.1139	2.22867	0.983602
		PE 18:0_22:3	[M-H]-	796.587	15.52	285.7	108731	129271	75344	0.0709694	0.160173	0.13085	0.205065
		PE 18:0_22:4	[M-H]-	794.57	15.1	284	251491	186821	130927	0.16415	0.23148	0.227381	0.978158
		PE 18:0_22:6	[M-H]-	790.539	14.42	281.9	2109526	1073017	829728	1.3769	1.32952	1.44099	0.976679
		PE 18:1_18:2	[M-H]-	740.524	13.89	272.6	621282	243671	193052	0.405515	0.301919	0.335273	0.95027
		PE 18:1_19:0	[M-H]-	758.571	15.33	279.2	99506	135224	65903	0.0649482	0.167549	0.114454	0.0963707
		PE 18:1_19:1	[M-H]-	756.555	14.75	276.7	246183	109226	93678	0.160685	0.135336	0.16269	0.943267
		PE 18:1_20:1	[M-H]-	770.57	15.11	279.9	1010718	458133	311873	0.659702	0.567648	0.54163	0.982275
		PE 18:1_20:4	[M-H]-	764.524	13.82	276.2	886499	445281	369301	0.578623	0.551723	0.641365	0.961764
		PE 18:1_20:4;2O	[M-H]-	796.512	13.96	288.6	118277	69346	43362	0.0772001	0.0859228	0.0753067	0.999766
		PE 18:1_22:0	[M-H]-	800.618	16.43	288	228148	152588	134998	0.148914	0.189063	0.234451	0.976287
		PE 18:1_22:1	[M-H]-	798.602	15.81	286.1	303717	155307	135354	0.198238	0.192432	0.235069	0.950399
		PE 20:4_22:1	[M-H]-	820.586	15.41	288.2	98714	172865	89676	0.0644312	0.214188	0.15574	0.00828833
		PE 20:5_18:1	[M-H]-	762.508	13.33	273.8	230364	121820	85835	0.15036	0.15094	0.14907	0.991599
	PE-O	PE O-16:0_18:1	[M-H]-	702.544	14.7	268	868316	999615	717947	0.566755	1.23857	1.24686	0.132344
		PE O-16:0_20:1	[M-H]-	730.575	15.47	274.8	507239	261122	222647	0.331078	0.323542	0.386671	0.957215
		PE O-16:0_20:4	[M-H]-	724.528	14.19	270.7	381666	219004	219846	0.249116	0.271356	0.381806	0.890191
		PE O-16:0_22:5	[M-H]-	750.543	14.35	275.3	358471	197789	336901	0.233976	0.24507	0.585096	0.0955827
		PE O-16:1_18:1	[M-H]-	700.528	14.66	268.6	979290	491994	439977	0.639189	0.609603	0.764108	0.940823
		PE O-16:1_20:1	[M-H]-	728.56	15.42	274.6	487823	238319	194058	0.318405	0.295288	0.33702	0.963182
		PE O-16:1_20:3	[M-H]-	724.529	14.66	272.6	150031	80556	129993	0.0979262	0.0998125	0.225759	0.208601
		PE O-16:1_20:4	[M-H]-	722.514	14.12	270.6	586749	267496	258297	0.382975	0.33144	0.448584	0.90771
		PE O-16:1_22:5	[M-H]-	748.529	14.2	275.1	428524	210331	348650	0.2797	0.26061	0.6055	0.282608
		PE O-16:1_22:6	[M-H]-	746.514	14.05	275.2	455339	243601	155711	0.297203	0.301833	0.270423	0.998072
		PE O-18:0_16:0	[M-H]-	704.56	15.29	269.2	153908	117783	165725	0.100457	0.145938	0.287814	0.00234927
		PE O-18:0_20:4	[M-H]-	752.558	15.03	276.9	146163	115535	174003	0.0954015	0.143153	0.302191	0.0906014
		PE O-18:0_22:6	[M-H]-	776.559	15.02	281.6	209741	95369	165130	0.136899	0.118167	0.286781	0.307367
		PE O-18:1_22:6	[M-H]-	774.546	14.9	281.4	162547	104491	186900	0.106095	0.129469	0.324589	0.0102452
		PE O-18:2_18:1	[M-H]-	726.544	14.85	272.7	289081	394850	124430	0.188685	0.489237	0.216097	0.195757
		PE O-20:0_18:2	[M-H]-	756.59	15.67	278.9	100313	90100	81325	0.0654749	0.111638	0.141237	0.978651
	PE-P	PE P-18:0_18:1	[M-H]-	728.559	14.85	271.9	455542	118811	197134	0.297335	0.147212	0.342362	0.720195
	PG	PG 16:0_16:0	[M-H]-	721.502	12.75	271.6	159414	204485	155017	0.104689	0.256009	0.229573	0.0120403
		PG 16:0_18:1	[M-H]-	747.518	12.97	276.3	2483929	1172618	925727	1.63123	1.46808	1.37096	0.966044
		PG 16:1_18:1	[M-H]-	745.502	11.62	278	0	139304	85362	0	0.174404	0.126417	0.557897
		PG 17:0_14:1	[M-H]-	705.471	11.63	267.2	1522733	798743	675242				0.961315
		PG 18:0_18:1	[M-H]-	775.548	13.86	282.5	374100	204274	147921	0.245677	0.255744	0.219064	0.991632
		PG 18:1_18:1	[M-H]-	773.533	12.54	284.1	2182175	1133291	348058	1.43306	1.41884	0.515457	0.988482
	PI	PI 16:0_16:0	[M-H]-	809.518	12.45	287.1	569073	258648	210263	0.428023	0.396839	0.406782	0.957078
		PI 16:0_16:1	[M-H]-	807.501	11.77	285	790900	442821	385543	0.594869	0.679413	0.745886	0.959613
		PI 16:0_18:1	[M-H]-	835.534	12.73	290.5	7078845	4700426	3232620	5.32429	7.21179	6.25394	0.997034
		PI 17:0_14:1	[M-H]-	793.488	11.31	282.7	1329537	651770	516893				0.968724
		PI 18:0_18:1	[M-H]-	863.566	13.61	296.5	9897412	4913485	3515122	7.44425	7.53868	6.80048	0.98487
		PI 18:0_20:3	[M-H]-	887.566	13.66	300.1	5548410	2402987	2029859	4.17319	3.68686	3.92704	0.945063
		PI 18:0_20:4	[M-H]-	885.55	13.12	298.5	5296226	2491397	2087691	3.98351	3.82251	4.03892	0.953433
		PI 18:1_18:1	[M-H]-	861.55	12.95	295	4515395	2277776	1665315	3.39622	3.49475	3.22178	0.98378
		PI 18:1_18:2	[M-H]-	859.535	12.5	293.8	757751	392184	308919	0.569936	0.601721	0.597646	0.975244
		PI 18:1_20:4	[M-H]-	883.533	12.41	297	911908	434093	422139	0.685884	0.666022	0.816685	0.90585
	PS	PS 14:1_19:2	[M-H]-	742.464	12.81	278	410526	210930	200151	0.324233	0.399133	0.464693	0.919456
		PS 15:0_18:1	[M-H]-	746.499	12.44	276.3	274016	166158	78379	0.216418	0.314413	0.181973	0.982899
		PS 16:0_16:1	[M-H]-	732.482	11.95	273.7	1140650	613565	388206	0.900885	1.16102	0.901302	0.998619
		PS 16:0_17:1	[M-H]-	746.501	12.1	275.8	178621	215115	162273	0.141075	0.407052	0.376751	0.0135354
		PS 16:0_18:1	[M-H]-	760.514	12.88	279.4	8147251	3712003	3050951	6.4347	7.02404	7.08342	0.955018
		PS 16:0_18:4	[M-H]-	754.465	11.91	276.3	110434	98581	84851	0.0872207	0.18654	0.196999	0.946836
		PS 16:0_20:4	[M-H]-	782.498	12.28	281.5	112680	138369	100711	0.0889946	0.261829	0.233822	0.0157774
		PS 16:1_18:1	[M-H]-	758.498	12.25	277.8	433837	247387	166938	0.342644	0.468118	0.387582	0.998771
		PS 16:1_18:2	[M-H]-	756.48	13.26	281.1	486597	281928	214622	0.384314	0.533479	0.49829	0.991303
		PS 17:0_14:1	[M-H]-	718.466	11.47	270.9	1266144	528471	430717				0.949767
		PS 17:1_18:5	[M-H]-	764.45	10.64	320	184884	116583	220752	0.146021	0.220604	0.512522	0.0239575
		PS 18:0_18:1	[M-H]-	788.544	13.76	285.1	7348415	3614747	2658355	5.80378	6.84001	6.17193	0.980777
		PS 18:0_20:3	[M-H]-	812.546	13.52	288.8	282883	328342	251431	0.223421	0.621306	0.58375	0.0513114
		PS 18:0_20:4	[M-H]-	810.528	13.26	287.7	376730	190259	129380	0.297541	0.360018	0.300383	0.991035
		PS 18:0_22:5	[M-H]-	836.546	13.42	291.8	799562	491899	139944	0.631494	0.930797	0.324909	0.948433
		PS 18:1_18:1	[M-H]-	786.528	13.1	283.6	2060374	1024614	712486	1.62728	1.93883	1.65419	0.987898
		PS 18:1_20:1	[M-H]-	814.556	13.98	289.8	794200	347484	236651	0.627259	0.657527	0.549435	0.979296
		PS 18:1_20:3	[M-H]-	810.527	14.36	291	1424494	860935	735956	1.12506	1.62911	1.70868	0.973962
		PS 18:1_22:1	[M-H]-	842.594	14.74	295.8	640492	278030	263530	0.50586	0.526103	0.61184	0.913055
		PS 19:0_16:1	[M-H]-	774.529	13.33	282	684712	306214	204131	0.540785	0.579434	0.473933	0.983122
		PS 20:0_18:1	[M-H]-	816.576	14.59	291.9	522037	281101	144592	0.412305	0.531914	0.335701	0.99898
		PS 22:0_18:1	[M-H]-	844.606	15.36	297.2	862485	427807	313590	0.68119	0.809518	0.728065	0.981944
	PS-O	PS O-16:0_16:1	[M-H]-	718.503	12.59	272.3	127230	65700	100299	0.100486	0.124321	0.232865	0.358661
		PS O-16:0_18:1	[M-H]-	746.534	13.43	278.4	510600	184742	153939	0.403272	0.349578	0.357402	0.936248
	SM	SM d18:1_16:0	[M+HCOOH-H]-, [M+Cl]-	747.566	12.69	286.8	10205291	5565510	3725475				0.997072
												< or = 0.8 RSQ	26.3158	%
												> 0.8 RSQ	73.6842	%

## Sheet: Fig. 5 (annotation)
	Detected ions using LC-TIMS-MS in ESI- and extracted by dual method.
	Lipid class	Name of total annotated values	Ions	Measured m/z	Retention time (min)	CCS (Å2)
	CER	Cer d17:1_16:0	[M+H]+, [M+Na]+	524.504	13.74	253.7
		Cer d17:1_22:0	[M+H]+	608.596	16.31	272.9
		Cer d18:1_23:0	[M+H]+	636.629	16.94	280
		Cer d18:2_16:0	[M+H]+, [M+Na]+	536.502	13.52	252.2
		Cer d18:2_22:0	[M+H]+, [M+H-H2O]+	620.597	16.12	271.7
		Cer d18:2_23:0	[M+H]+	634.612	16.41	275.3
		Cer d18:1_16:0	[M+H]+, [M+Na]+, [M+H-H2O]+, [M+H]+	538.519	14.19	257.3
		Cer d18:1_18:0	[M+H]+	566.55	15.09	263.9
		Cer d18:1_20:0	[M+H]+, [M+Na]+	594.582	15.9	269.9
		Cer d18:1_24:0	[M+H]+, [M+H-H2O]+	650.644	17.24	282.3
		Cer d18:1_24:1	[M+H]+, [M+K]+	648.629	16.68	279.9
	HexCER	Hex2Cer d18:1/24:0	[M+H]+	974.749	16.04	325.3
		HexCer d18:1/22:0	[M+H]+, [M+Na]+	784.665	15.72	300.1
		HexCer d18:1/24:0;O	[M+H]+, [M+Na]+	828.691	16.21	307.8
		HexCer d18:1/24:1;O	[M+H]+	826.676	15.73	305.3
	LPC	LPC 14:0 SN1	[M+H]+	468.308	4.05	225.3
		LPC 16:0 SN1	[M+H]+	496.34	5.88	232.1
		LPC 16:0 SN2	[M+H]+	496.34	5.49	233.1
		LPC 16:1 SN1	[M+H]+	494.324	4.47	228.5
		LPC 17:1	[M+H]+	508.34	5.51	230.3
		LPC 18:0 SN1	[M+H]+	524.371	7.54	239.6
		LPC 18:1 SN1	[M+H]+, [M+Na]+	522.355	5.96	236.3
		LPC 18:2 SN1	[M+H]+	520.341	5.35	228.9
		LPC 32:0	[M+Na]+	742.571	15.64	289.7
		LPC 34:1	[M+Na]+	768.588	15.18	293.7
		LPC 34:2	[M+Na]+	766.571	15.12	290.4
		LPC 36:1	[M+Na]+	796.618	16.24	299
		LPC 38:1	[M+Na]+	824.651	17.16	304.3
		LPC 40:1	[M+Na]+	852.68	17.93	309
		LPC 40:2	[M+Na]+	850.664	17.82	307
	LPC-O	LPC O-16:0	[M+H]+	482.361	6.8	233.1
		LPC O-24:0	[M+H]+	594.486	13.06	261.8
	LPE	LPE 16:1	[M+H]+	452.277	4.5	212.2
		LPE 17:1 SN1	[M+H]+	466.293	5.52	213.2
		LPE 18:2	[M+H]+	478.293	5.07	214.7
		LPE 20:1	[M+H]+	508.339	7.49	227
		LPE 20:3 SN1	[M+H]+	504.308	6.02	221.9
		LPE 20:3 SN2	[M+H]+	504.308	5.64	219.3
		LPE 20:4	[M+H]+, [M+Na]+	502.293	5.12	217.9
		LPE 20:5	[M+H]+	500.277	4.35	214.8
		LPE 22:3	[M+H]+	532.34	7.3	230
		LPE 22:4	[M+H]+	530.324	6.32	226.2
		LPE 22:5	[M+H]+	528.308	5.51	223.2
		LPE 22:6	[M+H]+, [M+Na]+	526.293	5.09	221.3
		LPE 24:6	[M+H]+	554.323	6.19	229.2
		LPE 32:0	[M+H]+	678.542	14.77	275.8
	LPI	LPI 18:0	[M+H-H2O]+	583.324	5.96	247.9
	LPS	LPS 17:1	[M+H]+	510.282	4.38	221.5
		LPS 18:0 SN1	[M+H-H2O]+	508.303	6.34	223
	PC	PC 11:0_20:2	[M+H]+	716.524	13.03	279.4
		PC 12:0_19:1	[M+H]+	718.538	13.67	280
		PC 12:0_32:3	[M+H]+	896.711	17.54	315.7
		PC 13:0_15:1	[M+H]+	676.49	11.74	272.8
		PC 13:0_16:1	[M+H]+	690.507	12.31	277.4
		PC 14:0_14:0	[M+H]+, [M+Na]+	678.507	12.32	275.5
		PC 14:0_15:0	[M+H]+	692.523	12.92	278.3
		PC 14:0_18:1	[M+H]+	732.553	19.58	283.3
		PC 14:0_19:0	[M+H]+	748.584	14.61	289.4
		PC 14:0_19:1	[M+H]+	746.569	16.63	286.1
		PC 14:0_20:2	[M+H]+	758.57	18.93	287
		PC 14:0_23:0	[M+H]+	804.649	15.83	304.1
		PC 14:0_24:6	[M+H]+	806.568	14.4	294.3
		PC 15:0_15:0	[M+H]+	706.538	13.44	281.5
		PC 15:1_15:1	[M+H]+	702.506	12.37	277.4
		PC 15:1_24:3	[M+H]+	824.618	15.63	299.5
		PC 16:0_14:0	[M+H]+	706.537	13.16	280
		PC 16:0_16:1	[M+H]+	732.554	13.74	284.7
		PC 16:0_18:0	[M+H-H2O]+	744.587	14.87	288.9
		PC 16:0_18:1	[M+H]+	760.585	14.59	290
		PC 16:0_18:2	[M+H]+, [M+Na]+	758.569	13.98	287.8
		PC 16:0_18:3	[M+H]+	756.553	14.34	226.6
		PC 16:0_20:1	[M+H]+	788.614	18.91	295.1
		PC 16:0_20:4	[M+H]+	782.568	13.97	290.4
		PC 16:0_21:2	[M+H]+	800.616	15.7	297.2
		PC 16:0_22:6	[M+H]+	806.569	13.92	292.7
		PC 16:1_16:1	[M+H]+	730.539	13.07	282.6
		PC 16:1_24:4	[M+H]+	836.615	15	299.6
		PC 17:0_14:1	[M+H]+, [M+Na]+	718.538	13.22	280.6
		PC 17:0_16:1	[M+H]+	746.57	18.89	290.3
		PC 17:0_18:5	[M+H]+	766.538	13.68	287.5
		PC 17:1_17:1	[M+H]+	758.569	17.85	287.2
		PC 18:0_16:0	[M+Na]+	784.583	14.31	291.6
		PC 18:0_18:1	[M+H]+, [M+Na]+	788.615	15.5	296.1
		PC 18:0_22:1	[M+H]+	844.679	17.82	306.8
		PC 18:0_22:6	[M+H]+	834.599	14.79	298.5
		PC 18:0_24:1	[M+H]+	872.71	17.96	312.9
		PC 18:1_14:0	[M+H]+	732.552	12.76	285.6
		PC 18:1_16:0	[M+H]+	760.584	14.52	313.8
		PC 18:1_18:1	[M+H]+, [M+Na]+	786.601	14.8	293.7
		PC 20:1_20:1	[M+H]+	842.661	17.95	303.4
		PC 20:4_20:4	[M+H]+	830.568	13.54	293.5
		PC 21:0_16:4	[M+H]+	796.586	15.37	290.6
		PC 21:1_21:1	[M+H]+	870.695	17.24	310.3
		PC 21:1_22:1	[M+H]+	884.711	17.84	312.3
		PC 22:0_15:1	[M+H]+	802.631	15.85	299.4
		PC 22:0_16:2	[M+H]+	814.631	17.95	299.2
		PC 22:1_22:1	[M+H]+	898.725	17.98	316.4
		PC 30:1	[M+H]+	704.523	12.73	278.8
		PC 31:0	[M+H]+	720.553	13.83	283.5
		PC 32:3	[M+H]+	728.524	12.99	280.4
		PC 33:1	[M+H]+, [M+Na]+	746.57	14.15	287.2
		PC 33:2	[M+H]+	744.553	13.51	284.7
		PC 34:1	[M+Na]+	782.566	14.58	292.5
		PC 34:3	[M+H]+	756.555	13.49	284.2
		PC 34:4	[M+H]+	754.537	13.03	283.1
		PC 35:1	[M+H]+, [M+Na]+	774.6	15.01	293.3
		PC 35:2	[M+H]+	772.585	14.37	291
		PC 36:5	[M+H]+	780.554	13.46	287.9
		PC 37:2	[M+H]+	800.616	15.22	296.7
		PC 37:4	[M+H]+	796.585	13.5	302.9
		PC 37:5	[M+H]+	794.568	13.72	290.6
		PC 38:1	[M+Na]+	838.626	15.48	301.2
		PC 38:2	[M+H]+	814.631	15.69	299.2
		PC 38:3	[M+H]+	812.615	15.11	297.5
		PC 38:5	[M+H]+	808.583	14.18	293.6
		PC 39:4	[M+H]+	824.616	14.92	299
		PC 39:6	[M+H]+	820.587	14.25	296
		PC 40:2	[M+H]+	842.662	16.56	305.1
		PC 40:3	[M+H]+	840.646	15.98	303.9
		PC 40:4	[M+Na]+	860.616	14.93	301.7
		PC 40:7	[M+H]+	832.584	14.1	296.1
		PC 40:9	[M+H]+	828.554	13.04	292.7
		PC 42:3	[M+H]+	868.676	16.74	309.3
		PC 42:4	[M+H]+	866.662	16.26	307.1
		PC 42:5	[M+H-H2O]+	846.638	15.34	302.5
		PC 44:5	[M+H]+	892.679	16.48	311.4
		PC 8:0_17:0	[M+H]+	636.46	7.6	261.6
	PC-O	PC O-17:1	[M+H]+	508.34	5.75	230.6
		PC O-28:0	[M+H]+	664.528	13.08	276.8
		PC O-30:0	[M+H]+, [M+Na]+	692.558	14.14	282.8
		PC O-31:0	[M+H]+	706.574	14.48	285.1
		PC O-31:1	[M+H]+	704.56	14.47	282.4
		PC O-32:0	[M+H]+	720.59	15.08	288.8
		PC O-32:1	[M+H]+, [M+Na]+	718.574	14.48	286.4
		PC O-32:2	[M+H]+	716.559	14.17	282
		PC O-33:1	[M+H]+	732.59	15.2	288.3
		PC O-34:0	[M+H]+	748.62	16.06	295.1
		PC O-34:1	[M+H]+	746.606	15.28	292.2
		PC O-34:2	[M+H]+	744.59	14.57	288.9
		PC O-35:0	[M+H]+	762.635	16.34	296.9
		PC O-35:1	[M+H]+	760.621	15.73	295.3
		PC O-35:2	[M+H]+	758.605	15.06	292.7
		PC O-36:1	[M+H]+	774.638	16.11	298.3
		PC O-36:4	[M+H]+	768.589	14.63	291.6
		PC O-36:5	[M+H]+	766.573	14.52	288.5
		PC O-36:6	[M+H]+	764.557	14.93	283.3
		PC O-37:0	[M+H]+	790.67	16.64	303.9
		PC O-37:1	[M+H]+	788.652	16.67	301.4
		PC O-37:2	[M+H]+	786.637	15.93	298.9
		PC O-37:3	[M+H]+	784.62	15.66	296.4
		PC O-38:1	[M+H]+	802.667	17.17	303.9
		PC O-38:2	[M+H]+	800.652	16.43	301.1
		PC O-38:4	[M+H]+	796.62	15.28	297.1
		PC O-38:5	[M+H]+	794.604	15.37	296.7
		PC O-39:8	[M+H]+	802.575	15.3	292.4
		PC O-40:0	[M+H]+	832.713	18.7	312.4
		PC O-40:1	[M+H]+	830.698	17.9	308.7
		PC O-40:2	[M+H]+	828.683	17.25	306.8
		PC O-40:3	[M+H]+	826.667	16.74	304.9
		PC O-40:4	[M+H]+	824.651	16.08	303.1
		PC O-40:5	[M+H]+	822.635	15.71	301.6
		PC O-40:7	[M+H]+	818.604	16.45	297.8
		PC O-41:2	[M+H]+	842.699	17.81	309.7
		PC O-42:1	[M+H]+	858.731	18.9	316
		PC O-42:2	[M+H]+	856.715	18.19	312.9
		PC O-42:3	[M+H]+	854.699	17.87	310.7
		PC O-42:5	[M+H]+	850.666	16.62	307.2
		PC O-42:6	[M+H]+	848.655	15.72	304.7
		PC O-43:4	[M+H]+	866.697	17.81	310.6
		PC O-44:2	[M+H]+	884.745	18.87	319.3
		PC O-44:5	[M+Na]+	900.681	17.2	313.4
		PC O-46:6	[M+H]+	904.713	18	317.3
		PC O-46:7	[M+H]+	902.699	17.29	315.2
	PC-P	PC P-18:0_20:4	[M+H]+	794.604	14.85	295.3
	PE	PE 10:0_28:2	[M+H]+	772.586	15.4	286.9
		PE 13:1_21:2	[M+H]+	714.505	13.13	270.6
		PE 14:0_14:0	[M+H]+	636.46	12.17	263.7
		PE 15:0_15:0	[M+H]+	664.491	13.24	269.4
		PE 16:0_16:0	[M+H]+	692.523	13.4	277.7
		PE 16:0_16:1	[M+H]+, [M+Na]+	690.507	13.51	270.6
		PE 16:0_17:1	[M+H]+	704.522	13.97	274.7
		PE 16:0_18:1	[M+H]+, [M+Na]+, [M+H-H2O]+	718.537	14.4	277.1
		PE 16:0_18:2	[M+H]+, [M+Na]+	716.522	13.77	273.4
		PE 16:0_22:6	[M+H]+	764.523	13.57	278.4
		PE 16:1_16:1	[M+H]+	688.491	13.03	269.7
		PE 17:0_13:1	[M+H]+	662.474	12.53	263.8
		PE 17:0_14:1	[M+H]+, [M+H]+, [M+Na]+	676.491	13.05	268.2
		PE 17:1_18:1	[M+H]+	730.537	14.2	277
		PE 18:0_18:1	[M+H]+, [M+Na]+	746.569	15.23	283.4
		PE 18:0_22:6	[M+H]+	792.552	14.68	286.7
		PE 18:1_18:1	[M+H]+, [M+Na]+	744.553	14.61	279.8
		PE 18:1_18:2	[M+H]+	742.537	14.1	277.6
		PE 18:2_18:2	[M+H]+	740.523	13.85	278.2
		PE 20:1_18:4	[M+H]+	766.537	14.09	280.8
		PE 20:1_20:1	[M+H]+	800.616	16.09	294
		PE 21:1_21:1	[M+H]+	828.65	16.71	300.8
		PE 22:0_18:1	[M+H]+, [M+Na]+	802.632	16.66	296.4
		PE 22:3_18:4	[M+H]+	790.537	14.03	283.7
		PE 8:0_28:5	[M+H]+	738.506	13.15	273.6
		PE 8:0_28:6	[M+H]+	736.492	12.85	273.3
	PE-O	PE O-15:1_18:1	[M+H]+	688.527	14.51	272.3
		PE O-16:1_16:0	[M+H]+	676.527	14.73	273.6
		PE O-16:1_16:1	[M+H]+, [M+Na]+	674.511	14.09	268.9
		PE O-16:1_17:0	[M+H]+	690.542	14.84	278.9
		PE O-16:1_18:1	[M+H]+	702.543	14.92	275.5
		PE O-16:1_18:3	[M+H]+	698.51	14.09	271.1
		PE O-16:1_20:3	[M+H]+	726.543	14.91	278.1
		PE O-16:1_20:4	[M+H]+	724.527	14.38	275
		PE O-16:1_20:5	[M+H]+, [M+Na]+	722.511	13.9	273.4
		PE O-16:1_22:4	[M+H]+	752.558	15	281.8
		PE O-16:1_22:5	[M+H]+, [M+Na]+	750.542	14.56	279.8
		PE O-16:1_22:6	[M+H]+, [M+Na]+	748.527	14.31	278.5
		PE O-17:1_18:1	[M+H]+	716.558	15.33	278.7
		PE O-17:2_18:1	[M+H]+	714.543	14.73	276.5
		PE O-18:1_20:3	[M+H]+	754.573	15.52	285.2
		PE O-18:1_20:5	[M+H]+	750.543	14.76	280.6
		PE O-18:1_22:3	[M+H]+	782.605	16.26	291.5
		PE O-18:2_18:1	[M+H]+, [M+Na]+	728.558	15.09	280
		PE O-18:2_20:1	[M+H]+, [M+Na]+	756.589	15.88	286.3
		PE O-18:2_22:6	[M+H]+	774.542	14.5	282.1
		PE O-20:1_14:0	[M+H]+	704.559	15.53	280.5
		PE O-22:1_20:3	[M+H]+	810.635	16.61	301.7
		PE O-22:2_18:1	[M+H]+, [M+Na]+	784.62	16.52	292.6
		PE O-24:2_18:1	[M+H]+	812.653	17.12	299.2
	PE-P	PE P-18:0_18:1	[M+H]+, [M+Na]+	730.573	15.68	283.2
		PE P-18:0_20:4	[M+H]+, [M+Na]+	752.558	15.23	282
		PE P-18:0_22:6	[M+H]+, [M+Na]+	776.559	15.14	285.3
	PG	PG 10:0_26:1	[M+NH4]+	794.592	13.85	295.5
		PG 16:0_18:1	[M+NH4]+	766.559	12.99	289.9
		PG 16:0_18:2	[M+NH4]+	764.546	12.26	285.9
		PG 17:0_14:1	[M+NH4]+	724.512	11.6	280.3
		PG 18:1_18:1	[M+NH4]+	792.574	13.13	291.8
	PI	PI 16:0_16:0	[M+NH4]+	828.56	12.49	297.4
		PI 16:0_18:1	[M+NH4]+, [M+Na]+, [M+H]+	854.575	12.72	299.4
		PI 17:0_14:1	[M+NH4]+	812.528	11.29	289.8
		PI 18:0_20:4	[M+H]+	887.562	13.11	304.6
		PI 18:1_18:1	[M+NH4]+	880.591	12.99	301.9
		PI 32:1	[M+NH4]+	826.546	11.74	293.3
		PI 33:1	[M+NH4]+	840.562	12.26	296.9
		PI 34:2	[M+NH4]+	852.559	12.14	296.2
		PI 35:1	[M+NH4]+	868.59	13.12	301.7
		PI 35:2	[M+NH4]+	866.576	12.6	299.2
		PI 36:1	[M+NH4]+, [M+Na]+, [M+H]+	882.606	13.61	304.4
		PI 36:3	[M+NH4]+, [M+Na]+	878.575	12.77	302.2
		PI 36:4	[M+NH4]+	876.559	12.19	300
		PI 37:2	[M+NH4]+	894.605	13.59	306.3
		PI 37:3	[M+NH4]+	892.591	13.01	303.4
		PI 38:2	[M+NH4]+	908.621	13.89	307.9
		PI 38:3	[M+NH4]+, [M+H]+, [M+Na]+	906.606	13.66	307.4
		PI 38:5	[M+NH4]+, [M+Na]+	902.575	12.43	303
		PI 39:3	[M+NH4]+	920.621	13.89	309.5
		PI 40:3	[M+NH4]+	934.637	14.28	312.2
		PI 40:4	[M+NH4]+	932.622	13.76	310.5
		PI 40:5	[M+NH4]+	930.605	13.31	308.3
		PI 40:6	[M+NH4]+	928.59	13.08	308.1
	PS	PS 15:1_21:2	[M+H]+	786.527	12.67	283.8
		PS 16:0_18:1	[M+H]+	762.528	13	284.9
		PS 16:0_18:2	[M+H]+	760.512	12.41	282.1
		PS 17:0_14:1	[M+H]+	720.481	11.55	275.1
		PS 18:0_18:1	[M+H]+, [M+Na]+	790.559	13.89	291.3
		PS 18:0_18:2	[M+H]+	788.544	13.21	288.2
		PS 18:0_20:4	[M+H]+	812.542	13.4	289.8
		PS 18:0_22:6	[M+H]+	836.543	13.34	292
		PS 19:1_19:1	[M+H]+	816.574	14.08	293.5
		PS 22:1_16:4	[M+H]+	810.527	12.7	286.6
		PS 22:2_18:5	[M+H]+	834.526	12.63	289.3
		PS 38:1	[M+Na]+	840.574	14.74	298.6
	SE	SE 28:1/18:3	[M+NH4]+	678.618	19.32	293
	SM	SM d13:1/29:0	[M+H]+, [M+Na]+	815.699	16.73	308.9
		SM d18:1/24:1	[M+H]+, [M+Na]+	813.684	15.98	306.1
		SM d20:1/21:0	[M+H]+	801.687	17.21	306.3
		SM d20:1/22:1	[M+H]+	813.684	16.44	305.3
		SM d21:2/21:1	[M+H]+	811.667	15.43	303.3
		SM d30:2(FA d14:1)	[M+H]+	853.679	17.83	309.8
		SM d30:2(FA d16:0)	[M+H]+	883.725	18.9	317.3
		SM d32:1/11:0	[M+H]+	829.717	17.14	311.4
		SM d34:1(FA d17:0)	[M+H]+	955.819	18.15	335.4
		SM d34:1(FA d18:1)	[M+H]+	967.819	18.1	336.9
		SM t34:1	[M+H]+	719.57	12.54	293.4
		SM t38:2	[M+H]+	773.615	15.48	296.7
		SM t40:1	[M+H]+	803.665	14.93	303.1
		SM t40:5	[M+H]+	795.6	14.96	294.2
		SM d42:1	[M+H]+	815.698	18.62	308.4
		SM t43:1	[M+H]+	845.709	15.11	311.2
		SM t44:7	[M+H]+	847.634	16.09	304.2
		SM t45:0	[M+H]+	875.756	16.49	319
		SM d18:1_12:0	[M+H]+	647.512	10.79	274.8
		SM d18:1_16:0	[M+H]+	703.575	13.06	286.5
		SM d18:1_16:1	[M+H]+	701.559	12.35	282.7
		SM d18:1_18:0	[M+H]+	731.606	14.08	292.4
		SM d18:1_18:1	[M+H]+	729.589	13.45	289.1
		SM d32:1	[M+H]+	675.543	12	280.7
		SM d33:1	[M+H]+	689.559	12.56	283.8
		SM d35:1	[M+H]+	717.589	13.58	289.7
		SM d38:1	[M+H]+	759.637	15.02	298.2
		SM d38:2	[M+H]+	757.62	14.38	294.8
		SM d40:1	[M+H]+, [M+Na]+	787.669	15.91	303.6
		SM d40:2	[M+H]+	785.653	15.27	300.5
		SM d41:1	[M+H]+	801.685	16.34	305.3
		SM d41:2	[M+H]+	799.669	15.65	303.1
		SM d44:2	[M+H]+	841.716	16.77	311.9
	CE	CE 13:0	[M+NH4]+	600.571	19.08	282.2
		CE 14:0	[M+NH4]+, [M+Na]+, [M+Na]+, [M+NH4]+	614.587	19.23	281.8
		CE 14:1	[M+NH4]+, [M+Na]+	612.571	19.04	279.3
		CE 15:0	[M+NH4]+, [M+Na]+	628.601	19.36	283.2
		CE 15:1	[M+NH4]+	626.587	19.16	289.1
		CE 16:0	[M+NH4]+	642.618	19.5	284.9
		CE 16:1	[M+NH4]+, [M+K]+, [M+NH4]+, [M+Na]+, [M+NH4]+, [M+Na]+, [M+Na]+	640.602	19.28	284.4
		CE 16:2	[M+NH4]+	638.587	19.12	288.3
		CE 17:0	[M+NH4]+	656.633	19.5	287.4
		CE 17:1	[M+NH4]+, [M+Na]+, [M+Na]+	654.618	19.4	286.8
		CE 18:0	[M+NH4]+, [M+NH4]+, [M+Na]+	670.649	19.76	290.2
		CE 18:1	[M+NH4]+, [M+H]+, [M+K]+, [M+Na]+, [M+Na]+, [M+Na]+, [M+Na]+, [M+Na]+, [M+Na]+	668.634	19.54	289.8
		CE 18:2	[M+NH4]+, [M+Na]+	666.618	19.35	289.9
		CE 18:3	[M+NH4]+, [M+Na]+	664.602	19.18	290
		CE 19:0	[M+NH4]+	684.664	19.76	292.4
		CE 19:1	[M+NH4]+	682.649	19.54	292.5
		CE 19:2	[M+NH4]+	680.633	19.37	291.9
		CE 20:0	[M+NH4]+, [M+Na]+	698.68	19.99	295.8
		CE 20:1	[M+NH4]+, [M+Na]+	696.665	19.79	295.1
		CE 20:2	[M+NH4]+	694.649	19.59	295.6
		CE 20:3	[M+NH4]+	692.633	19.43	295.6
		CE 20:5	[M+NH4]+	688.602	19.11	291.7
		CE 21:1	[M+NH4]+	710.681	19.8	297.1
		CE 21:2	[M+NH4]+	708.664	19.62	297.8
		CE 22:1	[M+NH4]+, [M+Na]+	724.697	19.98	302
		CE 22:2	[M+NH4]+	722.68	19.84	301.7
		CE 22:5	[M+NH4]+	716.632	19.31	298.1
		CE 22:6	[M+NH4]+	714.619	19.2	296
		CE 24:3	[M+NH4]+	748.696	19.93	306.2
		CE 24:5	[M+NH4]+	744.666	19.55	302.9
	DG	DG 12:0_14:0	[M+NH4]+	502.446	13.14	242.4
		DG 12:0_19:0	[M+NH4]+	572.526	17.53	258.3
		DG 12:0_25:0	[M+NH4]+	656.62	18.88	278.3
		DG 14:0_16:0	[M+NH4]+, [M+Na]+, [M+H]+	558.509	15.1	254.6
		DG 14:0_16:1	[M+NH4]+	556.493	14.49	250.9
		DG 14:0_18:2	[M+Na]+	587.464	14.74	249.8
		DG 14:0_21:1	[M+NH4]+	626.571	16.08	271.5
		DG 14:0_29:0	[M+NH4]+	740.712	19.04	298.3
		DG 15:0_16:0	[M+NH4]+	572.525	15.51	257.1
		DG 15:0_16:1	[M+NH4]+	570.509	14.93	254.3
		DG 15:1_32:1	[M+NH4]+	792.743	19.17	305.5
		DG 16:0_16:0	[M+NH4]+, [M+H]+	586.54	15.92	260.7
		DG 16:0_16:1	[M+NH4]+, [M+Na]+, [M+K]+	584.523	15.33	257.4
		DG 16:0_17:0	[M+NH4]+	600.556	16.26	263.7
		DG 16:0_18:0	[M+NH4]+, [M+H]+, [M+Na]+, [M+Na]+	614.572	16.66	267.6
		DG 16:0_18:1	[M+NH4]+, [M+Na]+, [M+K]+, [M+H]+	612.556	16.1	264.7
		DG 16:0_18:2	[M+NH4]+	610.54	15.62	260.8
		DG 16:0_20:3	[M+NH4]+	636.556	16.1	268.7
		DG 16:0_22:1	[M+NH4]+	668.619	18.22	277.4
		DG 16:0_24:1	[M+NH4]+	696.648	18.98	286.5
		DG 16:0_26:0	[M+NH4]+	726.694	18.66	292.8
		DG 16:0_31:0	[M+NH4]+	796.774	19.42	309.8
		DG 16:0_33:0	[M+NH4]+, [M+Na]+	824.805	19.64	315.3
		DG 16:0_35:0	[M+NH4]+, [M+H]+	852.837	19.86	321.1
		DG 16:1_16:1	[M+NH4]+	582.509	14.81	253.7
		DG 16:1_21:1	[M+NH4]+	652.586	16.23	270.3
		DG 17:0_18:1	[M+NH4]+	626.573	16.41	267.1
		DG 17:0_32:0	[M+NH4]+	824.805	19.55	320.6
		DG 17:0_34:0	[M+NH4]+	852.838	19.75	327.1
		DG 17:0_36:1	[M+NH4]+, [M+Na]+	878.853	19.89	326.2
		DG 17:1_18:1	[M+NH4]+, [M+Na]+	624.556	15.93	263.4
		DG 17:1_21:1	[M+NH4]+	666.601	16.54	273.6
		DG 18:0_16:0	[M+H-H2O]+	579.534	16.31	261.6
		DG 18:0_18:0	[M+NH4]+, [M+K]+	642.603	17.32	273.2
		DG 18:0_18:1	[M+NH4]+, [M+Na]+, [M+K]+, [M+H]+	640.587	16.8	271.3
		DG 18:0_20:3	[M+NH4]+, [M+Na]+, [M+K]+	664.586	16.62	273.9
		DG 18:0_22:3	[M+NH4]+	692.616	17.25	281.6
		DG 18:0_22:5	[M+NH4]+	688.585	16.46	277.1
		DG 18:1_18:1	[M+NH4]+	638.571	16.32	266.8
		DG 18:1_19:1	[M+NH4]+	652.589	16.7	272.3
		DG 18:1_20:1	[M+NH4]+, [M+Na]+, [M+K]+	666.602	17.03	275.3
		DG 18:1_20:4	[M+Na]+	665.511	15.97	268.6
		DG 18:1_21:1	[M+NH4]+, [M+Na]+, [M+H]+, [M+Na]+	680.619	16.88	277.3
		DG 18:1_24:1	[M+NH4]+, [M+Na]+	722.665	18.05	286.4
		DG 18:2_21:2	[M+NH4]+	676.585	16	269.8
		DG 18:2_22:5	[M+NH4]+	684.558	15.69	270.9
		DG 19:0_18:1	[M+NH4]+, [M+Na]+, [M+H]+	654.603	16.73	274.7
		DG 20:0_18:1	[M+NH4]+	668.619	17.4	277.9
		DG 20:3_24:6	[M+NH4]+	736.586	10.01	287.6
		DG 21:1_18:2	[M+NH4]+	678.602	16.43	272.9
		DG 22:0_16:1	[M+NH4]+	668.619	13.77	281.1
		DG 29:0_16:1	[M+NH4]+	766.728	19.1	301.8
		DG 31:0_18:1	[M+NH4]+, [M+Na]+	822.79	19.47	314.3
		DG 37:0_18:1	[M+NH4]+	906.884	19.98	336.1
	DG-O	DG O-13:0_23:0	[M+NH4]+	628.624	16.57	277.5
		DG O-16:0_16:0	[M+NH4]+	572.559	16.72	258.9
		DG O-16:0_16:1	[M+NH4]+	570.545	16.19	255.9
		DG O-16:0_18:1	[M+NH4]+, [M+Na]+	598.577	16.89	262.8
		DG O-16:0_20:0	[M+NH4]+	628.624	17.86	271.2
		DG O-16:0_22:5	[M+NH4]+	646.576	16.36	272.2
		DG O-16:0_24:5	[M+NH4]+	674.605	17.09	275.8
		DG O-16:0_25:0	[M+NH4]+	698.7	18.64	292.6
		DG O-16:1_18:1	[M+NH4]+	596.56	17.77	260.5
		DG O-17:0_16:0	[M+NH4]+	586.577	16.57	268.3
		DG O-17:0_16:1	[M+NH4]+	584.558	16.39	260.1
		DG O-17:0_17:1	[M+NH4]+	598.577	18.03	264.4
		DG O-17:0_18:1	[M+NH4]+	612.591	17.1	266.5
		DG O-17:0_22:1	[M+NH4]+	668.654	17.38	284
		DG O-17:0_24:0	[M+NH4]+	698.7	18.35	294.2
		DG O-18:0_16:0	[M+NH4]+	600.59	17.24	266.2
		DG O-18:0_24:6	[M+NH4]+	700.625	18.95	286.5
		DG O-18:1_16:0	[M+NH4]+	598.576	17.23	264.2
		DG O-18:1_18:1	[M+NH4]+	624.592	16.89	266.4
		DG O-19:0_16:0	[M+NH4]+	614.607	17.25	273.2
		DG O-19:0_16:1	[M+NH4]+	612.593	17.94	268.3
		DG O-19:0_17:1	[M+NH4]+	626.609	18.49	270.9
		DG O-19:0_18:0	[M+NH4]+	642.638	17.26	280.4
		DG O-19:1_16:0	[M+NH4]+	612.592	16.72	270.8
		DG O-19:2_18:0	[M+NH4]+	638.608	16.88	273.7
		DG O-21:1_16:0	[M+NH4]+	640.623	16.73	277.1
		DG O-22:3_21:1	[M+NH4]+	718.668	10.79	294.2
		DG O-22:3_22:2	[M+NH4]+	730.668	10.71	294.1
		DG O-22:3_24:6	[M+NH4]+	750.635	10.8	293.2
		DG O-22:5_16:3	[M+NH4]+	640.535	17.81	263.6
		DG O-23:0_16:0	[M+NH4]+	670.671	18.34	287.5
		DG O-24:0_16:0	[M+NH4]+, [M+H]+, [M+Na]+, [M+H-H2O]+	684.686	18.64	285.5
		DG O-26:1_16:0	[M+NH4]+	710.702	18.7	288.7
	DGDG-O	DGDG O-16:0_16:0	[M+NH4]+	896.665	14.71	310.6
	MG	MG 20:1	[M+NH4]+	402.358	12.79	220.8
	MGDG	MGDG 16:0_16:4	[M+NH4]+	740.526	12.2	287
	MGDG-O	MGDG O-28:4_21:2	[M+Na]+	965.74	19.35	316.9
	TG	TG 10:0_12:0_12:0	[M+NH4]+, [M+Na]+	628.551	16.64	271.7
		TG 10:0_14:0_16:0	[M+NH4]+, [M+Na]+	712.645	18.35	290.6
		TG 10:0_16:0_18:2	[M+NH4]+, [M+Na]+	764.676	18.53	298
		TG 11:0_14:0_16:0	[M+NH4]+, [M+Na]+	726.659	18.49	293.5
		TG 11:0_14:1_16:0	[M+NH4]+	724.645	18.24	289.8
		TG 12:0_12:0_12:0	[M+NH4]+	656.58	18.14	277.9
		TG 12:0_12:0_14:0	[M+NH4]+	684.613	17.89	283.4
		TG 12:0_12:0_16:0	[M+NH4]+	712.644	19	289.9
		TG 12:0_14:0_16:0	[M+NH4]+, [M+Na]+	740.676	18.64	296.9
		TG 12:0_16:0_16:1	[M+NH4]+, [M+K]+, [M+Na]+	766.692	18.7	300.8
		TG 12:0_16:1_18:1	[M+NH4]+, [M+Na]+	792.707	18.77	304.6
		TG 13:0_14:0_16:1	[M+NH4]+, [M+Na]+	752.676	18.58	297.4
		TG 13:0_16:1_16:1	[M+NH4]+	778.691	18.67	301.7
		TG 13:1_21:0_22:6	[M+NH4]+	922.783	19.13	326.7
		TG 14:0_14:0_15:0	[M+NH4]+, [M+Na]+	754.692	18.74	299.5
		TG 14:0_14:0_16:0	[M+NH4]+	768.708	18.87	302.5
		TG 14:0_15:0_16:0	[M+NH4]+, [M+Na]+	782.723	18.95	305.2
		TG 14:0_15:0_16:1	[M+NH4]+, [M+Na]+	780.707	18.81	304
		TG 14:0_16:0_16:0	[M+NH4]+, [M+K]+, [M+Na]+, [M+Na]+	796.739	19.06	308.6
		TG 14:0_16:0_16:1	[M+NH4]+, [M+K]+, [M+Na]+	794.723	18.91	306.4
		TG 14:0_16:0_18:1	[M+NH4]+, [M+Na]+, [M+Na]+, [M+K]+	822.755	19.1	312.9
		TG 14:0_16:0_20:5	[M+NH4]+	842.721	18.81	312.1
		TG 14:0_16:0_25:0	[M+NH4]+	922.879	19.97	335.7
		TG 14:0_16:1_18:1	[M+NH4]+, [M+K]+, [M+Na]+, [M+Na]+	820.738	18.96	310.4
		TG 14:0_18:2_18:2	[M+NH4]+	844.737	18.9	312.8
		TG 15:0_16:0_16:0	[M+NH4]+	810.754	19.14	311.3
		TG 15:0_16:0_16:1	[M+NH4]+, [M+Na]+	808.738	19.01	309.8
		TG 15:0_16:0_18:1	[M+NH4]+, [M+Na]+	836.77	19.18	315.6
		TG 15:0_16:1_16:1	[M+NH4]+	806.722	18.87	308.2
		TG 15:0_16:1_18:1	[M+NH4]+, [M+Na]+	834.754	19.05	314.1
		TG 15:0_17:1_22:6	[M+NH4]+	894.753	18.89	318.2
		TG 15:0_18:1_18:2	[M+NH4]+, [M+Na]+	860.769	19.1	318.3
		TG 15:1_18:2_18:3	[M+H]+	837.694	18.93	311.1
		TG 16:0_16:0_16:0	[M+NH4]+, [M+Na]+	824.77	19.24	314.6
		TG 16:0_16:0_18:0	[M+H-H2O]+	817.764	19.43	315
		TG 16:0_16:0_18:1	[M+NH4]+, [M+Na]+, [M+K]+, [M+NH4]+	850.786	19.29	318.8
		TG 16:0_16:0_23:0	[M+NH4]+	922.875	19.31	337.3
		TG 16:0_16:0_24:1	[M+Na]+	939.834	19.9	334.3
		TG 16:0_16:1_17:0	[M+NH4]+	836.767	18.91	319
		TG 16:0_16:1_18:1	[M+NH4]+, [M+Na]+, [M+Na]+, [M+Na]+	848.77	19.15	316.8
		TG 16:0_16:1_25:0	[M+NH4]+	948.894	19.98	338.8
		TG 16:0_16:2_20:4	[M+NH4]+	868.74	18.89	317
		TG 16:0_17:0_18:0	[M+NH4]+	866.818	19.51	323
		TG 16:0_17:0_18:1	[M+NH4]+, [M+Na]+	864.8	19.37	321.4
		TG 16:0_17:0_20:0	[M+NH4]+	894.847	19.74	329.6
		TG 16:0_17:1_18:1	[M+NH4]+, [M+Na]+	862.785	19.23	319.5
		TG 16:0_18:0_18:0	[M+NH4]+, [M+Na]+	880.832	19.64	327
		TG 16:0_18:0_18:1	[M+NH4]+, [M+Na]+, [M+K]+	878.817	19.48	324.8
		TG 16:0_18:0_19:1	[M+NH4]+	892.83	19.5	329.2
		TG 16:0_18:1_18:1	[M+NH4]+, [M+Na]+, [M+Na]+, [M+Na]+	876.802	19.33	322.6
		TG 16:0_18:1_18:2	[M+NH4]+, [M+Na]+	874.785	19.19	320.2
		TG 16:0_18:1_21:0	[M+NH4]+	920.864	19.76	333.4
		TG 16:0_18:2_18:2	[M+NH4]+	872.769	19.06	318.7
		TG 16:0_18:2_22:6	[M+H]+	903.741	19.12	321.9
		TG 16:1_16:1_16:1	[M+NH4]+	818.723	18.85	309.5
		TG 16:1_16:1_18:1	[M+NH4]+, [M+Na]+	846.754	19.01	314.6
		TG 16:1_18:2_18:2	[M+NH4]+	870.753	18.94	316.2
		TG 17:0_18:1_18:1	[M+NH4]+	890.815	19.37	325.5
		TG 17:0_18:1_18:2	[M+NH4]+	888.801	19.24	323.4
		TG 17:0_18:1_24:1	[M+NH4]+	974.91	19.97	342.6
		TG 17:1_17:1_22:6	[M+NH4]+	920.77	10.72	326.1
		TG 18:0_18:0_18:0	[M+NH4]+	908.864	19.85	332.3
		TG 18:0_18:0_18:1	[M+Na]+	911.802	19.68	329
		TG 18:0_18:1_18:1	[M+NH4]+	904.832	19.51	328.3
		TG 18:0_18:1_20:4	[M+NH4]+	926.816	19.33	329.4
		TG 18:1_18:1_18:2	[M+NH4]+	900.8	19.23	324.2
		TG 18:1_18:1_19:0	[M+NH4]+	918.847	19.52	330.9
		TG 18:1_18:1_19:1	[M+NH4]+	916.832	19.39	328.7
		TG 18:1_18:1_20:0	[M+NH4]+, [M+Na]+	932.863	19.71	334
		TG 18:1_18:1_20:1	[M+NH4]+	930.845	19.55	331.2
		TG 18:1_18:1_20:2	[M+NH4]+	928.832	19.42	330.7
		TG 18:1_18:1_21:0	[M+NH4]+	946.879	19.51	339.6
		TG 18:1_18:1_21:1	[M+NH4]+, [M+Na]+	944.864	19.56	333.3
		TG 18:1_18:1_22:0	[M+NH4]+, [M+Na]+	960.895	19.92	339.3
		TG 18:1_18:1_22:2	[M+NH4]+	956.868	19.6	335.6
		TG 18:1_18:2_21:1	[M+NH4]+	942.847	19.41	331.6
		TG 18:1_18:2_22:0	[M+NH4]+, [M+Na]+	958.879	19.75	337.4
		TG 18:1_18:2_24:0	[M+NH4]+	986.91	19.96	342.6
		TG 18:1_18:3_22:1	[M+NH4]+	954.849	19.5	334.9
		TG 18:1_20:1_21:1	[M+NH4]+	972.893	19.77	339.3
		TG 18:1_20:1_22:2	[M+NH4]+	984.9	19.79	340.9
		TG 18:1_20:4_18:1	[M+NH4]+	924.801	19.2	327.6
		TG 18:2_18:2_18:1	[M+NH4]+	898.784	19.11	321.8
		TG 18:2_18:2_18:2	[M+NH4]+	896.769	18.97	319.3
		TG 18:2_18:2_21:1	[M+NH4]+	940.832	19.27	329.4
		TG 18:2_18:3_18:3	[M+NH4]+	892.736	18.75	315.9
		TG 8:0_10:0_10:0	[M+NH4]+	544.457	14.12	251.2
		TG 8:0_12:0_12:0	[M+NH4]+, [M+K]+	600.519	15.89	265.5
		TG 8:0_12:0_16:0	[M+NH4]+	656.582	17.29	277.8
		TG 8:0_16:0_18:1	[M+NH4]+, [M+Na]+	738.66	18.44	293.8
		TG 8:0_16:0_18:2	[M+NH4]+	736.645	18.17	289.6
		TG 8:0_16:1_18:2	[M+H-H2O]+	699.594	17.27	287.6
		TG 8:0_8:0_10:0	[M+NH4]+	516.426	13.06	243.5
		TG 8:0_8:0_18:1	[M+NH4]+	626.535	16.22	265.5
		TG 8:0_8:0_8:0	[M+NH4]+	488.394	11.85	236.4
		TG 9:0_11:0_16:1	[M+NH4]+	654.564	16.89	272.6
		TG 9:0_14:0_16:0	[M+NH4]+	698.629	18.15	286.6
		TG 9:0_9:0_17:0	[M+NH4]+	642.566	16.64	276.3
	TG-O	TG O-10:0_16:0_16:1	[M+NH4]+	724.681	18.87	292.4
		TG O-10:0_16:1_18:1	[M+NH4]+	750.693	18.93	295.9
		TG O-12:0_10:0_16:0	[M+NH4]+	670.635	18.52	280.9
		TG O-12:0_14:0_16:0	[M+NH4]+, [M+Na]+	726.697	18.95	295
		TG O-16:0_12:0_16:1	[M+NH4]+	752.712	18.99	298.7
		TG O-16:0_14:0_14:0	[M+NH4]+, [M+Na]+	754.726	19.15	301.5
		TG O-16:0_14:0_16:0	[M+NH4]+, [M+H]+	782.759	19.34	307.3
		TG O-16:0_14:0_16:1	[M+NH4]+, [M+Na]+	780.743	19.19	305
		TG O-16:0_14:1_16:1	[M+NH4]+	778.727	19.13	302.2
		TG O-16:0_16:0_16:0	[M+NH4]+, [M+H]+, [M+Na]+	810.79	19.54	313
		TG O-16:0_16:0_16:1	[M+NH4]+, [M+Na]+, [M+H]+	808.775	19.38	311.1
		TG O-16:0_16:0_18:1	[M+NH4]+, [M+H]+	836.806	19.58	317.4
		TG O-16:0_16:0_22:5	[M+NH4]+	884.804	19.43	323.3
		TG O-16:0_18:0_18:1	[M+NH4]+	864.835	19.93	322.4
		TG O-16:0_18:1_20:1	[M+NH4]+	890.853	19.83	326.8
		TG O-16:0_18:1_22:3	[M+NH4]+, [M+Na]+	914.852	19.77	329.8
		TG O-16:0_18:1_22:5	[M+NH4]+	910.82	19.46	327.6
		TG O-16:1_16:0_20:3	[M+NH4]+, [M+Na]+	858.79	19.4	317
		TG O-16:1_18:0_22:6	[M+NH4]+, [M+Na]+	908.809	19.4	326
		TG O-18:0_16:0_16:0	[M+NH4]+, [M+Na]+, [M+H]+, [M+Na]+	838.822	19.75	319
		TG O-18:0_16:0_18:1	[M+NH4]+, [M+Na]+, [M+K]+, [M+Na]+, [M+H]+, [M+Na]+	864.838	19.8	323.2
		TG O-18:0_18:1_22:3	[M+NH4]+, [M+Na]+	942.883	19.95	335.3
		TG O-18:1_14:0_16:1	[M+NH4]+	806.759	19.27	308.4
		TG O-18:1_16:0_18:1	[M+NH4]+	862.821	19.61	321
		TG O-18:1_16:0_20:3	[M+NH4]+	886.82	19.56	322.9
		TG O-18:1_16:1_18:1	[M+NH4]+	860.806	19.48	318.6
		TG O-18:1_18:1_22:5	[M+NH4]+	936.835	19.54	330.7
		TG O-18:5_18:3_18:3	[M+NH4]+	872.715	16.26	314.4
		TG O-20:0_16:0_16:0	[M+NH4]+, [M+H]+, [M+Na]+, [M+Na]+, [M+Na]+	866.853	19.97	324.7
		TG O-20:0_16:1_18:1	[M+NH4]+	890.851	19.23	331.9
		TG O-20:0_18:1_18:1	[M+NH4]+	918.883	19.62	337.1
		TG O-22:1_16:0_16:0	[M+NH4]+	892.869	19.4	334.4
		TG O-22:1_18:0_18:1	[M+NH4]+	946.915	19.63	342.5
	ST	Cholesterol	[M+Na]+, [M+K]+, [M+Na]+, [M+H-H2O]+, [M+Na]+	409.344	13.03	315.3
	Detected ions using LC-TIMS-MS in ESI- and extracted by dual method.
	Lipid class	Name of total annotated values	Ions	Measured m/z	Retention time (min)	CCS (Å2)
	CER	Cer d16:1/16:0	[M+HCOOH-H]-	554.479	12.75	250
		Cer d16:1/23:0	[M+HCOOH-H]-	652.588	15.8	272
		Cer d16:1/24:1	[M+HCOOH-H]-	664.588	15.63	273.9
		Cer d17:1/16:0	[M+HCOOH-H]-	568.495	13.26	253.3
		Cer d18:0/16:0	[M+HCOOH-H]-	584.525	14.22	259
		Cer d18:2/16:0	[M+HCOOH-H]-	580.495	13.06	255.1
		Cer d18:2/20:0	[M+HCOOH-H]-	636.558	14.86	267.8
		Cer d18:2/24:1	[M+HCOOH-H]-	690.604	15.73	278.1
		Cer d20:0/24:0	[M+HCOOH-H]-	724.681	17.45	289
		Cer d20:0/26:0	[M+HCOOH-H]-	752.714	17.9	294.6
		Cer t20:1/26:0;(2OH)	[M+HCOOH-H]-	782.687	16.53	300.2
		Cer d26:0/16:1;(2OH)	[M+HCOOH-H]-	710.63	15.69	286.5
		Cer d27:0/15:0;(2OH)	[M+HCOOH-H]-	712.645	16.38	287.1
		Cer d27:0/19:0;(2OH)	[M+HCOOH-H]-	768.707	17.45	298.2
		Cer d28:0/18:1;(2OH)	[M+HCOOH-H]-	766.694	16.94	298.7
		Cer d29:0/14:0;(2OH)	[M+HCOOH-H]-	726.661	16.69	290.1
		Cer d29:0/15:0;(2OH)	[M+HCOOH-H]-	740.677	16.93	292.7
		Cer d29:0/16:0;(2OH)	[M+HCOOH-H]-	754.693	17.25	295.1
		Cer d29:1/19:0;(2OH)	[M+HCOOH-H]-	794.723	17.44	304.2
		Cer t42:0;(2OH)	[M+HCOOH-H]-	728.641	15.97	289.2
		Cer t42:1;(2OH)	[M+HCOOH-H]-	726.625	15.3	287.9
		Cer t44:0;(2OH)	[M+HCOOH-H]-	756.672	16.66	293.8
		Cer t44:1(2OH)	[M+HCOOH-H]-	754.657	15.95	294.3
		Cer d45:1(2OH)	[M+HCOOH-H]-	752.676	16.67	294.5
		Cer t45:1(2OH)	[M+HCOOH-H]-	768.672	16.25	296.6
		Cer t46:0;(2OH)	[M+HCOOH-H]-	784.704	17.15	299.1
		Cer d46:1	[M+HCOOH-H]-	750.698	17.74	293.6
		Cer d47:0(2OH)	[M+HCOOH-H]-	782.725	17.69	300.7
		Cer d48:0	[M+HCOOH-H]-	780.744	18.31	300.7
		Cer d48:0(2OH)	[M+HCOOH-H]-	796.74	17.94	303.3
		Cer d18:1_16:0	[M+HCOOH-H]-	582.51	13.71	256.7
		Cer d18:1_17:0	[M+HCOOH-H]-	596.525	14.18	259.7
		Cer d18:1_18:0	[M+HCOOH-H]-	610.541	14.59	262.8
		Cer d18:1_20:0	[M+HCOOH-H]-	638.573	15.41	268.9
		Cer d18:1_22:0	[M+HCOOH-H]-	666.604	16.11	275.1
		Cer d18:1_24:0	[M+HCOOH-H]-	694.635	16.75	281.5
		Cer d18:1_24:1	[M+HCOOH-H]-	692.62	16.19	279.5
		Cer d41:2	[M+HCOOH-H]-	678.604	15.89	276.4
		Cer d43:1	[M+HCOOH-H]-	708.65	17.02	284.6
		Cer d44:1	[M+HCOOH-H]-	722.667	17.32	287.7
		Cer d44:2	[M+HCOOH-H]-	720.651	16.81	285.7
	FAHFA	FAHFA 16:0/3:0	[M-H]-	327.254	7.75	186.3
		FAHFA 16:0/9:0	[M-H]-	411.348	11.76	209
		FAHFA 18:1/20:3	[M-H]-	585.487	9.08	256.8
		FAHFA 22:1/22:0	[M-H]-	675.63	11.92	276
	GM3	GM3 d34:1	[M-H]-	1151.71	10.87	340.9
		GM3 d36:1	[M-H]-	1179.74	11.84	347.1
		GM3 d38:1	[M-H]-	1207.77	12.76	352.8
		GM3 d40:1	[M-H]-	1235.8	13.59	357.3
		GM3 d40:2	[M-H]-	1233.79	13.01	356.3
		GM3 d42:1	[M-H]-	1263.83	14.34	361.2
		GM3 d42:2	[M-H]-	1261.82	13.63	359.7
		GM3 d42:3	[M-H]-	1259.8	13.15	359.1
	HexCER	Hex2Cer d34:1	[M+HCOOH-H]-	906.616	12.21	306.7
		Hex2Cer d40:1	[M+HCOOH-H]-	990.71	14.81	322.6
		Hex2Cer d42:1	[M+HCOOH-H]-	1018.74	15.52	327.7
		Hex2Cer d42:2	[M+HCOOH-H]-	1016.73	14.9	326.1
		Hex3Cer d34:1	[M+HCOOH-H]-	1068.67	11.83	325.9
		HexCer t17:0/25:0;(2OH)	[M+HCOOH-H]-	890.695	15.07	313
		HexCer d32:1	[M+HCOOH-H]-	716.532	11.68	276.7
		HexCer d34:1	[M+HCOOH-H]-	744.563	12.69	284.1
		HexCer t34:1	[M+HCOOH-H]-	760.56	12.34	287.3
		HexCer d34:2	[M+HCOOH-H]-	742.547	11.99	283.1
		HexCer d36:1	[M+HCOOH-H]-	772.594	13.63	290.4
		HexCer d40:1	[M+HCOOH-H]-	828.657	15.24	301
		HexCer t40:1	[M+HCOOH-H]-	844.652	15.01	302.8
		HexCer d41:1	[M+HCOOH-H]-	842.672	15.61	302.9
		HexCer d42:1	[M+HCOOH-H]-	856.688	15.93	305.4
		HexCer t42:1	[M+HCOOH-H]-	872.684	15.72	307.9
		HexCer d42:2	[M+HCOOH-H]-, [M+Cl]-	854.672	15.33	304.3
		HexCer 42:2	[M+HCOOH-H]-	870.667	15.26	306.8
		HexCer d42:3	[M+HCOOH-H]-	852.657	14.84	304
		HexCer d43:2	[M+HCOOH-H]-	868.686	15.63	307
		HexCer d44:2	[M+HCOOH-H]-	882.704	15.98	310.7
	LPA	LPA 16:0 SN1	[M-H]-	409.236	5.12	201.8
	LPC	LPC 14:0 SN1	[M+HCOOH-H]-	512.299	3.78	231.3
		LPC 14:0 SN2	[M+HCOOH-H]-	512.3	4.02	231.7
		LPC 15:0 SN1	[M+HCOOH-H]-	526.315	4.72	235.5
		LPC 16:0 SN1	[M+HCOOH-H]-	540.331	5.42	239
		LPC 16:0 SN2	[M+HCOOH-H]-	540.331	5.09	238.5
		LPC 16:1 SN1	[M+HCOOH-H]-	538.315	4.22	235.9
		LPC 17:0 SN1	[M+HCOOH-H]-	554.346	6.17	242.1
		LPC 17:0 SN2	[M+HCOOH-H]-	554.346	5.6	241.1
		LPC 17:1 SN1	[M+HCOOH-H]-	552.331	5.1	239.1
		LPC 17:1 SN2	[M+HCOOH-H]-	552.331	4.8	239.2
		LPC 18:0 SN1	[M+HCOOH-H]-	568.362	6.97	245.7
		LPC 18:0 SN2	[M+HCOOH-H]-	568.362	6.57	244.6
		LPC 18:1 SN1	[M+HCOOH-H]-	566.346	5.52	242.5
		LPC 18:2 SN2	[M+HCOOH-H]-	564.331	4.7	239.8
		LPC 20:1 SN1	[M+HCOOH-H]-	594.377	6.94	249.1
		LPC 20:1 SN2	[M+HCOOH-H]-	594.377	6.94	249.1
		LPC 20:2 SN1	[M+HCOOH-H]-	592.361	6.3	247.5
		LPC 20:4 SN2	[M+HCOOH-H]-	588.331	4.73	243.8
		LPC 22:5 SN2	[M+HCOOH-H]-	614.346	5.06	248.4
		LPC 22:6 SN2	[M+HCOOH-H]-	612.331	4.7	247.1
	LPC-O	LPC O-16:0	[M+HCOOH-H]-	526.352	6.19	237.1
		LPC O-18:0	[M+HCOOH-H]-	554.383	7.77	244.2
		LPC O-18:1	[M+HCOOH-H]-	552.367	6.57	241.1
		LPC O-24:1	[M+HCOOH-H]-	636.461	10.84	261
	LPE	LPE 14:0	[M-H]-	424.247	3.91	203.2
		LPE 16:0 SN1	[M-H]-	452.279	5.58	211.2
		LPE 16:0 SN2	[M-H]-	452.279	5.24	210.7
		LPE 16:1 SN1	[M-H]-	450.263	4.29	208.3
		LPE 17:0	[M-H]-	466.294	5.67	213.6
		LPE 17:1 SN1	[M-H]-	464.278	5.23	212
		LPE 17:1 SN2	[M-H]-	464.278	4.94	211.5
		LPE 18:0 SN1	[M-H]-	480.31	7.11	218.5
		LPE 18:1 SN1	[M-H]-	478.294	5.68	215.7
		LPE 18:2 SN1	[M-H]-	476.278	4.82	213.1
		LPE 18:2 SN2	[M-H]-	476.278	4.82	213.1
		LPE 18:3 SN1	[M-H]-	474.263	4.32	212.9
		LPE 19:2	[M-H]-	490.294	5.64	217.8
		LPE 20:1 SN1	[M-H]-	506.325	7.1	223.1
		LPE 20:2	[M-H]-	504.31	6.33	221.4
		LPE 20:3 SN1	[M-H]-	502.294	5.73	220.9
		LPE 20:3 SN2	[M-H]-	502.294	5.39	218.3
		LPE 20:4 SN1	[M-H]-	500.278	4.86	217.7
		LPE 20:5	[M-H]-	498.263	4.16	216.6
		LPE 22:0	[M-H]-	536.372	10.06	232.7
		LPE 22:1	[M-H]-	534.357	8.71	230.9
		LPE 22:3	[M-H]-	530.325	6.92	226.6
		LPE 22:4	[M-H]-	528.31	6	224
		LPE 22:5	[M-H]-	526.294	5.24	222.8
		LPE 24:0	[M-H]-	564.403	11.38	239.4
		LPE 24:5	[M-H]-	554.325	6.49	229.7
		LPE 24:6	[M-H]-	552.311	5.89	228.6
	LPE-O	LPE O-16:1	[M-H]-	436.283	6.35	209.8
		LPE O-18:1	[M-H]-	464.315	7.89	217
		LPE O-18:2	[M-H]-	462.299	6.72	214.2
		LPE O-20:1	[M-H]-	492.346	9.37	223.3
	LPG	LPG 16:0 SN1	[M-H]-	483.272	4.77	218.4
		LPG 16:0 SN2	[M-H]-	483.273	4.5	217.3
		LPG 18:1 SN1	[M-H]-	509.289	4.84	222.5
	LPI	LPI 16:0	[M-H]-	571.289	4.51	233.4
		LPI 18:1	[M-H]-	597.305	4.6	239
		LPI 18:2	[M-H]-	595.289	4.08	235.3
		LPI 20:2	[M-H]-	623.32	5.17	244.6
		LPI 20:3	[M-H]-	621.305	4.66	244.1
		LPI 20:4	[M-H]-	619.29	3.87	241.4
	LPS	LPS 18:0	[M-H-H2O]-, [M-H]-	506.289	6.02	220.5
		LPS 18:1 SN1	[M-H]-	522.284	4.68	225
		LPS 18:1 SN2	[M-H]-	522.285	4.98	226.1
		LPS 22:0	[M-H]-	580.362	8.9	242.9
		LPS 24:1	[M-H]-	606.377	9.03	245.4
	PA	PA 14:0_14:0	[M-H]-	591.403	11.2	243.9
		PA 14:0_16:0	[M-H]-	619.434	12.25	250.5
		PA 14:0_16:1	[M-H]-	617.419	11.52	248.4
		PA 16:0_16:0	[M-H]-	647.466	13.25	256.6
		PA 16:0_16:1	[M-H]-	645.45	12.57	255
		PA 16:0_18:0	[M-H]-	675.498	14.73	263.7
		PA 16:0_18:1	[M-H]-	673.481	13.45	261.1
		PA 16:1_18:1	[M-H]-	671.467	12.88	259.5
		PA 18:1_18:1	[M-H]-	699.496	13.7	265.4
	PC	PC 10:0_15:0	[M+HCOOH-H]-	680.451	7.04	267.4
		PC 12:0_14:0	[M+HCOOH-H]-	694.466	10.47	272.6
		PC 14:0_14:0	[M+HCOOH-H]-	722.498	11.54	277.8
		PC 14:0_15:0	[M+HCOOH-H]-	736.514	12.07	280.8
		PC 14:0_16:0	[M+HCOOH-H]-, [M+Cl]-	750.529	12.59	283.7
		PC 14:0_16:1	[M+HCOOH-H]-	748.515	11.99	281.8
		PC 14:0_18:1	[M+HCOOH-H]-	776.545	13.27	287.4
		PC 15:0_16:0	[M+HCOOH-H]-	764.544	13.01	285.9
		PC 15:0_16:1	[M+HCOOH-H]-	762.529	12.72	285.4
		PC 15:0_18:1	[M+HCOOH-H]-	790.56	13.58	291.3
		PC 15:0_24:5	[M+HCOOH-H]-	866.593	14.45	304.3
		PC 16:0_16:0	[M+HCOOH-H]-	778.56	13.54	289.6
		PC 16:0_16:1	[M+HCOOH-H]-, [M+Cl]-	776.545	12.96	287.7
		PC 16:0_17:0	[M+HCOOH-H]-	792.575	13.84	291
		PC 16:0_17:1	[M+HCOOH-H]-	790.56	13.58	291.3
		PC 16:0_18:0	[M-H]-	760.585	15.02	280.5
		PC 16:0_18:1	[M+HCOOH-H]-, [M+Cl]-	804.577	13.78	293.3
		PC 16:0_18:1;O	[M+HCOOH-H]-	820.571	10.81	294.5
		PC 16:0_20:4	[M+HCOOH-H]-	826.56	13.25	295.2
		PC 16:0_20:5	[M+HCOOH-H]-	824.544	13.09	289.4
		PC 16:0_22:6	[M+HCOOH-H]-	850.56	13.18	298.3
		PC 16:0_30:1	[M+HCOOH-H]-	972.766	17.87	326.2
		PC 16:1_22:6	[M+HCOOH-H]-	848.545	13.02	293.7
		PC 17:0_14:1	[M+HCOOH-H]-	762.529	12.45	284.8
		PC 17:0_18:1	[M+HCOOH-H]-	818.591	14.2	296.3
		PC 18:0_18:0	[M-H]-	788.617	15.71	286.5
		PC 18:0_18:1	[M+HCOOH-H]-	832.607	14.63	299
		PC 18:0_18:5	[M+HCOOH-H]-	824.544	13.09	289.4
		PC 18:0_20:4	[M-H]-	808.585	14.68	287.5
		PC 18:0_22:4	[M+HCOOH-H]-	882.622	14.62	305.9
		PC 18:0_22:5	[M+HCOOH-H]-	880.606	14.28	304.1
		PC 18:1_20:2	[M+HCOOH-H]-	856.606	14.3	301.4
		PC 18:1_20:3	[M+HCOOH-H]-	854.591	13.81	299.9
		PC 18:1_20:4	[M+HCOOH-H]-	886.579	14.19	308.6
		PC 18:1_22:0	[M+HCOOH-H]-	852.574	13.44	298.8
		PC 18:1_22:2	[M+HCOOH-H]-	886.654	15.53	308.4
		PC 18:1_22:5	[M+HCOOH-H]-	884.638	15.05	307.4
		PC 18:1_24:1	[M+HCOOH-H]-	914.686	16.21	313.8
		PC 18:1_32:1	[M+HCOOH-H]-	1026.81	18.54	334.8
		PC 18:1_34:1	[M+HCOOH-H]-	1054.84	18.7	339.6
		PC 18:1_36:6	[M+HCOOH-H]-	1072.8	17.59	338.5
		PC 19:0_18:1	[M+HCOOH-H]-	846.622	14.91	301.8
		PC 19:0_20:4	[M+HCOOH-H]-	868.604	14.76	300.8
		PC 20:0_18:1	[M+HCOOH-H]-	860.638	15.4	304.5
		PC 24:0_18:1	[M+HCOOH-H]-	916.702	16.79	315.4
		PC 26:0_18:1	[M+HCOOH-H]-	944.734	17.29	320.9
		PC 8:0_16:0	[M+HCOOH-H]-	666.436	9.31	266.6
	PC-O	PC O-14:0_14:0	[M+HCOOH-H]-	708.518	12.25	276.8
		PC O-15:0_14:0	[M+HCOOH-H]-	722.534	12.73	280.4
		PC O-15:0_16:1	[M+HCOOH-H]-	748.55	13.15	283.9
		PC O-16:0_14:0	[M+HCOOH-H]-	736.549	13.24	282.8
		PC O-16:0_14:1	[M+HCOOH-H]-	734.534	12.66	281.6
		PC O-16:0_15:0	[M+HCOOH-H]-	750.564	13.65	285.1
		PC O-16:0_16:0	[M+HCOOH-H]-	764.581	14.14	288.5
		PC O-16:0_16:1	[M+HCOOH-H]-	762.565	13.6	286.9
		PC O-16:0_17:1	[M+HCOOH-H]-	776.58	13.95	289.4
		PC O-16:0_18:1	[M+HCOOH-H]-	790.597	14.36	292.5
		PC O-16:0_20:4	[M+HCOOH-H]-	812.581	13.84	294.6
		PC O-16:0_20:5	[M+HCOOH-H]-	810.564	13.32	293.5
		PC O-16:0_22:3	[M+HCOOH-H]-	842.628	14.96	301.2
		PC O-16:0_22:5	[M+HCOOH-H]-	838.596	14	299.3
		PC O-16:0_22:6	[M+HCOOH-H]-	836.582	13.77	297.8
		PC O-16:1_14:0	[M+HCOOH-H]-	734.534	13.17	283
		PC O-16:1_15:0	[M+HCOOH-H]-	748.55	13.63	285.8
		PC O-16:1_16:1	[M+HCOOH-H]-	760.55	13.64	280.9
		PC O-16:1_18:2	[M+HCOOH-H]-	786.566	13.75	290
		PC O-16:4_18:1	[M+HCOOH-H]-	782.531	14.77	289.3
		PC O-16:4_20:3	[M+HCOOH-H]-	806.534	14.68	292.4
		PC O-17:0_16:0	[M+HCOOH-H]-	778.596	14.42	290.6
		PC O-17:0_18:1	[M+HCOOH-H]-	804.612	14.77	295.3
		PC O-17:0_20:0	[M+HCOOH-H]-	834.659	16.02	302.3
		PC O-17:0_20:4	[M+HCOOH-H]-	826.595	14.31	297.5
		PC O-17:1_18:1	[M+HCOOH-H]-	802.596	14.15	294
		PC O-18:0_16:0	[M+HCOOH-H]-, [M+Cl]-	792.612	14.98	293.9
		PC O-18:0_17:0	[M+HCOOH-H]-	806.628	15.23	296.2
		PC O-18:0_18:1	[M+HCOOH-H]-	818.628	15.18	298.3
		PC O-18:0_22:5	[M+HCOOH-H]-	866.628	14.83	304.2
		PC O-18:0_22:6	[M+HCOOH-H]-	864.613	14.62	303.5
		PC O-18:1_16:1	[M+HCOOH-H]-	788.581	13.78	290.1
		PC O-18:1_18:1	[M+HCOOH-H]-	816.612	14.56	296.5
		PC O-18:1_18:2	[M+HCOOH-H]-	814.597	14.46	296.4
		PC O-18:1_22:5	[M+HCOOH-H]-	864.613	14.34	302.3
		PC O-18:2_16:0	[M+HCOOH-H]-	788.581	14.3	292.5
		PC O-18:2_18:1	[M+HCOOH-H]-	814.596	14.13	295.3
		PC O-19:2_18:0	[M+HCOOH-H]-	830.627	14.95	299.6
		PC O-19:2_18:1	[M+HCOOH-H]-	828.612	14.52	299
		PC O-20:0_16:0	[M+HCOOH-H]-	820.643	15.74	299.5
		PC O-20:0_18:1	[M+HCOOH-H]-	846.659	15.91	303.5
		PC O-20:0_22:5	[M+HCOOH-H]-	894.659	15.57	309.3
		PC O-22:0_16:0	[M+HCOOH-H]-	848.675	16.45	305
		PC O-22:1_18:1	[M+HCOOH-H]-	872.675	16.03	307.6
		PC O-24:0_16:0	[M+HCOOH-H]-	876.705	17.1	310.5
		PC O-24:1_16:0	[M+HCOOH-H]-	874.691	16.58	309
		PC O-24:1_17:1	[M+HCOOH-H]-	886.691	16.38	310.4
		PC O-24:1_20:2	[M+HCOOH-H]-	926.72	16.91	317.3
		PC O-24:1_20:3	[M+HCOOH-H]-	924.706	16.52	315.8
		PC O-24:1_22:6	[M+HCOOH-H]-	946.691	16.16	316.8
		PC O-24:2_18:1	[M+HCOOH-H]-	898.691	16.26	311.5
		PC O-24:2_18:2	[M+HCOOH-H]-	896.675	16.17	310.4
		PC O-26:1_16:0	[M+HCOOH-H]-	902.722	17.25	314.5
		PC O-26:1_18:1	[M+HCOOH-H]-	928.737	17.3	318.4
		PC O-37:1	[M+HCOOH-H]-	832.644	15.51	300.9
		PC O-37:5	[M+HCOOH-H]-	824.579	15.82	297.8
		PC O-40:3	[M+HCOOH-H]-	870.658	15.59	306.4
		PC O-40:6	[M+HCOOH-H]-	864.613	14.16	302.3
	PE	PE 14:0_14:0	[M-H]-	634.445	11.69	252.2
		PE 14:0_16:0	[M-H]-	662.477	12.72	258.1
		PE 14:0_16:1	[M-H]-	660.461	12.02	256.3
		PE 14:0_20:4	[M-H]-	710.477	12.43	265.2
		PE 15:0_16:0	[M-H]-	676.492	13.08	260.6
		PE 15:0_18:1	[M-H]-	702.508	13.25	265.4
		PE 16:0_16:0	[M-H]-	690.508	13.64	264.4
		PE 16:0_16:1	[M-H]-	688.492	13.01	262.6
		PE 16:0_17:0	[M-H]-	704.523	13.93	266.7
		PE 16:0_17:1	[M-H]-	702.508	13.46	265.7
		PE 16:0_18:0	[M-H]-	718.539	14.48	271.4
		PE d16:0_18:0	[M-H]-	750.531	12.93	282.9
		PE 16:0_18:1	[M-H]-, [M-H]-, [M-H-H2O]-	716.524	13.88	268.8
		PE 16:0_20:4	[M-H-H2O]-, [M-H]-	720.497	13.36	270.2
		PE 16:0_20:5	[M+HCOOH-H]-	782.495	12.65	292.5
		PE d16:0_22:5	[M-H]-	796.514	12.17	283
		PE 16:0_22:6	[M-H]-	762.508	13.29	275.7
		PE 16:1_16:1	[M-H]-	686.477	12.35	260.6
		PE 16:1_17:1	[M-H]-	700.492	12.85	263.6
		PE 16:1_18:1	[M-H]-	714.508	13.27	267.2
		PE 16:1_18:2	[M-H]-	712.492	12.75	265.6
		PE 16:1_20:4	[M-H]-	736.493	12.84	270.2
		PE 16:1_20:5	[M-H]-	734.476	12.32	269.2
		PE 17:0_14:1	[M-H]-	674.477	12.57	260.1
		PE 17:0_18:0	[M-H]-	732.554	14.7	272.4
		PE 17:0_18:1	[M-H]-	730.539	14.29	272.3
		PE 17:0_22:4	[M-H]-	780.554	14.4	280.5
		PE 17:1_17:1	[M-H]-	714.509	14.21	267.2
		PE 17:1_18:1	[M-H]-	728.524	13.68	270.3
		PE 18:0_18:1	[M-H]-	744.555	14.69	275.6
		PE 18:0_19:1	[M-H]-	758.57	15.01	278.8
		PE 18:0_20:3	[M-H]-	768.555	14.7	279.8
		PE 18:0_20:4	[M-H]-	766.539	14.22	277.9
		PE 18:0_22:4	[M-H]-	794.57	14.8	284
		PE 18:0_22:5	[M-H]-	792.555	14.36	282.5
		PE 18:0_22:6	[M-H]-	790.54	14.16	282.1
		PE 18:1_18:0;O	[M-H]-	760.549	13.07	285.1
		PE 18:1_18:1	[M-H]-	742.539	14.09	273.6
		PE d18:1_18:1	[M-H]-	774.529	12.6	287.1
		PE 18:1_18:2	[M-H]-	740.523	13.59	271.9
		PE 18:1_19:1	[M-H]-	756.554	14.47	277.1
		PE 18:1_19:2	[M-H]-	754.539	14.1	276.7
		PE 18:1_20:1	[M-H]-	770.57	14.84	280.1
		PE 18:1_20:2	[M-H]-	768.555	14.42	278.6
		PE 18:1_20:3	[M-H]-	766.539	14	277.9
		PE d18:1_20:3	[M-H]-	798.528	12.78	285.4
		PE 18:1_20:4	[M-H]-	764.523	13.58	275.7
		PE 18:1_d20:4	[M-H]-	796.512	12.72	284.6
		PE 18:1_20:5	[M-H]-	762.508	13.09	274.3
		PE 18:1_21:1	[M-H]-	784.586	15.2	283.7
		PE 18:1_22:1	[M-H]-	798.602	15.53	286.2
		PE 18:1_22:5	[M-H]-	790.54	13.75	280.2
		PE 18:1_22:6	[M-H]-	788.523	13.51	279.4
		PE 18:1_24:1	[M-H]-, [M-H-H2O]-	826.634	16.16	292.2
		PE 18:2_18:2	[M-H]-	738.508	11.22	275
		PE 18:3_18:3	[M+HCOOH-H]-	780.48	12	279.9
		PE 19:0_18:1	[M-H]-	758.569	14.43	278.8
		PE 19:0_20:1	[M-H]-	786.6	15.16	284.9
		PE 19:0_20:4	[M-H]-	780.553	13.87	280.7
		PE 19:0_22:5	[M-H]-	806.571	14.24	286.1
		PE 19:1_20:4	[M-H]-	778.539	13.97	279.5
		PE 20:0_18:1	[M-H]-	772.586	15.42	282.1
		PE 20:1_22:6	[M-H]-	816.555	14.31	285.6
		PE 21:0_20:1	[M-H]-	814.633	15.85	291.4
		PE 22:0_17:1	[M-H]-	786.602	15.74	285.2
		PE 22:0_18:1	[M-H]-	800.617	16.1	287.9
		PE 22:0_20:4	[M-H]-	822.601	15.71	289.8
		PE 22:1_20:3	[M-H]-	822.602	15.51	289.8
		PE 22:1_20:4	[M-H]-	820.586	15.35	289.7
		PE 22:1_20:5	[M-H]-	818.572	14.68	287.7
		PE 24:0_18:1	[M-H]-	828.649	16.69	294
		PE 24:0_20:4	[M-H]-	850.632	16.34	295.9
		PE 24:1_20:4	[M-H]-	848.617	15.78	294.3
	PE-O	PE O-15:1_18:2	[M-H]-	684.497	13.49	264.3
		PE O-15:1_20:4	[M-H]-	708.498	13.43	268
		PE O-16:0_14:0	[M-H]-	648.497	13.35	256.6
		PE O-16:0_16:0	[M-H]-	676.528	14.21	263
		PE O-16:1_14:0	[M-H]-	646.481	13.3	257.7
		PE O-16:1_16:1	[M-H]-	672.497	13.56	262.2
		PE O-16:1_16:2	[M-H]-	670.482	13.2	261.1
		PE O-16:1_17:0	[M-H]-	688.528	14.41	266.3
		PE O-16:1_17:1	[M-H]-	686.513	13.98	264.8
		PE O-16:1_18:1	[M-H]-	700.529	14.39	268.4
		PE O-16:1_18:3	[M-H]-	696.497	13.55	266.2
		PE O-16:1_20:3	[M-H]-	724.528	14.37	272.8
		PE O-16:1_22:2	[M-H]-	754.575	15.34	279.4
		PE O-16:1_22:3	[M-H]-	752.559	14.97	278.1
		PE O-16:1_22:4	[M-H]-	750.545	14.42	276.2
		PE O-16:1_22:5	[M-H]-	748.528	14.04	275.7
		PE O-16:1_22:6	[M-H]-	746.513	13.79	274.7
		PE O-16:2_15:0	[M-H]-	658.483	13.13	259.2
		PE O-17:1_18:1	[M-H]-	714.544	14.78	271.1
		PE O-17:1_20:1	[M-H]-	742.575	15.44	277.5
		PE O-17:1_20:3	[M-H]-	738.544	14.6	275.2
		PE O-17:1_20:4	[M-H]-	736.529	14.27	274
		PE O-17:1_20:5	[M-H]-	734.513	13.77	272.9
		PE O-17:1_22:1	[M-H]-	770.607	16.13	284.3
		PE O-17:1_22:3	[M-H]-	766.576	15.33	281.4
		PE O-17:1_22:4	[M-H]-	764.56	14.86	279.6
		PE O-17:1_22:5	[M-H]-	762.544	14.41	278.2
		PE O-17:1_22:6	[M-H]-	760.528	14.19	278.4
		PE O-18:0_16:0	[M-H]-	704.559	15	269.4
		PE O-18:1_16:0	[M-H]-	702.543	14.96	270
		PE O-18:1_17:0	[M-H]-	716.56	15.17	272.1
		PE O-18:1_18:0;O	[M-H]-	746.571	14.49	277.5
		PE O-18:1_20:1	[M-H]-	756.591	15.84	281
		PE O-18:1_20:5	[M-H]-	748.528	14.24	276
		PE O-18:1_22:1	[M-H]-	784.623	16.45	287.3
		PE O-18:1_22:2	[M-H]-	782.607	15.98	285.6
		PE O-18:1_22:3	[M-H]-	780.591	15.66	284.2
		PE O-18:1_22:6	[M-H]-	774.544	14.61	281
		PE O-18:1_24:5	[M-H]-	804.591	15.48	287.7
		PE O-18:2_17:1	[M-H]-	712.528	14.19	269.4
		PE O-18:2_18:1	[M-H]-	726.544	14.57	272.9
		PE O-18:2_20:5	[M-H]-	746.514	13.56	273.9
		PE O-18:2_22:6	[M-H]-	772.529	13.98	279.1
		PE O-18:2_24:6	[M-H]-	800.559	14.52	285.1
		PE O-18:5_18:1	[M-H]-	720.496	13.79	269.6
		PE O-19:1_22:3	[M-H]-	794.609	15.89	287.3
		PE O-19:2_18:1	[M-H]-	740.559	14.97	276
		PE O-22:2_22:6	[M-H]-	828.589	15.44	291.3
		PE O-24:1_18:1	[M-H]-	812.654	17.07	292.9
		PE O-24:2_17:1	[M-H]-	796.623	16.24	288.3
		PE O-24:2_18:1	[M-H]-	810.638	16.52	291.3
		PE O-24:2_20:3	[M-H]-	834.64	16.54	294.4
	PE-P	PE P-18:0_18:1	[M-H]-	728.56	15.15	274.6
		PE P-18:0_20:4	[M-H]-	750.544	14.68	277.4
	PG	PG 14:0_16:0	[M-H]-	693.471	10.77	269.7
		PG 14:0_18:0	[M-H]-	721.502	11.79	275.6
		PG 14:0_18:1	[M-H]-	719.487	11.1	274.1
		PG 15:0_18:1	[M-H]-	733.504	11.6	276.6
		PG 16:0_16:0	[M-H]-	721.503	12.51	271.1
		PG 16:0_16:1	[M-H]-	719.485	11.83	269.8
		PG 16:0_18:1	[M-H]-	747.519	12.31	278.5
		PG 16:0_19:2	[M-H]-	759.518	12.55	276.4
		PG 16:0_22:6	[M-H]-	793.501	11.48	286
		PG 16:1_16:1	[M-H]-	717.471	10.44	272.5
		PG 16:1_18:1	[M-H]-	745.502	11.4	278
		PG 16:1_18:2	[M-H]-	743.487	10.91	277.5
		PG 16:1_22:6	[M-H]-	791.487	10.77	284.4
		PG 17:0_14:1	[M-H]-	705.471	11.42	267.2
		PG 17:1_18:1	[M-H]-	759.519	11.88	281.1
		PG 18:0_18:1	[M-H]-	775.548	13.6	282.1
		PG 18:1_18:0;O	[M-H]-	791.542	13.78	279.9
		PG 18:1_18:1	[M-H]-	773.533	12.31	284.2
		PG 18:1_18:2	[M-H]-	771.518	11.8	283.2
		PG 18:1_20:2	[M-H]-	799.55	12.63	289.6
		PG 18:1_20:3	[M-H]-	797.534	12.21	287.8
		PG 18:1_22:6	[M-H]-	819.517	11.74	290.1
		PG 18:2_18:2	[M-H]-	769.502	11.33	282.5
	PG-O	PG O-20:2_18:1	[M-H]-	785.569	13.63	293.8
		PG O-24:2_18:1	[M-H]-	841.633	15.26	303.6
	PI	PI 14:0_18:1	[M-H]-	807.503	11.55	284.5
		PI 14:1_18:1	[M-H]-	805.487	10.88	282.9
		PI 15:1_20:2	[M-H]-	845.521	12.07	290.7
		PI 16:0_16:0	[M-H]-	809.518	12.24	286.7
		PI 16:0_17:1	[M-H]-	821.521	12.03	287.2
		PI 16:0_18:1	[M-H]-	835.534	12.48	290.5
		PI 16:0_18:2	[M-H]-	833.518	11.89	288.9
		PI 16:0_18:3	[M-H]-	831.503	11.59	288.1
		PI 16:0_20:3	[M-H]-	859.534	12.53	294.2
		PI 16:0_20:4	[M-H]-	857.518	11.96	292.7
		PI 16:0_20:5	[M-H]-	855.503	11.41	291.2
		PI 16:0_22:6	[M-H]-	881.518	11.91	296.2
		PI 16:1_18:1	[M-H]-	833.518	12.21	290.2
		PI 17:0_14:1	[M-H]-	793.488	11.11	282.1
		PI 18:0_18:1	[M-H]-	863.565	13.36	296.5
		PI 18:0_18:2	[M-H]-	861.55	13.07	295.8
		PI 18:0_19:2	[M-H]-	875.565	13.34	298.6
		PI 18:0_20:2	[M-H]-	889.581	13.66	301.2
		PI 18:0_20:3	[M-H]-	887.566	13.4	300.1
		PI 18:0_20:4	[M-H]-	885.55	12.89	298.4
		PI 18:0_20:5	[M-H]-	883.535	12.41	297.4
		PI 18:0_22:4	[M+HCOOH-H]-	959.584	14.13	313.4
		PI 18:0_22:5	[M-H]-	911.565	13.04	302.7
		PI 18:0_22:6	[M-H]-	909.549	12.83	302.3
		PI 18:1_18:1	[M-H]-	861.549	12.73	294.7
		PI 18:1_18:2	[M-H]-	859.534	12.27	293.6
		PI 18:1_20:2	[M-H]-	887.566	13.18	299.5
		PI 18:1_20:4	[M-H]-	883.534	12.19	296.8
		PI 18:1_20:5	[M-H]-	881.521	11.68	295.2
		PI 18:1_22:6	[M-H]-	907.535	12.14	300.1
	PI-O	PI O-16:0_16:1	[M-H]-	793.525	12.14	283.6
		PI O-16:0_18:1	[M-H]-	821.555	12.97	290.2
		PI O-16:0_20:4	[M-H]-	843.539	12.48	292.4
		PI O-16:0_22:6	[M-H]-	867.537	12.43	295.2
		PI O-18:0_14:0	[M-H]-	795.54	12.74	285.7
		PI O-18:0_20:4	[M-H]-	871.57	13.38	297.9
		PI O-18:1_20:4	[M-H]-	869.554	12.67	296.2
		PI O-18:4_22:6	[M-H]-	887.505	11.74	300
	PS	PS 15:0_18:1	[M-H]-	746.5	12.19	276
		PS 16:0_16:1	[M-H]-	732.482	11.74	273.2
		PS 16:0_18:1	[M-H]-	760.513	12.64	279.1
		PS 16:0_20:0	[M-H]-	790.56	13.35	290.2
		PS 16:0_20:4	[M-H]-	782.495	12.65	281.7
		PS 16:0_22:6	[M-H]-	806.497	12.05	285.2
		PS 16:1_18:1	[M-H]-	758.498	12.03	277.4
		PS 16:1_20:3	[M-H]-	782.497	13.27	284.9
		PS 17:0_14:1	[M-H]-	718.466	11.25	270.5
		PS 17:0_18:1	[M-H]-	774.53	13.09	281.9
		PS 17:1_18:1	[M-H]-	772.514	12.44	280.3
		PS 18:0_18:1	[M-H]-	788.545	13.51	285
		PS 18:0_18:2	[M-H]-	786.529	13.17	283.9
		PS 18:0_19:1	[M-H]-	802.56	13.57	287.3
		PS 18:0_20:3	[M-H]-	812.543	13.3	288.2
		PS 18:0_20:4	[M-H]-	810.529	13.03	287.1
		PS 18:0_22:5	[M-H]-	836.544	13.19	292.2
		PS 18:0_22:6	[M-H]-	834.529	12.97	291.5
		PS 18:1_18:1	[M-H]-	786.529	12.89	283.3
		PS 18:1_18:2	[M-H]-	784.512	12.33	281.6
		PS d18:1_18:2	[M-H]-	816.502	11.97	294.6
		PS 18:1_19:1	[M-H]-	800.545	12.67	290.2
		PS 18:1_20:1	[M-H]-	814.56	13.7	289.7
		PS 18:1_20:2	[M-H]-	812.542	14.7	292.6
		PS 18:1_20:3	[M-H]-	810.527	14.09	291
		PS 18:1_20:4	[M-H]-	808.514	12.51	286.1
		PS 18:1_21:1	[M-H]-	828.575	14.08	292.8
		PS 18:1_22:1	[M-H]-	842.591	14.45	295.9
		PS 18:1_22:5	[M-H]-	834.527	14.22	294.9
		PS 18:1_22:6	[M-H]-	832.513	12.26	289.4
		PS 18:1_24:1	[M-H]-	870.623	15.16	302.3
		PS 18:1_26:2	[M-H]-	896.637	16.68	309.6
		PS 19:0_17:1	[M-H]-	788.546	12.77	288.9
		PS 19:0_18:1	[M-H]-	802.56	13.19	291.5
		PS 20:0_18:1	[M-H]-	816.576	13.58	294.7
		PS 21:0_16:1	[M-H]-	802.56	13.5	293
		PS 21:0_18:1	[M-H]-	830.592	14	297.5
		PS 21:0_18:2	[M-H]-	828.575	13.5	295.9
		PS 21:0_19:1	[M-H]-	844.607	14.4	300
		PS 22:0_18:1	[M-H]-	844.607	15.06	297.4
		PS 23:0_18:1	[M-H]-	858.623	14.79	302.9
		PS 24:0_18:1	[M-H]-	872.638	15.74	302.9
	PS-O	PS O-16:0_16:1	[M-H]-	718.503	12.38	272.4
		PS O-16:0_17:1	[M-H]-	732.518	12.87	275.5
		PS O-16:0_18:1	[M-H]-	746.534	13.19	278
		PS O-16:1_18:1	[M-H]-	744.518	13.13	278.1
		PS O-18:0_18:1	[M-H]-	774.566	14.02	284.2
		PS O-18:1_18:1	[M-H]-	772.549	13.48	282.4
		PS O-18:1_18:2	[M-H]-	770.533	13.35	282.1
	SM	SM t34:1	[M+HCOOH-H]-	763.56	11.95	288
		SM d42:3	[M+HCOOH-H]-	855.66	14.67	306.9
		SM t52:2	[M+HCOOH-H]-	1013.83	17.58	340.9
		SM d18:1_12:0	[M+HCOOH-H]-	691.503	10.22	273.8
		SM d32:1	[M+HCOOH-H]-	719.534	11.39	280.4
		SM d32:2	[M+HCOOH-H]-	717.52	10.53	278.9
		SM d33:1	[M+HCOOH-H]-	733.55	11.91	283.5
		SM d34:1	[M+HCOOH-H]-	747.566	12.43	286.5
		SM d34:2	[M+HCOOH-H]-	745.55	11.71	285.2
		SM d35:1	[M+HCOOH-H]-	761.582	12.95	290.6
		SM d36:1	[M+HCOOH-H]-	775.597	13.41	293.1
		SM d36:2	[M+HCOOH-H]-	773.581	12.76	291.6
		SM d40:1	[M+HCOOH-H]-	831.66	15.1	304.4
		SM d40:2	[M+HCOOH-H]-	829.644	14.56	303.9
		SM d41:1	[M+HCOOH-H]-	845.675	15.49	307
		SM d41:2	[M+HCOOH-H]-	843.659	14.82	305.5
		SM d42:1	[M+HCOOH-H]-	859.691	15.83	309.5
		SM d42:2	[M+HCOOH-H]-	857.676	15.19	307.7
	DGDG-O	DGDG O-16:0_16:0	[M+HCOOH-H]-	923.632	14.19	310.4
	MGDG	MGDG 16:0_18:1	[M+HCOOH-H]-	801.576	14.36	290.9
	MGDG-O	MGDG O-16:0_16:0	[M+HCOOH-H]-	761.578	14.71	287.2
		MGDG O-16:0_16:1	[M+HCOOH-H]-	759.562	14.19	285.2
		MGDG O-18:0_18:1	[M+HCOOH-H]-	815.624	15.6	297.1

## Sheet: Fig. 5 quantif
	Detected ions using LC-TIMS-MS in ESI- and extracted by dual method.
	Name of quantificable values	Average peak area across cell cilutions									RSQ	Log10 average relative quantification across cell cilutions (Analyte peak area/ISTDs peak area)
		1000000	500000	250000	125000	125000	62500	31250	7813	3906		1000000	500000	250000	125000	125000	62500	31250	7813	3906
	LPC 14:0 SN1	1.13526e+06	1073845	476288	639758	795336	329321	161761	66384	41173.3	0.676401	-0.169055	-0.0617284	-0.31825	-0.106497	-0.127727	-0.468323	-0.817695	-1.07025	-1.21912
	LPC 16:0 SN1	5.79403e+06	1.73301e+06	984529	981655	583096	190569	346860	65693.3	75541.7	0.94874	0.416988	0.122699	-0.0062473	0.0390452	-0.27423	-0.720985	-0.506093	-1.09221	-0.881129
	LPC 16:0 SN2	3.20395e+06	1756761	1.22994e+06	997123	1053742	636999	414089	119678	44297.3	0.947897	0.26807	0.112328	0.101898	0.0719677	-0.0130007	-0.183523	-0.417505	-0.831815	-1.09472
	LPC 16:1 SN1	1.57252e+06	1432594	759774	586776	561560	368934	231893	102118	47621.7	0.858933	-0.0142071	0.0637789	-0.0820911	-0.155987	-0.286647	-0.418457	-0.659145	-0.897717	-1.12328
	LPC 18:0 SN1	2972513	1.17731e+06	1.00008e+06	915374	411928	164992	89473	51975.7	41947	0.94379	0.130061	-0.0409244	0.0476869	0.0140863	-0.427649	-0.764365	-1.09399	-1.19066	-1.14285
	LPC 18:1 SN1	9.15951e+06	4.72134e+06	3.05448e+06	1.74127e+06	1.5577e+06	967746	871764	427470	176732	0.994732	0.708893	0.537332	0.490726	0.289717	0.161375	0.0226151	-0.0882429	-0.275833	-0.556246
	LPC 18:2 SN1	172690	93950.7	51862.3	0	43456.3	0	563503	12845.7	5556.67	0.00545739	-0.932618	-1.20248	-1.30187		-1.38075		-0.302157	-1.7803	-1.99629
	LPC 32:0	703376	128840	560958	240406	298155	113679	89322.7	18963.3	0	0.56597	-0.355376	-1.13529	-0.286634	-0.633686	-0.559139	-0.917227	-1.07667	-1.61114
	LPC 34:1	45939460	3.76109e+07	21036778	0	0	0	353882	219640	119118	0.879392	1.40362	1.53984	1.34527				-0.459155	-0.590373	-0.680621
	LPC 34:2	1.68548e+07	4.03242e+06	2.76618e+06	183551	0	293615	61773	79502.3	118293	0.9325	0.980802	0.520804	0.502309	-0.914534		-0.508148	-1.21722	-1.01763	-0.680616
	LPC 36:1	18596103	6766565	1.50969e+06	0	946923	497239	160441	186247	38566.3	0.960364	0.998055	0.675477	0.220528		-0.0610124	-0.252838	-0.838701	-0.645402	-1.21891
	LPC 38:1	747717	670279	282809	304862	204136	70278.7	0	52813	0	0.853268	-0.323743	-0.312824	-0.596789	-0.448093	-0.732278	-1.12563		-1.20397
	LPC 40:1	1097733	798303	155060	163778	0	17003.3	0	0	71499.3	0.925766	-0.198924	-0.172841	-0.801118	-0.826814		-1.81007			-0.751512
	LPC 40:2	158013	246292	131796	85825.7	67146.3	0	0	11167	0	0.554536	-0.822937	-0.760205	-0.906223	-0.956848	-1.2137			-1.91688
	LPC O-16:0	3133061	948696	1.00668e+06	528691	226484	95914	42158	9314.33	0	0.946467	0.144483	-0.120658	0.00868015	-0.229683	-0.68894	-1.00524	-1.40253	-1.99566
	LPC O-24:0	1071407	498005	125562	219735	69509.7	53078	0	0	0	0.97092	-0.256673	-0.425225	-0.887759	-0.626276	-1.20174	-1.24199
	LPE 16:1	1.74846e+06	677895	886088	442533	449012	147368	49710	12493	9475	0.893341	0.3634	-0.0125733	-0.0773664	-0.27375	0.00960282	-0.409834	-0.779703	-1.39995	-1.34047
	LPE 18:2	762557	615611	363675	180794	145877	61035	25260.7	13226.3	0	0.908982	-0.0336045	-0.0304638	-0.46756	-0.663218	-0.500496	-0.783328	-1.07422	-1.32191
	LPE 20:1	922112	672574	383478	125175	176818	41468	21703	0	0	0.943088	0.0437636	0.00605334	-0.444383	-0.822144	-0.400698	-0.956674	-1.16022
	LPE 20:3 SN1	1.37663e+06	521258	494215	292586	154196	121392	50932.7	0	0	0.959819	0.219983	-0.099695	-0.333694	-0.453275	-0.438664	-0.487398	-0.763004
	LPE 20:3 SN2	828012	532759	322551	124324	128556	60454	15670	0	0	0.970324	0.00349784	-0.0921115	-0.521282	-0.822407	-0.546354	-0.787892	-1.30167
	LPE 20:4	2.70577e+06	1.11703e+06	1.07325e+06	854414	666301	310673	158219	62613.7	9706.33	0.930429	0.547068	0.198165	-0.00881863	0.0119451	0.162938	-0.0748625	-0.272639	-0.647281	-1.32999
	LPE 20:5	888118	417629	233981	194322	170731	41993	0	0	0	0.98267	0.0567688	-0.236563	-0.658741	-0.631365	-0.436095	-0.923432
	LPE 22:3	608888	427816	235385	51768.3	48456.3	13255	25118.3	0	0	0.949162	-0.133071	-0.167502	-0.659003	-1.20303	-0.908488	-1.42423	-1.09675
	LPE 22:4	544403	384131	226975	148422	56354	50596	0	0	0	0.935742	-0.168787	-0.238919	-0.670644	-0.748186	-0.877613	-0.872293
	LPE 22:5	2040395	1.0936e+06	848176	524447	370922	150018	91121.7	28753.7	0	0.964867	0.379839	0.196415	-0.0998678	-0.199807	-0.0912205	-0.396077	-0.51724	-0.984656
	LPE 22:6	2.77895e+06	1.2042e+06	751175	810189	608828	272972	179243	52974.3	14516	0.961147	0.563144	0.233593	-0.161258	-0.0109933	0.127559	-0.132082	-0.224521	-0.739743	-1.1552
	LPE 24:6	539043	365169	197000	125206	59044.3	7001.33	0	0	0	0.954067	-0.179	-0.258942	-0.736615	-0.821659	-0.888362	-1.73765
	LPE 32:0	2.46966e+06	1.05929e+06	671549	376700	152373	173597	46717.3	0	0	0.988966	0.459989	0.170362	-0.199741	-0.345798	-0.479422	-0.331337	-0.800557
	PC 11:0_20:2	820268	521877	119059	0	89281	0	14268.7	0	0	0.961152	-1.59368	-1.46773	-2.01225		-2.07747		-2.71974
	PC 12:0_19:1	7385270	2.1266e+06	4.18547e+06	2002793	2635003	0	1.32399e+06	2298575	1.37506e+06	0.711409	-0.624488	-0.804852	-0.471602	-0.704435	-0.62049		-0.756326	-0.540796	-0.761681
	PC 12:0_32:3	203883	86387	47770	27934.7	0	0	0	0	0	0.982201	-2.19567	-2.23832	-2.43329	-2.5661
	PC 13:0_15:1	808384	76345	168750	100237	0	11973.3	11757.7	0	0	0.843791	-1.6279	-2.40636	-1.84567	-2.00733		-3.00682	-2.81261
	PC 13:0_16:1	386744	282791	289964	110848	60767.7	38255.3	9766.33	9346.33	0	0.806014	-1.87879	-1.71585	-1.62167	-1.96487	-2.2315	-2.38844	-2.88439	-2.9142
	PC 14:0_14:0	2.52365e+07	1.36729e+07	8.14065e+06	4.24195e+06	2.0405e+06	1110398	847826	650420	218842	0.988939	-0.12799	-0.0322779	-0.174507	-0.381568	-0.694411	-0.921467	-0.892266	-1.11127	-1.487
	PC 14:0_15:0	10073586	6283903	3054241	1.71014e+06	902437	710918	266251	365227	127832	0.982617	-0.578385	-0.371084	-0.599612	-0.77542	-1.04499	-1.08895	-1.35328	-1.35946	-1.69897
	PC 14:0_18:1	675932	243162	160856	181676	172455	106686	23174	0	11366.3	0.929542	-1.68004	-1.82091	-1.86666	-1.75131	-1.76022	-1.97934	-2.51793		-2.71906
	PC 14:0_19:0	4.09073e+07	20158616	1.17893e+07	4.92621e+06	2.35788e+06	1.32928e+06	747526	83902.7	218954	0.993242	0.106023	0.147247	-0.0103832	-0.315833	-0.624799	-0.841384	-1.00417	-1.94885	-1.49451
	PC 14:0_19:1	96601.3	0	0	0	0	0	0	0	11961	0.726196	-2.33965								-2.70497
	PC 14:0_20:2	133980	254873	163658	122087	180073	71957.3	23508.7	0	8941.67	0.28204	-2.19759	-1.67969	-1.89903	-1.92191	-1.74395	-2.05089	-2.50289		-2.94858
	PC 14:0_23:0	1.95776e+06	845137	642094	235155	70099.3	100894	0	0	10583.3	0.979645	-1.19058	-1.29267	-1.2815	-1.64042	-2.15477	-2.00953			-2.87538
	PC 14:0_24:6	7309491	911839	402212	0	67073.3	100694	7750.33	54313	28837	0.861304	-0.652136	-1.32923	-1.51292		-2.12501	-1.91478	-2.13405	-2.14457	-2.41356
	PC 15:0_15:0	1.80439e+08	7.88289e+07	4.35774e+07	20538180	10229821	5.40183e+06	1.61255e+06	1197857	471343	0.993567	0.732071	0.730948	0.554673	0.304053	0.0108525	-0.230855	-0.560101	-0.846809	-1.14629
	PC 15:1_15:1	846373	592981	360554	198222	58097	52927	0	0	0	0.93627	-1.5791	-1.39163	-1.52687	-1.71099	-2.23168	-2.24188
	PC 15:1_24:3	1.29105e+06	149057	67112.3	59118	97676.3	0	0	20897.7	0	0.852749	-1.42226	-1.95919	-2.28161	-2.23663	-2.03373			-2.56474
	PC 16:0_14:0	1.95336e+06	1297114	810385	0	0	0	21752.7	0	0	0.929038	-1.03461	-0.942544	-1.1155				-1.68585
	PC 16:0_16:1	6.72297e+08	3.03592e+08	1.55364e+08	80068792	3.66966e+07	1.92899e+07	6.03328e+06	4.12858e+06	1.16494e+06	0.99463	1.31112	1.31374	1.10754	0.895117	0.566938	0.320061	0.033675	-0.306939	-0.756739
	PC 16:0_18:0	239666856	22468000	149442	0	0	1.03513e+06	0	337027	240915	0.833368	0.828159	0.062419	-1.84972			-1.07004		-1.4585	-1.51814
	PC 16:0_18:1	2487464064	1.37451e+09	674015552	3.08192e+08	1.3244e+08	6.84593e+07	1.82135e+07	1.35468e+07	4.37589e+06	0.991049	1.89986	1.97888	1.74427	1.48094	1.12301	0.873842	0.437793	0.207931	-0.182634
	PC 16:0_18:2	309102192	134429920	6.80818e+07	3.05924e+07	1.53782e+07	8330156	2.73497e+06	1.88134e+06	851854	0.993259	0.970772	0.962539	0.749992	0.477378	0.189571	-0.0399568	-0.252213	-0.64846	-0.882623
	PC 16:0_18:3	1401812	232565	0	0	0	0	0	0	0	0.874754	-1.363	-1.68898
	PC 16:0_20:1	519139	708538	0	197471	139083	144210	38848.3	22688.7	12402.7	0.605294	-1.72914	-1.23935		-1.7122	-1.81613	-1.835	-2.29356	-2.52903	-2.68117
	PC 16:0_20:4	1.73132e+07	7.52373e+06	3.57495e+06	1.64054e+06	798440	1048716	368061	243619	81725	0.990741	-0.283336	-0.297219	-0.531467	-0.793977	-1.09539	-0.939055	-0.9387	-1.53815	-1.90361
	PC 16:0_21:2	867679	340475	0	0	66662.7	161465	84539.3	62396	64884	0.866358	-1.56383	-1.52344			-2.23092	-1.78752	-1.95099	-2.14866	-2.01106
	PC 16:0_22:6	1.30627e+07	5.2439e+06	2.57638e+06	1083008	481951	730024	204883	167870	74530.7	0.985343	-0.408621	-0.451837	-0.680394	-0.974213	-1.31695	-1.09804	-1.56682	-1.69592	-1.96166
	PC 16:1_16:1	65241128	25982224	10222178	4.25031e+06	1.9487e+06	1122304	325293	240884	34049.3	0.984034	0.322707	0.259258	-0.0722064	-0.380475	-0.708817	-0.915576	-1.2327	-1.54426	-2.24571
	PC 16:1_24:4	4.48194e+06	1.78316e+06	950743	753684	339457	228984	50278	56251	10303.7	0.984528	-0.860558	-0.914806	-1.10677	-1.13251	-1.47455	-1.60667	-2.17519	-2.17249	-2.76169
	PC 17:0_16:1	61832.3	0	77342	0	0	0	0	0	0	0.360631	-2.53342		-2.22
	PC 17:0_18:5	1095727	479183	86570.7	184131	79383.7	30113.7	7102	0	0	0.967252	-1.49903	-1.51778	-2.12895	-1.74153	-2.09689	-2.48735	-3.02274
	PC 17:1_17:1	532207	836854	273603	271648	35811	85756.3	13330.3	32766.3	11046	0.586893	-1.77446	-1.28192	-1.6298	-1.57285	-2.39754	-2.10423	-2.74928	-2.37605	-2.73954
	PC 18:0_16:0	66804912	64733696	2.23118e+07	14846432	6.66314e+06	3.37074e+06	1118416	477094	284239	0.861649	0.309136	0.632644	0.288353	0.161466	-0.187533	-0.445374	-0.71028	-1.23343	-1.36463
	PC 18:0_18:1	2.67726e+08	1.16914e+08	60811096	3.09513e+07	1.4305e+07	8100660	2346754	2.48366e+06	467450	0.993317	0.91616	0.911246	0.700615	0.481935	0.157405	-0.0554454	-0.41139	-0.518707	-1.14983
	PC 18:0_22:1	822261	237202	116034	166242	38192	0	0	0	16941.3	0.935316	-1.54794	-1.91403	-2.05279	-1.78453	-2.36958				-2.54921
	PC 18:0_22:6	3.99656e+06	1954526	1.11521e+06	527350	307211	213371	98786.7	54757.7	6224	0.996155	-0.877926	-0.868589	-1.03743	-1.28575	-1.51251	-1.60301	-1.88324	-2.18798	-2.98867
	PC 18:0_24:1	990951	999828	460026	155772	75898.3	110646	0	55143.7	29113.3	0.831429	-1.50675	-1.18143	-1.41309	-1.81631	-2.11937	-1.93202		-2.20782	-2.34317
	PC 18:1_14:0	58069.7	776376	0	192568	156174	0	0	43060	23418	0.0921644	-2.81037	-1.30556		-1.71584	-1.8612			-2.23855	-2.41319
	PC 18:1_16:0	3943753	2.1469e+06	1.37934e+06	383051	106248	154187	34924	12238	0	0.977377	-0.849287	-0.805924	-0.947182	-1.42493	-1.96919	-1.7704	-2.33517	-2.90553
	PC 18:1_18:1	8.12003e+08	385298592	1.99451e+08	9.12515e+07	4.09217e+07	20155284	5.63562e+06	4.49688e+06	1.28028e+06	0.995061	1.40481	1.41523	1.21671	0.951916	0.616047	0.340123	0.000413336	-0.274968	-0.717576
	PC 20:1_20:1	247919	88509	40720.7	110390	30301.7	20568	0	0	11398	0.849552	-2.12798	-2.20846	-2.50286	-1.96251	-2.57334	-2.77184			-2.71785
	PC 20:4_20:4	624054	345390	198366	108431	25106	16822	0	0	0	0.980977	-1.74448	-1.60365	-1.79896	-1.97281	-2.55178	-2.85916
	PC 21:0_16:4	1854922	1.49801e+06	340416	0	0	54493.7	0	7385	17296	0.906208	-1.22857	-1.01496	-1.5764			-2.16332		-3.00428	-2.53674
	PC 21:1_21:1	1.02531e+06	542885	349777	266131	144039	129441	31262	108346	24722.7	0.978907	-1.52046	-1.43485	-1.53779	-1.58157	-1.81682	-1.83383	-2.38792	-1.87421	-2.38159
	PC 21:1_22:1	87853.7	36132.3	0	0	0	0	0	0	0	0.944506	-2.56385	-2.60046
	PC 22:0_15:1	5.36473e+06	2.57949e+06	1493803	827310	364924	200047	144479	115387	50702	0.992962	-0.78855	-0.751166	-0.915535	-1.08989	-1.41276	-1.60758	-1.71809	-1.85897	-2.11716
	PC 22:0_16:2	527219	389176	225894	227314	160426	74168	32915.3	0	22025.7	0.89024	-1.74405	-1.601	-1.73726	-1.65055	-1.79093	-2.13181	-2.36148		-2.48307
	PC 22:1_22:1	251351	145177	22230.3	0	23295	0	0	0	0	0.963364	-2.1471	-1.9831	-2.77043		-2.68754
	PC 30:1	2.58115e+07	1.25471e+07	9.91254e+06	5193170	2.84296e+06	1460552	431301	652643	324719	0.975722	-0.169263	-0.120664	-0.0901569	-0.292696	-0.545291	-0.796974	-1.18435	-1.08577	-1.31718
	PC 31:0	8.58412e+07	2.17163e+07	1.18675e+07	5551714	2.58866e+06	1323395	412021	852940	236886	0.940868	0.392168	0.159438	-0.00913892	-0.264159	-0.588962	-0.83862	-1.15069	-0.99308	-1.4043
	PC 32:3	1.29275e+06	911487	220247	119272	0	52080.7	16464.3	0	0	0.946799	-1.30354	-1.20179	-1.74347	-1.93701		-2.27704	-2.65758
	PC 33:1	1.46922e+08	6.46349e+07	3.32349e+07	15415140	7388852	3918654	1066235	911366	253346	0.993742	0.646311	0.644282	0.436397	0.179321	-0.129625	-0.372997	-0.770891	-0.964352	-1.40152
	PC 33:2	1.65411e+07	4.52285e+06	2.26299e+06	1158235	579171	319215	106155	41521.7	54810.3	0.949815	-0.320752	-0.51634	-0.731069	-0.944459	-1.24101	-1.46064	-1.85272	-2.26018	-2.08011
	PC 34:1	8.15602e+07	6.96927e+07	3.7037e+07	1.40116e+07	6660464	3287207	737600	630734	290598	0.892877	0.424952	0.687519	0.489513	0.138433	-0.17393	-0.449785	-0.894302	-1.11358	-1.31597
	PC 34:3	2.5848e+07	11525290	6.46964e+06	1.54759e+06	1.23697e+06	303495	188286	163597	56358.7	0.991444	-0.102867	-0.10232	-0.273636	-0.820824	-0.903623	-1.48295	-1.46062	-1.71733	-2.05045
	PC 34:4	3544322	1.566e+06	545380	404546	181299	86515	20283	8264.33	8975	0.988991	-0.874751	-0.919598	-1.32797	-1.40141	-1.73771	-2.03547	-2.56699	-2.95542	-2.82165
	PC 35:1	7.12097e+07	3.29308e+07	15897486	8.29538e+06	4.00846e+06	2034354	574013	523318	60181.7	0.995477	0.3435	0.352419	0.118584	-0.0893953	-0.394738	-0.654406	-1.03384	-1.20429	-2.00328
	PC 35:2	57150692	2.58317e+07	12819723	5728409	2474327	1.16052e+06	352155	419231	206172	0.993575	0.251791	0.244865	0.024609	-0.250898	-0.605799	-0.898005	-1.19917	-1.29009	-1.50829
	PC 36:5	3.6858e+06	1.88863e+06	959334	368446	236121	110217	62225	55321.7	0	0.995378	-0.962685	-0.885895	-1.10566	-1.44181	-1.6268	-1.95011	-1.79329	-2.18834
	PC 37:2	2.34564e+07	10625502	5.16039e+06	2174214	1.33838e+06	473646	94145.7	65589	87095	0.995357	-0.137395	-0.13939	-0.373118	-0.672003	-0.871252	-1.30898	-1.90913	-2.17641	-1.90341
	PC 37:4	348043	218629	224832	143077	154489	37146.7	27088.7	48806.3	137548	0.775302	-1.88549	-1.80805	-1.73244	-1.85196	-1.81889	-2.46926	-2.45015	-2.18415	-1.68658
	PC 37:5	1385703	459918	345242	224810	51287.7	11044	12541.7	0	0	0.964601	-1.39641	-1.48617	-1.53941	-1.65648	-2.28119	-2.85654	-2.78458
	PC 38:1	1.70229e+06	1198601	915768	282059	275972	91913.3	17997.7	32472	9999.67	0.914	-1.34956	-1.09463	-1.11108	-1.55879	-1.58271	-2.00929	-2.62427	-2.41485	-2.7747
	PC 38:2	5.90749e+07	28165960	14001823	7060060	3358897	1.89366e+06	533127	444872	128274	0.995887	0.25459	0.285704	0.0617203	-0.159522	-0.475049	-0.68263	-1.1504	-1.27989	-1.67091
	PC 38:3	2.48958e+07	1.06145e+07	5.02376e+06	2.51534e+06	813124	899860	5127	18261.7	81179.3	0.990495	-0.111479	-0.131588	-0.380538	-0.606797	-1.11665	-0.98133	-2.3135	-2.61109	-1.93731
	PC 38:5	1.4798e+07	6.4606e+06	3.28006e+06	1.53631e+06	736544	908926	255884	114787	16986.7	0.992516	-0.338511	-0.350154	-0.570843	-0.822094	-1.12954	-1.00347	-1.47015	-1.81769	-2.55263
	PC 39:4	1657072	579966	305768	152291	91340.3	73963.7	0	0	0	0.978795	-1.36553	-1.46942	-1.62843	-1.82945	-2.00997	-2.08319
	PC 39:6	1.20895e+06	635904	240180	21655.7	74870.3	13342.7	18449	0	0	0.987824	-1.4373	-1.37726	-1.71438	-2.67952	-2.12907	-2.95979	-2.61266
	PC 40:2	4311417	1.90913e+06	1.03661e+06	619318	269291	166991	84321.3	94290	22691	0.992264	-0.884793	-0.883146	-1.06534	-1.21591	-1.56641	-1.73677	-1.95343	-1.95062	-2.42242
	PC 40:3	2.78336e+06	1.3242e+06	731046	369531	261375	145292	64839.7	13920.3	0	0.998178	-1.07624	-1.04919	-1.22171	-1.44075	-1.59328	-1.78869	-2.06572	-2.74119
	PC 40:4	1458658	549430	179607	169731	122099	55328.7	13302.7	0	0	0.976678	-1.30832	-1.41931	-1.85809	-1.77677	-1.9138	-2.21027	-2.75018
	PC 40:7	1.25939e+07	4961228	2.54557e+06	1200086	493197	478918	179648	137438	33391.7	0.985908	-0.41558	-0.469167	-0.67847	-0.929672	-1.30171	-1.25469	-1.54127	-1.78319	-2.33351
	PC 40:9	209556	102283	214043	50805.7	14630.3	0	0	0	0	0.616948	-2.06189	-2.1043	-1.75373	-2.30629	-2.88955
	PC 42:3	419984	201907	144054	95036	32103.3	0	0	0	0	0.970753	-1.90101	-1.85776	-1.95297	-2.0268	-2.44501
	PC 42:4	412368	165705	57972.7	68283.3	39105.3	20367	0	0	9732	0.976768	-1.88614	-1.93355	-2.32584	-2.17421	-2.3989	-2.70641			-2.78648
	PC 42:5	1.28827e+06	559993	101690	0	0	51124	12710.3	0	0	0.964578	-1.47239	-1.30734	-2.10113			-2.37641	-2.76996
	PC 44:5	20535.7	16421	25148	7219.33	7749	0	0	0	0	0.536219	-3.28383	-2.84012	-2.71113	-3.14193	-3.16556
	PC 8:0_17:0	1.06118e+06	623496	1.01487e+06	801025	537416	297975	142163	128332	51892.3	0.519827	-1.45284	-1.37684	-1.085	-1.10549	-1.2707	-1.49391	-1.49162	-1.83716	-2.09159
	PC O-17:1	758544	571727	0	0	85210	0	0	0	46021	0.881405	-1.70649	-1.46971			-2.06999				-2.11173
	PC O-28:0	3.10717e+06	1263069	822812	262866	173100	179386	53869.7	21604.7	0	0.98758	-0.998518	-1.04856	-1.17579	-1.58882	-1.7588	-1.71413	-2.14688	-2.59287
	PC O-30:0	101926828	4.30899e+07	2.33323e+07	1.00435e+07	4489347	2243083	600667	520094	384904	0.991304	0.489173	0.470948	0.282992	-0.00697704	-0.346708	-0.615233	-1.09911	-1.20587	-1.24397
	PC O-31:0	56749464	3.02122e+07	14036281	6.10751e+06	2.6154e+06	945195	172465	264564	0	0.992802	0.256924	0.326453	0.0629339	-0.22257	-0.581592	-1.01553	-1.63742	-1.5047
	PC O-31:1	2.70121e+07	1.1611e+07	5529047	1.88816e+06	793102	611286	141587	179055	36401.3	0.990075	-0.0788099	-0.121193	-0.331523	-0.729809	-1.06723	-1.18765	-1.72547	-1.66419	-2.21803
	PC O-32:0	4.44071e+08	192150192	9.2051e+07	40090120	1.94734e+07	9044678	1.27102e+06	1583162	0	0.992775	1.139	1.12602	0.880834	0.594733	0.290614	-0.00669673	-0.545963	-0.74337
	PC O-32:1	5.84419e+08	278581648	1.39798e+08	6.09179e+07	2.65159e+07	1.41106e+07	3.31186e+06	2.48334e+06	434846	0.994947	1.26087	1.27999	1.06295	0.776658	0.424927	0.18339	-0.244062	-0.517596	-1.14077
	PC O-32:2	6.31718e+07	2.22479e+07	3.53092e+07	9992161	1.26822e+06	0	7432	43688.3	0	0.862498	0.277214	0.214751	0.466653	-0.0124821	-0.951611		-2.15226	-2.23226
	PC O-33:1	1.29927e+07	1.58217e+07	7.4398e+06	2.38681e+06	0	0	0	0	84247	0.730383	-0.210931	0.0100472	-0.227965	-0.625862					-1.85719
	PC O-34:0	1.29883e+08	52621968	2.80093e+07	1.22143e+07	6.01875e+06	0	73452	0	88325.3	0.989584	0.598011	0.558345	0.362956	0.0786579	-0.216886		-1.15736		-1.95392
	PC O-34:1	1107210432	4.82762e+08	226306528	109542904	4.48448e+07	23693714	3055621	0	0	0.992789	1.53882	1.52231	1.26991	1.03071	0.651816	0.413585	-0.389022
	PC O-34:2	1.36065e+08	7.08874e+07	2.88454e+07	14491376	6.07936e+06	999914	70776.7	0	0	0.993218	0.693238	0.699934	0.376103	0.152273	-0.214711	-0.8997	-1.17348
	PC O-35:0	5.18191e+06	3656037	1468347	785679	588677	477479	136875	24798.3	27617.3	0.966074	-0.80037	-0.588783	-0.918342	-1.11334	-1.21956	-1.2801	-1.59997	-2.49042	-2.39828
	PC O-35:1	35979500	1.70942e+07	1.35111e+07	4567267	2.05404e+06	1482523	392715	217455	85696.7	0.975886	0.0411626	0.0707757	0.0377033	-0.348417	-0.68768	-0.774412	-1.28383	-1.53526	-1.96704
	PC O-35:2	3.50639e+07	1.32127e+07	3754489	1802141	839989	332825	68875.3	212965	42825.3	0.97274	0.00382938	-0.055425	-0.51006	-0.751581	-1.07446	-1.46306	-2.03606	-1.60624	-2.23478
	PC O-36:1	2.08787e+08	0	0	0	0	0	106513	0	0	0.771016	0.813753						-0.995965
	PC O-36:4	1.24332e+07	1.06132e+07	5.42019e+06	2.16549e+06	1.00889e+06	663437	0	167131	35135.7	0.896772	-0.356486	-0.142114	-0.351225	-0.672709	-0.989543	-1.13752		-1.64957	-2.23699
	PC O-36:5	7.01177e+06	4.8684e+06	2740750	1.00278e+06	473430	131887	16048.3	100480	55865	0.950236	-0.65578	-0.465573	-0.642171	-1.00715	-1.33647	-1.86793	-1.81794	-1.91889	-2.07491
	PC O-36:6	2116007	794327	411839	174482	230106	0	0	0	0	0.985475	-1.18671	-1.27331	-1.47278	-1.76565	-1.61082
	PC O-37:0	594231	960685	161157	155210	95733.3	0	0	0	0	0.607245	-1.80874	-1.17574	-1.81695	-1.81415	-2.0458
	PC O-37:1	5.89707e+06	2.11244e+06	1.15593e+06	571229	461067	0	71016.7	50288.3	30841	0.980569	-0.756127	-0.845186	-1.01703	-1.25178	-1.34267		-2.02276	-2.29177	-2.35691
	PC O-37:2	8.02244e+06	3717051	1.21615e+06	708815	0	0	0	39140.7	0	0.984109	-0.640841	-0.639277	-0.994013	-1.16019				-2.40061
	PC O-37:3	1564184	1112116	667500	319058	135563	97546	43718	45922.7	19322.3	0.942533	-1.38778	-1.10519	-1.26324	-1.50485	-1.8679	-1.96518	-2.23681	-2.25596	-2.49668
	PC O-38:1	2.02368e+07	9.27e+06	4565428	2.41507e+06	1.52681e+06	861127	249722	191111	129479	0.996641	-0.201453	-0.192314	-0.42559	-0.626008	-0.814013	-1.02451	-1.26556	-1.64459	-1.72328
	PC O-38:2	1.13116e+07	8.68789e+06	4796993	2.21212e+06	925698	521178	225148	226084	74873.3	0.926323	-0.439315	-0.222825	-0.403368	-0.663253	-1.04592	-1.19187	-1.38943	-1.56637	-1.90477
	PC O-38:4	18388084	6.12696e+06	1.06475e+06	0	0	0	95132	0	35623	0.949798	-0.218861	-0.423479	-1.08116				-1.69746		-2.2881
	PC O-38:5	1.6684e+07	5074022	3657456	0	411540	0	0	77291	74132.3	0.958295	-0.265968	-0.472049	-0.489439		-1.44039			-1.99671	-1.95682
	PC O-39:8	1.0057e+06	840538	214279	68028.7	52412.3	18929	8760.33	12849.3	9137.33	0.909613	-1.48426	-1.22079	-1.7521	-2.1824	-2.24863	-2.80791	-2.94041	-2.88436	-2.82192
	PC O-40:0	2.52252e+06	843188	588806	0	134342	0	0	0	75330.7	0.964198	-1.05462	-1.2735	-1.344		-1.92659				-1.90137
	PC O-40:1	9.90308e+06	4731151	3.49572e+06	1147288	638415	457293	106910	78151.3	29391	0.982824	-0.511555	-0.489318	-0.525444	-0.949326	-1.18856	-1.27636	-1.51794	-2.02761	-2.30647
	PC O-40:2	8.45053e+06	4.75183e+06	3.15782e+06	1.46492e+06	781550	539809	191066	113014	75400	0.980427	-0.579336	-0.481098	-0.578402	-0.842096	-1.10704	-1.27095	-1.59786	-1.87052	-1.9581
	PC O-40:3	2600908	840539	0	0	0	80631	70395	24797	0	0.92264	-1.10292	-1.2785				-2.17853	-2.03093	-2.49044
	PC O-40:4	2.26496e+06	773441	0	0	121475	94496	0	32510.7	17341.3	0.928808	-1.14019	-1.24411			-1.91599	-2.0271		-2.36648	-2.54366
	PC O-40:5	5.82927e+06	2.13608e+06	1.28983e+06	919508	318874	218780	65189.3	30971	0	0.978164	-0.715879	-0.841214	-0.977627	-1.04454	-1.529	-1.63587	-2.05995	-2.39388
	PC O-40:7	272206	73664.7	68316.7	42759.3	49829.7	54909	0	10460	18749.3	0.905445	-2.10522	-2.29355	-2.25392	-2.37752	-2.30402	-2.20741		-2.86531	-2.56998
	PC O-41:2	978790	465499	246843	216894	94229.7	67735.3	13520.7	0	0	0.987017	-1.5074	-1.49491	-1.69711	-1.67112	-2.02554	-2.11438	-2.75194
	PC O-42:1	3.82858e+06	1598223	1136972	421357	470962	0	51952.7	0	29028.7	0.986685	-0.870541	-0.947166	-1.01076	-1.3839	-1.33578		-2.15851		-2.31992
	PC O-42:2	2021656	2816640	1.23469e+06	531014	0	0	52856.7	70927.7	0	0.661599	-1.01893	-0.713923	-0.990721	-1.279			-2.15102	-2.14242
	PC O-42:3	2.68495e+06	1.01268e+06	937855	178670	102961	73979	32654	40862.7	0	0.9633	-1.08143	-1.16006	-1.10262	-1.75619	-1.96442	-2.07612	-2.36597	-2.31405
	PC O-42:5	1.43656e+06	846430	314584	86776.3	85177.7	48047	0	14556	0	0.985141	-1.35548	-1.2544	-1.5754	-2.06994	-2.11659	-2.218		-2.8302
	PC O-42:6	1.88883e+06	521028	289317	102383	101192	57115.3	17580.7	0	0	0.95309	-1.22545	-1.47167	-1.60999	-1.99404	-1.9756	-2.22763	-2.62909
	PC O-43:4	119770	70502.3	40959	12628	0	0	0	0	0	0.967975	-2.41635	-2.25687	-2.50167	-2.90701
	PC O-44:2	1235839	341812	119244	191587	400750	104058	479162	67830.7	191912	0.714753	-1.4387	-1.63527	-2.03198	-1.72512	-1.38306	-2.06776	-1.19851	-2.10285	-1.49158
	PC O-44:5	110320	67847.7	27450	12030.3	0	0	0	0	0	0.973441	-2.46962	-2.33058	-2.62944	-2.93481
	PC O-46:6	367545	115088	62391.3	67784.3	0	0	0	0	0	0.948986	-1.98624	-2.10474	-2.31604	-2.17666
	PC O-46:7	387598	209901	112219	66867.7	67789.7	0	0	0	0	0.986928	-1.94315	-1.82884	-2.03402	-2.18074	-2.16304
	PC P-18:0_20:4	2.30452e+07	9291422	5.32777e+06	2.25495e+06	1.04704e+06	591107	190670	153647	44866	0.9888	-0.126887	-0.192324	-0.356601	-0.654094	-0.979281	-1.1847	-1.49266	-1.73659	-2.23073
	PE 10:0_28:2	1.05728e+07	2999178	2.04999e+06	1.15409e+06	247775	360418	151417	130455	26671	0.952252	0.00341934	-0.674893	-0.860656	-0.94763	-1.38527	-1.01303	-1.20691	-1.24921	-1.8415
	PE 13:1_21:2	883905	380171	223825	56314.7	57853.3	0	0	0	0	0.991731	-1.05468	-1.57197	-1.81735	-2.2075	-2.03683
	PE 14:0_14:0	242477	65346	51503	15207	0	7810.67	0	4262.67	0	0.945406	-1.60832	-2.3077	-2.4559	-2.84333		-2.65816		-2.69247
	PE 15:0_15:0	1.16549e+06	121818	465724	360469	152476	61389.3	30636.3	0	0	0.764537	-0.937589	-1.97066	-1.49702	-1.44581	-1.61685	-1.78614	-1.40479
	PE 16:0_16:0	2361890	1375635	1055516	533594	201654	140912	29648	65720.7	58505	0.952638	-0.65231	-1.03169	-1.14256	-1.27053	-1.49674	-1.45814	-1.90104	-1.5673	-1.47788
	PE 16:0_16:1	11460267	5.16451e+06	2609703	1286419	613770	312648	62822.3	91481.3	15298.3	0.994629	0.0425033	-0.440049	-0.755918	-0.886274	-1.00893	-1.0765	-1.22726	-1.40858	-2.04992
	PE 16:0_17:1	5409255	1.6583e+06	498460	116965	0	169586	73827	0	19494.3	0.948433	-0.321016	-0.94117	-1.48746	-1.89007		-1.30496	-1.5117		-1.97763
	PE 16:0_18:1	1.22238e+08	52710056	2.06889e+07	9.6145e+06	4860246	1.6132e+06	754089	0	369167	0.989921	1.07829	0.564238	0.143449	-0.0175847	-0.111076	-0.371841	-0.284537		-0.615816
	PE 16:0_18:2	13057401	5723185	2.57495e+06	1.27125e+06	618209	844702	223468	183640	73157.7	0.990586	0.107025	-0.392861	-0.762457	-0.896229	-1.0062	-0.644067	-1.03282	-1.10001	-1.35212
	PE 16:0_22:6	2.95359e+06	1.18584e+06	708761	286312	108272	200953	0	0	0	0.986234	-0.537893	-1.07965	-1.32376	-1.54515	-1.78974	-1.26623
	PE 16:1_16:1	1.51284e+06	875178	452211	332694	110989	47481.3	12551	9483.33	8563.67	0.979176	-0.825169	-1.20639	-1.51596	-1.47685	-1.755	-1.89511	-2.21489	-2.34519	-2.24604
	PE 17:0_13:1	464270	422348	222851	99339.7	41163.7	44613	0	5250.67	9083.67	0.868104	-1.27542	-1.52827	-1.82451	-2.00183	-2.17864	-1.93693		-2.60194	-2.30928
	PE 17:1_18:1	5.82335e+06	1452057	264958	149694	67261.7	0	53867.3	0	0	0.923731	-0.255339	-0.987396	-1.71546	-1.85017	-2.01676		-1.71966
	PE 18:0_18:1	6.2272e+07	25093792	1.24378e+07	5124003	2.50335e+06	1.08584e+06	820615	592416	195837	0.987617	0.781858	0.245054	-0.0788715	-0.290823	-0.395609	-0.540498	-0.359747	-0.586523	-0.927637
	PE 18:0_22:6	10096450	4754607	1.63657e+06	713658	258943	306807	72984	85990	11941	0.988274	-0.00932658	-0.482799	-0.958812	-1.13905	-1.38933	-1.11898	-1.53376	-1.41786	-2.1136
	PE 18:1_18:1	8.39462e+07	32839188	1.46603e+07	6.83609e+06	3078457	1.34457e+06	300110	855776	225970	0.984585	0.909086	0.360585	-0.00927353	-0.16436	-0.311125	-0.439376	-0.761682	-0.423091	-0.862355
	PE 18:1_18:2	6226013	2490199	1.36379e+06	575198	601909	361447	34269.7	58876	0	0.99078	-0.207137	-0.75186	-1.03583	-1.24297	-1.00495	-1.01206	-1.77866	-1.59146
	PE 18:2_18:2	6.84182e+06	2564516	1.25871e+06	554649	522484	291447	27617.3	11955	102385	0.983871	-0.177617	-0.741678	-1.07522	-1.25599	-1.06921	-1.10991	-2.0098	-2.18911	-1.21407
	PE 20:1_18:4	11053723	4670055	2.27814e+06	1.17076e+06	868268	543278	183163	106699	21084.7	0.993338	0.022728	-0.4854	-0.813841	-0.931372	-0.848386	-0.834509	-1.12252	-1.32624	-1.86005
	PE 20:1_20:1	2.23178e+06	978059	495682	0	125440	0	0	37200.7	21949	0.983493	-0.650519	-1.1729	-1.47524		-1.64799			-1.8812	-1.84922
	PE 21:1_21:1	539558	318028	289786	89034.7	44521.7	21879	9853	0	0	0.920164	-1.2743	-1.65857	-1.71446	-2.07189	-2.19595	-2.31771	-2.32
	PE 22:0_18:1	968335	695443	181895	143129	178648	0	63218.7	42965	0	0.946941	-1.01986	-1.27824	-1.88661	-1.80239	-1.57188		-1.57682	-1.729
	PE 22:3_18:4	6742852	2.59406e+06	1026110	523490	643635	304586	68524.7	20283	0	0.983496	-0.181491	-0.748258	-1.16578	-1.28163	-0.990195	-1.08596	-1.53946	-2.14462
	PE 8:0_28:5	1.1649e+06	518920	374860	169039	73268	23402.7	10987	0	0	0.984586	-0.947353	-1.44688	-1.60059	-1.77106	-1.92437	-2.18158	-2.4101
	PE 8:0_28:6	236603	89050	54245.7	22293	8332.33	0	0	0	0	0.983401	-1.64967	-2.21067	-2.40737	-2.63897	-2.92376
	PE O-15:1_18:1	9.25148e+06	3.85419e+06	1.42777e+06	489541	180425	232580	27678.7	41342.7	23833.7	0.983903	-0.0365634	-0.576252	-1.02688	-1.31248	-1.52915	-1.19378	-1.87142	-1.73437	-1.81345
	PE O-16:1_16:0	2.81865e+06	1304564	788416	484108	76372.7	43834	28696	11160	12462	0.983448	-0.576315	-1.03275	-1.27258	-1.30635	-1.86349	-1.90903	-1.92386	-2.40409	-2.17195
	PE O-16:1_16:1	1.78199e+07	6880463	3288470	1.32275e+06	736921	540783	77095.3	48707	7774	0.985543	0.2304	-0.315781	-0.652647	-0.878736	-0.928503	-0.81887	-1.1272	-1.63456	-2.29999
	PE O-16:1_17:0	802641	374533	239358	105043	119935	65006.3	77183.7	43459.7	0	0.992506	-1.05549	-1.48288	-1.75959	-1.93675	-1.68475	-1.73789	-1.49197	-1.6675
	PE O-16:1_18:1	146016488	6.38718e+07	27527412	1.1775e+07	4663427	2314623	514792	448667	52792.3	0.991065	1.1442	0.649044	0.263527	0.0712264	-0.128343	-0.208576	-0.544746	-0.705843	-1.46157
	PE O-16:1_18:3	2.8697e+06	1.82638e+06	506904	390566	111037	58409.7	0	0	0	0.971042	-0.585532	-0.890608	-1.46139	-1.40843	-1.73734	-1.8071
	PE O-16:1_20:3	32338991	6.24336e+06	6.29337e+06	2572381	910702	305450	109832	98549.3	33833.7	0.915165	0.49414	-0.356812	-0.386901	-0.587859	-0.815693	-1.07413	-1.31152	-1.29219	-1.6953
	PE O-16:1_20:4	4.51636e+07	1.98759e+07	6.71233e+06	2946631	1116369	1138178	408369	244234	66154	0.985777	0.639413	0.144715	-0.34896	-0.531058	-0.745258	-0.526906	-0.663388	-1.0032	-1.38875
	PE O-16:1_20:5	1.162e+07	4374210	2.10954e+06	875414	676431	439094	69437	77337.3	16946.7	0.984156	0.0447973	-0.512316	-0.84701	-1.05581	-0.980659	-0.922285	-1.53464	-1.44839	-1.95728
	PE O-16:1_22:4	9643337	5.67932e+06	593447	169543	142918	215853	53987	69928.7	19117	0.952022	-0.0782349	-0.369759	-1.46215	-1.78569	-1.68944	-1.19578	-1.58128	-1.49752	-1.89728
	PE O-16:1_22:5	40027048	1.74274e+07	7.17719e+06	2849984	1.06388e+06	515138	282070	207058	45575.7	0.989151	0.573701	0.0832384	-0.321119	-0.544758	-0.766205	-0.855126	-0.793361	-1.03481	-1.5592
	PE O-16:1_22:6	40473710	1.42995e+07	6246278	2571654	1.03869e+06	1.00181e+06	361833	300755	32887	0.974405	0.579098	0.000823757	-0.380161	-0.590049	-0.778265	-0.581291	-0.725736	-0.873191	-1.67361
	PE O-17:1_18:1	7.5249e+06	2.27174e+06	2.2119e+06	424192	243151	0	59143.7	0	20615.7	0.953687	-0.123274	-0.789015	-0.840711	-1.39781	-1.43725		-1.6493		-1.87644
	PE O-17:2_18:1	5.16879e+06	1.44196e+06	577352	188691	101773	76362.7	0	0	7696.33	0.948786	-0.327619	-0.985983	-1.41429	-1.71378	-1.78257	-1.66735			-2.38126
	PE O-18:1_20:3	9.52772e+06	4941001	3.21362e+06	1.27302e+06	647568	569633	43725	26878.7	8095.33	0.987247	-0.047378	-0.449189	-0.660401	-0.898477	-0.979406	-0.800129	-1.20171	-1.91833	-2.3593
	PE O-18:1_20:5	1.47713e+07	4.67404e+06	3.23351e+06	1.56923e+06	324794	201323	64190.3	24761.7	0	0.96626	0.195282	-0.48824	-0.655453	-0.789778	-1.28238	-1.26418	-1.5061	-1.87288
	PE O-18:1_22:3	1.5224e+06	715090	433611	184644	130430	40495	39289	14152.3	0	0.995124	-0.810007	-1.29907	-1.5364	-1.72842	-1.65935	-1.91576	-1.77763	-2.30092
	PE O-18:2_18:1	5.01111e+07	2.00048e+07	8493855	3.41952e+06	1.32181e+06	719425	418098	379090	79908.7	0.984305	0.684525	0.14651	-0.246225	-0.467276	-0.671148	-0.715479	-0.751494	-0.773593	-1.30491
	PE O-18:2_20:1	6215238	2.73397e+06	1.31827e+06	595360	419632	226055	55687	30121.3	0	0.995389	-0.21814	-0.713762	-1.05722	-1.22592	-1.15625	-1.2364	-1.67002	-1.97288
	PE O-18:2_22:6	16488632	6.80865e+06	4.06245e+06	931315	269861	458162	106988	81208	17254.7	0.984751	0.205239	-0.330166	-0.556679	-1.02934	-1.3943	-0.905777	-1.35324	-1.44775	-1.94179
	PE O-20:1_14:0	1405657	707908	568001	556626	174529	56249	57942.3	27310.7	0	0.912427	-0.857042	-1.29628	-1.40574	-1.25026	-1.53259	-1.86104	-1.60699	-1.9638
	PE O-22:1_20:3	198069	37409	0	40057.3	26737	13561.7	10466	7944.33	0	0.83	-1.64215	-2.60769		-2.42269	-2.41741	-2.39084	-2.4312	-2.55169
	PE O-22:2_18:1	1.7766e+06	924765	458733	181995	70423.7	120371	28073.3	0	0	0.992388	-0.774834	-1.18044	-1.51276	-1.74206	-1.93944	-1.47679	-1.92757
	PE O-24:2_18:1	628226	320742	345470	109320	36394	0	0	0	0	0.904193	-1.21578	-1.65719	-1.65407	-1.95947	-2.22504
	PE P-18:0_18:1	46369152	18006233	8.66133e+06	4117941	1.68936e+06	1136508	253804	300495	177191	0.984968	0.647644	0.10275	-0.240316	-0.386628	-0.572925	-0.513308	-0.958771	-0.879588	-0.958963
	PE P-18:0_20:4	2.69963e+07	1.05239e+07	3971839	1.70241e+06	664111	550962	132786	53560.7	0	0.981388	0.404735	-0.131284	-0.578918	-0.768505	-0.976803	-0.806623	-1.21873	-1.59331
	PE P-18:0_22:6	2.02532e+07	7.92844e+06	3442936	1.28269e+06	531061	440274	185556	151019	29049.3	0.982995	0.28793	-0.259857	-0.6396	-0.892656	-1.06824	-0.907385	-0.938576	-1.18248	-1.74429
	PG 10:0_26:1	1.56311e+06	767176	339637	208762	135133	0	0	9563.33	0	0.995599	-0.0198947	-0.368224	-0.726192	-0.9268	-1.07862			-2.12932
	PG 16:0_18:1	2.79841e+07	1.43857e+07	6.98389e+06	2488587	925551	551456	129728	104209	14678.3	0.992196	1.23253	0.902754	0.586107	0.137219	-0.252618	-0.463752	-1.026	-1.14169	-1.82234
	PG 16:0_18:2	1.18877e+06	432011	288406	93858	25219	20415.3	0	0	0	0.978714	-0.135519	-0.623659	-0.797438	-1.28209	-1.81955	-1.88257
	PG 18:1_18:1	1.44751e+06	505944	188667	111573	20334.7	46905.3	29409.3	18515.3	0	0.967223	-0.0578541	-0.545759	-0.982482	-1.23061	-1.87924	-1.5335	-1.45844	-1.92107
	PI 16:0_16:0	1.12665e+06	552557	288013	170206	100998	83439.3	21819	69301.7	35191	0.99391	0.108415	-0.364829	-0.481902	-0.759556	-0.940284	-1.00984	-1.50061	-1.27351	-1.40655
	PI 16:0_18:1	1.03577e+07	4.18016e+06	2410535	1.38451e+06	1.61151e+06	847620	255542	118874	71299	0.988264	1.0366	0.515507	0.434327	0.150581	0.263177	-0.00658638	-0.516609	-0.94232	-1.01429
	PI 18:0_20:4	2.46382e+06	968361	690179	545693	100186	51167.7	8602.33	0	0	0.966447	0.408592	-0.123425	-0.12765	-0.254216	-0.940956	-1.23271	-1.90482
	PI 18:1_18:1	2.33167e+07	1.13737e+07	7.93591e+06	3.7502e+06	1.09878e+06	721870	162309	95523.3	42397.3	0.981214	1.40011	0.963844	0.951397	0.583438	0.0950878	-0.0804088	-0.722225	-1.10689	-1.23839
	PI 32:1	1179780	590148	475783	266867	106194	70743	15346	0	0	0.964706	0.114659	-0.39098	-0.269183	-0.564601	-0.918331	-1.08766	-2.11666
	PI 33:1	529247	249998	128793	93541.7	14150.3	11747	0	0	0	0.985922	-0.218518	-0.713416	-0.847166	-1.01844	-1.82748	-1.85231
	PI 34:2	1.19588e+06	969319	749024	447004	184815	87740.7	30486.3	19295	0	0.835402	0.110351	-0.179187	-0.0697171	-0.340642	-0.676059	-0.99249	-1.49692	-1.7543
	PI 35:1	1614503	591749	470825	357600	106228	47916.7	0	0	0	0.962011	0.23059	-0.341097	-0.286642	-0.437857	-0.919696	-1.25661
	PI 35:2	326444	300104	119646	92702.3	46754	10731	0	0	0	0.873236	-0.456866	-0.623225	-0.925832	-1.024	-1.27385	-1.8916
	PI 36:1	1.25714e+07	4939892	2664591	1.35701e+06	657757	352765	193622	188309	81295.7	0.986511	1.12351	0.594658	0.474514	0.142145	-0.12937	-0.381746	-0.558105	-0.781961	-0.940457
	PI 36:3	3.38651e+06	1.42515e+06	1.14711e+06	1.19768e+06	523610	267531	76465	45681.3	0	0.931056	0.557489	0.0492879	0.148594	0.0882188	-0.222439	-0.505358	-1.15782	-1.47055
	PI 36:4	2007149	1.1115e+06	1168451	694179	310926	144696	46416.3	28019.7	0	0.877318	0.331542	-0.0749231	0.116195	-0.149082	-0.452279	-0.779641	-1.35039	-1.63605
	PI 37:2	1.96887e+06	636492	336974	169885	128409	117908	47236.7	0	0	0.968542	0.308298	-0.28323	-0.410455	-0.763447	-0.839996	-0.854757	-1.26733
	PI 37:3	991959	716924	437279	539157	185002	55967.3	0	0	0	0.827956	0.0170841	-0.226814	-0.312763	-0.259315	-0.684329	-1.18235
	PI 38:2	7897982	2.95724e+06	1.5871e+06	883968	1.12582e+06	599189	188517	133120	40124	0.981595	0.918467	0.363869	0.251922	-0.0436104	0.105994	-0.159131	-0.647425	-0.940886	-1.22042
	PI 38:3	2.34424e+07	8580914	4.77589e+06	2539239	1.26788e+06	1236837	476678	363515	136777	0.980202	1.39308	0.831744	0.728953	0.413934	0.159637	0.176135	-0.278439	-0.522287	-0.687057
	PI 38:5	1986057	1.23155e+06	1221087	679869	308326	154293	37504.7	26103.7	0	0.866058	0.325459	-0.0360356	0.137246	-0.158236	-0.458838	-0.736824	-1.44279	-1.58367
	PI 39:3	1.55116e+06	567954	315428	233077	177230	123034	61001.3	78283.7	67151.7	0.973869	0.222332	-0.344593	-0.455353	-0.61846	-0.706766	-0.862141	-1.23688	-1.21551	-1.03114
	PI 40:3	1044219	560158	168390	183641	118700	122278	35384.7	74178.3	70013.7	0.977382	0.0465957	-0.333046	-0.734713	-0.726077	-0.869202	-0.848595	-1.29063	-1.16931	-0.900117
	PI 40:4	1898006	469246	397534	192285	103341	46174	0	0	0	0.942633	0.306791	-0.416461	-0.355567	-0.707769	-0.926109	-1.27131
	PI 40:5	947155	390248	376846	274927	121386	68383	16435	0	0	0.939326	0.00484259	-0.49684	-0.349521	-0.549978	-0.859405	-1.09343	-1.62367
	PI 40:6	3.40279e+06	1.98796e+06	1278468	900900	496660	141893	23690.7	0	0	0.964726	0.550058	0.206859	0.155522	-0.0332513	-0.25001	-0.788732	-1.46486
	PS 15:1_21:2	454249	598471	304200	146468	40725	29273	8104.33	0	0	0.681563	-0.352028	-0.0801472	-0.481332	-0.687734	-1.61694	-1.27635	-2.21019
	PS 16:0_18:1	22024312	1.23533e+07	8073582	3.795e+06	1228806	625716	189973	128942	61824.3	0.974775	1.3844	1.23093	0.942402	0.725952	0.0280838	0.0467267	-0.627015	-0.811149	-1.1459
	PS 16:0_18:2	844951	599767	539369	289086	129501	53729.3	11698.3	9650.67	0	0.849764	0.00805352	-0.0747193	-0.252179	-0.391588	-0.935394	-1.01731	-2.05079	-1.75318
	PS 18:0_18:1	1.57593e+07	6.26295e+06	3.23558e+06	1.4493e+06	633127	805272	261931	182227	39589	0.986102	1.2647	0.93436	0.546851	0.306978	-0.216756	0.157282	-0.41067	-0.654336	-1.34329
	PS 18:0_18:2	9.70917e+06	3.25731e+06	1365672	599616	256169	131774	117927	129499	33088.3	0.967584	1.05709	0.645065	0.171472	-0.0743461	-0.62311	-0.628989	-0.675392	-0.794308	-1.41829
	PS 18:0_20:4	2221030	1026325	478021	253057	107504	98070	96977.7	31610.7	2924.67	0.992742	0.418523	0.147908	-0.30041	-0.452084	-0.971919	-0.751916	-0.740072	-1.61553	-2.47213
	PS 18:0_22:6	2724504	1.24576e+06	542594	266571	97164.3	121550	57516	49480.7	0	0.99118	0.50881	0.231998	-0.231772	-0.425183	-1.02736	-0.667203	-1.37531	-1.25551
	PS 19:1_19:1	4.18445e+06	1725172	786154	365058	292708	200970	57249	34279.7	19538.7	0.990405	0.694745	0.381486	-0.0729004	-0.290018	-0.507477	-0.445325	-1.37657	-1.58314	-1.64714
	PS 22:1_16:4	471232	207030	85257.3	123816	41025	13166.7	0	0	0	0.965534	-0.248756	-0.621519	-0.979397	-0.757163	-1.35503	-1.6276
	PS 22:2_18:5	857817	721010	370251	179203	81482.7	30643.7	0	0	0	0.900572	0.053069	-0.00469244	-0.395246	-0.600415	-1.12716	-1.25599
	PS 38:1	1.41821e+06	867292	436479	146097	89722	74845.7	15387.7	0	0	0.981773	0.258463	0.0598976	-0.3048	-0.690975	-0.965645	-0.869157	-1.93174
	SM d13:1/29:0	11684853	4.90223e+06	2.73126e+06	1107098	484099	379790	174969	149055	36930.7	0.989861	0.505972	0.0967054	-0.276757	-0.702435	-1.00949	-1.14275	-1.38615	-1.40651	-2.01576
	SM d18:1/24:1	24364400	9.67933e+06	5.62962e+06	2.56341e+06	1.1975e+06	640892	79473.7	140612	26966.7	0.988305	0.82093	0.379871	0.0452283	-0.329585	-0.617264	-0.915284	-1.67646	-1.43963	-2.16002
	SM d18:1_16:0	339279968	168160976	79202440	2.96199e+07	11287424	4.42085e+06	1300909	768374	460551	0.9932	2.00782	1.64563	1.20087	0.732194	0.356629	-0.0808634	-0.428336	-0.695013	-0.924037
	SM d18:1_16:1	7.41441e+06	3.20036e+06	1.853e+06	1.08291e+06	1011845	505423	186353	92239	25167	0.99432	0.28912	-0.0935893	-0.438081	-0.705635	-0.689918	-0.99251	-1.36654	-1.6126	-2.17862
	SM d18:1_18:0	30879208	1.14217e+07	5.82625e+06	2.67896e+06	1215587	578463	386464	189947	80735.7	0.981765	0.911236	0.464986	0.0551056	-0.319209	-0.60966	-0.962745	-1.00144	-1.30893	-1.68185
	SM d18:1_18:1	6.27692e+06	2355490	1.47674e+06	839514	420061	194700	60460.7	87117.7	7381.33	0.983204	0.211447	-0.224938	-0.540769	-0.820304	-1.06926	-1.4454	-1.85476	-1.64306	-2.71132
	SM d20:1/21:0	257840	100148	35590	0	16899.7	30930.7	31847.7	14346.3	0	0.937923	-1.14982	-1.58497	-2.19382		-2.46356	-2.2176	-1.91524	-2.40624
	SM d20:1/22:1	4655029	4.26487e+06	3863700	1.294e+06	578707	305919	73177	107044	22808	0.741712	0.322029	-0.0380841	-0.106199	-0.607841	-0.939023	-1.23027	-1.77005	-1.54867	-2.23996
	SM d21:2/21:1	7.80208e+06	3491205	1.78141e+06	895282	455756	270204	82482.3	62897.3	42281.7	0.994667	0.34876	-0.0571576	-0.446634	-0.797347	-1.03604	-1.30024	-1.589	-1.78029	-1.9635
	SM d30:2(FA d14:1)	798243	379466	227712	94674	33957.3	13584.3	0	0	0	0.990909	-0.633982	-1.01428	-1.32046	-1.77197	-2.17814	-2.69099
	SM d30:2(FA d16:0)	463438	42720.3	123858	114962	44466	0	0	0	0	0.808979	-0.881224	-2.00897	-1.5594	-1.66323	-2.04341
	SM d32:1	4.81686e+06	2.39747e+06	1.46722e+06	816552	917477	496296	130605	116786	46962.3	0.993652	0.112176	-0.227008	-0.549484	-0.832955	-0.73178	-1.02425	-1.5206	-1.51191	-1.91678
	SM d32:1/11:0	334722	129950	104792	66366	9503.67	10252	14300.7	0	0	0.96373	-1.02685	-1.43416	-1.66694	-1.93776	-2.70376	-2.69718	-2.42133
	SM d33:1	6.26668e+06	2.53108e+06	1421392	791814	1019015	488065	142558	76568.7	37582.3	0.9878	0.226163	-0.19205	-0.554588	-0.846515	-0.685879	-1.03264	-1.47699	-1.69363	-2.01336
	SM d34:1(FA d17:0)	70404.3	0	9512	0	0	0	0	0	0	0.787728	-1.65914		-2.76687
	SM d34:1(FA d18:1)	223889	81428	114512	39201.3	27503.3	8830.33	0	0	0	0.900723	-1.21094	-1.68421	-1.6556	-2.20311	-2.24835	-2.76202
	SM d35:1	4.05758e+06	1442002	702534	386311	247782	132745	35109	47930.3	0	0.978723	0.0327638	-0.45276	-0.855052	-1.15878	-1.30471	-1.5926	-2.09431	-1.89862
	SM d38:1	4.54947e+06	1764869	838485	408704	215816	175650	41247	30599.3	33393.3	0.985065	0.102551	-0.335842	-0.779017	-1.13223	-1.35729	-1.47213	-2.01829	-2.08542	-2.05579
	SM d38:2	3.9721e+06	1152797	418833	188968	143869	0	0	0	0	0.953591	0.0839531	-0.488838	-1.06067	-1.48163	-1.53141
	SM d40:1	9.37948e+06	3.89264e+06	1.66471e+06	1.00663e+06	681046	410387	143823	67482.7	12711	0.990279	0.410333	-0.00536669	-0.478788	-0.744051	-0.865477	-1.08932	-1.39103	-1.74802	-2.49386
	SM d40:2	5839790	2.25974e+06	1199664	674583	291604	116255	0	43416	41919	0.985538	0.202046	-0.244181	-0.627193	-0.921617	-1.229	-1.69703		-1.94992	-1.9664
	SM d41:1	2377938	1242050	495232	767136	127084	127634	6621	33342.3	0	0.948	-0.184591	-0.499418	-0.96128	-0.881578	-1.59002	-1.65228	-2.86054	-2.05145
	SM d41:2	3.28989e+06	899016	796000	435576	114377	81545	34454	9196.33	0	0.947389	-0.0308577	-0.528538	-0.806178	-1.13273	-1.63823	-1.82268	-2.08937	-2.62422
	SM d42:1	525091	138832	128975	167391	153262	162057	86214.3	117111	83140.7	0.794279	-0.808959	-1.49711	-1.45621	-1.53506	-1.50595	-1.50731	-1.74588	-1.51897	-1.66726
	SM d44:2	269493	223911	98411	62226.7	0	18896	7165	6552	0	0.897594	-1.12116	-1.19646	-1.77626	-1.94017		-2.46384	-2.72147	-2.77146
	SM t34:1	715188	446417	294158	164484	30386	36462.7	0	0	0	0.948845	-0.711102	-0.953503	-1.25014	-1.53085	-2.2264	-2.26218
	SM t38:2	209837392	9.85987e+07	0	1.11227e+07	4.96864e+06	0	2303716	1.53823e+06	170850	0.947247	1.88737	1.43697		0.39858	-0.0128384		-0.264971	-0.390502	-1.35994
	SM t40:1	2.49509e+06	941166	486374	217120	99852.7	59914	21056.3	0	0	0.984505	-0.0525195	-0.574693	-1.00392	-1.40167	-1.69111	-1.89585	-2.31512
	SM t40:5	1.81177e+07	7.94559e+06	3.82826e+06	2590857	815179	397780	99502.7	49677.3	32648.3	0.990646	0.752252	0.206866	-0.193427	-0.330221	-0.775395	-1.11303	-1.68363	-1.88412	-2.06923
	SM t43:1	451949	151347	137740	32024.3	24806.7	0	0	0	0	0.965263	-0.590572	-1.21152	-1.42766	-2.14215	-2.28708
	SM t44:7	1.07704e+06	285654	99906.7	0	56194	0	0	0	0	0.940332	-0.560528	-1.0288	-1.56712		-1.93695
	SM t45:0	106545	133471	98938	56053.7	26877	9954.67	0	0	0	0.613496	-1.63301	-1.42693	-1.71973	-1.98306	-2.2797	-2.70997
										R2 > 0.8	90.5109	%
	Name of quantificable values	Average peak area across cell cilutions									RSQ	Log10 average relative quantification across cell cilutions (Analyte peak area/ISTDs peak area)
		1000000	500000	250000	125000	125000	62500	31250	7813	3906		1000000	500000	250000	125000	125000	62500	31250	7813	3906
	LPC 14:0 SN1	755169	257900	217558	173554	91085	70760	0	0	0	0.954003	0.09917	-0.119833	-0.0879551	-0.0659748	-0.415955	-0.334245
	LPC 14:0 SN2	182322	42394	17876.3	0	0	0	0	0	0	0.926994	-0.512672	-1.05824	-1.07037
	LPC 15:0 SN1	150839	0	0	0	0	0	0	0	0	0.771126	-0.595072
	LPC 16:0 SN1	6.65839e+06	486482	419845	163985	123477	93468.7	31605	0	0	0.831704	1.06017	0.145313	0.242864	-0.0866861	-0.123737	-0.242811	-0.780091
	LPC 16:0 SN2	2354970	646425	372697	187294	132820	157947	35704	0	0	0.949261	0.596336	0.282886	0.1621	-0.0354449	-0.174085	-0.0280553	-0.72713
	LPC 16:1 SN1	1110441	382832	207537	140603	179399	124609	23819	0	0	0.966191	0.266302	0.0687628	-0.0973976	-0.157766	-0.0586953	-0.107348	-0.902924
	LPC 17:0 SN1	139299	16779.3	0	0	0	0	0	0	0	0.850264	-0.636742	-1.46077
	LPC 17:0 SN2	177704	73700	20102	0	0	0	0	0	0	0.973444	-0.527211	-0.65258	-1.15721
	LPC 17:1 SN2	231289	192120	140721	60606	30017.7	0	0	0	0	0.847144	-0.416682	-0.275508	-0.26733	-0.538247	-0.94541
	LPC 18:0 SN1	1.00561e+06	348643	226723	208134	126149	0	0	0	0	0.963444	0.22548	-0.00802306	-0.055339	0.0176178	-0.179285
	LPC 18:0 SN2	72486	0	0	32721.7	0	0	53451.3	0	0	0.309456	-0.924838			-0.780817			-0.327378
	LPC 18:1 SN1	5.12304e+06	1.67905e+06	869883	424091	315963	294541	117362	96127.3	0	0.968096	0.928967	0.706028	0.526995	0.322343	0.202248	0.267772	-0.130187	-0.242212
	LPC 18:2 SN2	1.19217e+06	145959	157991	42446.7	0	0	0	0	0	0.873881	0.31605	-0.339399	-0.153341	-0.680678
	LPC 20:1 SN1	218624	105748	88992.3	15931.3	0	0	0	0	0	0.954551	-0.438853	-0.524769	-0.456747	-1.13597
	LPC 20:1 SN2	168784	0	0	133967	15931.3	0	110614	0	0	0.24908	-0.55471			-0.173219	-1.14462		-0.14077
	LPC 20:2 SN1	76354.7	38166.3	0	0	0	0	0	0	0	0.944187	-0.893561	-0.875264
	LPC 20:4 SN2	184041	165624	102482	0	0	0	0	0	0	0.829347	-0.514804	-0.299008	-0.39493
	LPC 22:5 SN2	209779	86908.7	58888.7	0	0	0	0	0	0	0.973078	-0.463225	-0.558453	-0.629347
	LPC 22:6 SN2	371760	198692	120966	24963.7	0	0	0	0	0	0.975249	-0.209867	-0.220493	-0.331929	-0.940913
	LPC O-16:0	849316	271103	194721	155678	41344	0	0	0	0	0.95857	0.150355	-0.121695	-0.143823	-0.112448	-0.730462
	LPC O-18:0	467098	202225	262455	153616	0	0	0	0	0	0.843159	-0.108638	-0.246547	0.00128171	-0.122035
	LPC O-18:1	286203	187579	120455	47999.7	0	0	0	0	0	0.937285	-0.322397	-0.23796	-0.336357	-0.637868
	LPC O-24:1	174542	136095	99427	47704.7	0	0	0	0	0	0.853286	-0.537149	-0.424256	-0.412615	-0.639383
	LPE 14:0	227432	114883	0	0	0	0	0	0	0	0.943796	-0.543229	-0.74921
	LPE 16:0 SN1	1.0174e+06	250388	224976	146884	0	0	0	0	0	0.9316	0.106799	-0.416787	-0.344688	-0.3993
	LPE 16:0 SN2	591583	316087	273980	140581	35328	33654.7	0	0	0	0.939345	-0.126444	-0.31277	-0.259205	-0.417488	-0.932766	-0.739142
	LPE 16:1 SN1	3.00481e+06	902485	478091	230809	161799	195844	21485	23125	0	0.959059	0.578498	0.154146	-0.0159484	-0.205392	-0.243768	0.0307789	-1.04485	-0.690025
	LPE 17:0	242608	119230	75733	0	0	0	0	0	0	0.97178	-0.514874	-0.715837	-0.813657
	LPE 17:1 SN2	417744	153290	0	397398	183195	31635	307147	162072	0	0.209964	-0.278922	-0.638031		0.0277259	-0.198536	-0.75764	0.377614	-0.0118436
	LPE 18:0 SN1	778981	338540	180948	232977	84996	0	0	0	0	0.954104	-0.00551503	-0.282714	-0.437673	-0.206085	-0.528529
	LPE 18:1 SN1	1.41189e+07	4.93824e+06	2703681	1.21018e+06	834302	660788	129996	216026	26984.7	0.977414	1.25176	0.885334	0.736997	0.514395	0.469268	0.557972	-0.208211	0.0960431	-0.690361
	LPE 18:2 SN1	1.66413e+06	401464	319918	117129	131618	69184.7	16012.7	0	0	0.939654	0.322238	-0.201425	-0.189425	-0.497592	-0.342418	-0.420664	-1.17252
	LPE 18:2 SN2	830592	101579	0	924227	97816.3	16012.7	630695	118536	0	0.157539	0.018947	-0.834129		0.394536	-0.465832	-1.05334	0.627954	-0.14709
	LPE 18:3 SN1	356864	125295	115215	0	0	0	0	0	0	0.953159	-0.348267	-0.685539	-0.631826
	LPE 19:2	205926	96753.3	26372	0	0	0	0	0	0	0.977171	-0.5829	-0.815236	-1.28153
	LPE 20:1 SN1	1486176	470094	290939	167051	138227	85638.3	26979.7	0	0	0.968294	0.273687	-0.14034	-0.231565	-0.341417	-0.320042	-0.328432	-0.945945
	LPE 20:2	616276	222994	182454	132681	79100.7	41162.3	0	0	0	0.964703	-0.107712	-0.460256	-0.428095	-0.444431	-0.549426	-0.651687
	LPE 20:3 SN1	1889997	577606	352891	225485	215022	129560	32347	0	0	0.962163	0.377761	-0.0394314	-0.147433	-0.224397	-0.109785	-0.148266	-0.867148
	LPE 20:3 SN2	1.12419e+06	388142	235057	192486	181835	118997	0	0	0	0.964734	0.152731	-0.21828	-0.324314	-0.285848	-0.187073	-0.186896
	LPE 20:4 SN1	5.62517e+06	1.73926e+06	958017	418464	303359	288755	75752.7	71361	0	0.963524	0.852004	0.435061	0.286362	0.0521841	0.0306883	0.199338	-0.497584	-0.373469
	LPE 20:5	1.52188e+06	353814	289916	247693	124046	113290	23517	0	0	0.923609	0.284069	-0.229362	-0.232788	-0.181384	-0.366498	-0.206882	-1.0056
	LPE 22:0	213278	159796	65195	0	0	0	0	0	0	0.927528	-0.56466	-0.617142	-0.888309
	LPE 22:1	283770	130341	130474	70541.3	0	0	0	0	0	0.915897	-0.444032	-0.719944	-0.57896	-0.720421
	LPE 22:3	868717	256768	156188	181749	105761	82588	0	0	0	0.940207	0.0405579	-0.399306	-0.501141	-0.310957	-0.420059	-0.346015
	LPE 22:4	743412	273543	214132	157220	74516.7	34707.7	0	0	0	0.968054	-0.0273711	-0.37146	-0.366212	-0.371426	-0.56883	-0.725762
	LPE 22:5	2.64599e+06	871997	442339	202085	266574	174247	24355	0	0	0.970503	0.524142	0.126426	-0.0497873	-0.263523	-0.0134232	-0.0196823	-0.990394
	LPE 24:0	308096	247497	176857	111940	0	0	0	0	0	0.82756	-0.408437	-0.409843	-0.448504	-0.519106
	LPE 24:5	263994	126991	107765	14931.7	0	19924	0	0	0	0.952378	-0.475927	-0.712894	-0.66195	-1.36463		-0.96681
	LPE 24:6	647457	214338	196676	120621	65339.3	31412.3	0	0	0	0.959124	-0.0866715	-0.478568	-0.39742	-0.487452	-0.625845	-0.769087
	LPE O-16:1	954478	477051	201051	234478	68370.7	0	0	0	0	0.97443	0.0835118	-0.151759	-0.391396	-0.195484	-0.637074
	LPE O-18:1	683030	415316	224601	156337	91135.3	0	0	0	0	0.970958	-0.0635446	-0.198701	-0.342643	-0.368598	-0.492879
	LPE O-18:2	317240	258476	123383	94444.3	0	0	0	0	0	0.884506	-0.395165	-0.406574	-0.605108	-0.591883
	LPE O-20:1	159299	188077	104043	23380.7	0	0	0	0	0	0.727223	-0.702935	-0.54064	-0.675263	-1.19991
	PC 10:0_15:0	125886	176645	109958	94235.3	79020	40644	0	0	0	0.514808	-1.45784	-1.23323	-1.34706	-1.38653	-1.3801	-1.65825
	PC 12:0_14:0	148022	101258	56282.3	0	0	0	0	0	0	0.933592	-1.39178	-1.48074	-1.65525
	PC 14:0_14:0	5.73734e+06	2871801	1.40315e+06	736693	383195	213976	101095	129219	45402	0.995803	0.193614	-0.0165011	-0.249672	-0.498513	-0.69138	-0.948074	-1.12695	-1.08425	-1.46824
	PC 14:0_15:0	2094646	1030390	518018	317687	214913	203714	72951	61377	18004	0.997171	-0.242381	-0.460026	-0.683467	-0.864322	-0.947105	-0.973059	-1.30393	-1.40579	-1.91146
	PC 14:0_16:0	2.30947e+07	12396396	6.63311e+06	4.096e+06	1.90393e+06	915380	277125	253918	170822	0.991444	0.799584	0.61705	0.425981	0.245342	0.00622735	-0.316496	-0.723365	-0.788725	-0.901996
	PC 14:0_18:1	9.73401e+06	6243659	2.56848e+06	1.08442e+06	1.34269e+06	257332	0	0	0	0.980733	0.425121	0.320801	0.01332	-0.34585	-0.157647	-0.887073
	PC 15:0_16:0	5.99785e+06	3.33672e+06	1.77989e+06	952441	480821	286468	159678	207980	80962	0.990921	0.214103	0.0466737	-0.147032	-0.389199	-0.593884	-0.820141	-0.930602	-0.876679	-1.2265
	PC 16:0_16:0	2.69219e+07	1.41097e+07	7.52816e+06	4.67227e+06	2210001	1.17884e+06	372170	282261	199045	0.993138	0.865556	0.675856	0.481611	0.301634	0.0716399	-0.207143	-0.593563	-0.742895	-0.835494
	PC 16:0_16:1	69822616	3.69433e+07	19858224	1.19215e+07	5.93412e+06	3.24543e+06	1023778	792368	266061	0.993366	1.27939	1.09353	0.901722	0.709124	0.500132	0.234659	-0.16219	-0.294034	-0.713299
	PC 16:0_17:0	7.06253e+06	2.80347e+06	1.67978e+06	941783	457450	275794	147542	170127	64617.7	0.986284	0.293625	-0.0259247	-0.171591	-0.391348	-0.612457	-0.835584	-0.95124	-0.961631	-1.32578
	PC 16:0_17:1	3.97843e+06	776500	795763	320849	0	49778.3	44766	0	0	0.913191	0.0419953	-0.635829	-0.520198	-0.906989		-1.59165	-1.41731
	PC 16:0_18:0	1.45767e+06	451189	321058	252553	202104	170082	15685	0	0	0.952619	-0.404481	-0.783829	-0.893297	-0.957101	-0.96278	-1.05201	-2.05781
	PC 16:0_18:1	2.40583e+08	140572800	8.34968e+07	4.78261e+07	23162952	1.34961e+07	4132306	3.12858e+06	1.06898e+06	0.980894	1.81742	1.67613	1.52508	1.31243	1.09288	0.851759	0.443038	0.300522	-0.11321
	PC 16:0_18:1;O	312928	311876	201015	122623	68570.7	0	0	0	0	0.774324	-1.06784	-0.967098	-1.09145	-1.27208	-1.43891
	PC 16:0_20:4	2.12991e+06	1.0583e+06	539073	286907	355507	162006	42887	42520.7	0	0.997827	-0.235657	-0.449473	-0.661182	-0.913316	-0.722632	-1.06705	-1.5157	-1.55636
	PC 16:0_20:5	1197922	640090	360744	179381	236073	93265.3	42133.3	0	0	0.99311	-0.485574	-0.666315	-0.836774	-1.11322	-0.897368	-1.30656	-1.53378
	PC 16:0_22:6	1.3475e+06	695423	374272	195803	178591	94763.7	35222.3	6506.67	0	0.998734	-0.434693	-0.626775	-0.822964	-1.07436	-1.00987	-1.3059	-1.63021	-2.36316
	PC 16:0_30:1	82218.3	65764	37053.7	0	0	0	0	0	0	0.887248	-1.6425	-1.65151	-1.82305
	PC 16:1_22:6	2.04989e+06	686672	547542	313802	157776	59942.3	15039	0	0	0.969467	-0.253537	-0.643117	-0.655503	-0.870226	-1.07417	-1.50042	-2.07608
	PC 17:0_18:1	9.08173e+06	5048592	2628122	1.51073e+06	730985	366492	123983	184939	91241.7	0.990717	0.394285	0.230145	0.0228336	-0.186723	-0.408977	-0.714558	-1.07744	-0.917281	-1.17912
	PC 18:0_18:0	538954	205404	59135.3	56339	30623.3	0	0	0	0	0.975828	-0.843553	-1.13229	-1.62472	-1.61147	-1.80961
	PC 18:0_18:1	4.30331e+07	2.45822e+07	13579656	7552668	3.8539e+06	2010632	590900	439955	149957	0.987514	1.06959	0.918819	0.735829	0.509617	0.311979	0.0247691	-0.39959	-0.552328	-0.968356
	PC 18:0_18:5	1197922	640090	360744	179381	236073	93265.3	42133.3	0	0	0.99311	-0.485574	-0.666315	-0.836774	-1.11322	-0.897368	-1.30656	-1.53378
	PC 18:0_20:4	477934	222640	104774	59817.3	31883.3	20917	0	0	0	0.996548	-0.884619	-1.12743	-1.38166	-1.58489	-1.79022	-1.98064
	PC 18:0_22:4	232348	116260	58045.3	88123.3	50326.3	38867.3	0	0	0	0.922785	-1.1979	-1.40713	-1.63596	-1.42022	-1.56867	-1.68462
	PC 18:0_22:5	849334	291967	125686	109795	66702	44805	0	0	0	0.971653	-0.634506	-1.02786	-1.27717	-1.32372	-1.43974	-1.62993
	PC 18:1_20:2	2373330	1.22247e+06	699653	367457	181812	142002	89990	62012.7	0	0.993697	-0.189782	-0.386594	-0.551473	-0.803667	-1.01312	-1.12583	-1.21289	-1.39912
	PC 18:1_20:3	757471	421989	225605	160587	62205	58939.3	30876.7	11279.7	0	0.986561	-0.683014	-0.845169	-1.03849	-1.16102	-1.43682	-1.48644	-1.66707	-2.11449
	PC 18:1_20:4	1.23635e+06	644950	383434	162611	130651	94502.7	18101.3	10795.7	0	0.994968	-0.473683	-0.663311	-0.809875	-1.16028	-1.14567	-1.30485	-1.81055	-2.20042
	PC 18:1_22:0	406090	206157	161129	148775	71101.3	41572.3	0	0	0	0.928098	-0.954584	-1.16	-1.17098	-1.19388	-1.423	-1.661
	PC 18:1_22:2	483045	269076	88525	136436	78939.3	41305.3	0	0	0	0.963269	-0.878602	-1.03628	-1.44028	-1.23096	-1.37395	-1.66612
	PC 18:1_22:5	490565	214972	197234	98848	74537.7	43166.3	0	0	0	0.963066	-0.873907	-1.14483	-1.11066	-1.39269	-1.39849	-1.6381
	PC 18:1_24:1	377679	238679	218782	122837	66237.7	38619.7	0	0	0	0.885195	-0.989511	-1.06792	-1.05896	-1.27703	-1.45115	-1.69107
	PC 18:1_32:1	265721	149545	111645	59294	10755	0	0	0	0	0.948407	-1.14689	-1.28045	-1.33541	-1.59728	-2.26802
	PC 18:1_34:1	147460	118182	73199.7	31035.7	0	0	0	0	0	0.880243	-1.39144	-1.39012	-1.52963	-1.88481
	PC 18:1_36:6	296346	214061	97320.7	60022	0	0	0	0	0	0.935607	-1.08707	-1.13876	-1.40489	-1.59029
	PC 19:0_18:1	1.18914e+06	589000	293477	174807	152330	66201.7	43291.3	13043.3	0	0.999313	-0.489714	-0.703548	-0.931657	-1.1251	-1.09954	-1.47809	-1.5538	-2.11828
	PC 19:0_20:4	290628	124358	100817	74776.7	28647.3	21055.7	6432	0	0	0.9633	-1.0924	-1.33007	-1.37042	-1.49675	-1.79653	-1.9537	-2.44495
	PC 20:0_18:1	1.62533e+06	791062	458405	259105	281040	156130	58612.7	32357.7	0	0.996239	-0.35319	-0.575617	-0.732292	-0.957409	-0.826498	-1.08568	-1.40578	-1.69377
	PC 24:0_18:1	346322	338936	246493	111645	72389.3	17535.7	0	0	0	0.773463	-1.02506	-0.92928	-1.00338	-1.32148	-1.41212	-2.066
	PC 26:0_18:1	234737	133275	90005.3	13733	0	0	0	0	0	0.958916	-1.20271	-1.34796	-1.44872	-2.22378
	PC 8:0_16:0	124363	82466.3	76307	58959.7	11482.7	0	0	0	0	0.804712	-1.46646	-1.56141	-1.50117	-1.57199	-2.23958
	PC O-14:0_14:0	286084	224696	228483	105800	64162.3	0	0	0	0	0.754341	-1.106	-1.09527	-1.03776	-1.34182	-1.46915
	PC O-15:0_14:0	395902	209506	189809	119368	94720.3	19789	0	0	0	0.92118	-0.967244	-1.1538	-1.09984	-1.28226	-1.2969	-2.0135
	PC O-15:0_16:1	1.33941e+06	589235	327041	199812	174510	106382	32628.3	16560	0	0.995065	-0.436915	-0.705625	-0.875964	-1.07134	-1.03012	-1.24967	-1.65112	-2.01461
	PC O-16:0_14:0	1.1562e+07	5.53799e+06	3.20074e+06	1.72898e+06	821518	459995	146027	154537	100504	0.993957	0.498966	0.269052	0.10895	-0.128893	-0.359352	-0.617248	-0.994519	-0.99909	-1.13632
	PC O-16:0_14:1	646298	355126	188469	205762	125563	72422	11231	0	0	0.961496	-0.753244	-0.92507	-1.12164	-1.04458	-1.17605	-1.41827	-2.20288
	PC O-16:0_15:0	4.01712e+06	2.18376e+06	1.23548e+06	767935	367500	231772	54505.3	154357	35714	0.989067	0.0396819	-0.136845	-0.304047	-0.480167	-0.710684	-0.914773	-1.42047	-1.00512	-1.61719
	PC O-16:0_16:0	41872156	2.29186e+07	12919464	7.84193e+06	3772149	2.08985e+06	584978	455554	222233	0.98921	1.05788	0.88688	0.715031	0.52736	0.303166	0.0405292	-0.408673	-0.535337	-0.779502
	PC O-16:0_16:1	4.24846e+07	2.00114e+07	1.11964e+07	6.8912e+06	3.29894e+06	1802033	598203	478899	153085	0.994234	1.06416	0.829189	0.652632	0.470728	0.244274	-0.02305	-0.398577	-0.513326	-0.955364
	PC O-16:0_17:1	5589384	3150114	1759723	1.0027e+06	501560	251811	92485.3	146370	57548.3	0.987932	0.182719	0.0234197	-0.150412	-0.367038	-0.574172	-0.878708	-1.20983	-1.02534	-1.37739
	PC O-16:0_18:1	9.5889e+07	56693952	3.09252e+07	1.8309e+07	8211260	4.37158e+06	1511116	1024323	349386	0.982528	1.41651	1.27988	1.09183	0.894897	0.639966	0.365084	0.0023628	-0.184747	-0.597628
	PC O-16:0_20:4	1.9464e+06	1.015e+06	612260	309179	143557	191140	64231.3	60038	0	0.990147	-0.277207	-0.469371	-0.610527	-0.880013	-1.11847	-0.996672	-1.35576	-1.41475
	PC O-16:0_20:5	535527	272169	294159	120391	106896	46844	0	0	0	0.910364	-0.835396	-1.03387	-0.928223	-1.288	-1.24309	-1.58839
	PC O-16:0_22:3	1.09983e+06	578564	312533	360586	229472	112554	31516	36574	0	0.960312	-0.522559	-0.712964	-0.902655	-0.820498	-0.912354	-1.22718	-1.65431	-1.62928
	PC O-16:0_22:5	1.75263e+06	842973	454390	271493	323100	166561	61190	55181.3	0	0.995407	-0.322085	-0.549264	-0.738293	-0.935223	-0.753264	-1.0572	-1.37504	-1.44753
	PC O-16:0_22:6	1522649	787059	419241	245980	144412	141488	51583.3	48757.3	0	0.995862	-0.382222	-0.569264	-0.773621	-0.977863	-1.08464	-1.11851	-1.43899	-1.4982
	PC O-16:1_14:0	7.97761e+06	4.16718e+06	1210562	439039	202619	150217	96726.3	75055.3	0	0.983938	0.336773	0.150429	-0.311615	-0.729825	-0.95804	-1.09131	-1.15751	-1.31498
	PC O-16:1_15:0	1.01946e+06	538373	205647	205122	158808	32119.7	14887	0	0	0.987436	-0.556319	-0.741795	-1.10808	-1.04413	-1.06122	-1.74178	-1.89545
	PC O-16:1_16:1	210421	65011.3	59566	27176.3	0	0	0	0	0	0.951998	-1.23049	-1.62783	-1.62508	-1.9791
	PC O-16:1_18:2	2789821	1.15678e+06	680072	294238	177271	87007.3	44623.3	27075.3	0	0.991503	-0.120478	-0.398091	-0.549131	-0.920449	-1.00812	-1.33934	-1.50723	-1.76491
	PC O-16:4_18:1	548388	340939	204678	227632	154763	57309.7	0	0	0	0.903866	-0.826707	-0.936667	-1.08215	-1.01718	-1.07857	-1.51843
	PC O-16:4_20:3	54264.7	79288.7	83623.7	76690.3	42857.7	13903.3	0	0	0	0.263363	-1.80367	-1.53819	-1.42596	-1.5024	-1.63173	-2.16681
	PC O-17:0_16:0	4188708	2470523	1.297e+06	748112	359993	196999	174167	155797	52208.7	0.985849	0.0580882	-0.0853823	-0.283325	-0.496171	-0.716615	-0.985909	-0.930612	-1.00583	-1.42218
	PC O-17:0_18:1	5.38934e+06	3.03462e+06	1.52459e+06	829482	409631	332189	121435	102679	57199	0.991759	0.167147	0.00825169	-0.213994	-0.449482	-0.659543	-0.759968	-1.04263	-1.18381	-1.38175
	PC O-17:0_20:0	177257	212301	135102	86108	46719.3	0	0	0	0	0.671866	-1.31694	-1.13071	-1.26477	-1.42944	-1.60571
	PC O-17:0_20:4	245214	120018	61181.3	30368	6814	0	0	0	0	0.990768	-1.17688	-1.42154	-1.58345	-1.86105	-2.45738
	PC O-17:1_18:1	1.55923e+06	819822	400209	155741	263891	146388	37541.7	30647.7	0	0.995677	-0.372269	-0.556068	-0.791919	-1.15332	-0.845594	-1.11803	-1.58619	-1.72123
	PC O-18:0_16:0	2.14417e+07	1.1527e+07	6206513	3.38758e+06	1.44123e+06	791643	265414	195368	99048	0.991309	0.766633	0.587637	0.395791	0.161685	-0.115338	-0.378134	-0.740934	-0.901856	-1.1518
	PC O-18:0_17:0	1000193	537930	281883	173337	212525	121767	30830.7	0	0	0.989579	-0.564298	-0.742813	-0.941006	-1.12733	-0.943655	-1.19295	-1.65279
	PC O-18:0_18:1	3.42824e+07	1.79078e+07	9754941	5920611	2.53287e+06	1.39304e+06	402669	302939	168833	0.99194	0.969957	0.779677	0.592582	0.404082	0.130558	-0.134325	-0.568642	-0.711219	-0.896032
	PC O-18:0_22:5	1169561	518269	255691	171866	121851	63991.3	0	0	0	0.995172	-0.503461	-0.763507	-0.986109	-1.11048	-1.1835	-1.47002
	PC O-18:0_22:6	1187687	441479	192852	231194	142153	63782.7	28159	0	0	0.970231	-0.481369	-0.830326	-1.11336	-1.00822	-1.11824	-1.46747	-1.70889
	PC O-18:1_16:1	9.30509e+06	5147763	2806740	1678297	827723	474105	144619	165970	96806.7	0.990245	0.404998	0.242777	0.0525145	-0.14168	-0.357154	-0.600899	-1.01968	-0.969349	-1.15871
	PC O-18:1_18:1	3.05857e+07	16940305	7990798	4.53149e+06	2330702	1.14379e+06	367720	264872	254086	0.993117	0.922455	0.753862	0.508929	0.289103	0.0956559	-0.217548	-0.602072	-0.768343	-0.73638
	PC O-18:1_18:2	6.7419e+06	3726591	1.66942e+06	561364	252828	239148	42710	26128.7	24518	0.989655	0.264815	0.0961093	-0.186439	-0.626129	-0.860579	-0.88689	-1.43773	-1.81655	-1.78085
	PC O-18:1_22:5	198418	315505	103415	223853	69131.3	63393.7	0	0	0	0.429691	-1.24061	-0.978407	-1.31715	-1.0168	-1.42439	-1.47361
	PC O-18:2_16:0	4.25116e+07	2.33089e+07	10756913	3600704	2716127	480255	193341	287407	91855	0.99217	1.06328	0.89605	0.639604	0.16835	0.166965	-0.595559	-0.86096	-0.740195	-1.20722
	PC O-18:2_18:1	1.7287e+06	1385571	568653	279652	245307	143434	97382	46495.3	0	0.935378	-0.3408	-0.334364	-0.667583	-0.89744	-0.882159	-1.09106	-1.16988	-1.50363
	PC O-19:2_18:0	880931	477422	179160	134911	92995.7	28288.7	30917.3	0	0	0.993669	-0.620049	-0.793263	-1.16895	-1.23559	-1.29681	-1.83708	-1.69736
	PC O-19:2_18:1	242248	113096	151772	104039	32919.3	25325	0	0	0	0.806368	-1.17586	-1.42161	-1.19826	-1.3511	-1.77831	-1.87006
	PC O-20:0_16:0	3.03807e+06	1.66583e+06	827092	470283	232181	121145	90720.3	71679.3	18930.7	0.992906	-0.0823095	-0.253761	-0.478561	-0.693826	-0.906714	-1.19547	-1.22219	-1.33316	-1.88966
	PC O-20:0_18:1	5.47469e+06	2667403	1.35524e+06	713417	365773	180266	136047	121542	45660	0.995517	0.173711	-0.0490112	-0.265306	-0.515432	-0.709752	-1.02255	-1.03123	-1.10571	-1.48338
	PC O-20:0_22:5	320270	90723	182403	65829.3	41186.3	21026	0	0	0	0.833038	-1.05838	-1.49989	-1.13057	-1.52748	-1.65718	-1.9489
	PC O-22:0_16:0	1204742	642869	337066	183574	233181	129068	40059.7	20877.7	0	0.99468	-0.48481	-0.668096	-0.867596	-1.1056	-0.90749	-1.16277	-1.56449	-1.8471
	PC O-22:1_18:1	3.03933e+06	1.45115e+06	757201	437914	292745	173495	98573.3	50482.7	0	0.99803	-0.0814155	-0.315412	-0.517561	-0.729359	-0.811889	-1.04548	-1.16822	-1.49778
	PC O-24:0_16:0	522564	296268	229027	223783	122791	61298.3	0	0	0	0.893859	-0.848041	-1.00156	-1.01605	-1.01809	-1.1832	-1.49249
	PC O-24:1_16:0	2665998	1.31346e+06	601115	347148	164737	180136	64200.3	56723.7	0	0.995157	-0.138691	-0.357148	-0.617941	-0.827391	-1.05727	-1.0209	-1.35787	-1.43979
	PC O-24:1_17:1	306544	363874	192073	117179	68964	13351.3	0	0	0	0.726708	-1.07809	-0.914101	-1.10994	-1.29948	-1.43578	-2.1844
	PC O-24:1_20:2	182889	123847	50506.7	22505.7	0	0	0	0	0	0.958088	-1.2976	-1.38914	-1.69479	-1.99092
	PC O-24:1_20:3	146692	110400	57774.3	26906.7	0	0	0	0	0	0.920117	-1.39077	-1.43317	-1.63698	-1.91376
	PC O-24:1_22:6	198898	137957	68531.3	32702.3	0	0	0	0	0	0.945168	-1.26486	-1.34332	-1.55604	-1.8754
	PC O-24:2_18:1	334839	164655	139556	121414	41679	37111.7	0	0	0	0.921121	-1.03777	-1.25761	-1.24888	-1.2876	-1.67579	-1.70642
	PC O-24:2_18:2	101877	64242.3	89018	20539	0	0	0	0	0	0.721322	-1.55315	-1.70376	-1.44862	-2.04897
	PC O-26:1_16:0	853314	410984	207540	164394	134613	80447.7	19171.3	0	0	0.992724	-0.632963	-0.857658	-1.07961	-1.13671	-1.14234	-1.37403	-1.97065
	PC O-26:1_18:1	227255	208512	191255	99176.7	73743	56951	0	0	0	0.708488	-1.20598	-1.1508	-1.11895	-1.36917	-1.4129	-1.52193
	PC O-37:1	733138	575835	308241	242207	202752	47144	40708.7	17559.7	0	0.906611	-0.713601	-0.714493	-0.906821	-0.98024	-0.965992	-1.62277	-1.56823	-1.97347
	PC O-37:5	712299	442384	341655	276120	135399	50913.3	0	0	0	0.901213	-0.712976	-0.826363	-0.83797	-0.933659	-1.13626	-1.56454
	PC O-40:3	627078	336454	302297	207133	96580.3	42023.3	0	0	0	0.918513	-0.766599	-0.948007	-0.913715	-1.05308	-1.28979	-1.64538
	PC O-40:6	438116	264960	68782.3	0	0	0	0	0	0	0.965157	-0.937462	-1.07435	-1.55565
	PE 14:0_14:0	172241	123034	44949.7	0	0	0	0	0	0	0.940858	-1.21104	-1.42264	-1.88531
	PE 14:0_16:0	881388	475294	302245	242682	191905	84654	23174.7	0	0	0.970303	-0.51868	-0.836573	-1.0234	-1.18637	-1.23555	-1.56832	-2.18494
	PE 14:0_16:1	464274	159685	122967	102346	78888.7	39118.3	0	0	0	0.956876	-0.797741	-1.29692	-1.41963	-1.53694	-1.62145	-1.91149
	PE 14:0_20:4	199231	101405	117335	71865.3	0	0	0	0	0	0.833735	-1.16676	-1.50703	-1.4419	-1.71447
	PE 15:0_16:0	383890	223290	196774	147165	75710.3	53079.3	0	0	0	0.89371	-0.876862	-1.16474	-1.22056	-1.39	-1.63902	-1.76973
	PE 15:0_18:1	157800	369140	88047	64203.7	0	0	0	0	0	0.437241	-1.31194	-0.944255	-1.5594	-1.79511
	PE 16:0_16:0	1.85646e+06	1.0086e+06	546300	323498	164528	215598	48954.7	0	0	0.990371	-0.196362	-0.509634	-0.767747	-1.05489	-1.301	-1.16379	-1.74705
	PE 16:0_16:1	1.14706e+07	5965389	2.85487e+06	1.57441e+06	816670	433860	188547	236115	90626	0.995465	0.592161	0.261489	-0.0475454	-0.367533	-0.606785	-0.85826	-1.13191	-1.03594	-1.36939
	PE 16:0_17:0	547739	307090	173321	93449.3	124042	65871.7	0	0	0	0.982141	-0.732372	-1.02526	-1.24672	-1.58892	-1.42521	-1.67648
	PE 16:0_17:1	2.8484e+06	1.59788e+06	807121	437520	187982	209324	68540	66609	0	0.990521	-0.013924	-0.30978	-0.596397	-0.924323	-1.24558	-1.17811	-1.61207	-1.5845
	PE 16:0_18:0	926090	578136	335423	370981	223336	125563	26451	0	0	0.92141	-0.493742	-0.751976	-0.979303	-0.985276	-1.1694	-1.39704	-2.12751
	PE 16:0_18:1	5.88045e+07	3.76918e+07	1.97625e+07	1.01368e+07	5476920	2497178	773222	545757	199631	0.974957	1.3009	1.06416	0.792059	0.443499	0.219954	-0.0979739	-0.563726	-0.672771	-1.02279
	PE 16:0_20:4	7.20671e+06	3.92334e+06	1.66948e+06	932416	393882	135231	154966	101404	0	0.991822	0.39572	0.0803924	-0.283083	-0.600551	-0.920895	-1.36556	-1.21234	-1.40763
	PE 16:0_20:5	372102	263668	225799	206183	116036	67603	0	0	0	0.782047	-0.891678	-1.09177	-1.12524	-1.24679	-1.45337	-1.66448
	PE 16:0_22:6	2.82891e+06	1.31046e+06	536538	363662	189286	146748	37966.7	32440.7	0	0.993945	-0.0205681	-0.395417	-0.775292	-1.00928	-1.23898	-1.33372	-1.97055	-1.9161
	PE 16:1_16:1	812730	416710	232411	163148	140978	91356.7	13929	0	0	0.99069	-0.553115	-0.894677	-1.1482	-1.33221	-1.37068	-1.53314	-2.40603
	PE 16:1_17:1	343063	186755	140468	108730	60728	0	0	0	0	0.936763	-0.925184	-1.24183	-1.34223	-1.52507	-1.73452
	PE 16:1_18:1	1.46603e+07	7.27419e+06	3.99552e+06	1.99535e+06	960484	491146	151859	272072	87576.7	0.994398	0.699463	0.34871	0.0973389	-0.26373	-0.535862	-0.80359	-1.26957	-0.973684	-1.3811
	PE 16:1_18:2	431009	233676	257975	166783	92077.3	45853.3	0	0	0	0.852751	-0.832603	-1.14316	-1.09843	-1.34151	-1.55378	-1.83393
	PE 16:1_20:4	702832	386805	187879	141329	109269	65980.7	12094	0	0	0.99169	-0.619145	-0.926245	-1.22896	-1.39633	-1.48451	-1.67695	-2.46738
	PE 16:1_20:5	37017.7	154335	68738.7	24424.3	0	0	0	0	0	0.249998	-1.94164	-1.321	-1.66694	-2.21016
	PE 17:0_18:0	531620	116264	0	0	0	0	0	0	0	0.898871	-0.740491	-1.43055
	PE 17:0_18:1	4.44795e+06	2480701	1336986	721941	337897	186721	123607	94290.3	0	0.989921	0.182193	-0.118768	-0.377169	-0.706544	-0.991691	-1.22425	-1.35873	-1.43425
	PE 17:0_22:4	433306	173412	176219	124037	74941.3	15388.3	0	0	0	0.930557	-0.842452	-1.25627	-1.26475	-1.46654	-1.64262	-2.3317
	PE 17:1_17:1	91027.3	69609.3	0	0	0	0	0	0	0	0.886283	-1.46298	-1.66948
	PE 17:1_18:1	2.37428e+06	1.33532e+06	730138	436122	207833	214710	76864.3	67036	0	0.989366	-0.0908024	-0.385571	-0.64209	-0.918871	-1.2007	-1.16882	-1.57211	-1.58101
	PE 18:0_18:1	40508888	22109282	1.19681e+07	6.40488e+06	3.14423e+06	1.50517e+06	426655	325947	173270	0.991373	1.14273	0.832004	0.574634	0.245112	-0.0212249	-0.317721	-0.815042	-0.893208	-1.06909
	PE 18:0_19:1	555401	338409	185630	144137	115041	46928	16597.3	0	0	0.972134	-0.718799	-0.98091	-1.23787	-1.41278	-1.4576	-1.82121	-2.32991
	PE 18:0_20:3	2694594	1397835	752471	412307	292186	227718	75784.3	35169.3	0	0.997561	-0.0292113	-0.36763	-0.627883	-0.948899	-1.05244	-1.14217	-1.57514	-1.87789
	PE 18:0_20:4	1.28307e+07	7147764	3.49022e+06	1.8405e+06	953531	421980	129414	190152	97297.7	0.992091	0.641085	0.341531	0.0380228	-0.30116	-0.538941	-0.869897	-1.32659	-1.12806	-1.33812
	PE 18:0_22:4	1140927	578908	324657	161796	180296	112931	25537.7	0	0	0.996712	-0.408816	-0.750462	-0.993189	-1.3508	-1.26393	-1.44431	-2.01005
	PE 18:0_22:5	3202799	1.53275e+06	784892	469081	222236	242253	73398.7	54013	0	0.995221	0.0382135	-0.327796	-0.607875	-0.895313	-1.17001	-1.11124	-1.56956	-1.67432
	PE 18:0_22:6	4.72805e+06	2.48231e+06	1236070	695788	337452	168188	120450	87150.3	0	0.994705	0.209218	-0.117519	-0.412499	-0.725742	-0.990076	-1.27132	-1.3632	-1.46831
	PE 18:1_18:0;O	779619	353026	138190	87270.3	102970	70194	0	0	0	0.991441	-0.57253	-0.965629	-1.39659	-1.56072	-1.50171	-1.65187
	PE 18:1_18:1	5.14276e+07	2.80089e+07	1.54443e+07	8579387	4.56234e+06	1974513	609324	441630	282155	0.991467	1.24836	0.934402	0.683602	0.373648	0.140261	-0.200617	-0.670844	-0.76403	-0.865172
	PE 18:1_18:2	5.92144e+06	2784757	1.35674e+06	738376	394162	226684	95149.7	95321	17517.7	0.996099	0.303853	-0.0678605	-0.364264	-0.700428	-0.923125	-1.13752	-1.4308	-1.42672	-2.09717
	PE 18:1_19:1	1344435	769620	402321	230081	240679	116474	41985.7	0	0	0.991792	-0.332482	-0.626264	-0.900089	-1.20315	-1.13707	-1.4312	-1.80042
	PE 18:1_19:2	654419	490872	187985	130878	79637.3	0	0	0	0	0.944449	-0.65555	-0.824324	-1.23387	-1.48084	-1.61726
	PE 18:1_20:1	7.35348e+06	3821543	1810262	925239	442357	228010	183132	93129.3	18098.7	0.994955	0.398533	0.0699993	-0.24376	-0.596394	-0.872761	-1.13748	-1.18544	-1.43946	-2.083
	PE 18:1_20:2	4779135	1612959	1.35288e+06	484502	163492	131031	0	58201.3	0	0.967564	0.216808	-0.292628	-0.373575	-0.853648	-1.30368	-1.38912		-1.64476
	PE 18:1_20:3	1.71237e+06	565732	300348	0	0	31449.3	55692	0	0	0.960954	-0.242491	-0.770288	-0.959898			-1.98674	-1.70621
	PE 18:1_20:4	6.94656e+06	3952938	1.80715e+06	838043	490789	239462	75985	99633	19608	0.991631	0.371437	0.0842604	-0.245326	-0.641987	-0.825958	-1.11394	-1.56286	-1.40617	-2.04822
	PE 18:1_20:5	1.3677e+06	924759	0	367903	309073	129652	16404	0	0	0.879294	-0.369348	-0.548308		-0.981619	-1.02711	-1.37876	-2.11131
	PE 18:1_21:1	499448	254733	189399	114840	73660.3	14901.7	0	0	0	0.970514	-0.721534	-1.10583	-1.22643	-1.49308	-1.64945	-2.30744
	PE 18:1_22:1	2.26225e+06	1208490	601042	301256	244165	208925	57150.7	17357.7	0	0.997432	-0.109416	-0.429976	-0.725882	-1.07876	-1.1371	-1.17646	-1.68101	-2.18457
	PE 18:1_22:5	914612	573011	332755	184969	199754	78050	31434	0	0	0.973741	-0.504569	-0.752811	-0.982923	-1.29712	-1.21779	-1.60374	-1.90781
	PE 18:1_22:6	4071882	2049550	1031064	608176	302703	244890	91279.3	64636.3	0	0.996279	0.145206	-0.200734	-0.492588	-0.78036	-1.03476	-1.11179	-1.48947	-1.59889
	PE 18:1_24:1	588478	337014	315385	166678	84922.3	64130.3	0	0	0	0.912414	-0.690446	-0.986437	-1.0052	-1.35713	-1.5884	-1.68526
	PE 18:1_d20:4	206915	155682	228061	113395	54632	11325	0	0	0	0.567766	-1.15175	-1.31845	-1.14962	-1.50488	-1.78007	-2.46485
	PE 18:2_18:2	199435	0	84929.3	0	0	0	0	0	0	0.730269	-1.20972		-1.50847
	PE 18:3_18:3	214353	140994	76601.7	59530	0	0	0	0	0	0.931493	-1.15369	-1.3637	-1.62303	-1.78369
	PE 19:0_18:1	3.05815e+06	929486	444369	307447	198324	115420	16806.7	0	0	0.961795	0.025693	-0.543574	-0.838842	-1.06072	-1.2218	-1.43028	-2.32447
	PE 19:0_20:1	415215	272287	114330	71441	61317	38488.3	0	0	0	0.977387	-0.85199	-1.07245	-1.45383	-1.69539	-1.73079	-1.91218
	PE 19:0_20:4	773945	307840	236929	60416.3	117239	65755.3	0	0	0	0.979886	-0.573147	-1.01686	-1.15552	-1.74106	-1.4478	-1.68007
	PE 19:0_22:5	244955	45995	0	0	0	0	0	0	0	0.885327	-1.07748	-1.87355
	PE 19:1_20:4	336099	222030	136749	106433	20906	0	0	0	0	0.923061	-0.944633	-1.15826	-1.35232	-1.53859	-2.18238
	PE 20:0_18:1	1.53887e+06	867658	447256	209984	276782	137753	39497	0	0	0.993219	-0.272747	-0.575366	-0.855086	-1.24348	-1.07601	-1.35526	-1.83429
	PE 20:1_22:6	551512	283415	217690	98637	82061.7	30818.3	0	0	0	0.975646	-0.719424	-1.06149	-1.15708	-1.54644	-1.60294	-1.99394
	PE 21:0_20:1	150005	96200.7	51647.7	0	0	0	0	0	0	0.949781	-1.29687	-1.52608	-1.78597
	PE 22:0_17:1	246773	182963	88433.3	57179	0	0	0	0	0	0.922558	-1.08973	-1.24891	-1.55752	-1.79153
	PE 22:0_18:1	1190927	621539	372010	172511	182647	107009	20693.3	0	0	0.994712	-0.380442	-0.71867	-0.932573	-1.31953	-1.25812	-1.46652	-2.23412
	PE 22:0_20:4	576563	324135	226758	180900	101742	45387	0	0	0	0.950481	-0.703294	-1.00124	-1.13057	-1.31364	-1.5107	-1.84403
	PE 22:1_20:3	202591	79703.3	67777.3	20596.7	0	0	0	0	0	0.965648	-1.20002	-1.6067	-1.67775	-2.28888
	PE 22:1_20:4	287828	172306	0	0	0	0	0	0	0	0.930838	-1.02351	-1.28372
	PE 22:1_20:5	270670	185392	231962	102285	21120.3	30815	0	0	0	0.722064	-1.02533	-1.24156	-1.14407	-1.58751	-2.18999	-2.01272
	PE 24:0_18:1	994172	546940	275022	291005	168737	94581.7	0	0	0	0.969248	-0.455811	-0.77408	-1.06298	-1.0887	-1.29287	-1.51794
	PE 24:0_20:4	392201	225700	272189	140188	64635	0	0	0	0	0.808732	-0.869218	-1.15827	-1.06773	-1.41998	-1.70721
	PE 24:1_20:4	338732	171542	199707	120046	56770	0	0	0	0	0.853893	-0.936299	-1.27787	-1.20429	-1.4844	-1.76526
	PE d16:0_18:0	1.20877e+06	1510922	398320	281138	39056	0	93246	0	0	0.734953	-0.373433	-0.343037	-0.907535	-1.10488	-1.923		-1.58032
	PE d16:0_22:5	309937	260482	108869	79661.7	14284.7	0	0	0	0	0.896573	-0.99224	-1.09687	-1.46175	-1.66628	-2.3826
	PE d18:1_18:1	1.24215e+06	1.03583e+06	536307	588024	103257	133178	0	0	0	0.836766	-0.359165	-0.498041	-0.776529	-0.781833	-1.50077	-1.35835
	PE d18:1_20:3	304055	210951	108696	88611	49537	12375.7	0	0	0	0.944162	-0.986182	-1.18028	-1.44819	-1.60431	-1.82171	-2.42632
	PE O-15:1_18:2	191704	79673	96009	61239.3	0	0	0	0	0	0.869615	-1.1769	-1.59541	-1.52239	-1.78578
	PE O-15:1_20:4	332035	159148	113365	44006	0	0	0	0	0	0.972438	-0.941302	-1.30884	-1.44003	-1.95514
	PE O-16:0_14:0	358843	208329	82911.7	102663	0	0	0	0	0	0.947337	-0.921238	-1.1819	-1.57885	-1.5506
	PE O-16:0_16:0	2.4694e+06	1282686	712348	206366	256868	124961	43642	0	0	0.995831	-0.0692838	-0.4061	-0.665374	-1.24942	-1.10962	-1.39532	-1.79183
	PE O-16:1_14:0	396468	216773	223896	137450	24890.7	0	0	0	0	0.865259	-0.866342	-1.17566	-1.15559	-1.4267	-2.10662
	PE O-16:1_16:1	1.24876e+07	6715087	3234238	1669855	735795	288067	180256	207027	49568.3	0.992572	0.630425	0.31394	0.00726213	-0.345153	-0.650943	-1.03724	-1.21668	-1.09635	-1.65238
	PE O-16:1_16:2	168280	196010	124413	105036	35836.3	0	0	0	0	0.650663	-1.21212	-1.2189	-1.39106	-1.53857	-1.9655
	PE O-16:1_17:0	744578	442439	246335	198629	150941	40259.7	0	0	0	0.967751	-0.586063	-0.863856	-1.11408	-1.26152	-1.33518	-1.89196
	PE O-16:1_17:1	3.48821e+06	1767775	845753	509634	335730	156102	70962.3	21143	0	0.998255	0.0778167	-0.265537	-0.574642	-0.860141	-0.990364	-1.30693	-1.58557	-2.10439
	PE O-16:1_18:1	73884708	39979212	20540860	10851394	4972096	1.79293e+06	709720	573590	257864	0.992016	1.40566	1.08973	0.809584	0.468221	0.179687	-0.242545	-0.576096	-0.65328	-0.898977
	PE O-16:1_18:3	1377266	790449	377026	182152	162935	109387	13524.7	0	0	0.993934	-0.3237	-0.613892	-0.925101	-1.30548	-1.30893	-1.45503	-2.41882
	PE O-16:1_20:3	1.14104e+07	6.69569e+06	1.81088e+06	977492	484150	247092	170515	126028	43171.7	0.979078	0.5777	0.313812	-0.246651	-0.577596	-0.831149	-1.10241	-1.14141	-1.31391	-1.68608
	PE O-16:1_22:2	6.541e+06	3679474	1.59763e+06	787033	361201	139930	53220.3	93647.3	18095.7	0.990389	0.355184	0.0526263	-0.297924	-0.670482	-0.960185	-1.34803	-1.69953	-1.44504	-2.09929
	PE O-16:1_22:3	7.65059e+06	4.14993e+06	1.56413e+06	1.25755e+06	427138	223794	155707	97439.7	39331	0.988521	0.423319	0.104237	-0.307547	-0.446383	-0.88439	-1.14213	-1.22225	-1.42069	-1.72028
	PE O-16:1_22:4	9.26098e+06	2.67611e+06	1.42884e+06	731501	371946	164932	123178	59782	0	0.956887	0.537522	-0.0704647	-0.35001	-0.701806	-0.962291	-1.28348	-1.3167	-1.65299
	PE O-16:1_22:5	1.87931e+07	1.03547e+07	4831624	2.72777e+06	1.2433e+06	401207	173267	153751	97888.7	0.991853	0.814215	0.501818	0.17986	-0.134136	-0.421971	-0.892518	-1.17106	-1.21547	-1.32949
	PE O-16:1_22:6	17480884	1.00111e+07	4.89696e+06	2.54639e+06	1.27016e+06	407015	166981	210387	80265.3	0.989223	0.778563	0.48892	0.188064	-0.162858	-0.412272	-0.886207	-1.20192	-1.09363	-1.41593
	PE O-16:2_15:0	156640	97635	71022	35128.3	0	0	0	0	0	0.925424	-1.27124	-1.51913	-1.6481	-2.05228
	PE O-17:1_18:1	5061676	2869052	1.24323e+06	716705	313165	298523	111253	94879.7	0	0.990892	0.242255	-0.0548965	-0.408391	-0.710699	-1.02182	-1.0207	-1.38715	-1.43071
	PE O-17:1_20:1	1.25919e+06	694435	351239	176352	205777	46751.3	18807.3	0	0	0.994381	-0.358871	-0.670853	-0.957535	-1.31901	-1.20276	-1.81269	-2.27562
	PE O-17:1_20:3	1.38203e+06	768712	390620	214849	184476	89478.7	42141	12297.3	0	0.996249	-0.318127	-0.626803	-0.910471	-1.23395	-1.25558	-1.54645	-1.81351	-2.33975
	PE O-17:1_20:4	1.46693e+06	848895	409226	216155	199941	103595	45577.3	0	0	0.994138	-0.299839	-0.584603	-0.886913	-1.23674	-1.2199	-1.48031	-1.75001
	PE O-17:1_20:5	416070	254652	136742	153343	84216.3	12848.3	0	0	0	0.931273	-0.843863	-1.10832	-1.36409	-1.39142	-1.59167	-2.41005
	PE O-17:1_22:1	286466	290660	193520	91557.7	36155	0	0	0	0	0.770266	-0.995889	-1.04216	-1.21528	-1.60624	-1.95987
	PE O-17:1_22:3	761273	415087	294993	239576	111596	33794	0	0	0	0.948908	-0.578158	-0.893359	-1.05028	-1.18628	-1.46827	-1.97369
	PE O-17:1_22:4	618998	318020	154578	147790	53204.3	29485.3	0	0	0	0.982206	-0.665624	-1.01089	-1.31529	-1.39127	-1.78767	-2.02828
	PE O-17:1_22:5	859516	788938	343127	201986	108160	63676.7	11373	0	0	0.879513	-0.531838	-0.623835	-0.963953	-1.27471	-1.48655	-1.69195	-2.27038
	PE O-17:1_22:6	1113383	604314	304258	208960	197938	67566.3	27696.7	0	0	0.992764	-0.415294	-0.732111	-1.01685	-1.22874	-1.21931	-1.66784	-1.95888
	PE O-18:0_16:0	2.71347e+06	894412	485582	202463	256668	129576	25724.7	0	0	0.973102	-0.0254669	-0.554614	-0.794853	-1.25883	-1.10826	-1.38398	-2.1396
	PE O-18:1_16:0	1.03447e+06	896350	438336	210655	185399	89619.3	43391.7	0	0	0.901279	-0.443339	-0.567363	-0.855307	-1.22204	-1.24885	-1.54263	-1.78912
	PE O-18:1_17:0	398137	238161	277714	131926	73536.3	0	0	0	0	0.815353	-0.861378	-1.13522	-1.06339	-1.44106	-1.65056
	PE O-18:1_18:0;O	8.58219e+06	4.25076e+06	1073434	2.13537e+06	1.07809e+06	509460	172988	124547	16656.3	0.964006	0.487514	0.128477	-0.41269	-0.234798	-0.486146	-0.788147	-1.21884	-1.31404	-2.11907
	PE O-18:1_20:1	5.17082e+06	2.89015e+06	1258246	664644	306238	208954	119846	62771.7	0	0.991985	0.255792	-0.0525934	-0.402164	-0.74906	-1.03152	-1.18061	-1.34684	-1.62921
	PE O-18:1_20:5	6.76347e+06	3.60128e+06	2488936	638537	195350	68975.7	98638.7	0	0	0.972918	0.364975	0.0443566	-0.107399	-0.79293	-1.21184	-1.66151	-1.37586
	PE O-18:1_22:1	983950	616316	302038	138760	165289	65364	0	0	0	0.982844	-0.463407	-0.72302	-1.01909	-1.42503	-1.29842	-1.67918
	PE O-18:1_22:2	2439264	1.33997e+06	596281	283908	200161	124327	58058.3	15085	0	0.995776	-0.0706318	-0.385089	-0.728471	-1.11353	-1.21547	-1.40228	-1.65902	-2.25102
	PE O-18:1_22:3	1860628	1.01819e+06	451628	253667	158370	103805	40441	0	0	0.995953	-0.191894	-0.504398	-0.851569	-1.16229	-1.31625	-1.47803	-1.84407
	PE O-18:1_22:6	1.20394e+07	6584511	2.92602e+06	1.47958e+06	673680	235561	102068	145776	91278.3	0.991932	0.619319	0.307102	-0.0324638	-0.400325	-0.688016	-1.12425	-1.42121	-1.24559	-1.36284
	PE O-18:1_24:5	1061103	546853	317110	198004	162568	0	5125.33	0	0	0.98732	-0.435	-0.774867	-1.00285	-1.25203	-1.30575		-2.61653
	PE O-18:2_17:1	1.25698e+06	734660	347892	209226	210074	94189	43325	0	0	0.992166	-0.359432	-0.646831	-0.957309	-1.24262	-1.19938	-1.52076	-1.78197
	PE O-18:2_18:1	2.80006e+07	1.66456e+07	8626417	4.25572e+06	1.83407e+06	617321	240828	193889	176372	0.982846	0.984091	0.708425	0.435098	0.0608509	-0.252792	-0.705607	-1.04454	-1.12537	-1.08046
	PE O-18:2_20:5	2.76684e+06	1.47567e+06	594183	397895	325996	131516	65514.7	18307.3	0	0.996781	-0.0234608	-0.34108	-0.727433	-0.965693	-1.00713	-1.37932	-1.61984	-2.16694
	PE O-18:2_22:6	6.68679e+06	3789116	1.77486e+06	903713	438074	209698	161930	118587	24924.7	0.990745	0.363138	0.066412	-0.252386	-0.611923	-0.874437	-1.1708	-1.20561	-1.34108	-1.96023
	PE O-18:2_24:6	614476	328949	165804	188446	122998	29170	0	0	0	0.960834	-0.677342	-0.995	-1.27633	-1.28403	-1.42783	-2.03822
	PE O-18:5_18:1	77860	77711.3	40878.3	0	0	0	0	0	0	0.807564	-1.61269	-1.61771	-1.88434
	PE O-19:1_22:3	144478	141759	64796.7	25362	0	0	0	0	0	0.835631	-1.3113	-1.36094	-1.6884	-2.19479
	PE O-19:2_18:1	1.08462e+06	638918	296417	168900	164102	82122	25815.7	0	0	0.992256	-0.426695	-0.707949	-1.03276	-1.33664	-1.30112	-1.57834	-2.02621
	PE O-22:2_22:6	248530	255814	107999	63326.7	14139.3	0	0	0	0	0.820561	-1.06148	-1.09985	-1.46811	-1.76148	-2.35222
	PE O-24:1_18:1	280177	150073	95509.7	46200	0	0	0	0	0	0.969616	-1.02674	-1.32399	-1.52023	-1.93357
	PE O-24:2_17:1	227193	206782	91031.3	42909.7	0	0	0	0	0	0.867618	-1.1139	-1.19607	-1.54206	-1.96547
	PE O-24:2_18:1	721758	442506	256081	131209	111873	30275	0	0	0	0.977345	-0.598663	-0.86517	-1.07209	-1.426	-1.468	-1.99959
	PE O-24:2_20:3	230190	179607	65345	37572	0	0	0	0	0	0.924978	-1.11469	-1.25897	-1.68472	-1.98771
	PE P-18:0_18:1	2.91887e+07	16501790	8421926	4381622	1908873	662989	264190	205618	189232	0.988467	1.00359	0.705048	0.424535	0.0734594	-0.236507	-0.675145	-1.00949	-1.09641	-1.05034
	PE P-18:0_20:4	15397997	7.94683e+06	4163871	1.89551e+06	1.06278e+06	346029	150502	128565	72203.3	0.994937	0.724356	0.388383	0.117895	-0.290539	-0.489919	-0.952926	-1.23846	-1.29215	-1.46631
	PG 14:0_16:0	247363	225338	133229	61052.7	0	0	0	0	0	0.834075	-0.939966	-0.971636	-1.21518	-1.56585
	PG 14:0_18:0	560407	695100	313783	145343	81038	33898	0	0	0	0.732805	-0.582011	-0.47977	-0.844001	-1.18528	-1.4124	-1.76921
	PG 14:0_18:1	1.30062e+06	652931	315816	255621	204874	0	0	0	0	0.987463	-0.213709	-0.509411	-0.846701	-0.932218	-1.01058
	PG 15:0_18:1	245401	175849	136357	84848	13457	0	0	0	0	0.86263	-0.937206	-1.06327	-1.21149	-1.4223	-2.18747
	PG 16:0_16:0	273800	156033	199565	126374	42370	0	0	0	0	0.755885	-0.891368	-1.10279	-1.04372	-1.24785	-1.69714
	PG 16:0_16:1	610972	281941	190190	162198	56122.3	40078.3	0	0	0	0.969618	-0.540974	-0.878442	-1.04962	-1.13898	-1.57628	-1.66608
	PG 16:0_18:1	1.00306e+06	1107857	0	167605	61427.3	0	33856.3	25757.7	0	0.754828	-0.317975	-0.277866		-1.16356	-1.54006		-1.52521	-1.76028
	PG 16:0_19:2	194231	8551.67	26805	28170.7	0	0	0	0	0	0.805944	-1.04102	-2.43332	-1.95037	-1.88237
	PG 16:0_22:6	206195	183172	108988	30585	0	0	0	0	0	0.850212	-1.01686	-1.04744	-1.30575	-1.90234
	PG 16:1_16:1	213945	149603	110519	57753.3	14816	0	0	0	0	0.898839	-0.997131	-1.13386	-1.30122	-1.58917	-2.15769
	PG 16:1_18:1	2491317	1.1147e+06	555948	319784	153980	192791	62785.7	34740	0	0.993042	0.0662461	-0.279607	-0.599861	-0.844472	-1.13448	-1.0086	-1.42024	-1.66636
	PG 16:1_18:2	104258	191841	97614.3	51189	0	0	0	0	0	0.497223	-1.29938	-1.04189	-1.35358	-1.64166
	PG 16:1_22:6	219944	162023	80916.3	26446	0	0	0	0	0	0.932122	-0.99312	-1.11422	-1.43651	-1.94232
	PG 17:1_18:1	516693	289383	229696	142349	101253	15416	16715.7	0	0	0.945743	-0.614943	-0.861677	-0.972515	-1.19047	-1.31665	-2.08992	-2.14899
	PG 18:0_18:1	1417457	762470	403856	314818	103247	86633.3	27969.7	0	0	0.984407	-0.180772	-0.441034	-0.735972	-0.84016	-1.30756	-1.36642	-1.92542
	PG 18:1_18:0;O	1.10926e+06	726461	351566	190155	82539.7	26935.7	0	0	0	0.970523	-0.281498	-0.460213	-0.80035	-1.07321	-1.40591	-1.86037
	PG 18:1_18:1	1.25304e+07	5.83535e+06	2.95789e+06	1.51058e+06	742294	340324	191001	175304	84641	0.994999	0.768387	0.442553	0.127725	-0.172376	-0.451179	-0.760523	-0.860273	-0.951533	-1.1726
	PG 18:1_18:2	1147387	561457	289676	221361	179202	93146	37334.7	11299	0	0.994644	-0.268983	-0.573839	-0.881431	-0.993244	-1.06857	-1.31946	-1.64685	-2.10723
	PG 18:1_20:2	2484378	945681	508869	268077	122499	70993	20554.7	0	0	0.985695	0.0672592	-0.36054	-0.641658	-0.924719	-1.23328	-1.43985	-2.0592
	PG 18:1_20:3	253669	39639.3	20394.7	0	0	0	0	0	0	0.887737	-0.895264	-1.72929	-2.03389
	PG 18:1_22:6	1.19242e+06	591162	244169	198263	192574	73691.3	13888.7	0	0	0.993513	-0.25378	-0.553387	-0.952733	-1.03861	-1.03665	-1.42329	-2.22945
	PG 18:2_18:2	192197	84816	59679.7	27534	0	0	0	0	0	0.975039	-1.04059	-1.39465	-1.5667	-1.92897
	PG O-20:2_18:1	259542	110317	218736	309228	187292	86620	24855.3	0	0	0.271234	-0.91234	-1.25649	-1.01234	-0.858764	-1.04917	-1.35298	-1.97669
	PG O-24:2_18:1	1.069e+06	345443	526186	265210	109742	88830	17662.3	0	0	0.882766	-0.294261	-0.78049	-0.620904	-0.916303	-1.2849	-1.34471	-2.12506
	PI 14:0_18:1	1527639	607794	320069	227935	235213	88700.7	41913	0	0	0.986085	0.0415009	-0.272026	-0.545411	-0.832856	-0.744779	-1.11456	-1.39089
	PI 14:1_18:1	159736	134143	60128.7	48789	0	0	0	0	0	0.876648	-0.938592	-0.953378	-1.26579	-1.49586
	PI 15:1_20:2	343360	192753	193538	95270.7	66585.7	0	0	0	0	0.89184	-0.604805	-0.750582	-0.762062	-1.20744	-1.29239
	PI 16:0_16:0	650812	485369	552442	292431	138329	81000	21068.3	0	0	0.722926	-0.320388	-0.341253	-0.30648	-0.712525	-0.97584	-1.1517	-1.7661
	PI 16:0_17:1	504542	181804	173338	137604	53643	48875.7	0	0	0	0.939245	-0.436953	-0.799452	-0.808383	-1.04888	-1.38484	-1.37227
	PI 16:0_18:1	1.70672e+07	7763059	4269162	2.70102e+06	1122851	493329	187726	232754	118809	0.992168	1.09404	0.829565	0.581228	0.243495	-0.0667407	-0.367079	-0.725543	-0.592374	-0.881081
	PI 16:0_18:2	2.57855e+06	945413	479805	358203	234100	148013	58698.3	49614.3	0	0.979414	0.273851	-0.0840554	-0.364059	-0.628827	-0.750216	-0.889949	-1.21804	-1.26829
	PI 16:0_18:3	238821	179706	142034	78110.3	31904.7	0	0	0	0	0.856263	-0.760899	-0.790382	-0.89508	-1.2963	-1.63172
	PI 16:0_20:3	9.10908e+06	2581955	1185487	799292	381196	230141	147254	86540	12682.7	0.950648	0.792916	0.352259	0.0249706	-0.281413	-0.53453	-0.72054	-0.833646	-1.02615	-1.85906
	PI 16:0_20:4	2.82569e+06	1.16642e+06	579367	350570	354198	207506	60981.3	19151.3	0	0.991217	0.310644	0.00905972	-0.285946	-0.638118	-0.561379	-0.741643	-1.21157	-1.7524
	PI 16:0_20:5	211308	216336	116977	72560.7	0	0	0	0	0	0.781376	-0.816906	-0.717326	-0.982755	-1.31112
	PI 16:0_22:6	447577	203368	88006.3	167855	67560	0	0	0	0	0.918509	-0.489475	-0.74848	-1.09195	-0.964006	-1.28487
	PI 16:1_18:1	2305837	1.28724e+06	633620	384597	108265	0	0	0	0	0.984665	0.24768	0.0527963	-0.245458	-0.604188	-1.07205
	PI 18:0_18:1	17602054	8040143	4.63335e+06	2.94261e+06	1.27049e+06	557837	204942	173514	149765	0.991645	1.10413	0.846423	0.617186	0.281751	-0.0122754	-0.313313	-0.69055	-0.703043	-0.786814
	PI 18:0_18:2	4.89219e+06	2252679	1.81091e+06	804691	240999	177879	62874.3	75605	0	0.972481	0.550575	0.296185	0.215249	-0.277449	-0.752516	-0.786289	-1.10659	-1.0474
	PI 18:0_19:2	2010599	883661	519626	327637	158008	143397	56001.7	35290.3	0	0.991663	0.172256	-0.10956	-0.333	-0.673437	-0.915919	-0.923004	-1.25884	-1.47232
	PI 18:0_20:2	10592201	5.14561e+06	2959914	1883394	881720	403424	141690	202112	84972.7	0.992277	0.88607	0.655283	0.421417	0.0886411	-0.169955	-0.457439	-0.854531	-0.647484	-1.02072
	PI 18:0_20:3	3.11682e+07	14151202	8.41681e+06	5.03892e+06	2.27926e+06	924059	336760	293390	202865	0.99169	1.35427	1.09172	0.876229	0.516039	0.24101	-0.0969179	-0.474646	-0.469125	-0.661333
	PI 18:0_20:4	1.714e+07	8.60623e+06	4.49744e+06	2783903	1.29244e+06	529095	182739	316973	116858	0.993932	1.09294	0.87619	0.60283	0.257503	-0.0063073	-0.336332	-0.737239	-0.474767	-0.874595
	PI 18:0_20:5	847270	199458	193407	64394.7	47143	69831	0	0	0	0.931368	-0.249878	-0.775907	-0.743353	-1.30882	-1.45687	-1.2451
	PI 18:0_22:4	116809	72121.3	34852	42883.3	0	0	0	0	0	0.912214	-1.07394	-1.19192	-1.48885	-1.58138
	PI 18:0_22:5	1070647	521817	299790	255125	160373	53976.3	18689.3	0	0	0.984387	-0.107773	-0.340611	-0.570308	-0.761821	-0.908904	-1.33077	-1.81814
	PI 18:0_22:6	1415063	652392	378155	221504	276576	88903.7	48833.3	0	0	0.991697	0.0122058	-0.238742	-0.471005	-0.841886	-0.676266	-1.1129	-1.27943
	PI 18:1_18:1	1.13527e+07	6.01988e+06	3.51582e+06	1.9471e+06	726121	358552	151216	155415	85174.7	0.987594	0.915117	0.722962	0.49831	0.0996436	-0.252953	-0.504657	-0.799888	-0.75956	-1.02754
	PI 18:1_18:2	2.67875e+06	1201420	558489	371339	222700	181930	36767	18019	0	0.99471	0.290678	0.0196292	-0.301069	-0.61933	-0.773445	-0.806137	-1.52427	-1.77887
	PI 18:1_20:2	9.86961e+06	4.40451e+06	2.39988e+06	1.56166e+06	630474	224115	287811	127965	59923	0.990999	0.850738	0.587893	0.331031	0.00846789	-0.317371	-0.743782	-0.551066	-0.866029	-1.17371
	PI 18:1_20:4	2993277	1.2941e+06	702213	351567	192482	187339	57305.7	29400.7	0	0.993362	0.33929	0.0602132	-0.200273	-0.636033	-0.833993	-0.788967	-1.22518	-1.55377
	PI 18:1_20:5	210897	223293	101105	42868.7	19583.3	0	0	0	0	0.810791	-0.819779	-0.700157	-1.05719	-1.58186	-1.82036
	PI 18:1_22:6	302135	192765	155834	128077	61011	0	0	0	0	0.865757	-0.659903	-0.741092	-0.854715	-1.08214	-1.33136
	PI O-16:0_16:1	348874	193586	157108	89014.3	47897.3	0	0	0	0	0.942315	-0.625281	-0.753022	-0.85184	-1.22918	-1.43708
	PI O-16:0_18:1	1.47399e+06	639812	379291	245216	254844	145851	49687.3	0	0	0.989659	0.0325472	-0.254408	-0.470199	-0.796034	-0.718381	-0.90283	-1.30326
	PI O-16:0_20:4	800261	332046	187913	197814	132082	59473	0	0	0	0.970799	-0.241218	-0.533776	-0.774498	-0.899357	-0.996601	-1.29041
	PI O-16:0_22:6	459044	220445	262850	205126	108896	21037.7	0	0	0	0.822683	-0.477709	-0.711669	-0.628307	-0.873849	-1.07685	-1.7189
	PI O-18:0_14:0	216953	114044	179651	132486	67747.3	0	0	0	0	0.631568	-0.790057	-0.938056	-0.795563	-1.0669	-1.28355
	PI O-18:0_20:4	632559	326138	162511	219480	113716	63555	0	0	0	0.947592	-0.34382	-0.541491	-0.838308	-0.840884	-1.05765	-1.25348
	PI O-18:1_20:4	617897	304849	220854	174295	120162	54546.7	0	0	0	0.962688	-0.347988	-0.571527	-0.69478	-0.93514	-1.03745	-1.32179
	PI O-18:4_22:6	218493	172456	82811.7	22980.7	0	0	0	0	0	0.914528	-0.793921	-0.815522	-1.13101	-1.85334
	PS 15:0_18:1	666923	495997	285346	235617	115542	52681	14198	0	0	0.911682	-0.420786	-0.59301	-0.844895	-0.961224	-1.19753	-1.46746	-2.11411
	PS 16:0_16:1	1.8766e+06	948578	509566	275987	190370	148682	52607.3	16512.3	0	0.998024	0.0297706	-0.32139	-0.588249	-0.89255	-0.987259	-1.01962	-1.43875	-1.88867
	PS 16:0_18:1	1.52178e+07	9.7358e+06	5.40493e+06	2.79864e+06	1.29107e+06	548633	221429	278978	111445	0.970464	0.937463	0.688757	0.434019	0.113372	-0.149948	-0.452912	-0.820309	-0.704013	-0.98699
	PS 16:0_20:0	1.94324e+07	1.04155e+07	5.91908e+06	3.33258e+06	1.54481e+06	832729	262873	184361	187419	0.990473	1.04186	0.718077	0.474132	0.191026	-0.070773	-0.271507	-0.739485	-0.872396	-0.763453
	PS 16:0_20:4	832241	557338	296057	305226	210116	93356.3	25747	0	0	0.929076	-0.322302	-0.554949	-0.828046	-0.847111	-0.937462	-1.22049	-1.85561
	PS 16:0_22:6	378196	180746	225994	141794	61521	0	0	0	0	0.837668	-0.6683	-1.04147	-0.943901	-1.18255	-1.47083
	PS 16:1_18:1	2.18468e+06	1.07643e+06	570425	295853	156600	156777	59733	29339.3	0	0.99634	0.0950969	-0.266875	-0.540687	-0.861782	-1.06681	-0.995847	-1.38007	-1.66449
	PS 16:1_20:3	1.21762e+06	859737	485356	275252	187174	172512	62394	38020	0	0.955473	-0.157275	-0.365419	-0.611163	-0.891617	-0.988036	-0.959719	-1.38376	-1.55035
	PS 17:0_18:1	1.46356e+06	806837	806829	504178	276054	161863	93909.3	0	0	0.896574	-0.0743004	-0.383706	-0.369231	-0.641997	-0.81906	-0.998939	-1.18606
	PS 17:1_18:1	829288	329484	206098	174471	120631	54908.3	11786.3	0	0	0.978619	-0.327437	-0.776776	-0.98433	-1.08193	-1.17808	-1.45409	-2.19496
	PS 18:0_18:1	23138858	13879713	7.85629e+06	4.36714e+06	2.24787e+06	930025	371227	227574	184473	0.980344	1.12096	0.84429	0.599215	0.307135	0.0914802	-0.222347	-0.596131	-0.783554	-0.780225
	PS 18:0_18:2	2.53021e+06	483497	0	0	0	0	0	0	0	0.886861	0.173881	-0.633501
	PS 18:0_19:1	5832530	3.25828e+06	2212611	1.06541e+06	460936	252956	159158	130120	32509	0.976153	0.522822	0.214442	0.0479742	-0.30532	-0.595901	-0.791776	-1.01351	-1.02311	-1.54511
	PS 18:0_20:3	1.3723e+06	710374	447731	394826	126607	105410	49180	30352	0	0.968698	-0.105842	-0.448066	-0.644974	-0.73633	-1.15739	-1.15988	-1.47055	-1.67638
	PS 18:0_20:4	2.52245e+06	1487998	739369	430524	224416	97378.7	80963	71225	0	0.987323	0.158121	-0.126616	-0.428375	-0.699528	-0.910187	-1.20087	-1.2523	-1.28606
	PS 18:0_22:5	1395633	1063106	601059	232098	227553	89612.7	49937.3	0	0	0.934254	-0.0987064	-0.276278	-0.517728	-0.965928	-0.903937	-1.23712	-1.46019
	PS 18:0_22:6	3788428	2084863	1.02355e+06	547842	288584	171362	102097	73745	0	0.993701	0.334731	0.0211893	-0.284624	-0.594449	-0.799578	-0.956381	-1.15117	-1.2738
	PS 18:1_18:1	1.35416e+07	6.76851e+06	3.76433e+06	2.11507e+06	963696	404054	158039	182418	95415.7	0.993368	0.888656	0.531161	0.277526	-0.00795744	-0.276997	-0.584744	-0.947042	-0.887957	-1.05733
	PS 18:1_18:2	744451	737474	374028	138894	121080	77975.7	25976.7	0	0	0.84099	-0.374028	-0.435223	-0.730586	-1.18978	-1.17886	-1.3019	-1.71144
	PS 18:1_19:1	1.28038e+06	623366	346570	214720	162357	134147	26680.7	42948.7	0	0.995902	-0.13944	-0.504426	-0.757458	-1.00135	-1.05367	-1.0648	-1.84014	-1.50594
	PS 18:1_20:1	4396168	2839293	1594142	909371	456687	205824	74254.7	100257	50939	0.968989	0.400213	0.154989	-0.094893	-0.373615	-0.602672	-0.877932	-1.27838	-1.13897	-1.32989
	PS 18:1_20:2	2.80891e+06	2.22581e+06	1473028	802246	449535	202362	157157	125740	23865.3	0.896476	0.203117	0.0481059	-0.127394	-0.426783	-0.606453	-0.885198	-1.01094	-1.04209	-1.71031
	PS 18:1_20:3	3459277	2734647	1.749e+06	1.06679e+06	594189	293587	100165	178837	67099.7	0.899189	0.293804	0.137915	-0.0537786	-0.303242	-0.485525	-0.724188	-1.16453	-0.889004	-1.20273
	PS 18:1_20:4	799164	111787	0	247659	112885	32943.3	0	0	0	0.7749	-0.345304	-1.26838		-0.940066	-1.20666	-1.65475
	PS 18:1_21:1	596443	317785	219318	136427	90227.7	0	13035.3	11231	0	0.971803	-0.467589	-0.797122	-0.955219	-1.21181	-1.31344		-2.15121	-2.10692
	PS 18:1_22:1	3.91411e+06	2.37747e+06	1.23105e+06	697093	331639	215442	92627.7	111258	30429	0.982953	0.349922	0.0764694	-0.206058	-0.488242	-0.739062	-0.856514	-1.15705	-1.09394	-1.57627
	PS 18:1_22:5	560163	662189	282180	260684	212223	153785	59934.7	18080.3	0	0.72215	-0.494717	-0.475043	-0.832678	-0.91777	-0.930744	-1.00142	-1.37902	-1.90013
	PS 18:1_22:6	1.65178e+06	549883	270961	217758	158217	56776	14667	0	0	0.970964	-0.0351829	-0.557759	-0.864485	-0.986382	-1.0618	-1.4368	-2.09999
	PS 18:1_24:1	688787	424687	195201	154825	140862	63821.7	13663	0	0	0.978463	-0.405523	-0.665741	-1.00541	-1.13252	-1.11109	-1.38767	-2.13079
	PS 18:1_26:2	184493	175143	96191.3	63814.3	0	0	0	0	0	0.810088	-0.98059	-1.05139	-1.31954	-1.52605
	PS 19:0_17:1	1.1456e+06	688288	334314	210106	207600	153844	46076	35925.3	0	0.988291	-0.18699	-0.462124	-0.772106	-1.01099	-0.945485	-1.00511	-1.50313	-1.58784
	PS 19:0_18:1	35234446	1.80122e+07	1.03642e+07	6.13027e+06	2.73159e+06	1397368	417228	353473	218022	0.991553	1.30184	0.956191	0.719364	0.454606	0.177797	-0.0453147	-0.540918	-0.588704	-0.684934
	PS 20:0_18:1	6103631	3.23095e+06	1.77172e+06	969084	379519	223745	195793	147598	56227.3	0.990704	0.541125	0.209899	-0.0473735	-0.349125	-0.680384	-0.84174	-0.877709	-0.969655	-1.29031
	PS 21:0_16:1	1.01308e+07	4.37196e+06	2.48088e+06	1.54674e+06	950509	0	73270.7	32279.7	0	0.991104	0.756376	0.343816	0.103329	-0.148055	-0.273899		-1.17435	-1.59754
	PS 21:0_18:1	8.50159e+07	47621852	2.51724e+07	1.48204e+07	8.26339e+06	4244289	1.17992e+06	905210	339477	0.991311	1.68382	1.37765	1.10413	0.838873	0.656504	0.436168	-0.0906133	-0.180708	-0.502646
	PS 21:0_18:2	6397303	3.12447e+06	1.68022e+06	989135	417345	228251	135460	159032	69431	0.993406	0.56038	0.195477	-0.072329	-0.336764	-0.63979	-0.832567	-0.971224	-0.937397	-1.19644
	PS 21:0_19:1	2783755	1.49992e+06	802227	435794	224618	171727	87439	73273	13054	0.993817	0.199889	-0.122466	-0.392146	-0.692091	-0.908444	-0.955511	-1.20467	-1.27071	-1.97233
	PS 22:0_18:1	3302030	2.0565e+06	1.09025e+06	581893	311123	202764	118070	104755	20113	0.980719	0.278511	0.0154695	-0.258024	-0.566351	-0.767704	-0.882992	-1.09039	-1.12388	-1.7846
	PS 23:0_18:1	11902718	6.343e+06	3219431	1745136	868057	447688	126624	214475	89487.3	0.993908	0.830949	0.502907	0.211969	-0.0911788	-0.32152	-0.540703	-1.05243	-0.81748	-1.08431
	PS 24:0_18:1	1346986	894919	489898	240710	224030	124561	50583.3	31056	0	0.97298	-0.107237	-0.345845	-0.607085	-0.950775	-0.916706	-1.09499	-1.47783	-1.64003
	PS d18:1_18:2	1.47928e+06	385192	319074	180689	148141	62093.3	19959.7	0	0	0.945972	-0.0822357	-0.713501	-0.793954	-1.0661	-1.08838	-1.40134	-1.96618
	PS O-16:0_16:1	502850	256587	155616	164143	72553.3	47235.7	0	0	0	0.956247	-0.544009	-0.889492	-1.10479	-1.11616	-1.39973	-1.51678
	PS O-16:0_17:1	70144	75460.7	48095.3	31051.3	0	0	0	0	0	0.715203	-1.39534	-1.42826	-1.61862	-1.83112
	PS O-16:0_18:1	1.40432e+06	778835	425573	262421	199363	131358	50275	0	0	0.993044	-0.0950369	-0.407227	-0.668281	-0.912512	-0.958857	-1.072	-1.44824
	PS O-16:1_18:1	309732	263198	183850	101890	38632.7	0	0	0	0	0.836821	-0.752484	-0.863072	-1.03345	-1.32233	-1.66432
	PS O-18:0_18:1	2.16626e+06	1.31279e+06	710666	389799	210214	201076	52208	62101	0	0.983373	0.0932105	-0.180571	-0.444177	-0.741535	-0.937766	-0.88876	-1.43858	-1.35401
	PS O-18:1_18:1	528745	277393	157167	143856	73433	28957	0	0	0	0.974855	-0.528626	-0.861658	-1.09992	-1.17569	-1.3961	-1.71409
	PS O-18:1_18:2	146469	40501.7	42507.3	26214.3	0	0	0	0	0	0.930304	-1.08435	-1.71042	-1.68532	-1.92568
	SM d32:1	1816080	864948	459355	286558	335626	155031	47822.7	0	0	0.994145	0.202209	-0.100656	-0.410537	-0.671716	-0.500541	-0.846974	-1.30199
	SM d32:2	195936	105773	73337.7	0	0	0	0	0	0	0.956038	-0.755329	-1.01325	-1.20421
	SM d33:1	1.73238e+06	795112	451118	289030	285148	174077	64771.7	0	0	0.99362	0.17823	-0.132621	-0.417962	-0.669404	-0.570867	-0.796216	-1.1645
	SM d34:1	3.26077e+07	1.61933e+07	8829464	5.64815e+06	2.30116e+06	1.15157e+06	374959	263687	192925	0.992427	1.45541	1.17598	0.873615	0.623239	0.336712	0.0238174	-0.414772	-0.51512	-0.608286
	SM d34:2	2.35155e+06	1.01467e+06	572339	336221	139382	192274	58424.3	0	0	0.990421	0.313434	-0.0286185	-0.31743	-0.60237	-0.881221	-0.753557	-1.22162
	SM d35:1	699965	370492	170790	228639	118023	69085.7	16478.3	0	0	0.958422	-0.210709	-0.470811	-0.811573	-0.772986	-0.954177	-1.19834	-1.85489
	SM d36:1	5.52374e+06	2699766	1484909	914352	391571	325003	124502	125770	18462.7	0.993751	0.68603	0.396965	0.0980716	-0.16808	-0.43251	-0.535384	-0.847457	-0.833327	-1.69178
	SM d36:2	1.50716e+06	755518	417790	266912	285743	157655	25601.3	0	0	0.992135	0.123979	-0.159317	-0.453638	-0.70072	-0.569446	-0.835692	-1.66355
	SM d40:1	2700703	1.18985e+06	654848	398891	182324	147060	66035.7	53358.7	0	0.992594	0.376216	0.0397034	-0.256422	-0.52813	-0.764603	-0.881631	-1.1628	-1.21202
	SM d40:2	851253	406664	270404	235373	61035.7	0	0	0	0	0.960403	-0.131392	-0.429009	-0.640573	-0.753198	-1.23409
	SM d41:1	1045093	476770	275041	314695	167471	97010.3	31697.3	0	0	0.963871	-0.0338826	-0.358478	-0.63316	-0.62334	-0.800801	-1.05212	-1.4672
	SM d41:2	744340	308416	247738	184295	121389	64128	0	0	0	0.964798	-0.178058	-0.543687	-0.667372	-0.870941	-0.940868	-1.23029
	SM d42:1	5.61017e+06	2.69453e+06	1.43627e+06	829860	308091	172627	153347	90126.3	37038.7	0.992953	0.699845	0.39368	0.083573	-0.20892	-0.536653	-0.802603	-0.794325	-0.984114	-1.36299
	SM d42:2	6568696	3233203	1.85595e+06	1116924	480670	237418	113120	131886	48726.3	0.992091	0.761478	0.474054	0.195374	-0.0805824	-0.343477	-0.664818	-0.88397	-0.809566	-1.21607
	SM d42:3	1.64578e+06	814208	467251	223065	192586	169548	55737	0	0	0.996929	0.162021	-0.123243	-0.402544	-0.788891	-0.739464	-0.80728	-1.21345
	SM t34:1	181450	150298	104449	61152.3	0	0	0	0	0	0.828627	-0.817529	-0.853968	-1.05318	-1.34643
	SM t52:2	172029	110891	68469.3	12533.3	0	0	0	0	0	0.945784	-0.793356	-0.985317	-1.2397	-2.02071
										R2 > 0.8	91.1111	%

## Sheet: Fig. 5 (DUALvs.CLASSICAL)
	Relative quantification across cell dilutions using classical vs. dual extraction (ESI+)
	Name	CLASSICAL									DUAL
		1000000	500000	250000	125000	125000	62500	31250	7813	3906	1000000	500000	250000	125000	125000	62500	31250	7813	3906
	LPC 16:0 SN1	1.66214	1.06861	0.571467	0.273237	0.0938597	0.100775	0.142729	0.120963	0.049765	2.61209	1.32648	0.985718	1.09407	0.531827	0.190114	0.311822	0.08087	0.131483
	LPC 18:0 SN1	0.661804	0.381652	0.202269	0.164983	0.560342	0.101408	0.0659085	0.0344271	0.026463	1.34915	0.910072	1.11606	1.03297	0.373552	0.172042	0.0805401	0.0644675	0.0719705
	LPC 18:1 SN1	0.700786	0.366293	0	0.114138	0.029075	0	0.052061	0.0208364	0.0166416	5.11556	3.44614	3.09547	1.94857	1.45002	1.05345	0.816126	0.529867	0.277814
	LPC 34:1	18.4394	11.9935	6.17589	2.38018	0.93327	0.757078	0.388552	0.327418	0.258559	25.3294	34.6612	22.1445	0	0	0	0.347412	0.256819	0.208631
	LPC 36:1	3.74269	3.02577	1.15348	0.405113	0.00941287	0.0533268	0.0259121	0.026511	0.0252984	9.9553	4.73671	1.66161	0	0.868936	0.558679	0.144977	0.226255	0.0604078
	PC 11:0_20:2	0.0199964	0.0162815	0.0188918	0.0117717	0.00508666	0	0.00288865	0.00130122	0.000615041	0.025487	0.0340618	0.00972177	0	0.00836631	0	0.00190661	0	0
	PC 12:0_32:3	0.00224689	0.00237067	0.00302411	0.000263735	0.00132077	0.000320634	0	0	0	0.00637276	0.00577667	0.00368729	0.00271579	0	0	0	0	0
	PC 13:0_16:1	0.00494414	0.0114626	0.0160295	0.00831979	0.00437476	0.00487138	0.00264123	0.00205467	0.00204873	0.0132193	0.0192374	0.0238964	0.0108424	0.00586808	0.00408847	0.001305	0.00121843	0
	PC 14:0_14:0	0.367506	0.471247	0.485213	0.301339	0.525172	0.108319	0.0535199	0.0679476	0.0424963	0.744749	0.928372	0.669103	0.415367	0.202111	0.119821	0.128155	0.0773984	0.0325834
	PC 14:0_15:0	0.20895	0.279354	0.241366	0.152346	0.260554	0.0489438	0.0643082	0.0383515	0.0305838	0.264007	0.425516	0.251413	0.167718	0.0901586	0.0814797	0.0443323	0.0437058	0.0200002
	PC 14:0_18:1	0.0249742	0.0121937	0.0354698	0.0139878	0.723307	0.00404815	0.0124748	0.00378154	0.00557688	0.0208908	0.0151041	0.0135938	0.0177294	0.0173692	0.0104872	0.00303436	0	0.00190958
	PC 15:1_15:1	0.0159652	0.0212257	0.0188201	0.0151375	0.00629132	0.00635191	0.00258184	0.000376253	0.000467142	0.0263569	0.0405859	0.0297257	0.0194539	0.00586567	0.00572951	0	0	0
	PC 15:1_24:3	0.0085687	0.00914588	0.00750413	0.0118763	0.00422882	0.00473484	0	0.00105037	0	0.0378212	0.0109854	0.00522863	0.00579929	0.00925276	0	0	0.00272432	0
	PC 16:0_14:0	2.53284	2.73566	2.44566	1.50226	2.45083	0.466263	0.241272	0.103126	0.0635899	0.0923409	0.114145	0.076647	0	0	0	0.0206132	0	0
	PC 16:0_16:1	9.64886	11.3679	10.3973	6.17483	4.72386	1.95015	0.928757	0.471145	0.2966	20.4702	20.594	12.8097	7.85447	3.68925	2.08959	1.08062	0.493244	0.17509
	PC 16:0_18:1	28.395	41.382	45.0484	27.175	45.8782	7.88645	3.32556	1.61625	0.882132	79.4078	95.2529	55.4966	30.2647	13.2741	7.47897	2.74027	1.6141	0.656699
	PC 16:0_18:2	4.55794	5.17003	4.29403	2.82925	3.32785	0.831207	0.45625	0.198561	0.122827	9.34915	9.17358	5.62332	3.00177	1.54729	0.912101	0.559483	0.224667	0.131032
	PC 16:0_18:3	0.033708	0.00996585	0	0	0	0	0	0	0	0.0433513	0.0204654	0	0	0	0	0	0	0
	PC 16:0_20:4	0.323238	0.356277	0.292948	0.172666	0.937116	0.0536278	0.0445758	0.033794	0.0229823	0.520792	0.504407	0.294126	0.160703	0.0802804	0.115066	0.11516	0.0289632	0.0124852
	PC 16:0_22:6	0.214422	0.249303	0.196208	0.135707	0.0450753	0.0427895	0.0599086	0.0345023	0.0267025	0.390283	0.353316	0.20874	0.106118	0.0482006	0.0797924	0.027113	0.0201411	0.010923
	PC 16:1_16:1	0.919162	0.971758	0.662202	0.379553	0.51518	0.0965664	0.0416152	0.0603159	0.0358829	2.10236	1.81659	0.846825	0.416413	0.195516	0.121457	0.0585196	0.0285589	0.0056793
	PC 18:0_18:1	0.0239982	0.0402498	0.113428	0.143456	0	0	0	0	0	8.24441	8.15167	5.01898	3.03343	1.43683	0.880146	0.387802	0.302896	0.0708228
	PC 18:0_22:6	0.106031	0.167271	0.0977384	0.0685773	0.0297016	0.0163436	0.00575026	0.0031433	0.00345154	0.132457	0.135335	0.091742	0.0517907	0.030725	0.0249456	0.0130845	0.0064867	0.00102643
	PC 18:0_24:1	0.000520748	0.0032673	0.000834709	0.000725462	0	0	0	0	0	0.0311348	0.065852	0.0386285	0.0152647	0.00759682	0.0116944	0	0.006197	0.00453768
	PC 18:1_16:0	0.814533	1.73581	2.72704	1.84551	5.2973	0.474514	0.209419	0.0878042	0.0864566	0.141486	0.156342	0.112932	0.0375894	0.0107352	0.0169669	0.00462198	0.001243	0
	PC 18:1_18:1	0.026382	0.02678	0.0247859	0.0162174	0.00406151	0	0	0	0	25.3986	26.0157	16.4704	8.95191	4.13093	2.18838	1.00095	0.530924	0.191613
	PC 21:1_21:1	0.015247	0.0157559	0.014346	0.00800492	0.00325113	0.00596959	0.00373594	0.0023246	0	0.0301679	0.0367407	0.0289873	0.0262076	0.0152469	0.0146612	0.00409338	0.0133595	0.00415348
	PC 22:0_15:1	0.106727	0.113775	0.0919269	0.0608074	1.86722	0.0224906	0.00371278	0.00414602	0	0.162724	0.177351	0.121469	0.0813042	0.0386585	0.0246842	0.0191387	0.0138366	0.00763555
	PC 22:1_22:1	0.00381813	0.0066373	0.00429018	0.00254095	0.00148407	0	0	0	0	0.00712697	0.0103967	0.00169656	0	0.00205332	0	0	0	0
	PC 30:1	0.425448	0.415272	0.204142	0.132556	0	0	0.00143716	0.0263818	0.0569088	0.677231	0.757418	0.812537	0.509688	0.284911	0.159597	0.065411	0.0820791	0.0481753
	PC 31:0	0.725007	0.847362	0.777344	0.507207	0.859035	0.154583	0.0670825	0.0672295	0.0524892	2.46699	1.44357	0.979177	0.544304	0.257655	0.145004	0.0706815	0.101606	0.0394189
	PC 33:1	2.45851	2.73623	2.30029	1.44231	2.21681	0.408735	0.201576	0.105411	0.0540406	4.42906	4.40841	2.73148	1.5112	0.741951	0.423646	0.169476	0.108554	0.0396714
	PC 33:2	0.161768	0.176279	0.14514	0.0928473	0.0351221	0.0470723	0.0319021	0.018605	0.00889359	0.477802	0.304551	0.185751	0.113642	0.0574104	0.034623	0.0140373	0.00549309	0.00831548
	PC 35:1	1.17155	1.37031	1.20439	0.75731	0.25142	0.215298	0.10159	0.051055	0.0298096	2.20546	2.25123	1.31396	0.813963	0.40296	0.221612	0.092504	0.0624754	0.0099248
	PC 35:2	0.81703	0.968966	0.884663	0.555424	0.730477	0.149046	0.0686455	0.0455173	0.0300282	1.78563	1.75738	1.0583	0.561179	0.247857	0.126472	0.0632161	0.051275	0.0310248
	PC 36:5	0.0781392	0.0908683	0.0818125	0.0450033	0.0408211	0.0370805	0.0186365	0.00819246	0.00506416	0.108972	0.130048	0.0784045	0.0361567	0.0236159	0.0112173	0.0160959	0.00648133	0
	PC 37:2	0.310216	0.372016	0.354563	0.214759	0.662672	0.0423458	0	0	0	0.728794	0.725454	0.423528	0.212812	0.134508	0.0490929	0.0123272	0.00666178	0.0124909
	PC 37:4	0.0671781	0.0562113	0.0442868	0.0473111	0.0162454	0.00876371	0.00213027	0.00210569	0	0.013017	0.0155578	0.0185164	0.0140617	0.0151742	0.00339419	0.00354694	0.00654407	0.020579
	PC 38:2	1.08905	1.21561	0.999492	0.631446	1.35447	0.196353	0.0957123	0.0391581	0.0210301	1.79717	1.93065	1.15271	0.692593	0.334927	0.207668	0.0707289	0.0524941	0.0213349
	PC 38:3	0.320047	0.381178	0.339194	0.209797	10.3255	0.0584066	0.0107222	0	0	0.773608	0.738604	0.416353	0.247288	0.0764445	0.104393	0.00485844	0.00244857	0.0115528
	PC 38:5	0.244424	0.296064	0.263334	0.154494	0.0532541	0.0439107	0.0421148	0.0255511	0.0163613	0.458658	0.446525	0.268631	0.150628	0.0742095	0.099204	0.0338729	0.0152163	0.00280134
	PC 40:2	0.06896	0.0748459	0.0635423	0.0637733	0.0168002	0.0209456	0.0118114	0.00552526	0.00263003	0.130379	0.130874	0.0860317	0.0608262	0.0271389	0.018333	0.0111318	0.0112041	0.00378078
	PC 40:3	0.0374762	0.0411221	0.0397254	0.0217824	0.218304	0.0177469	0.00357037	0.00319624	0.00168529	0.0839002	0.0892908	0.0600185	0.0362451	0.0255107	0.0162672	0.00859577	0.00181472	0
	PC 40:7	0.206277	0.220196	0.182337	0.112318	0.209211	0.0325216	0.0328895	0.016698	0.00990375	0.384079	0.339495	0.209667	0.117579	0.0499221	0.0556297	0.0287564	0.0164745	0.00463975
	PC O-30:0	1.41281	1.65474	1.45812	0.785826	1.44193	0.210553	0.100375	0.032861	0.0302355	3.08442	2.95766	1.91863	0.984063	0.450082	0.242531	0.0795966	0.0622482	0.0570198
	PC O-31:0	0.791939	0.958796	0.909086	0.55575	0.169363	0.155524	0.0483117	0.0563126	0.0322632	1.80686	2.12057	1.15594	0.599004	0.262064	0.0964869	0.0230451	0.0312827	0
	PC O-32:0	6.20153	6.6002	6.07049	3.53036	1.22466	1.0929	0.331136	0	0	13.7721	13.3664	7.60035	3.93308	1.9526	0.984698	0.28447	0.180563	0
	PC O-32:1	7.00774	10.0353	9.47732	5.68191	6.52195	1.5364	0.743888	0.210055	0.147342	18.2335	19.0543	11.5598	5.9794	2.66028	1.52542	0.570083	0.303672	0.0723151
	PC O-32:2	0.137888	0.115648	0.104605	0.0677604	0.0198166	0.0464223	0.0161373	0.012079	0	1.89327	1.63965	2.92855	0.971668	0.111787	0	0.00704271	0.00585784	0
	PC O-33:1	1.46877	1.24997	1.65708	1.26083	0.954612	0.15815	0.0712794	0.0213119	0	0.615274	1.0234	0.59161	0.236667	0	0	0	0	0.0138935
	PC O-34:0	1.85323	2.06453	1.82649	1.07773	3.00168	0.287343	0.103159	0.0523764	0	3.96288	3.61697	2.30652	1.19855	0.606896	0	0.0696045	0	0.0111195
	PC O-34:1	13.6786	17.627	15.471	9.37363	2.97524	0.966199	0	0.448073	0	34.5798	33.2897	18.617	10.7327	4.48555	2.5917	0.408298	0	0
	PC O-34:2	2.24516	2.79128	1.77342	1.068	2.98687	0.146901	0	0	0	4.93444	5.01111	2.37741	1.41995	0.609943	0.12598	0.0670693	0	0
	PC O-35:0	0.0822064	0.100485	0.0896679	0.076364	0.335658	0.0342731	0.0220205	0.00665637	0.0046771	0.158354	0.257761	0.120686	0.0770296	0.0603172	0.052469	0.0251205	0.00323283	0.00399687
	PC O-35:1	0.573004	0.643672	0.566777	0.525262	0.122571	0.109546	0.0391806	0.0291018	0.0172379	1.09942	1.177	1.0907	0.448315	0.205268	0.168108	0.0520198	0.0291569	0.0107885
	PC O-35:2	0.532446	0.444986	0.538607	0.191746	0.0356428	0	0.00793352	0.0111255	0	1.00886	0.880187	0.308987	0.177182	0.0842437	0.0344303	0.00920327	0.0247603	0.005824
	PC O-36:1	3.00155	3.61532	2.78106	1.84056	2.29218	0.550394	0.276486	0.0922182	0.021568	6.51258	0	0	0	0	0	0.100933	0	0
	PC O-36:5	0.100237	0.158514	0.271588	0.118814	0.415643	0.020049	0.0257356	0.0098054	0.00512287	0.220912	0.342316	0.227944	0.0983667	0.0460822	0.0135541	0.0152077	0.0120534	0.00841574
	PC O-37:0	0.0116697	0.0215398	0.0197447	0.0167055	0.00778584	0.0060293	0.00477897	0.000737913	0	0.0155332	0.0667199	0.0152424	0.0153408	0.0089991	0	0	0	0
	PC O-37:1	0.0899879	0.0842759	0.0839674	0.0517021	0.017559	0.0128299	0.007643	0.00616617	0.00683755	0.175337	0.142828	0.0961536	0.0560044	0.0454292	0	0.00948939	0.00510772	0.00439636
	PC O-37:2	0.161422	0.142332	0.116202	0.0585505	0.0203022	0.00951949	0	0.00659593	0.00143885	0.228644	0.229469	0.101388	0.0691523	0	0	0	0.00397546	0
	PC O-38:1	0.273385	0.321808	0.287088	0.178691	1.32078	0.0634265	0.0413598	0.0263163	0.0127727	0.62885	0.642223	0.375328	0.236588	0.153457	0.0945128	0.0542548	0.0226681	0.0189114
	PC O-38:2	0.164123	0.360983	0.295312	0.193307	0.953939	0.0441322	0.0206542	0.0155203	0.0171298	0.363651	0.598653	0.395032	0.217143	0.0899672	0.0642887	0.0407916	0.027141	0.0124519
	PC O-38:4	0.206606	0.269682	0.226308	0.0240823	5.92885	0.0392725	0.0232072	0.0175207	0.00652894	0.604143	0.377156	0.0829536	0	0	0	0.0200695	0	0.00515111
	PC O-38:5	0.0649213	0.157794	0.0118586	0.0222047	0	0	0	0.00854801	0.00444063	0.542041	0.337249	0.324012	0	0.0362749	0	0	0.010076	0.0110455
	PC O-40:1	0.0248241	0.153001	0	0	0	0	0.0119125	0	0	0.307925	0.324102	0.298233	0.112376	0.06478	0.0529225	0.0303428	0.00938394	0.00493777
	PC O-40:2	0.142373	0.172061	0.158218	0.110519	0.845603	0.0375866	0.0259476	0.0098744	0.00909559	0.263429	0.330295	0.263996	0.143848	0.078155	0.0535862	0.025243	0.0134735	0.011013
	PC O-40:3	0.0374705	0.0465561	0.0618242	0.0259891	0.00554863	0	0.00419542	0	0	0.078901	0.052662	0	0	0	0.00662932	0.00931261	0.00323266	0
	PC O-40:4	0.029507	0.0357639	0.0319103	0.00848056	0.0043826	0.0169559	0.00588129	0.00422885	0	0.072412	0.0570019	0	0	0.012134	0.00939505	0	0.00430052	0.00285983
	PC O-40:5	0.103015	0.110752	0.0721019	0.0631239	0.0139158	0.018234	0.016849	0.00702351	0.00182827	0.192363	0.14414	0.105287	0.0902527	0.0295802	0.0231278	0.00871073	0.00403753	0
	PC O-41:2	0.014249	0.0168516	0.0234305	0.0164838	0.106726	0.00389686	0.00383351	0.00142273	0	0.0310888	0.0319956	0.020086	0.0213244	0.00942898	0.0076845	0.00177037	0	0
	PC O-42:1	0.0903256	0.0573014	0.114303	0.0547212	0.29343	0.00522204	0.0161205	0.0167015	0.0161936	0.134728	0.112937	0.0975535	0.0413144	0.0461552	0	0.00694202	0	0.00478723
	PC O-42:2	0.119308	0.136905	0.133022	0.0329071	0	0	0	0	0	0.0957359	0.193231	0.102159	0.0526012	0	0	0.00706282	0.00720402	0
	PC O-42:3	0.0294327	0.0332138	0.0389416	0.0285063	0	0.00394149	0.00331401	0	0	0.0829039	0.0691739	0.0789554	0.0175309	0.0108539	0.00839223	0.00430555	0.00485234	0
	PC O-42:5	0.0240336	0.0249193	0.0237087	0.0134235	0.0108457	0.00937294	0.00414928	0	0	0.0441085	0.0556669	0.0265828	0.00851248	0.00764554	0.00605346	0	0.00147843	0
	PC O-42:6	0.0163886	0.0175276	0.0330138	0.0206068	0.0108967	0.0083233	0.00418202	0.00266891	0.00106888	0.0595039	0.0337545	0.0245477	0.0101382	0.0105779	0.0059206	0.00234917	0	0
	PC O-46:7	0.00496561	0.00473178	0.00593449	0.00607859	0.00362591	0.00386764	0.00140105	0	0	0.0113985	0.0148308	0.00924652	0.00659574	0.00687004	0	0	0	0
	PC P-18:0_20:4	0.446822	0.403964	0.276378	0.0627121	0.0280506	0.0178006	0.0249749	0.00769402	0.00594187	0.746642	0.642208	0.439945	0.221772	0.104886	0.0653576	0.0321617	0.0183405	0.00587849
	PE 13:1_21:2	3.2043	0.0336292	0.0100028	0.0100653	0	0.0018611	0.00617273	0.00144184	0	0.08817	0.0267933	0.0152284	0.00620153	0.009187	0	0	0	0
	PE 15:0_15:0	4.69098	0.0466011	0.0179756	0.0143349	0.0094552	0.016313	0.0102726	0.00547966	0.0035884	0.115455	0.0106988	0.0318402	0.035825	0.024163	0.0163629	0.039374	0	0
	PE 16:0_18:1	3.45617	0.109605	0	0	0.214194	0	0.0046692	0	0.0994321	11.9754	3.66638	1.39139	0.960318	0.774327	0.424775	0.519353	0	0.242206
	PE 16:0_18:2	34.8827	0.48703	0.263276	0.0967051	0.316328	0.0567814	0.118657	0.055409	0.00933793	1.27946	0.404706	0.1728	0.12699	0.0985836	0.226952	0.0927221	0.0794304	0.0444504
	PE 16:0_22:6	12.8627	0.144673	0.0214585	0.023653	0	0.0478376	0.0236241	0.0108756	0.00682678	0.289806	0.0832429	0.0474504	0.0285	0.016228	0.0541709	0	0	0
	PE 16:1_16:1	4.38965	0.0676943	0.0318657	0.0131562	0.00706729	0.0107738	0.00800374	0.00184754	0.00198662	0.149565	0.0621738	0.0304816	0.033354	0.0175791	0.0127318	0.00609694	0.00451656	0.00567493
	PE 18:0_18:1	6.08952	0.295626	0.705432	0.462919	0.259898	0.286567	0.179416	0.0928715	0	6.05143	1.75814	0.833928	0.511891	0.402152	0.288073	0.436771	0.259106	0.118131
	PE 18:0_22:6	24.6818	0.327436	0.103726	0.0605598	0.0415535	0.0487734	0.0547254	0.0385172	0.0236873	0.978754	0.329004	0.109948	0.0726023	0.0408011	0.0760357	0.0292578	0.0382069	0.00769842
	PE 18:1_18:1	183.562	2.22039	0.980153	0.550834	1.02912	0.338636	0.212515	0.178425	0.143515	8.11122	2.29396	0.978873	0.684921	0.488512	0.3636	0.173108	0.377493	0.137292
	PE 18:2_18:2	17.5613	0.212476	0.0821337	0.0487297	0.0210509	0.0666778	0.0752473	0.0735744	0.028458	0.664328	0.181268	0.0840975	0.0554633	0.0852684	0.0776408	0.00977689	0.00646972	0.0610847
	PE 20:1_20:1	13.3324	0.0458395	0.0159386	0.00602797	0.583476	0	0.0163417	0.0213723	0.0273845	0.223605	0.0671576	0.0334778	0	0.0224911	0	0	0.0131462	0.0141506
	PE 22:0_18:1	2.46448	0.0284226	0.00547883	0.0298461	0.313725	0.0171954	0.00917428	0	0.00272834	0.0955295	0.0526933	0.0129834	0.0157618	0.0267991	0	0.0264962	0.0186638	0
	PE O-16:1_16:0	6.61052	0.0988644	0.0626443	0.0578457	0.397679	0.0173317	0.0144623	0.00333514	0.00568118	0.265268	0.0927362	0.0533855	0.0493913	0.0136934	0.0123301	0.0119162	0.00394378	0.00673051
	PE O-16:1_16:1	50.0113	0.491717	0.202835	0.139148	0.0677934	0.0725542	0.123581	0.0544605	0.0344478	1.69981	0.483303	0.222512	0.13221	0.117896	0.15175	0.0746098	0.0231974	0.00501193
	PE O-16:1_17:0	0.142988	0.0347255	0.0153306	0.0244336	0	0	0.00852572	0	0.00765748	0.0880053	0.0328939	0.0173943	0.0115677	0.0206658	0.0182856	0.0322128	0.0215031	0
	PE O-16:1_18:1	334.287	0.0204048	0.0367284	0.0784724	0.0146412	0	0	0	0	13.9379	4.45702	1.83454	1.17822	0.744144	0.61862	0.285269	0.19686	0.0345485
	PE O-16:1_18:3	5.69981	0.14836	0.0388442	0.0295333	0.0122901	0.0176837	0.00848056	0	0.00250001	0.259698	0.128645	0.0345632	0.0390451	0.0183089	0.0155919	0	0	0
	PE O-16:1_20:3	28.5587	0.424742	0.256539	0.187992	0.0847928	0.09264	0.0982252	0.0342812	0.0187613	3.1199	0.439732	0.410298	0.25831	0.152865	0.0843082	0.0488073	0.0510286	0.0201698
	PE O-16:1_20:5	29.5	0.345243	0.123546	0.0848773	0.0452234	0.0945199	0.0749715	0.0228929	0.0165897	1.10866	0.307386	0.14223	0.0879411	0.104554	0.119596	0.0291985	0.0356135	0.0110338
	PE O-16:1_22:5	89.4503	1.20046	0.468481	0.259829	0.347805	0.12487	0.0732089	0.0732821	0.0375293	3.74715	1.21126	0.477398	0.28526	0.171315	0.139596	0.160931	0.0922966	0.027593
	PE O-16:1_22:6	99.1903	0.893745	0	0.265718	0.609158	0.0117485	0.0814519	0.0948637	0.0508632	3.79401	1.0019	0.416715	0.25701	0.166623	0.262246	0.188046	0.133909	0.0212024
	PE O-17:1_18:1	19.6104	0.371598	0.0863956	0.077495	0	0.00474103	0.0255908	0.0359914	0.0246223	0.752881	0.162549	0.144308	0.040012	0.0365381	0	0.0224231	0	0.013291
	PE O-18:1_20:3	24.0484	0.233949	0.103861	0.0743845	0.0415199	0.0723722	0.0374205	0.0107682	0.00615394	0.896648	0.355477	0.218574	0.126335	0.104856	0.158442	0.0628475	0.0120689	0.00437215
	PE O-18:1_20:5	32.8033	0.369151	0.162145	0.0624389	0	0.0563111	0.0224447	0.0239739	0.0129439	1.56777	0.324907	0.221079	0.162264	0.0521935	0.0544275	0.031182	0.0134003	0
	PE O-18:2_18:1	138.799	1.28665	0	0	0.286874	0.024079	0.0157336	0.0588396	0.040044	4.83644	1.40123	0.567251	0.340976	0.213232	0.19254	0.177217	0.168425	0.0495558
	PE O-18:2_20:1	16.155	0.182936	0.0724849	0.0548206	0.033174	0.0808796	0.0334043	0.0196035	0.00670783	0.605146	0.193303	0.0876565	0.0594407	0.0697833	0.0580236	0.0213784	0.0106444	0
	PE O-18:2_22:6	36.483	0.497211	0.224953	0.105456	0.0376964	0.046045	0.0767041	0.0280737	0.0159843	1.60413	0.467557	0.277537	0.0934665	0.0403362	0.124229	0.0443363	0.0356656	0.0114342
	PE O-24:2_18:1	1.20525	0.0214525	0.0148823	0.00774348	0.00423743	0	0	0	0	0.0608446	0.0220197	0.0221786	0.0109782	0.00595609	0	0	0	0
	PE P-18:0_18:1	2.02802	1.14772	0.468835	0.326654	12.7821	0.201856	0.12726	0.083853	0.0295026	4.44267	1.26692	0.575021	0.410555	0.267347	0.306685	0.109959	0.131951	0.10991
	PE P-18:0_20:4	71.6448	0	0.00906445	0	7.68172	0	0.0450372	0.0588231	0.034832	2.53942	0.739121	0.263683	0.17041	0.105487	0.156091	0.0604329	0.025509	0
	PE P-18:0_22:6	64.6736	0.504853	0.00523577	0.15659	0.213821	0	0.0807546	0.0364629	0.028363	1.94057	0.549722	0.229298	0.128039	0.0854585	0.12377	0.115192	0.0656935	0.0180182
	PG 16:0_18:1	8.57195	6.45971	3.34534	1.42323	10.4761	0.469948	0.181065	0.0983145	0.0491185	17.0818	7.99382	3.85573	1.37157	0.558961	0.343754	0.094189	0.0721629	0.0150544
	PI 16:0_18:1	1.38844	0.771693	0.0679482	0.131673	0.185946	0.111921	0.0651655	0.0388707	0.00970264	10.8792	3.27723	2.71849	1.41443	1.83306	0.984949	0.304363	0.114204	0.096763
	PI 18:0_20:4	5.20312	2.40847	0.479554	0.197031	0.0614211	0.0618514	0.0368094	0.0204205	0	2.56207	0.75262	0.745333	0.556909	0.114563	0.0585183	0.0124502	0	0
	PI 18:1_18:1	9.14286	4.94785	2.43694	1.15245	0.505482	0.488652	0.337964	0.147445	0.0779597	25.1252	9.20118	8.94122	3.83211	1.24477	0.830981	0.189572	0.0781834	0.0577575
	PI 36:1	3.02302	4.31261	0.976067	0.639853	0.408829	0.551508	0.46738	0.248214	0.115385	13.2896	3.9324	2.98204	1.38722	0.742386	0.415197	0.276627	0.165211	0.114695
	PI 36:3	1.97424	0.833044	0.399424	0.231933	0.115011	0.210696	0.128518	0.0676478	0.0242011	3.60985	1.12018	1.40797	1.22523	0.599186	0.31235	0.0695319	0.0338416	0
	PI 37:3	1.08479	1.11027	0.330573	0.1625	0.0624055	0.141187	0.0704811	0.0407975	0.00976855	1.04012	0.59318	0.486672	0.550408	0.206857	0.0657126	0	0	0
	PI 38:2	5.3453	4.08484	0.671246	0.476569	0.197204	0.496944	0.341443	0.171769	0.0935518	8.28833	2.31137	1.78617	0.90446	1.27642	0.693217	0.225204	0.114581	0.060198
	PI 38:3	20.0284	4.0906	1.51447	0.838481	0.489043	1.28885	0.818014	0.410812	0.218007	24.7216	6.78804	5.35739	2.59379	1.44423	1.50015	0.526697	0.300409	0.205562
	PS 16:0_18:1	3.00051	1.82469	0.817008	0.646619	3.47784	0.301695	0.135196	0.0875007	0.0553584	24.2325	17.0187	8.75795	5.3205	1.0668	1.11359	0.23604	0.154472	0.0714664
	PS 16:0_18:2	1.06848	0.408145	0.548991	0.258962	0.099437	0.0912829	0.0446732	0.0334827	0.0139196	1.01872	0.841939	0.559527	0.405893	0.11604	0.0960918	0.00889636	0.0176531	0
	PS 18:0_18:1	14.907	6.68295	2.88673	1.56487	0.527433	0.471613	0.54612	0.24659	0.184334	18.395	8.59727	3.5225	2.02758	0.607077	1.43642	0.388445	0.221648	0.0453634
	PS 18:0_18:2	8.99567	3.11765	1.25548	0.706444	0.655262	0.567217	0.280489	0.160246	0.101343	11.4048	4.41637	1.48413	0.842663	0.238172	0.234969	0.211158	0.16058	0.0381688
	PS 18:0_20:4	3.47204	1.69841	0.537431	0.417716	7.39095	0.23184	0.09425	0.0540899	0.0335512	2.62134	1.40575	0.500715	0.353115	0.106679	0.177045	0.18194	0.0242362	0.0033719
	PS 18:0_22:6	2.92782	1.19814	0.496258	0.375816	0.558736	0.220975	0.0546011	0.0197354	0.0363505	3.22708	1.70608	0.586446	0.375679	0.0938936	0.215178	0.0421397	0.0555252	0
	PS 19:1_19:1	4.16571	1.01756	0.807293	0.452623	0.372524	0.25491	0.133169	0.0723623	0.0356004	4.9516	2.40706	0.845473	0.51284	0.31083	0.358654	0.0420176	0.0261133	0.0225352
	PS 22:2_18:5	0.646236	0.665312	0.326207	0.173981	0.0650725	0.041964	0.0208293	0	0	1.12998	0.989253	0.402489	0.250949	0.0746169	0.0554644	0	0	0
	SM d18:1/24:1	0.878828	2.3038	0	0.0531635	0	0	0.0143651	0.0155807	0.00849389	6.6211	2.39812	1.10976	0.468183	0.241399	0.121539	0.021064	0.0363391	0.00691799
	SM d32:1/11:0	0.0142765	0.0121191	0.00366947	0.00570014	0.00263711	0	0.00253911	0.000698578	0.00235993	0.0940054	0.0367994	0.0215307	0.0115409	0.00197807	0.00200824	0.00379031	0	0
	SM d34:1(FA d18:1)	0.0273301	0.017259	0.0102935	0.0035665	0.00103505	0.000653018	0	0	0	0.0615267	0.0206912	0.0221004	0.00626458	0.00564484	0.00172975	0	0	0
	SM t34:1	0.100351	0.0604062	0.0449646	0.0235628	0.00928252	0.00358248	0.00170229	0	0	0.19449	0.1113	0.0562158	0.0294544	0.00593742	0.00546788	0	0	0
	SM t40:5	2.65394	1.60375	0.434358	0.325755	0.103178	0.0426045	0.0294435	0.00907576	0.00804204	5.65265	1.61015	0.64058	0.467497	0.167728	0.0770853	0.0207191	0.0130581	0.00852652
	SM d18:1_16:0	53.5582	29.0674	11.7053	4.74368	1.13528	0.737616	0.392841	0.169936	0.101277	101.818	44.2213	15.8809	5.39752	2.27315	0.830112	0.372961	0.201831	0.119114
	SM d18:1_16:1	1.33187	0.683981	0.292652	0.153656	0.056175	0.106293	0.0541787	0.0239433	0.0144826	1.9459	0.80614	0.364686	0.196954	0.204213	0.10174	0.042999	0.0244006	0.00662796
	SM d18:1_18:0	6.30333	2.48932	1.14127	0.489502	0.147787	0.108438	0.0745147	0.047452	0.0329557	8.15147	2.91734	1.13529	0.479503	0.245663	0.108957	0.0996689	0.0490991	0.0208042
	SM d32:1	0.901733	0.449294	0.218552	0.144429	0.0388861	0.0813933	0.0429384	0.0216687	0.0151575	1.29472	0.592914	0.282173	0.146908	0.185447	0.0945701	0.0301575	0.0307672	0.012112
	SM d33:1	1.24053	0.520234	0.259281	0.111849	0.0430234	0.0807408	0.0417786	0.0181725	0.0104216	1.68331	0.642613	0.278877	0.142392	0.20612	0.0927606	0.033343	0.0202476	0.00969702
	SM d35:1	0.759226	0.304898	0.130803	0.0703683	0.0351763	0.0306774	0.0146195	0.00788427	0.00305802	1.07836	0.352565	0.13962	0.0693783	0.0495776	0.0255507	0.00804813	0.0126294	0
	SM d38:1	0.847469	0.402318	0.165467	0.068254	0.0229742	0.0321495	0.00969101	0.00858847	0.00450196	1.26634	0.461486	0.166335	0.0737516	0.0439249	0.0337188	0.00958766	0.00821453	0.00879444
	SM d38:2	0.391472	0.234759	0.122541	0.0447435	0.010492	0.00932003	0.00411506	0	0.00221964	1.21326	0.32446	0.0869621	0.0329894	0.0294165	0	0	0	0
	SM d40:1	2.17241	0.878398	0.326785	0.170503	0.052968	0.0397973	0.0312738	0.00763311	0.0111009	2.57237	0.987719	0.332057	0.180281	0.136308	0.0814103	0.0406413	0.0178639	0.00320728
	SM d40:2	1.16727	0.541287	0.23604	0.106836	0.0298022	0.0217092	0.0145838	0.0150827	0.00581265	1.59238	0.569927	0.235943	0.11978	0.0590198	0.0200896	0	0.0112223	0.0108044
	SM d41:1	0.490627	0.204231	0.0908306	0.049827	0.0173692	0.0180575	0.00836268	0.00745207	0.00233639	0.653745	0.316652	0.109325	0.131347	0.025703	0.02227	0.00137867	0.00888286	0
	SM d41:2	0.640346	0.28784	0.128845	0.0594974	0.0161244	0.0183912	0.0123921	0.00722009	0.00163136	0.931413	0.296116	0.156251	0.0736658	0.0230021	0.0150424	0.0081401	0.00237564	0
	SM d44:2	0.0797417	0.0390566	0.0288613	0.00602461	0.00472591	0.00152751	0	0	0	0.0756547	0.0636118	0.0167395	0.0114771	0	0.00343682	0.00189904	0.00169254	0
	Relative quantification across cell dilutions using classical vs. dual extraction (ESI-)
	Name	CLASSICAL									DUAL
		1000000	500000	250000	125000	125000	62500	31250	7813	3906	1000000	500000	250000	125000	125000	62500	31250	7813	3906
	LPC 16:0 SN1	1.91037	1.32828	0.646299	0.388167	0.318327	0.167483	0.18071	0.131137	0.0621061	11.4861	1.39737	1.7493	0.819057	0.752078	0.571727	0.165924	0	0
	LPC 17:1 SN2	0.294912	0.217347	0.331073	0.262283	0.235547	0.231876	0.346987	0.304462	0.240647	0.383105	0.530264	0.540344	0.28957	0.113394	0	0	0	0
	LPC O-16:0	0.788077	0.531383	0.275749	0.225436	0.205277	0.126703	0.0880913	0	0	1.41369	0.755623	0.718088	0.771883	0.186011	0	0	0	0
	LPC O-18:0	0.447242	0.340358	0.181021	0.229758	0.124073	0.0776984	0.0211094	0	0	0.778685	0.56683	1.00296	0.755031	0	0	0	0	0
	LPC O-18:1	0.150544	0.123673	0.0621972	0.0390921	0	0	0	0	0	0.475995	0.578149	0.460938	0.230214	0	0	0	0	0
	LPC O-24:1	0.112543	0.174671	0.0982843	0.0743963	0	0	0	0	0	0.290303	0.376482	0.386709	0.229413	0	0	0	0	0
	LPE 16:0 SN1	0.718165	0.42799	0.268173	0.176785	0.173577	0.0753711	0.0257168	0	0	1.27879	0.383012	0.452181	0.398749	0	0	0	0	0
	LPE 16:1 SN1	0.168383	0.162865	0.115581	0.0712115	0.0203898	0.0240264	0.026677	0	0	3.78877	1.42609	0.963944	0.623172	0.570469	1.07344	0.090189	0.204162	0
	LPE 17:0	0.12497	0.0770957	0.0971568	0.0768151	0.0164006	0.0472589	0.0136459	0	0	0.305581	0.192382	0.153583	0	0	0	0	0	0
	LPE 18:0 SN1	0.985423	0.505122	0.295117	0.139234	0.163824	0.0748206	0.0194706	0	0	0.987381	0.521538	0.365029	0.622178	0.296122	0	0	0	0
	LPE 18:2 SN1	0.0975308	0.090138	0.0598695	0.0523184	0	0	0	0	0	2.10009	0.628891	0.646509	0.317986	0.454551	0.379608	0.0672174	0	0
	LPE 22:0	0.233113	0.171595	0.0939806	0.0602998	0	0	0	0	0	0.272484	0.241467	0.129327	0	0	0	0	0	0
	LPE 22:1	0.153722	0.0898549	0.0691079	0	0	0	0	0	0	0.359723	0.190571	0.263657	0.190361	0	0	0	0	0
	LPE 24:0	0.2409	0.143237	0.202732	0.10517	0.0404509	0	0	0	0	0.390447	0.389185	0.356038	0.302618	0	0	0	0	0
	LPE O-16:1	2.21562	1.24678	0.586336	0.336522	0.271909	0.181934	0.0756686	0	0	1.21203	0.705085	0.406072	0.637553	0.230636	0	0	0	0
	LPE O-18:1	1.97968	1.0273	0.477391	0.273762	0.134584	0.14113	0.0382846	0.0303392	0	0.863884	0.632847	0.454315	0.427959	0.321455	0	0	0	0
	LPE O-18:2	0.655167	0.38554	0.182159	0.160468	0.144231	0.0316941	0	0	0	0.402564	0.392126	0.248252	0.255928	0	0	0	0	0
	LPE O-20:1	0.253287	0.145096	0.144654	0.100563	0.0689733	0	0	0	0	0.198183	0.287978	0.211221	0.0631084	0	0	0	0	0
	PC 14:0_15:0	0.507309	0.399735	0.217565	0.133811	0.0898834	0.0675598	0.0715546	0.0439986	0.0296549	0.572294	0.346716	0.207268	0.136672	0.112952	0.1064	0.0496669	0.0392834	0.0122615
	PC 14:0_16:0	4.38932	4.00577	2.58115	1.5098	0.6998	0.443937	0.217793	0.115767	0.0961179	6.30354	4.14047	2.66674	1.75931	1.01444	0.482507	0.189076	0.162658	0.125315
	PC 15:0_16:0	1.35143	1.11452	0.708926	0.385944	0.222032	0.138036	0.0849183	0.11754	0.0728646	1.6372	1.11346	0.7128	0.408132	0.254751	0.151307	0.117327	0.132837	0.059361
	PC 16:0_16:0	5.3623	4.63025	2.65144	1.74116	0.904401	0.522637	0.258804	0.151651	0.131894	7.33763	4.74085	3.03117	2.00278	1.17934	0.620665	0.25494	0.180761	0.146051
	PC 16:0_17:0	0.912105	0.917013	1.21533	0.372335	0.194968	0.12543	0.107141	0.101894	0.0545894	1.96619	0.942053	0.67361	0.406118	0.244086	0.146021	0.111882	0.109237	0.0472301
	PC 16:0_18:1	57.9387	56.8694	35.0351	21.9312	11.6083	7.29902	3.44301	1.9011	0.974717	65.6784	47.438	33.5025	20.5321	12.3847	7.10818	2.77356	1.99766	0.770532
	PC 16:0_18:1;O	0.0860385	0.0689485	0.0599937	0.0520417	0.036723	0.0249483	0	0	0	0.0855381	0.10787	0.0810124	0.0534469	0.0363992	0	0	0	0
	PC 16:0_20:5	0.137831	0.0968216	0.0915829	0.0612079	0.0420649	0.0306997	0.00961825	0	0	0.326908	0.215618	0.145622	0.0770515	0.126658	0.0493676	0.0292565	0	0
	PC 16:0_22:6	0.371372	0.315732	0.173843	0.113477	0.0712664	0.0617065	0.0612197	0.0482585	0.0262701	0.367542	0.23617	0.150327	0.0842643	0.097753	0.0494419	0.0234308	0.00433352	0
	PC 17:0_18:1	2.03899	1.72738	1.0785	0.655895	0.34482	0.218653	0.113744	0.0950098	0.0824555	2.47905	1.69881	1.05398	0.650544	0.389963	0.192949	0.0836673	0.120981	0.0662039
	PC 18:0_18:1	11.2047	9.24888	5.0607	2.99223	1.62484	0.919392	0.455663	0.259245	0.124748	11.7378	8.29504	5.44288	3.23309	2.05106	1.05869	0.398483	0.280332	0.107558
	PC 18:0_20:4	0.153497	0.135244	0.172729	0.107523	0.0781963	0.0435447	0.0388972	0	0	0.130431	0.0745702	0.0415278	0.0260083	0.0162097	0.0104559	0	0	0
	PC 18:1_20:4	0.380673	0.293564	0.179487	0.111491	0.0586796	0.0712706	0.0452901	0.0267775	0.0191677	0.335983	0.217114	0.154926	0.0691389	0.0715039	0.0495623	0.0154687	0.00630346	0
	PC 18:1_22:5	0.131388	0.131337	0.0417179	0.0632182	0.0336383	0.0279774	0.00489777	0	0	0.133688	0.0716429	0.0775065	0.0404869	0.0399498	0.023009	0	0	0
	PC 18:1_36:6	0.0913139	0.0620172	0.0422876	0.0229045	0.011734	0	0	0	0	0.0818341	0.0726512	0.0393646	0.0256866	0	0	0	0	0
	PC 19:0_18:1	0.241921	0.198799	0.114765	0.135585	0.0533091	0.0289086	0.0214569	0.021158	0	0.323807	0.197903	0.117042	0.0749721	0.0795168	0.0332591	0.027938	0.00761585	0
	PC 24:0_18:1	0.0681835	0.0572686	0.063763	0.0402269	0.0287954	0.0196951	0	0	0	0.094393	0.117685	0.0992239	0.0477002	0.0387153	0.00859004	0	0	0
	PC 26:0_18:1	0.0377757	0.0529721	0.0244162	0.0205064	0.0153629	0	0	0	0	0.0627026	0.0448792	0.0355862	0.00597335	0	0	0	0	0
	PC O-14:0_14:0	0.0648244	0.0804389	0.0723995	0.0439608	0.0262395	0.0060658	0	0	0	0.078343	0.0803019	0.0916718	0.0455173	0.033951	0	0	0	0
	PC O-15:0_14:0	0.0937096	0.0794955	0.0681407	0.0560166	0.0351319	0.0243922	0	0	0	0.107834	0.0701783	0.0794614	0.0522082	0.0504781	0.00969386	0	0	0
	PC O-15:0_16:1	0.17712	0.248415	0.0704268	0.0842364	0.0834037	0.0506457	0.023832	0.0114849	0	0.365667	0.196958	0.133056	0.0848521	0.0933001	0.0562767	0.0223296	0.00966919	0
	PC O-16:0_14:0	2.2252	1.8748	0.999684	0.610457	0.300817	0.170691	0.0976589	0.126677	0.0601595	3.15476	1.85803	1.28514	0.743202	0.437167	0.241408	0.10127	0.10021	0.0730594
	PC O-16:0_15:0	0.926018	0.834279	0.485413	0.272357	0.148679	0.0957281	0.106686	0.0781034	0.0402744	1.09568	0.729718	0.496539	0.331003	0.194677	0.121682	0.0379782	0.098827	0.0241441
	PC O-16:0_16:0	9.35566	8.13517	4.61427	2.76982	1.46	0.816918	0.404925	0.214386	0.113866	11.4257	7.7069	5.18837	3.36791	2.00986	1.09782	0.390235	0.291516	0.166149
	PC O-16:0_16:1	10.2632	8.62224	5.14559	2.98276	1.58886	0.953885	0.496305	0.258303	0.135771	11.5921	6.74822	4.49399	2.95616	1.75499	0.948309	0.399414	0.306672	0.110825
	PC O-16:0_17:1	1.70424	1.46627	0.627692	0.372898	0.196752	0.125872	0.0973241	0.052479	0.0334013	1.52307	1.05541	0.707275	0.429499	0.26658	0.132218	0.0616832	0.0943326	0.0419381
	PC O-16:0_20:4	0.367814	0.314851	0.193448	0.118433	0.0685127	0.0996133	0.0572606	0.0285531	0.0205988	0.528193	0.339336	0.245173	0.131822	0.0761259	0.100769	0.0440793	0.0384814	0
	PC O-16:0_20:5	0.134881	0.12017	0.0958545	0.0777553	0.0609203	0.0240253	0.00423296	0	0	0.146084	0.0924971	0.117971	0.051523	0.057136	0.0257992	0	0	0
	PC O-16:1_14:0	1.60037	1.79226	0.959833	0.365121	0.10694	0.0621678	0.0759088	0.0343483	0.00745635	2.17157	1.41393	0.487961	0.186284	0.110144	0.0810387	0.0695804	0.04842	0
	PC O-16:1_15:0	0.248851	0.418798	0.0909342	0.090613	0.101876	0.0555441	0.0279855	0	0	0.277768	0.181219	0.0779692	0.0903387	0.0868528	0.0181227	0.0127219	0	0
	PC O-16:1_16:1	2.664	3.0867	1.48805	0.893212	0.363639	0.133542	0.0870291	0.0745107	0.0406762	0.0588182	0.0235597	0.0237095	0.010493	0	0	0	0	0
	PC O-17:0_16:0	0.83415	0.808618	0.467104	0.282136	0.155	0.0942398	0.0962655	0.0661704	0.0429999	1.14311	0.821519	0.520805	0.319028	0.192037	0.103298	0.117324	0.0986668	0.0378287
	PC O-17:0_18:1	1.20447	1.46419	0.911978	0.342018	0.27582	0.0702711	0.0184255	0	0.0110563	1.46942	1.01918	0.610951	0.355237	0.219006	0.173793	0.0906502	0.0654925	0.0415195
	PC O-17:1_18:1	0.318533	0.294223	0.194794	0.0781345	0.041529	0.0248922	0.027554	0.00470993	0.00702652	0.424357	0.277928	0.161466	0.0702562	0.142694	0.0762035	0.0259302	0.0190006	0
	PC O-18:0_16:0	4.79153	3.60392	2.06765	1.31629	0.583318	0.342167	0.159327	0.0977855	0.125506	5.84296	3.86934	2.48766	1.45106	0.766764	0.418664	0.181579	0.125356	0.0705014
	PC O-18:0_18:1	7.54864	6.59946	3.15791	2.03217	1.01766	0.593663	0.288102	0.154547	0.130444	9.33162	6.02112	3.91365	2.53561	1.3507	0.733964	0.269997	0.194438	0.127048
	PC O-18:1_18:2	0.719376	0.317022	0.0609685	0.0236934	0	0	0.0313028	0.0321869	0	0.456247	0.463059	0.21499	0.126637	0.131172	0.0810847	0.067627	0.0313599	0
	PC O-20:0_16:0	0.610216	0.490876	0.260909	0.144559	0.143665	0.0850269	0.0584139	0.0324901	0.0240103	0.827352	0.557492	0.33223	0.202383	0.123961	0.0637575	0.0599534	0.0464346	0.0128926
	PC O-20:0_18:1	1.07081	0.843771	0.44152	0.258586	0.117905	0.0808626	0.0988671	0.0572146	0.0317567	1.4918	0.893282	0.542868	0.305188	0.195096	0.0949395	0.0930618	0.0783945	0.0328565
	PC O-22:0_16:0	0.283738	0.214635	0.118999	0.0711905	0.0821857	0.0554248	0.028528	0.0171801	0	0.327484	0.214736	0.135645	0.0784158	0.12374	0.0687427	0.0272588	0.0142199	0
	PC O-24:0_16:0	0.127674	0.101015	0.0475262	0.072522	0.0333277	0.0234349	0.0114554	0	0	0.141892	0.0996424	0.0963721	0.0959195	0.0655849	0.0321742	0	0	0
	PC O-24:1_16:0	0.556928	0.423245	0.228929	0.132729	0.106102	0.101826	0.0406282	0.0360119	0.0187741	0.726623	0.439392	0.241023	0.148802	0.0876447	0.0953009	0.0438658	0.0363255	0
	PC O-24:2_18:1	0.0857279	0.0637628	0.0678437	0.0402305	0.0209147	0.0129634	0	0	0	0.0916698	0.0552571	0.0563794	0.0515705	0.0210963	0.0196596	0	0	0
	PC O-26:1_16:0	0.175634	0.129781	0.076468	0.0917989	0.033184	0.0371633	0.00816649	0	0	0.232829	0.138785	0.0832504	0.0729943	0.072054	0.0422643	0.0106993	0	0
	PC O-26:1_18:1	0.0438729	0.0520451	0.051026	0.0318015	0.0213227	0.0174866	0	0	0	0.0622326	0.0706651	0.0760406	0.0427395	0.0386453	0.0300657	0	0	0
	PE 14:0_14:0	0.0418712	0.0298527	0.0184466	0	0	0	0	0	0	0.0615118	0.0377884	0.0130223	0	0	0	0	0	0
	PE 14:0_16:0	0.169454	0.101339	0.0643448	0.0365648	0.0482933	0.0209783	0.0109676	0	0	0.302914	0.145689	0.094754	0.0651079	0.0581361	0.0270194	0.00653226	0	0
	PE 14:0_16:1	0.0810078	0.0520029	0.0315938	0.0304417	0.0255421	0.0160695	0.0082085	0.00405367	0	0.159316	0.0504756	0.0380516	0.0290445	0.0239081	0.0122605	0	0	0
	PE 14:0_20:4	0.0367114	0.0216867	0.0252403	0.0184312	0	0	0	0	0	0.0681146	0.0311152	0.0361491	0.0192989	0	0	0	0	0
	PE 15:0_16:0	0.040901	0.0416653	0.025395	0.0317386	0.014688	0.0131773	0.0033984	0.00555045	0.0023651	0.132782	0.0684322	0.0601788	0.0407379	0.0229602	0.016993	0	0	0
	PE 15:0_18:1	0.110386	0.302123	0.0490581	0	0	0	0	0	0	0.0487592	0.113696	0.0275802	0.0160283	0	0	0	0	0
	PE 16:0_16:0	0.311124	0.209308	0.116205	0.0664363	0.0596231	0.0546725	0.0287144	0.012707	0	0.636264	0.30929	0.170708	0.0881276	0.0500033	0.0685822	0.0179039	0	0
	PE 16:0_16:1	1.9312	1.15765	0.657148	0.339094	0.194409	0.111283	0.0591405	0.0597346	0.0284138	3.90986	1.82595	0.896303	0.42901	0.247295	0.138593	0.073806	0.0920571	0.0427179
	PE 16:0_17:1	0.529569	0.313497	0.172887	0.0875736	0.0511051	0.0594046	0.0382742	0.0201704	0.0144158	0.968447	0.490027	0.253282	0.119036	0.0568091	0.0663569	0.0244306	0.0260318	0
	PE 16:0_18:0	0.184254	0.135704	0.0678361	0.0412474	0.0685911	0.0333452	0.0131167	0	0	0.320817	0.177021	0.104881	0.103448	0.0677012	0.0400826	0.00745577	0	0
	PE 16:0_18:1	10.1516	6.98511	3.98692	2.19923	1.26262	0.713355	0.366382	0.162352	0.0977706	19.9938	11.5921	6.19525	2.77651	1.65941	0.798043	0.27307	0.212436	0.0948883
	PE 16:0_20:5	0.177491	0.097922	0.0468325	0.0300488	0.0410546	0.0182931	0.0075172	0	0	0.128328	0.0809528	0.0749478	0.0566508	0.0352073	0.0216531	0	0	0
	PE 16:0_22:6	0.53017	0.319517	0.17721	0.078221	0.0549742	0.0449248	0.042663	0.0165204	0.0153583	0.953744	0.402331	0.167767	0.0978855	0.0576796	0.046375	0.0107017	0.0121312	0
	PE 16:1_16:1	0.147278	0.0881331	0.0461093	0.0267271	0.032044	0.0192534	0.0114432	0	0	0.279824	0.127445	0.0710886	0.0465365	0.0425911	0.0292993	0.00392618	0	0
	PE 16:1_17:1	0.0557888	0.034404	0.0432821	0.0266024	0.0161155	0.0103466	0	0	0	0.1188	0.0573024	0.0454743	0.0298487	0.018428	0	0	0	0
	PE 16:1_18:1	2.24329	1.6499	0.851445	0.447498	0.23485	0.12538	0.0657218	0.0535905	0.0367884	5.00567	2.23208	1.25124	0.544841	0.291164	0.157185	0.0537565	0.106247	0.0415815
	PE 16:1_18:2	0.0796442	0.0497075	0.03025	0.0195191	0.0222284	0.0122422	0.00423446	0	0	0.147027	0.0719192	0.0797201	0.0455497	0.0279394	0.014658	0	0	0
	PE 16:1_20:4	0.0892749	0.0531953	0.0198964	0.0125801	0	0	0	0	0	0.240356	0.11851	0.0590249	0.0401482	0.0327711	0.0210404	0.00340895	0	0
	PE 17:0_18:0	0.0626762	0.0352178	0.0334533	0.0172908	0.0115506	0	0	0	0	0.181765	0.0371069	0	0	0	0	0	0	0
	PE 17:0_18:1	0.248728	0.0333568	0.113971	0.0322214	0.0134033	0.0121691	0	0.00783103	0	1.52122	0.760733	0.419596	0.196542	0.101932	0.0596689	0.0437794	0.0367918	0
	PE 17:1_18:1	0.453489	0.269789	0.161319	0.0889935	0.0490618	0.0400883	0.0381277	0.0203452	0.010008	0.81133	0.411556	0.227987	0.120539	0.0629935	0.0677915	0.0267848	0.0262417	0
	PE 18:0_18:1	7.25084	4.53828	2.3777	1.37724	0.741323	0.436498	0.203383	0.0993696	0.0592524	13.891	6.79209	3.75521	1.75838	0.952303	0.481148	0.153094	0.127877	0.0852929
	PE 18:0_20:4	2.36578	1.54499	0.85129	0.505253	0.261824	0.138959	0.0717341	0.0345762	0.0570833	4.37607	2.19549	1.0915	0.49985	0.289107	0.134928	0.0471419	0.0744624	0.0459069
	PE 18:0_22:5	0.497184	0.322379	0.186369	0.110449	0.0607517	0.0497561	0.0337848	0.0205268	0.0102127	1.09198	0.470115	0.246675	0.127259	0.067606	0.0774031	0.0269428	0.0211682	0
	PE 18:0_22:6	0.936425	0.554814	0.309248	0.183562	0.110992	0.0595376	0.0658991	0.0420824	0.0275062	1.61889	0.762923	0.386813	0.188043	0.102311	0.0535406	0.0433308	0.0340164	0
	PE 18:1_18:1	8.80916	5.31093	2.88966	1.70809	1.01227	0.543131	0.265607	0.131388	0.0752114	0	0	0.0117209	0	0.0121691	0	0	0	0
	PE 18:1_18:2	0.810307	0.498287	0.285393	0.163224	0.0784588	0.0509971	0.0603856	0.0291733	0.0146845	2.01304	0.855341	0.432251	0.19933	0.119365	0.0728586	0.0370848	0.0374355	0.00799515
	PE 18:1_20:1	1.03553	0.682314	0.35882	0.183991	0.0981126	0.0560651	0.0402886	0.0352435	0.0211968	2.50341	1.1749	0.570479	0.253283	0.134041	0.0728658	0.0652464	0.0363531	0.00826032
	PE 18:1_20:2	0.149237	0.205862	0	0	0.0447713	0.0424762	0.0127012	0.00612248	0	1.64743	0.509768	0.423082	0.140072	0.0496959	0.0408209	0	0.0226592	0
	PE 18:1_20:4	1.07747	0.686554	0.417942	0.215386	0.106837	0.057762	0.0638635	0.035285	0.0196116	2.352	1.21412	0.568426	0.228041	0.149294	0.0769244	0.0273616	0.0392491	0.00894918
	PE 18:1_22:1	0.379114	0.213707	0.107738	0.0591104	0.0344574	0.0460996	0.0191086	0.0130613	0	0.777293	0.371556	0.187983	0.0834134	0.0729289	0.0666094	0.0208442	0.00653785	0
	PE 18:1_22:6	0.769171	0.524367	0.284097	0.150623	0.0758971	0.0441612	0.0383857	0.030774	0.0184059	1.39703	0.629892	0.321671	0.165821	0.0923083	0.0773062	0.0323987	0.0251833	0
	PE 18:1_24:1	0.094384	0.057923	0.0701875	0.0345186	0.0200083	0.0116384	0.00317371	0	0	0.203964	0.103172	0.0988089	0.0439414	0.025799	0.0206415	0	0	0
	PE 18:2_18:2	1.52326	0.932973	0.484481	0.272123	0.135749	0.0729067	0.0367564	0.0338095	0.0193264	0.0616989	0	0.0310124	0	0	0	0	0	0
	PE 18:3_18:3	0.0464837	0.0123955	0.0138009	0.00335043	0	0	0	0	0	0.0114382	0.0477534	0.0215308	0.00616366	0	0	0	0	0
	PE 20:0_18:1	0.273103	0.155199	0.0811751	0.0436799	0.0593513	0.0295448	0.0179713	0.00587956	0	0.533645	0.265849	0.139609	0.0570847	0.0839431	0.0441303	0.0146458	0	0
	PE 20:1_22:6	0.0811358	0.0482072	0.0425108	0.0378448	0.0264354	0.00911445	0	0	0	0.190799	0.0867988	0.0696506	0.0284159	0.0249494	0.0101405	0	0	0
	PE 22:0_18:1	0.206847	0.122191	0.0634099	0.0339588	0.0488715	0.0240584	0.00685034	0	0	0.416446	0.191131	0.116796	0.0479147	0.0551925	0.034157	0.00583285	0	0
	PE 22:0_20:4	0.113695	0.063323	0.036017	0.0384302	0.0211615	0.0126587	0.00359328	0	0	0.198019	0.0997139	0.0740332	0.0485695	0.0308529	0.0143209	0	0	0
	PE 24:0_20:4	0.078806	0.0435544	0.0505424	0.0315543	0.0168319	0.00546915	0	0	0	0.135139	0.0694588	0.0855599	0.0380208	0.0196243	0	0	0	0
	PE 24:1_20:4	0.0598891	0.04145	0.0499121	0.0282442	0.0131988	0.00638668	0	0	0	0.115798	0.0527391	0.0624756	0.0327796	0.0171687	0	0	0	0
	PE O-15:1_20:4	0.0372952	0.0337592	0.0269848	0.0182439	0	0	0	0	0	0.114472	0.0491087	0.0363056	0.0110881	0	0	0	0	0
	PE O-16:0_16:0	0.525758	0.250982	0.206291	0.0724417	0.0623596	0.030886	0.0120084	0	0	0.852543	0.392554	0.216086	0.0563098	0.077692	0.0402418	0.01615	0	0
	PE O-16:1_14:0	0.0753508	0.0460709	0.0384747	0.0385245	0.0223366	0.0121916	0	0	0	0.136037	0.0667336	0.0698889	0.0374365	0.00782317	0	0	0	0
	PE O-16:1_16:1	2.5102	1.51928	0.861441	0.537712	0.222426	0.127908	0.0811646	0.0362743	0.0257516	4.26997	2.06034	1.01686	0.451697	0.223386	0.0917833	0.0607184	0.0801039	0.0222651
	PE O-16:1_16:2	0.049326	0.0317556	0.0255861	0.0203889	0.0145339	0.0102025	0	0	0	0.0613593	0.060409	0.040639	0.0289353	0.0108268	0	0	0	0
	PE O-16:1_17:0	0.138494	0.0816561	0.0451993	0.0420948	0.0338911	0.0221927	0.00844837	0	0	0.25938	0.136818	0.0768986	0.0547621	0.0462191	0.0128245	0	0	0
	PE O-16:1_18:1	16.0057	9.32795	5.74669	3.01576	1.78774	0.847167	0.396924	0.161239	0.0873418	25.4481	12.2951	6.45036	2.93914	1.51247	0.572078	0.265402	0.222188	0.126189
	PE O-16:1_18:3	0.269547	0.164957	0.093985	0.0550263	0.0488057	0.0388168	0.0184525	0.00682862	0	0.47457	0.243281	0.118823	0.0494899	0.0490992	0.0350731	0.00381221	0	0
	PE O-16:1_20:3	1.47902	0.918327	0.541192	0.323022	0.181409	0.0784167	0.0484178	0.0456474	0.0252178	3.78181	2.05974	0.566695	0.264487	0.14752	0.0789935	0.0722081	0.0485386	0.0206025
	PE O-16:1_22:2	1.22474	0.703764	0.377948	0.192635	0.110768	0.0540967	0.0404498	0.0269306	0.0174894	2.2656	1.12882	0.503588	0.213559	0.109601	0.0448717	0.0199744	0.0358889	0.00795633
	PE O-16:1_22:6	3.32748	2.25191	1.38092	0.797776	0.41004	0.213183	0.104941	0.044066	0.0505956	6.00569	3.08262	1.54193	0.687294	0.387015	0.129955	0.0628167	0.080607	0.0383772
	PE O-17:1_18:1	0.88994	0.571621	0.317811	0.16719	0.0927699	0.0479299	0.0384935	0.0292534	0.0105964	1.74685	0.881259	0.390489	0.194671	0.0951003	0.0953459	0.0410067	0.0370926	0
	PE O-17:1_20:1	0.249775	0.150072	0.0760157	0.0410498	0.0593431	0.0228048	0.0160513	0.00298669	0	0.437652	0.213377	0.110272	0.0479718	0.0626962	0.0153925	0.00530124	0	0
	PE O-17:1_20:3	0.0923811	0	0	0	0.0314458	0	0	0	0	0.480699	0.236155	0.122894	0.0583507	0.0555161	0.0284149	0.0153636	0.00457351	0
	PE O-17:1_20:4	0.280508	0.168463	0.100699	0.0568015	0.063511	0.0458713	0.0215628	0.00891441	0.0015803	0.501373	0.260254	0.129744	0.0579779	0.0602704	0.0330898	0.0177825	0	0
	PE O-17:1_22:1	0.059291	0.0342215	0.0433256	0.0226504	0.0163507	0.00239519	0	0	0	0.100951	0.0907477	0.0609138	0.0247607	0.0109681	0	0	0	0
	PE O-17:1_22:3	0.137143	0.0971094	0.0471615	0.0398939	0.0379559	0.0181053	0.00714472	0	0	0.264145	0.127832	0.0890683	0.0651213	0.03402	0.0106244	0	0	0
	PE O-17:1_22:4	0.12688	0.0660093	0.041737	0.0221759	0.0273614	0.0146703	0.00628634	0	0	0.215961	0.0975239	0.0483854	0.0406194	0.0163054	0.00936962	0	0	0
	PE O-17:1_22:6	0.215561	0.135028	0.0812061	0.0469841	0.04106	0.029893	0.0163146	0.00899442	0	0.384331	0.185306	0.0961942	0.059055	0.0603521	0.0214864	0.010993	0	0
	PE O-18:0_16:0	0.103891	0.173251	0.0942198	0.0522593	0.0623554	0.0403547	0.0209548	0	0	0.943047	0.27886	0.160379	0.0551028	0.0779363	0.041307	0.00725103	0	0
	PE O-18:1_16:0	0.291089	0.380114	0.075658	0.0635149	0.0380491	0.0297328	0.0170052	0.0057457	0	0.360297	0.270793	0.139538	0.0599734	0.0563836	0.028666	0.016251	0	0
	PE O-18:1_20:5	1.37387	0.932466	0.733288	0.285442	0.14438	0.0944219	0.0248135	0.0304999	0.0134006	2.31726	1.10753	0.780911	0.161091	0.0613988	0.0218014	0.0420867	0	0
	PE O-18:1_22:1	0.258476	0.139225	0.0727035	0.0389155	0.043812	0.0191937	0.0115024	0	0	0.344027	0.189226	0.0956997	0.0375809	0.0503011	0.0209322	0	0	0
	PE O-18:1_22:2	0.521751	0.295903	0.144254	0.0787053	0.0444891	0.041617	0.0257799	0.0119693	0	0.849901	0.412013	0.186865	0.0769964	0.0608873	0.0396019	0.021927	0.00561028	0
	PE O-18:1_22:3	0.446604	0.225017	0.120757	0.0638976	0.0494548	0.0406785	0.0221714	0.0110136	0	0.642844	0.313042	0.140744	0.0688197	0.0482783	0.033264	0.0143195	0	0
	PE O-18:1_22:6	2.60147	1.56049	0.863808	0.496254	0.239353	0.119972	0.0635885	0.051666	0.0359005	4.16216	2.02816	0.927975	0.397809	0.205109	0.0751182	0.0379135	0.0568077	0.0433667
	PE O-18:2_17:1	0.211997	0.137424	0.0780578	0.0475513	0.0513744	0.0384876	0.0247858	0.00983028	0	0.437087	0.225512	0.110329	0.0571983	0.0631865	0.0301464	0.0165207	0	0
	PE O-18:2_18:1	6.6896	4.35745	2.29648	1.12355	0.585548	0.299073	0.13591	0.0573435	0.0836493	9.64031	5.11005	2.72332	1.15041	0.558738	0.196967	0.0902536	0.0749256	0.0830884
	PE O-18:2_22:6	1.21935	0.83744	0.479211	0.249484	0.131721	0.0725259	0.0365449	0.0407456	0.0244815	2.30748	1.16523	0.55926	0.244387	0.133525	0.0674833	0.0622853	0.045595	0.0109589
	PE O-18:2_24:6	0.161639	0.11111	0.0500872	0.0291353	0.0386095	0.0178301	0.00864371	0	0	0.210212	0.101158	0.0529267	0.0519955	0.0373392	0.00915749	0	0	0
	PE O-22:2_22:6	0.0559268	0.0348742	0.0374104	0.0223647	0.00936797	0.00410491	0	0	0	0.0868005	0.0794608	0.034032	0.0173188	0.00444401	0	0	0	0
	PE O-24:1_18:1	0.0386266	0.0415149	0.0269825	0.0122871	0	0	0	0	0	0.0940284	0.0474251	0.0301836	0.0116527	0	0	0	0	0
	PE O-24:2_20:3	0.0263732	0.0328197	0.018024	0.00220932	0.00681734	0	0	0	0	0.076791	0.055084	0.020667	0.0102871	0	0	0	0	0
	PE P-18:0_18:1	6.99453	4.23999	2.04827	1.2029	0.599729	0.292923	0.134333	0.0600511	0.0461654	10.0829	5.07046	2.65788	1.18429	0.580087	0.211278	0.0978377	0.080092	0.0890548
	PE P-18:0_20:4	2.64326	1.83055	0.939705	0.564893	0.314561	0.134515	0.0625115	0.0401658	0.0430616	5.30098	2.44558	1.31188	0.512225	0.323654	0.111448	0.057749	0.0510325	0.0341734
	PG 14:0_16:0	0.139514	0.16495	0.0428998	0.0221319	0.0178213	0.00342897	0	0	0	0.114824	0.106749	0.0609287	0.0271737	0	0	0	0	0
	PG 14:0_18:1	0.679446	0.302103	0.14135	0.0592271	0.0575156	0.0357015	0.0219437	0	0	0.611352	0.309449	0.142331	0.116891	0.0975927	0	0	0	0
	PG 16:0_16:0	0.245798	0.12573	0.138195	0.0484721	0.0300945	0.0208191	0.00619146	0	0	0.261812	0.331307	0.143219	0.0652705	0.0386905	0.0170134	0	0	0
	PG 16:0_16:1	0.193522	0.106193	0.0326782	0.0674316	0.0347669	0	0	0	0	0.287757	0.132299	0.0892031	0.0726133	0.026529	0.0215736	0	0	0
	PG 16:0_18:1	1.86108	0.645261	0.424588	0.163012	0.0184127	0.0558367	0	0.0141873	0.0222684	0.480868	0.527392	0	0.0686176	0.0288364	0	0.0298391	0.0173666	0
	PG 16:0_22:6	0.130755	0.125123	0.0518122	0.0261295	0.00563202	0	0	0	0	0.096193	0.0896516	0.04946	0.0125215	0	0	0	0	0
	PG 16:1_18:1	1.20438	0.547768	0.224886	0.110731	0.0801408	0.0503911	0.031409	0.0179838	0	1.16479	0.525282	0.251269	0.143063	0.073371	0.0980401	0.0379975	0.0215594	0
	PG 16:1_18:2	0.133669	0.0945975	0.023793	0.0120482	0.00665777	0	0	0	0	0.0501907	0.0908044	0.0443014	0.0228212	0	0	0	0	0
	PG 18:0_18:1	0.725719	0.486716	0.216006	0.105152	0.0938907	0.0534834	0.0198096	0.0181556	0	0.65952	0.362215	0.183665	0.144491	0.0492541	0.0430111	0.0118734	0	0
	PG 18:1_18:2	0.50961	0.24787	0.105207	0.0521906	0.0653612	0.0318378	0.012154	0.00825619	0	0.538291	0.266785	0.131392	0.101568	0.0853943	0.0479226	0.0225501	0.00781211	0
	PG 18:1_22:6	0.643028	0.31743	0.135335	0.0625992	0.078233	0.0377923	0.023471	0.015108	0	0.557468	0.279649	0.111498	0.0914935	0.0919075	0.0377323	0.0058959	0	0
	PI 16:0_18:1	4.93164	3.2365	2.32336	1.15485	0.617954	0.312603	0.195627	0.131291	0.0867178	12.4177	6.75407	3.81266	1.75184	0.85755	0.429459	0.18813	0.255638	0.131498
	PI 16:0_18:2	1.75649	0.925841	0.902903	0.342602	0.207567	0.127646	0.0903577	0.0363392	0.00616483	1.87867	0.824033	0.432455	0.235057	0.177739	0.12884	0.0605283	0.0539147	0
	PI 18:0_20:3	8.01188	5.29904	3.9356	2.1241	1.19538	0.659526	0.359776	0.156808	0.0873633	22.6087	12.3516	7.52018	3.28125	1.74185	0.799985	0.335239	0.339528	0.218106
	PI 18:0_20:4	5.44538	3.55647	2.86856	1.45834	0.726971	0.370945	0.204925	0.148697	0.129948	12.3861	7.51952	4.0071	1.80927	0.985582	0.460965	0.183131	0.335146	0.133477
	PI 18:0_22:5	0.356152	0.556664	0.273654	0.17176	0.0810028	0.042114	0.0241787	0.00465968	0	0.780237	0.456445	0.268963	0.173053	0.123338	0.0466904	0.0152006	0	0
	PS 16:0_16:1	0.664896	0.35358	0.172279	0.100971	0.131176	0.0578446	0.0376729	0.0200315	0.00762989	1.07095	0.4771	0.258078	0.128071	0.102977	0.0955832	0.0364127	0.0129221	0
	PS 16:0_18:1	5.2832	3.04836	1.58824	0.901392	0.48758	0.239489	0.126659	0.0670354	0.113919	8.65891	4.88379	2.71656	1.29829	0.70803	0.352443	0.151248	0.197691	0.103041
	PS 16:0_22:6	0.137983	0.0898437	0.0793362	0.043278	0.0106535	0.0101592	0	0	0	0.214635	0.0908935	0.113789	0.0656827	0.0338199	0	0	0	0
	PS 16:1_18:1	0.690236	0.39429	0.201585	0.11154	0.0798975	0.0791734	0.0511642	0.0213776	0.0071313	1.24479	0.54091	0.287947	0.137473	0.0857412	0.100961	0.0416803	0.0216525	0
	PS 17:1_18:1	0.417854	0.108574	0.0682136	0.0870877	0.0493725	0.0249715	0.00987692	0.00322927	0	0.470504	0.167195	0.103674	0.0828076	0.0663625	0.0351488	0.00638327	0	0
	PS 18:0_18:1	7.48493	4.06171	2.21803	2.05775	0.787854	0.394027	0.218467	0.106313	0.069922	13.2118	6.987	3.97388	2.02832	1.23447	0.599312	0.253437	0.164606	0.165873
	PS 18:0_20:3	0.63342	0.320962	0.183707	0.119136	0.106798	0.0500997	0.0387187	0.0202089	0.00923941	0.783715	0.356397	0.226478	0.183514	0.0696001	0.0692024	0.0338412	0.0210679	0
	PS 18:0_20:4	0.851562	0.456861	0.245902	0.160184	0.090888	0.0960562	0.0520858	0.0425854	0.0371853	1.4392	0.74711	0.372928	0.199743	0.122974	0.0629693	0.0559365	0.0517538	0
	PS 18:0_22:6	1.21171	0.674613	0.288617	0.188881	0.111546	0.0916522	0.0892773	0.0363069	0.0270514	2.16138	1.05	0.519249	0.25442	0.158644	0.110565	0.0706037	0.0532348	0
	PS 18:1_18:1	3.83876	2.23777	1.1834	0.693497	0.357972	0.180482	0.154217	0.0734487	0.0846383	7.73849	3.39751	1.89464	0.981844	0.528449	0.260169	0.112969	0.129432	0.0876339
	PS 18:1_18:2	0.582731	0.341958	0.118599	0.0722358	0.0656417	0.0340344	0.0213915	0.00840308	0	0.422641	0.367094	0.185958	0.0645981	0.0662426	0.0499004	0.019434	0	0
	PS 18:1_20:1	1.84383	0.681305	0.356799	0.232521	0.141524	0.0771787	0.0862421	0.0594224	0.0246197	2.51312	1.42886	0.803724	0.423044	0.249648	0.132455	0.0526765	0.0726162	0.0467849
	PS 18:1_20:3	1.72458	1.46327	0.970072	0.615147	0.444978	0.284667	0.15792	0.0698995	0.113421	1.967	1.37377	0.88353	0.49746	0.326945	0.188718	0.068465	0.129121	0.062701
	PS 18:1_20:4	0.24353	0.14244	0.100525	0.0956666	0.0546575	0.0298614	0.0142132	0	0	0.45154	0.0539035	0	0.114798	0.0621355	0.0221438	0	0	0
	PS 18:1_22:1	1.12149	0.686478	0.342812	0.115905	0.0689085	0	0.0498485	0.0437303	0.0386427	2.23832	1.19253	0.622217	0.324906	0.182364	0.139151	0.0696553	0.0805498	0.0265294
	PS 18:1_22:6	0.373235	0.194459	0.10788	0.103084	0.0709213	0.0385885	0.0189017	0.00357706	0	0.922183	0.276847	0.13662	0.103185	0.0867358	0.0365763	0.00794339	0	0
	PS 24:0_18:1	0.403491	0.217302	0.0822753	0.0889242	0.0829694	0.0251517	0.0290446	0.0164543	0	0.781201	0.450978	0.247124	0.112002	0.121142	0.0803541	0.0332792	0.0229071	0
	PS O-16:0_16:1	0.184904	0.0962565	0.0801866	0.0165973	0.0210663	0.0221276	0	0	0	0.285753	0.128976	0.0785614	0.076532	0.0398357	0.030424	0	0	0
	PS O-16:1_18:1	0.12935	0.0588628	0.0398844	0.039969	0.0278023	0.00852811	0	0	0	0.176814	0.137065	0.0925873	0.0476067	0.0216611	0	0	0	0
	PS O-18:0_18:1	0.691567	0.344562	0.205776	0.102547	0.0892736	0.0457485	0.0223832	0.0187922	0	1.2394	0.659826	0.359603	0.181328	0.115408	0.129193	0.0364267	0.0442576	0
	SM d34:1	22.7155	11.3928	6.09323	3.16423	1.37907	0.847996	0.419321	0.202342	0.113592	28.5374	14.9961	7.47507	4.1999	2.17126	1.05637	0.384794	0.305408	0.246442
	SM d34:2	1.52868	0.759084	0.353186	0.183577	0.0864457	0.0903207	0.0680908	0.0295212	0.0147036	2.05795	0.936228	0.48147	0.249822	0.131455	0.176377	0.060032	0	0
	SM d36:1	3.45588	1.87229	0.971291	0.474698	0.219383	0.138238	0.105662	0.0832778	0.0502289	4.85322	2.4944	1.25335	0.679078	0.369394	0.291485	0.142083	0.146782	0.0203339
	SM d36:2	0.823038	0.471361	0.234131	0.128883	0.0637644	0.0705895	0.0460061	0.0270529	0	1.33039	0.69292	0.351854	0.199196	0.269497	0.145985	0.0216998	0	0
	SM d42:1	3.25736	1.57615	0.859629	0.403609	0.197508	0.116962	0.0848425	0.0656556	0.0410084	5.01008	2.4756	1.2122	0.61813	0.290634	0.157542	0.160574	0.103726	0.0433521
	SM d42:2	4.27179	2.08643	1.13535	0.551638	0.254415	0.159512	0.114358	0.0907644	0.0591148	5.77402	2.97889	1.5681	0.830649	0.453443	0.216362	0.130626	0.155037	0.0608032
	SM d32:1	1.17111	0.622795	0.310312	0.154795	0.0879886	0.0886028	0.0448684	0.0317177	0.00701968	1.59298	0.793129	0.388565	0.212953	0.315834	0.142241	0.0498893	0	0
	SM d32:2	0.101911	0.069877	0.0498506	0.0322905	0	0	0	0	0	0.175659	0.0969945	0.0624871	0	0	0	0	0	0
	SM d33:1	1.07301	0.543113	0.263435	0.142167	0.133184	0.0949605	0.053198	0.0310244	0.00619306	1.50741	0.736849	0.381977	0.21409	0.268617	0.159876	0.0684695	0	0
	SM d35:1	0.439267	0.240373	0.0855256	0.0858157	0.0492957	0.0419525	0.0167662	0	0	0.615589	0.338212	0.154322	0.168661	0.111128	0.0633377	0.0139671	0	0
	SM d40:1	1.62717	0.846221	0.426729	0.233493	0.118171	0.0695918	0.0670767	0.0427055	0.0221933	2.37802	1.09573	0.554087	0.296394	0.171948	0.131332	0.0687378	0.0613732	0
	SM d40:2	0.437507	0.263348	0.155824	0.079996	0.105531	0.0405762	0.0334661	0.0233922	0.00408932	0.738938	0.372384	0.228785	0.176523	0.0583324	0	0	0	0
	SM d41:1	0.570874	0.267851	0.150619	0.0833414	0.0724048	0.0585539	0.0276166	0.0109497	0	0.924948	0.438048	0.232723	0.238046	0.158197	0.088692	0.0341032	0	0
	SM d41:2	0.521534	0.462539	0.234356	0.119073	0.0678846	0.0404807	0.0231168	0.00445341	0	0.663654	0.285965	0.215094	0.134604	0.114586	0.0588455	0	0	0

## Sheet: Fig. 6 (2)
	Dual extraction	Replicate	1	2	3	1	2	3	1	2	3	1	2	3	1	2	3	1	2	3	1	2	3
		Number of cells	1000000	1000000	1000000	500000	500000	500000	250000	250000	250000	62500	62500	62500	31250	31250	31250	7813	7813	7813	3906	3906	3906
		Nucleic Acid (ng/uL)		810.815	1365.53	764.588	414.564	424.026	103.045	102.199	668.168	44.705	72.098	47.079	10.495	39.882	32.513	18.347	13.592	23.003	11.063	7.599	7.484
		Average nucleic Acid (ng/uL)		1088.17			534.393			291.137			54.6273			27.63			18.314			8.71533					Total RNA < 1 ug, required to perform a qPCR
	1/RNA	cDNA		0.00123333	0.000732316	0.00130789	0.00241217	0.00235835	0.0097045	0.00978483	0.00149663	0.0223689	0.01387	0.0212409	0.0952835	0.025074	0.0307569	0.0545048	0.0735727	0.0434726	0.0903914	0.131596	0.133618
	1000*(1/RNA)	RNA for 1 ug		1.233	0.732	1.308	2.412	2.358	9.704	9.785	1.497	22.369	13.87	21.241	95.283	25.074	30.757	54.505	73.573	43.473	90.391	131.596	133.618				Total RNA > 0,1 ug, required to perform a qPCR
	10-(1000*(1/RNA))	H2O to 10 ul		8.767	9.268	8.692	7.588	7.642	0.296	0.215	8.503	-12.369	-3.87	-11.241	-85.283	-15.074	-20.757	-44.505	-63.573	-33.473	-80.391	-121.596	-123.618
	1.8 to 2.0	A260/A280		2.116	2.102	2.074	2.102	2.08	2.132	2.057	2.074	1.86	1.914	2.044	4.488	1.715	1.73	1.724	1.832	1.69	1.671	1.645	1.848
	<2.0 to 2.2	A260/A230		0.593	2.026	1.633	0.816	1.968	0.152	0.184	2.067	1.21	1.249	0.121	0.011	0.235	0.47	0.263	0.063	0.295	0.181	0.251	0.036
		A260		20.27	34.138	19.115	10.364	10.601	2.576	2.555	16.704	1.118	1.802	1.177	0.262	0.997	0.813	0.459	0.34	0.575	0.277	0.19	0.187
		A280		9.579	16.242	9.218	4.93	5.097	1.208	1.242	8.054	0.601	0.942	0.576	0.058	0.581	0.47	0.266	0.185	0.34	0.165	0.115	0.101
	Dual vs. direct extraction
	Dual extraction	Number of cells	1000000	500000	31250	7813	Direct extraction	Number of cells	1000000	500000	31250	7813
		Nucleic Acid (ng/uL)	1365.53	424.026	32.513	23.003		Nucleic Acid (ng/uL)	747.395	567.293	11.948	2.785
	1/RNA	cDNA	0.000732316	0.00235835	0.0307569	0.0434726	1/RNA	cDNA	0.00133798	0.00176276	0.083696	0.359066
	1000*1/RNA	RNA for 1 ug	0.732	2.358	30.757	43.473	1000*1/RNA	RNA for 1 ug	1.33798	1.76276	83.696	359.066
	10-(1000*1/RNA)	H2O to 10 ul	9.268	7.642	-20.757	-33.473	10-(1000*1/RNA)	H2O to 10 ul	8.66202	8.23724	-73.696	-349.066
	1.8 to 2.0	A260/A280	2.102	2.08	1.73	1.69	1.8 to 2.0	A260/A280	2.086	2.111	1.565	2.041
	<2.0 to 2.2	A260/A230	2.026	1.968	0.47	0.295	<2.0 to 2.2	A260/A230	1.757	2.034	0.045	0.007
		A260	34.138	10.601	0.813	0.575		A260	18.685	14.182	0.299	0.07
		A280	16.242	5.097	0.47	0.34		A280	8.958	6.719	0.191	0.034
						Total RNA > 1 ug, required to perform a qPCR
						Total RNA > 0,1 ug, required to perform a RNAseq

## Sheet: Fig. 7 and 8 (Good)
								Name	Relative lipid quantification (Analyte peak area/ISTDs peak area)
	Detected ions using LC-TIMS-MS in ESI+ with the optimized dual extraction method.								CT						MyD88-KO						Average CV CT vs. MyD88-KO								DOWN regulated			SIGNIFICANT			UP regulated
	Lipid class	Name	Ion type	Measured m/z	Retention time (min)	CCS (Å2)			Replicate 1			Replicate 2			Replicate 1		Replicate 2				Group	CT	MyD88-KO		Name	Log(FC)	TSTUDENT		-LOG2(FC)	-LOG10(P-value)	Name	-LOG2(FC)	-LOG10(P-value)	Name	-LOG2(FC)	-LOG10(P-value)	Name
	CER	Cer t22:3_21:1;(2OH)	[M+H]+	690.6	8.83	285.7		Cer d18:1_14:0	0.0558872	0.0615419	0.0634672	0.0412113	0.0451781	0.052527	0.0257499	0.0544783	0.0638291	0.0606172	0.051407		Cer	19.336	25.6091		Cer d18:1_14:0	-0.0575898	0.793664		-1.6954	2.56828	LPE 20:3	-0.95851	2.80502	Cer d18:1_20:0	1.29134	3.46357	LPC 19:0 SN2
		Cer d18:1_14:0	[M+H]+	510.483	12.79	250		Cer d18:1_16:0	0.647666	0.783096	0.61833	0.557846	0.564539	0.544582	0.813578	0.701623	0.791543	0.636987	0.67163		Cholesterol	11.9068	29.5688		Cer d18:1_16:0	0.2234	0.0680586		-1.63826	2.85693	LPE 22:1	-0.94427	3.2867	PI 18:1_18:1	1.19311	4.74384	PC 18:0_18:1
		Cer d18:1_16:0	[M+H]+, [M+K]+, [M+H-H2O]+, [M+Na]+, [M+H]+, [M+Na]+	538.519	13.82	257.6		Cer d18:1_18:0	0.0216781	0.0267962	0.0595422	0.0560737	0.0472893	0.0446527	0.0647014	0.0551629	0.0472734	0.0489709	0.0566074		FAHFA	20.6656	12.6575		Cer d18:1_18:0	0.354108	0.132539		-1.05208	2.67023	PA 16:0_16:0	-0.93198	1.45603	PC 29:0	1.25755	4.93024	PC 18:0_20:1
		Cer d18:1_16:0 d7	[M+H]+, [M+K]+, [M+K]+, [M+Na]+, [M+H-H2O]+	545.563	13.78	258.6		Cer d18:1_20:0	0.11764	0.167719	0.139532	0.177827	0.20262	0.18037	0.0414954	0.0955611	0.117207	0.0761213	0.092309		HexCer	9.35074	21.0803		Cer d18:1_20:0	-0.958511	0.00156668		-1.13207	2.75917	PA 16:0_18:1	-0.93051	2.196	PE 32:1	1.4698	1.95458	PC 33:0
		Cer d18:1_18:0	[M+H]+	566.55	14.73	264.2		Cer d18:1_22:0	0.304688	0.351013	0.288028	0.303777	0.289332	0.291449	0.269255	0.277698	0.296449	0.253055	0.239813		LPA		11.1708		Cer d18:1_22:0	-0.189247	0.0241418		-1.36081	1.32019	TG 12:0_16:1_18:2	-0.87197	1.50441	PE 40:7	1.04286	5.17822	PC 38:3
		Cer d18:1_20:0	[M+H]+	594.638	15.52	269.7		Cer d18:1_22:1	0.055293	0.0529034	0.0481061	0.0484491	0.0967869	0.0484631	0.066404	0.0283874	0.0610217	0.063216	0.051475		LPC	27.5207	26.2543		Cer d18:1_22:1	-0.108677	0.693427		-2.26213	1.76694	TG 18:0_18:1_20:4	-0.86965	4.89612	Cer d18:1_24:1	1.39081	6.97107	PC 40:1
		Cer d18:1_22:0	[M+H]+, [M+Na]+, [M+K]+, [M+H-H2O]+	622.613	16.3	276.3		Cer d18:1_23:0	0.0565303	0.0616828	0.0550593	0.0600402	0.105462	0.0550586	0.0641545	0.0543774	0.173898	0.0554378	0.0580411		LPE	26.4568	40.7454		Cer d18:1_23:0	0.306604	0.555372					-0.86122	2.88192	PE 38:5	1.40281	4.1152	PC 40:2
		Cer d18:1_22:1	[M+H]+	620.598	15.71	272.6		Cer d18:1_24:0	1.10435	1.28177	1.16126	0.992702	0.931243	1.2394	1.4206	1.29554	1.19426	1.01391	0.987993		LPS	10.9433	21.7628		Cer d18:1_24:0	0.0802878	0.54035					-0.7892	4.24261	LPA 18:0 SN1	2.09847	3.70692	PC 42:1
		Cer d18:1_23:0	[M+H]+, [M+Na]+	636.627	16.64	279.8		Cer d18:1_24:1	0.831334	0.91139	0.803866	0.693819	0.719637	0.785381	0.470521	0.411814	0.473585	0.373886	0.434419		MG	9.35074	21.0803		Cer d18:1_24:1	-0.869653	1.27022e-05					-0.76026	4.79583	PC 31:0	1.45197	3.61009	PC 42:2
		Cer d18:1_24:0	[M+H]+, [M+H-H2O]+	650.644	16.97	282.3		Cer d18:1_24:2	0.139724	0.109015	0.035472	0.117499	0.109445	0.0526254	0.0976841	0.108558	0.113511	0.0963818	0.114299		PA		27.6258		Cer d18:1_24:2	0.175076	0.505064					-0.7239	1.73599	HexCer d14:2_28:0	1.43447	2.07398	PC 44:2
		Cer d18:1_24:1	[M+H]+, [M+Na]+, [M+H-H2O]+, [M+K]+	648.628	16.39	279.5		Cer d18:2_16:0	0.0673233	0.0495802	0.0540028	0.0488092	0.0580112	0.0530026	0.0903448	0.0533509	0.0907451	0.0814348	0.037597		PC	22.6236	20.1243		Cer d18:2_16:0	0.358982	0.224438					-0.70341	4.30559	PC 34:3	1.67496	8.57691	PC O-16:0_16:0
		Cer d18:2_24:1	[M+H]+	646.613	15.98	276.1		Cer d18:2_24:1	0.081357	0.0770913	0.0885028	0.0690412	0.0544882	0.0511062	0.0848345	0.0752768	0.0823878	0.150749	0		PC-O	41.5182	27.0993		Cer d18:2_24:1	0.162644	0.749361					-0.65967	3.00208	TG 8:0_8:0_10:0	2.0721	5.61213	PC O-16:0_18:1
	HexCER	HexCer d18:1_16:0	[M+H]+, [M+Na]+, [M+K]+, [M+Na]+	700.571	12.74	283.5		Cer t22:3_21:1;(2OH)	0.264006	0.226187	0.259875	0.329417	0.382958	0.345412	0.106952	0.0847915	0.238163	0.313409	0.276871		PE	23.9821			Cer t22:3_21:1;(2OH)	-0.562411	0.109115					-0.63509	1.48014	TG 11:0_16:3_32:3	1.90673	4.58714	PC O-16:2_18:0
	LPC	LPC 16:0 SN1	[M+H]+, [M+Na]+	496.34	5.36	232		Cholesterol	2.01891	1.57572	1.9402	1.50979	2.07505	1.95852	1.28044	1.05899	1.96998	2.31786	2.3382		PE-O	28.9333	21.6139		Cholesterol	-0.0422391	0.857818					-0.56179	4.08588	PC 14:0_16:0	1.97264	1.45507	PC O-18:0_16:0
		LPC 17:0 d5 SN1	[M+H]+	515.387	6.11	236.2		FAHFA 16:0/18:2	11.3552	9.64364	10.6107	9.14611	10.2162	9.90711	7.5422	7.46886	6.9254	7.6655	7.8079		PE-P	25.6741	8.47226		FAHFA 16:0/18:2	-0.43949	0.000118103					-0.55458	3.15763	TG 8:0_10:0_10:0	1.88985	4.76582	PC O-18:0_18:1
		LPC 17:0 d5 SN2	[M+H]+	515.386	5.76	236.7		FAHFA 18:0/18:2	0.0928737	0.100205	0.120192	0	0.0821516	0.131168	0.0536044	0.0432257	0.0789977	0.082361	0.0931517		PG	17.7999	34.4615		FAHFA 18:0/18:2	-0.320778	0.435701					-0.54082	2.92952	PS 18:1_20:3	2.32163	3.44245	PC O-18:0_20:4
		LPC 17:0 SN1	[M+H]+	510.354	6.12	235.7		FAHFA 18:0/20:2	14.0306	12.7964	13.1932	13.2425	15.3672	12.8576	9.75972	10.8103	9.37651	8.80159	10.4091		PI	21.6519	17.845		FAHFA 18:0/20:2	-0.46614	6.42366e-05					-0.47964	3.74017	SM d18:1_24:1	2.30064	5.01524	PC O-18:1_18:1
		LPC 18:0 SN1	[M+H]+	524.371	6.89	239.3		HexCer d14:2_28:0	0.241267	0.251297	0.235986	0.229104	0.209876	0.260642	0.11023	0.105415	0.243523	0.132614	0.128802		PS	19.444	21.8158		HexCer d14:2_28:0	-0.723897	0.0183656					-0.46614	4.19222	FAHFA 18:0/20:2	1.27524	2.94762	PC O-18:1_20:4
		LPC 18:0 SN2	[M+H]+	524.371	6.53	240.3		HexCer d18:1_16:0	0.27686	0.277923	0.222108	0.245839	0.236792	0.270864	0.340321	0.347198	0.308088	0.370249	0.331951		SM	31.279	20.6114		HexCer d18:1_16:0	0.412811	0.000209689					-0.46143	2.47493	PE 18:1_18:1	1.6742	3.02226	PC O-31:0
		LPC 18:1 SN1	[M+H]+	522.355	5.77	234.4		HexCer d40:1	0.187334	0.221252	0.181465	0.183401	0.154229	0.229445	0.112677	0.108898	0.178114	0.170627	0.162119		TG	19.9406	27.5679		HexCer d40:1	-0.396739	0.0382428					-0.44574	2.13819	PE O-18:2_18:1	1.40934	3.87855	PC O-33:1
		LPC 18:1 SN2	[M+H]+	522.355	5.47	236.1		HexCer d42:1	0.48878	0.656918	0.598114	0.581772	0.568177	0.628478	0.364412	0.393517	0.545929	0.670272	0.5985		TG-O	143.288	96.105		HexCer d42:1	-0.190215	0.302595					-0.43949	3.92774	FAHFA 16:0/18:2	2.503	4.98797	PC O-34:0
		LPC 18:2 SN1	[M+H]+	520.339	4.89	229		LPA 18:0 SN1	0	0	0	0	0	0	0.645553	0.653601	0.581844	0.517968	0.494351						LPA 18:0 SN1	-0.789203	5.71991e-05					-0.43362	1.33398	PC 22:6_20:4	3.09404	2.43302	PC O-35:1
		LPC 19:0 SN1	[M+H]+	538.387	7.68	243.1		LPC 16:0 SN1	0.235452	0.200256	0.173287	0.198716	0.228536	0.359606	0.42947	0.59861	0.232123	0.301055	0.292378						LPC 16:0 SN1	0.672247	0.104689					-0.43297	2.13389	PI 16:0_20:4	2.52879	2.14199	PC O-36:0
		LPC 19:0 SN2	[M+H]+	538.388	7.36	242.8		LPC 17:0 SN1	0.0812537	0.0830991	0.0679086	0.0999398	0.10653	0.102628	0.0475344	0.0619062	0.134406	0.146823	0.163696						LPC 17:0 SN1	0.297286	0.437864					-0.39674	1.41745	HexCer d40:1	3.01739	5.68403	PC O-36:1
		LPC 20:1 SN1	[M+H]+	550.386	7.23	241.1		LPC 18:0 SN1	2.67468	2.18812	1.85994	1.56068	1.85827	2.18745	2.3457	2.90118	2.96313	3.23004	3.26249						LPC 18:0 SN1	0.517027	0.00385986					-0.36123	2.33376	TG 14:0_15:0_16:0	1.91206	6.54782	PC O-36:4
		LPC 20:3 SN1	[M+H]+	546.355	5.47	232.5		LPC 18:0 SN2	0.137239	0.108171	0.100888	0.123327	0.141813	0.157324	0.174581	0.206697	0.197251	0.208522	0.23919						LPC 18:0 SN2	0.679796	0.000406743					-0.32038	2.12192	TG 14:0_14:0_16:0	4.02419	5.57396	PC O-37:1
		LPC 20:4 SN1	[M+H]+	544.339	4.91	231.5		LPC 18:1 SN1	0.244051	0.217604	0.206094	0.30409	0.323759	0.306202	0.419403	0.461634	0.302782	0.327689	0.360485						LPC 18:1 SN1	0.487916	0.0184661					-0.32003	2.36244	SM d41:2	1.13113	3.44947	PC O-38:1
		LPC 22:4 SN1	[M+H]+	572.369	6.11	238.2		LPC 18:1 SN2	0.10376	0.0465384	0.0406455	0.055864	0.0466487	0.0538959	0.0418293	0.0517297	0.0535483	0.0539566	0.0525758						LPC 18:1 SN2	-0.190586	0.49064					-0.31847	3.95492	TG 15:0_16:0_16:0	2.0854	4.05686	PC O-38:2
		LPC 22:5 SN1	[M+H]+	570.356	5.3	235		LPC 18:2 SN1	0.0581098	0.0475793	0.0245591	0.018898	0.023633	0.133253	0.022157	0.0924825	0.0136696	0.0181419	0.00839382						LPC 18:2 SN1	-0.719824	0.415875					-0.31431	3.28525	TG 16:0_16:0_17:0	2.98856	1.80173	PC O-38:3
		LPC 22:6 SN1	[M+H]+	568.34	4.89	234		LPC 19:0 SN1	0.104497	0.0875356	0.0872201	0.0948632	0.0963716	0.101866	0.0407618	0.143325	0.135016	0.16935	0.16935						LPC 19:0 SN1	0.463782	0.202647					-0.28977	2.22813	TG 14:0_16:0_16:0	1.84844	1.49964	PC P-18:0_20:4
		LPC 24:0 SN1	[M+H]+	608.465	11.29	260.6		LPC 19:0 SN2	0.017572	0.0150675	0.0329884	0.00984068	0.0138926	0.0189233	0.0440449	0.0422712	0.0444088	0.0467868	0.0433483						LPC 19:0 SN2	1.29134	0.000343902					-0.26413	2.10828	TG 16:0_16:0_16:0	2.19931	4.95523	PC O-40:1
		LPC 24:1 SN2	[M+H]+	606.448	10.19	255.3		LPC 20:1 SN1	0.0632524	0.0425576	0.0438165	0.0631034	0.0632261	0.0550873	0.0595831	0.059451	0.0710692	0.0613681	0.0722833						LPC 20:1 SN1	0.230915	0.0848142					-0.24714	1.51978	TG 15:0_16:0_16:1	1.57426	3.516	PC O-40:2
	LPE	LPE 17:0 d5 SN1	[M+H]+	473.34	6.28	219.6		LPC 20:3 SN1	0.028008	0.0205821	0.0189774	0.0310329	0.0406317	0.0334474	0.0461807	0.0506007	0.0304594	0.0356859	0.0342752						LPC 20:3 SN1	0.454611	0.0663459					-0.24267	1.77517	PE 16:0_18:1	1.14868	2.83946	PC O-40:5
		LPE 18:0	[M+H]+	482.324	7.06	223.4		LPC 20:4 SN1	0.0399627	0.0520615	0.0395397	0.0407379	0.0706876	0.0643174	0.0358957	0.04517	0.0438559	0.0541594	0.0428616						LPC 20:4 SN1	-0.206459	0.310289					-0.19134	1.32609	TG 18:0_18:0_18:2	1.59599	4.62325	PC O-40:6
	LPS	LPS 17:1	[M+H]+	510.285	4.15	221.9		LPC 22:4 SN1	0.0656774	0.0538564	0.0504499	0.0672014	0.0691757	0.0769081	0.0305861	0.0407008	0.0622828	0.068312	0.0710838						LPC 22:4 SN1	-0.226604	0.341692					-0.19017	1.51474	TG 15:0_16:0_18:1	2.80154	2.45723	PE 16:0_22:4
	PC	PC 14:0_14:0	[M+H]+	678.506	11.57	275.8		LPC 22:5 SN1	0.0639438	0.0511681	0.021688	0.0778165	0.0847089	0.0352375	0.0492317	0.0583578	0.0610394	0.0263266	0.0326278						LPC 22:5 SN1	-0.292848	0.422118					-0.18925	1.61723	Cer d18:1_22:0	1.79826	6.72832	PE 18:0_20:3
		PC 14:0_16:0	[M+H]+, [M+Na]+	706.538	12.67	281.9		LPC 22:6 SN1	0.037598	0.0471383	0.0336152	0.0568031	0.0725236	0.0579918	0.0364253	0.110774	0.0420495	0.051045	0.0478622						LPC 22:6 SN1	0.17791	0.667614					0.14173	1.38494	SM d41:1	1.15023	5.29859	PE O-16:1_20:4
		PC 14:0_17:0	[M+H]+	720.552	14.63	280.7		LPC 24:0 SN1	0.0377867	0.0171344	0.0243956	0.029282	0.028518	0.0303324	0.0248431	0.0335795	0.0361726	0.0380237	0.0312391						LPC 24:0 SN1	0.231757	0.211451					0.22484	2.10484	PC 30:1	1.48126	1.98567	PE O-16:1_22:3
		PC 15:0_18:1	[M+H]+, [M+Na]+	746.57	13.45	286.9		LPC 24:1 SN2	0.0190839	0.0067698	0.0188687	0.0150525	0.00430742	0.00922688	0.00888697	0.0114509	0.0129238	0.00696408	0.0118461						LPC 24:1 SN2	-0.230454	0.541711					0.24945	1.55594	PC 40:7	1.01037	1.97613	PE O-17:1_20:4
		PC 16:0_16:0	[M+H]+, [M+Na]+	734.57	13.66	287.7		LPE 18:0	1.35611	0.888326	1.02944	0.941588	0.897488	1.10843	0.838721	0.888923	0.732016	0.938615	1.90348						LPE 18:0	0.0322716	0.921265					0.25253	1.3904	SM d18:1_16:0	1.06667	1.90529	PE O-18:1_22:1
		PC 16:0_18:1	[M+H]+, [M+Na]+, [M+K]+, [M+H]+, [M+Na]+	760.586	13.91	289.9		LPE 18:1	2.11644	0.810185	0.948057	0.679515	0.652556	0.82515	1.11871	1.10218	2.06082	0.951958	1.00217						LPE 18:1	0.311003	0.449648					0.2717	2.70469	SM d34:0	1.04323	4.24986	PI 18:0_20:3
		PC 16:0_18:2	[M+H]+, [M+Na]+, [M+K]+	758.57	13.29	287.8		LPE 20:2	0	0	0	0	0	0	0.171315	0.206864	0	0	0						LPE 20:2	-3.72479	0.180313					0.31612	2.27196	PC 18:1_22:5	1.06436	4.53913	SM d18:1_16:1
		PC 16:0_20:4	[M+H]+, [M+Na]+	782.569	13.34	290.5		LPE 20:3	0	0	0	0	0	0	0.417014	0.203349	0.192304	0.383974	0.3472						LPE 20:3	-1.6954	0.00270223					0.32024	1.66877	PC 18:1_20:4	1.52768	2.03167	SM d34:1(FA 18:0)
		PC 16:0_22:6	[M+H]+, [M+Na]+	806.569	13.27	293.3		LPE 20:4	0.870108	1.29806	0.628477	0.449603	1.31146	0.46422	1.80024	1.78215	0.874582	0.996057	0.872699						LPE 20:4	0.596024	0.151319					0.38565	2.54093	PS 18:0_22:6	3.52301	1.76789	SM d34:1(FA 18:1)
		PC 16:1_16:1	[M+H]+	730.538	12.34	282.2		LPE 22:1	0	0	0	0	0	0	0.226412	0.232179	0.33233	0.384093	0.4312						LPE 22:1	-1.63826	0.00139018					0.38756	1.70785	PC 18:1_22:6	1.19434	1.37697	SM d41:3
		PC 17:0_14:1	[M+H]+	718.538	12.55	281.8		LPE 22:4	0.663426	0.533952	0.519122	0.512133	0.509669	0.635116	0.391862	0.336617	0.529314	0.606612	0.504155						LPE 22:4	-0.247167	0.161382					0.40663	3.31203	PC 15:0_18:1
		PC 17:0_18:1 d5	[M+H]+	779.632	14.35	292.9		LPE 22:5	0.526129	0.35809	0.482506	0.429088	0.45498	0.515531	0.531085	0.519537	0.717469	0.443901	0.720349						LPE 22:5	0.347118	0.0910764					0.4098	2.81281	PC 16:0_17:1
		PC 17:0_18:3	[M+H]+	770.567	14.63	285.6		LPS 18:0	0.908446	0.992216	0.769183	1.01672	1.11135	0.96296	1.30639	1.21979	0.822829	0.990864	0.733186						LPS 18:0	0.0796022	0.667429					0.41281	3.67842	HexCer d18:1_16:0
		PC 17:1_18:1	[M+H]+	772.585	13.7	290.9		PA 16:0_16:0	0	0	0	0	0	0	0.229689	0.597537	0.497082	0.61001	0.477043						PA 16:0_16:0	-1.05208	0.00213682					0.42461	1.38142	PC 40:6
		PC 17:1_22:2	[M+H]+	826.63	15.03	301.1		PA 16:0_18:1	0	0	0	0	0	0	0.217342	0.480281	0.527092	0.560854	0.495727						PA 16:0_18:1	-1.13207	0.00174112					0.43416	3.14987	PG 18:1_18:1
		PC 18:0_16:0	[M+H]+	762.599	14.57	293		PC 14:0_14:0	0.0614662	0.0551121	0.0598087	0.0461826	0.0506042	0.0486716	0.0319364	0.0261415	0.0800005	0.0803315	0.0764491						PC 14:0_14:0	0.136691	0.690769					0.44021	1.85085	SM d35:1
		PC 18:0_18:0	[M+H]+	790.63	15.38	298.5		PC 14:0_16:0	0.614078	0.484296	0.600754	0.525324	0.573582	0.524338	0.413299	0.345523	0.362213	0.371036	0.383576						PC 14:0_16:0	-0.561791	8.2057e-05					0.45592	1.73399	PG 16:0_18:1
		PC 18:0_18:1	[M+H]+, [M+Na]+, [M+K]+, [M+H]+	788.617	14.79	295.8		PC 14:0_17:0	0.00565604	0.0052321	0.00255985	0.00398041	0	0	0.0047274	0.00814024	0.0104162	0.00370784	0.00306483						PC 14:0_17:0	1.04927	0.113333					0.47153	3.79522	PE O-16:1_22:5
		PC 18:0_20:1	[M+H]+	816.646	15.59	301.4		PC 15:0_18:1	0.271875	0.25291	0.264752	0.231196	0.265523	0.248644	0.368214	0.354748	0.307673	0.320208	0.34469						PC 15:0_18:1	0.406628	0.0004875					0.48353	2.79795	PC 18:0_22:4
		PC 18:0_20:4	[M+H]+, [M+Na]+, [M+H]+	810.6	14.26	296.7		PC 16:0_16:0	0.793886	0.722457	0.818162	0.74934	0.865871	0.689826	0.786588	0.659807	0.765422	0.79939	0.768974						PC 16:0_16:0	-0.0324926	0.646926					0.48376	3.44566	PE 18:0_22:5
		PC 18:0_22:6	[M+H]+, [M+Na]+, [M+H]+	834.6	14.21	299		PC 16:0_16:1	1.58163	1.54315	1.68805	1.34997	1.25239	1.49916	2.23805	2.39393	2.31679	2.50788	2.23842						PC 16:0_16:1	0.654732	3.08825e-06					0.48422	2.2402	PC 18:1_20:3
		PC 18:1_14:0	[M+H]+	732.554	13.04	284.6		PC 16:0_17:1	0.249471	0.239857	0.308032	0.219516	0.211975	0.246304	0.3306	0.316898	0.341684	0.355603	0.288332						PC 16:0_17:1	0.409796	0.00153883					0.48792	1.73362	LPC 18:1 SN1
		PC 18:1_18:1	[M+H]+, [M+K]+, [M+Na]+	786.601	14.14	293.4		PC 16:0_18:1	4.39195	5.07162	4.49795	4.29453	4.34512	4.0745	8.13472	7.41502	7.27757	6.77982	8.05354						PC 16:0_18:1	0.760569	2.87728e-05					0.48986	1.95429	PC 18:2_18:2
		PC 18:1_18:2	[M+H]+	784.585	13.65	291.3		PC 16:0_18:2	1.1606	1.12684	1.2338	0.971978	1.14712	1.0422	1.94223	1.68228	1.86482	1.72532	1.71458						PC 16:0_18:2	0.681175	5.96429e-06					0.50806	3.30946	PC 38:4
		PC 18:1_20:4	[M+H]+, [M+Na]+	808.585	13.56	294.3		PC 16:0_20:3	0.314154	0	0	0	0	0	0.176382	0.16248	0	0.197444	0						PC 16:0_20:3	1.03462	0.443452					0.51137	6.17779	PC 40:4
		PC 18:2_18:2	[M+H]+	782.568	13.08	289.8		PC 16:0_20:4	1.02767	0.981776	0.87508	0.873929	0.951761	0.792038	1.42088	1.07969	1.08737	1.02077	0.957046						PC 16:0_20:4	0.279591	0.0707746					0.51552	2.19369	PC 17:0_18:3
		PC 18:2_20:4	[M+H]+	806.569	12.95	291.2		PC 16:0_22:6	0.359871	0.36673	0.371068	0.34298	0.388278	0.34145	0.626075	0.504491	0.468134	0.523463	0.464137						PC 16:0_22:6	0.515978	0.00495432					0.51598	2.30502	PC 16:0_22:6
		PC 18:4_26:5	[M+H]+	884.614	13.89	303		PC 16:1_16:1	0.113293	0.106699	0.111283	0.0784468	0.103796	0.0781031	0.183335	0.142342	0.14641	0.156361	0.142455						PC 16:1_16:1	0.644911	0.000500543					0.51703	2.41343	LPC 18:0 SN1
		PC 20:4_20:4	[M+H]+, [M+Na]+	830.569	12.93	294.2		PC 16:1_18:1	1.05903	0.979383	0.954702	0.891556	0.851081	0.91864	1.61744	1.63546	1.71012	1.66931	1.40824						PC 16:1_18:1	0.770959	1.9681e-05					0.52947	3.90759	PC 18:1_14:0
		PC 22:6_22:6	[M+H]+	878.569	12.76	299		PC 16:1_18:2	0.122445	0.133534	0.119908	0.0952247	0.101645	0.106872	0.0711841	0.162675	0	0.190262	0						PC 16:1_18:2	-0.417237	0.517453					0.55376	3.59881	PE 18:0_22:6
		PC 29:0	[M+H]+	692.52	12.14	278.6		PC 16:1_20:4	0.180838	0.0773555	0.0763407	0.151892	0.0647634	0.16914	0.0835022	0.0791606	0.158013	0.158184	0.0604262						PC 16:1_20:4	-0.154572	0.693766					0.55799	3.07552	PI 18:1_20:4
		PC 30:1	[M+H]+	704.522	12.02	278.7		PC 17:0_14:1	0.044349	0.120206	0.13169	0.0360544	0.0426641	0.0361842	0.0575918	0.126081	0.0554125	0.0494467	0.0532505						PC 17:0_14:1	-0.00354095	0.994412					0.56029	3.47178	PE 18:0_20:4
		PC 31:0	[M+H]+	720.553	13.17	284.4		PC 17:0_18:3	0.0240015	0.0261277	0.0177735	0.018368	0.0196942	0.0189787	0.0318918	0.0364784	0.0267456	0.0263653	0.0273587						PC 17:0_18:3	0.515516	0.00640199					0.58414	1.62345	SM d18:1_18:1
		PC 32:3	[M+H]+	728.521	12.19	278		PC 17:0_20:4	0.0772677	0.095275	0.0748778	0.0879936	0.0906525	0.0654179	0.0742634	0.0828243	0.137776	0.0666895	0.0544804						PC 17:0_20:4	0.0225881	0.935361					0.5902	1.65259	PC 35:3
		PC 33:0	[M+H]+	748.584	14.05	290		PC 17:1_18:1	0.153027	0.131197	0.175882	0.121501	0.145686	0.142818	0.25456	0.229772	0.223923	0.230659	0.216653						PC 17:1_18:1	0.672363	1.24212e-05					0.60902	3.08526	PC 17:1_22:2
		PC 33:2	[M+H]+	744.553	12.82	285.3		PC 17:1_22:2	0.014649	0.0092495	0.0121914	0.0106106	0.0155507	0.0102578	0.0202191	0.0181296	0.0177084	0.0188331	0.0172702						PC 17:1_22:2	0.609021	0.000821748					0.63141	2.31285	PC 33:2
		PC 34:3	[M+H]+	756.553	12.7	284.9		PC 18:0_16:0	0.14761	0.14008	0.132692	0.151153	0.194587	0.144655	0.274712	0.260048	0.293329	0.318258	0.294619						PC 18:0_16:0	0.9249	4.0675e-06					0.63585	2.49024	PC 18:1_18:2
		PC 34:4	[M+H]+	754.535	12.32	283.6		PC 18:0_18:0	0.0771418	0.0291523	0.0232486	0.0238409	0.0344259	0.0254203	0.0599127	0.0625771	0.0669563	0.0543801	0.0650564						PC 18:0_18:0	0.797683	0.0260675					0.64491	3.30056	PC 16:1_16:1
		PC 35:0	[M+H]+	776.617	14.83	295.6		PC 18:0_18:1	1.46505	1.31547	1.50932	1.43986	1.59806	1.44056	3.56514	3.40267	2.96365	3.24307	3.5324						PC 18:0_18:1	1.19311	1.80369e-05					0.64789	4.02058	PC 37:4
		PC 35:1	[M+H]+	774.6	14.36	293		PC 18:0_20:1	0.0552619	0.0476475	0.0439689	0.0435289	0.0431275	0.0400299	0.118712	0.118463	0.104312	0.107169	0.0963964						PC 18:0_20:1	1.25755	1.17425e-05					0.65473	5.51029	PC 16:0_16:1
		PC 35:3	[M+H]+	770.569	13.12	287.7		PC 18:0_20:3	0.197444	0.159287	0.192921	0.168039	0.198607	0.178391	0.344696	0.362613	0.283571	0.361344	0.34823						PC 18:0_20:3	0.898432	8.89277e-05					0.66688	4.77363	PI 18:0_20:4
		PC 35:4	[M+H]+	768.553	12.85	286.7		PC 18:0_20:4	0.959836	0.913235	1.02156	0.967976	1.07954	0.862395	1.71234	1.79927	1.66344	1.37279	1.42936						PC 18:0_20:4	0.721737	0.000763185					0.66923	4.62717	SM d18:1_18:0
		PC 36:2	[M+H]+	786.6	15.36	293.7		PC 18:0_22:4	0.132842	0.117108	0.13258	0.135428	0.147325	0.155464	0.217351	0.198876	0.197219	0.178825	0.164006						PC 18:0_22:4	0.483529	0.00159237					0.67236	4.90584	PC 17:1_18:1
		PC 36:5	[M+H]+	780.553	12.62	287.9		PC 18:0_22:5	0.221852	0.578923	0.231391	0.619893	0.220277	0.629567	0.493385	0.451073	0.333271	0.444809	0.448239						PC 18:0_22:5	0.0582201	0.855696					0.6798	3.39068	LPC 18:0 SN2
		PC 36:6	[M+H]+	778.541	12.23	286.1		PC 18:0_22:6	0.357319	0.369828	0.360935	0.357798	0.433617	0.360617	0.76254	0.713706	0.611817	0.628726	0.562694						PC 18:0_22:6	0.81293	0.000758918					0.68117	5.22444	PC 16:0_18:2
		PC 37:1	[M+H]+	802.631	15.18	299		PC 18:1_14:0	2.44177	1.83364	2.04871	1.67101	1.88517	1.96365	3.06208	2.71713	2.78898	2.86462	2.81345						PC 18:1_14:0	0.529466	0.000123712					0.68724	6.62528	SM d32:1
		PC 37:2	[M+H]+	800.615	14.58	296.5		PC 18:1_18:1	2.6006	2.35238	2.78191	2.28638	2.60784	2.26596	5.29307	4.71952	4.4002	4.64777	4.34884						PC 18:1_18:1	0.915287	2.33765e-05					0.70004	2.3991	PS 18:0_18:1
		PC 37:4	[M+H]+	796.584	13.82	293.9		PC 18:1_18:2	0.359632	0.305443	0.3307	0.28709	0.333755	0.309456	0.61378	0.491452	0.422872	0.472891	0.493037						PC 18:1_18:2	0.63585	0.00323415					0.72174	3.11737	PC 18:0_20:4
		PC 37:5	[M+H]+	794.568	13.1	290.2		PC 18:1_20:3	0.205909	0.226318	0.2082	0.184177	0.188207	0.209983	0.283316	0.270359	0.306063	0.332488	0.233178						PC 18:1_20:3	0.484223	0.00575178					0.73047	4.14606	PE P-18:0_18:1
		PC 38:2	[M+H]+	814.631	14.96	299.9		PC 18:1_20:4	0.830156	0.669938	0.851589	0.971424	0.996052	0.774754	1.27282	1.06207	1.02719	0.960021	0.977848						PC 18:1_20:4	0.32024	0.0214404					0.75772	3.25734	SM d33:1
		PC 38:3	[M+H]+	812.615	14.57	296.9		PC 18:1_22:5	0.146415	0.151483	0.177773	0.178664	0.153045	0.137786	0.202951	0.216831	0.199335	0.192085	0.169393						PC 18:1_22:5	0.316123	0.00534612					0.76057	4.54102	PC 16:0_18:1
		PC 38:4	[M+H]+	810.6	14.04	295.9		PC 18:1_22:6	0.141547	0.209107	0.207452	0.188306	0.168167	0.200724	0.268817	0.285485	0.22625	0.240287	0.195007						PC 18:1_22:6	0.387558	0.0195951					0.77036	3.69075	PE O-18:1_22:6
		PC 38:7	[M+H]+	804.553	12.59	290.4		PC 18:2_18:2	0.0465163	0.0532512	0.0497113	0.0429349	0.0429676	0.076007	0.0838074	0.0790775	0.0744875	0.0611129	0.0659184						PC 18:2_18:2	0.489857	0.0111098					0.77096	4.70595	PC 16:1_18:1
		PC 39:4	[M+H]+	824.615	14.68	298.8		PC 18:2_20:4	0.0706741	0.0803121	0.0812867	0.0686143	0.0710465	0.0645746	0.0918046	0.0719392	0.0870569	0.0696083	0.0755463						PC 18:2_20:4	0.122363	0.250211					0.79768	1.5839	PC 18:0_18:0
		PC 39:6	[M+H]+	820.584	13.74	296.3		PC 18:4_26:5	0.0237372	0.0211891	0.0107078	0.00769752	0.00922859	0.00868416	0.0175966	0.0133137	0.00959309	0.0075475	0						PC 18:4_26:5	-0.494669	0.364909					0.81293	3.11981	PC 18:0_22:6
		PC 40:1	[M+H]+	844.677	16.34	306.8		PC 20:4_20:4	0.130085	0.11811	0.140852	0.11217	0.151404	0.120086	0.135018	0.118192	0.104794	0.104367	0.106244						PC 20:4_20:4	-0.179439	0.110495					0.82819	2.79714	PC 40:5
		PC 40:2	[M+H]+	842.663	15.76	305.8		PC 22:6_20:4	0.184392	0.139848	0.173848	0.157548	0.146483	0.18631	0.0815858	0.0930007	0.151445	0.126272	0.15756						PC 22:6_20:4	-0.433617	0.0463469					0.85347	3.45372	SM d38:1
		PC 40:4	[M+H]+, [M+Na]+	838.631	14.9	302.3		PC 22:6_22:6	0.0192358	0.0166454	0.0538957	0.0161951	0.0468282	0.0155194	0.0263543	0.02186	0.0436065	0.0179563	0.0148363						PC 22:6_22:6	-0.170709	0.728884					0.85464	2.48463	PE P-18:0_20:4
		PC 40:5	[M+H]+, [M+Na]+	836.615	14.43	299.3		PC 29:0	0.060164	0.0231218	0.053155	0.0520839	0.0538741	0.0230881	0.0108695	0.0111838	0.033819	0.0290773	0.0310099						PC 29:0	-0.931984	0.0349923					0.89069	1.5771	PC O-36:5
		PC 40:6	[M+H]+	834.6	13.74	297.8		PC 30:1	0.0910172	0.0893026	0.0829549	0.0702692	0.0810742	0.0742952	0.10183	0.0887986	0.0960574	0.0941386	0.0953161						PC 30:1	0.224844	0.00785525					0.89843	4.05096	PC 18:0_20:3
		PC 40:7	[M+H]+	832.585	13.49	297.3		PC 31:0	0.108201	0.0910204	0.096215	0.0983049	0.0849076	0.0851284	0.0562351	0.0546876	0.0516454	0.0647136	0.0500925						PC 31:0	-0.760259	1.6002e-05					0.90844	5.68901	PC O-30:0
		PC 40:9	[M+H]+	828.55	13.03	293.4		PC 32:3	0.0290507	0.0637154	0.0689256	0.0333452	0.0710066	0.0624022	0.0233797	0.0202794	0.07422	0.0726665	0.0581141						PC 32:3	-0.138447	0.730532					0.91231	2.87871	PC 38:2
		PC 42:1	[M+H]+	872.709	17.04	313.2		PC 33:0	0.0318271	0.032837	0.043842	0.0345895	0.0432489	0.0345391	0.129458	0.108874	0.118871	0.0447465	0.107893						PC 33:0	1.4698	0.0111024					0.91529	4.63122	PC 18:1_18:1
		PC 42:10	[M+H]+	854.569	12.84	296.9		PC 33:2	0.0310133	0.0414436	0.0402485	0.0257702	0.0273476	0.0241438	0.0564569	0.0395806	0.0570433	0.0485848	0.0435624						PC 33:2	0.63141	0.00486577					0.9188	2.23943	PC 39:4
		PC 42:2	[M+H]+	870.694	16.43	310.4		PC 34:3	0.110974	0.103633	0.104292	0.090416	0.0971	0.0849595	0.0622836	0.073419	0.0566778	0.0558659	0.0543987						PC 34:3	-0.703411	4.94774e-05					0.9249	5.39067	PC 18:0_16:0
		PC 42:4	[M+H]+	866.662	15.56	307.2		PC 34:4	0.038314	0.0331735	0.084014	0.027593	0.0294357	0.0730849	0.0261547	0.0276492	0.0698063	0.0564794	0.051051						PC 34:4	-0.0422673	0.918753					0.92833	7.01742	PC 35:1
		PC 42:5	[M+H]+	864.645	15.16	305.7		PC 35:0	0.016438	0.00839565	0.016059	0.015966	0	0	0.0160826	0	0.029732	0.0164379	0.00975586						PC 35:0	0.603819	0.425674					0.95285	1.30626	PG 18:1_18:2
		PC 42:9	[M+H]+	856.584	13.14	297.1		PC 35:1	0.184934	0.144415	0.154945	0.148974	0.172664	0.144377	0.297547	0.295782	0.311991	0.310537	0.291233						PC 35:1	0.928329	9.60677e-08					0.96519	1.76968	PC O-42:5
		PC 44:2	[M+H]+	898.726	17.09	316.3		PC 35:3	0.0165167	0.0203188	0.0122655	0.00994926	0.0191018	0.0286699	0.0286202	0.0292423	0.0306566	0.0231303	0.0223631						PC 35:3	0.590195	0.0222539					0.98927	2.07287	SM t44:6
		PC 44:5	[M+H]+	892.675	15.98	310.1		PC 35:4	0.0516226	0.0201889	0.0211453	0.0495022	0.0208192	0.0181995	0.0328361	0.0253079	0.0256818	0.0190767	0.0539921						PC 35:4	0.0530382	0.900926
	PC-O	PC O-16:0_16:0	[M+H]+, [M+Na]+	720.589	14.27	288.6		PC 36:2	0.0184516	0.0139549	0.0351512	0.0124928	0.0179761	0.0173791	0.0395464	0.0269465	0	0.0394597	0.042024						PC 36:2	0.621688	0.274703
		PC O-16:0_16:1	[M+H]+	718.575	14.2	285.7		PC 36:5	0.088408	0.0875384	0.0972479	0.0890554	0.0986941	0.104123	0.105455	0.104523	0.0943116	0.0782456	0.0952959						PC 36:5	0.0211132	0.812951
		PC O-16:2_18:0	[M+H]+	744.59	13.91	289		PC 36:6	0.00676305	0.0271341	0.026478	0.0277032	0.0291246	0.0291368	0.0235132	0.0257472	0.0272553	0.0240705	0.0269275						PC 36:6	0.0643637	0.770574
		PC O-18:0_20:4	[M+H]+	796.621	14.84	298		PC 37:1	0.0965882	0.0476888	0.0953659	0.039197	0.0377299	0.0446131	0.1457	0.0528695	0.0503032	0.0621496	0.133406						PC 37:1	0.562254	0.271102
		PC O-18:1_18:1	[M+H]+	772.621	14.7	295.1		PC 37:2	0.132118	0.0472178	0.0511336	0.122845	0.0503669	0.103589	0.0937614	0.0912623	0.0966894	0.0989473	0.0925128						PC 37:2	0.162649	0.559266
		PC O-18:1_18:2	[M+H]+	770.604	14.24	291.9		PC 37:4	0.041537	0.0441964	0.0394821	0.0376437	0.041916	0.0442122	0.0640057	0.0702331	0.0664597	0.0673704	0.0570417						PC 37:4	0.647892	9.5371e-05
		PC O-18:1_20:4	[M+H]+	794.605	14.14	295.5		PC 37:5	0.0290841	0.0251496	0.0355622	0.0338347	0.0297975	0.0243587	0.0468803	0.0406342	0.0408469	0.0317499	0.0232934						PC 37:5	0.307917	0.173369
		PC O-30:0	[M+H]+	692.559	13.33	283		PC 38:2	0.173248	0.157854	0.192024	0.173013	0.145506	0.161887	0.369321	0.350352	0.281094	0.256392	0.316758						PC 38:2	0.912307	0.00132217
		PC O-30:1	[M+H]+	690.543	12.71	281.7		PC 38:3	0.171154	0.158783	0.171254	0.199943	0.184146	0.209992	0.416075	0.399028	0.349621	0.357342	0.358426						PC 38:3	1.04286	6.63405e-06
		PC O-31:0	[M+H]+	706.575	13.83	285.6		PC 38:4	0.208844	0.206754	0.24397	0.187436	0.226195	0.226066	0.312668	0.29865	0.34661	0.268549	0.313301						PC 38:4	0.508061	0.000490391
		PC O-32:2	[M+H]+	716.558	13.59	283.1		PC 38:7	0.0387101	0.0348493	0.0336159	0.0312026	0.0387389	0.0309572	0.0465947	0.0406395	0.0370133	0.031271	0.0348137						PC 38:7	0.134458	0.29678
		PC O-33:1	[M+H]+	732.59	14.08	288.5		PC 39:4	0.0152418	0.0178337	0.0169073	0.0170787	0.0198475	0	0.030261	0.0299171	0.0252865	0.0262032	0.025253						PC 39:4	0.918798	0.00576193
		PC O-34:0	[M+H]+	748.621	15.16	295.2		PC 39:6	0.0190353	0.0153329	0.0169686	0.0163257	0.0420886	0.0177097	0.0383593	0.0247237	0.0304743	0.0232313	0.0344669						PC 39:6	0.509968	0.112211
		PC O-35:1	[M+H]+	760.621	14.93	294.6		PC 40:1	0.014085	0.0155322	0.0102391	0.0129881	0.0113865	0.00896066	0.0332354	0.0290044	0.0336866	0.03235	0.0316624						PC 40:1	1.39081	1.06887e-07
		PC O-35:2	[M+H]+	758.605	14.64	292.8		PC 40:2	0.0214046	0.0222115	0.0244714	0.021077	0.0230497	0.0181967	0.0672059	0.0539692	0.0517138	0.0593702	0.0550972						PC 40:2	1.40281	7.67003e-05
		PC O-36:0	[M+H]+	776.65	15.97	300.2		PC 40:4	0.160352	0.138777	0.150158	0.160084	0.15235	0.137776	0.211615	0.222694	0.203301	0.215312	0.215534						PC 40:4	0.511371	6.6406e-07
		PC O-36:1	[M+H]+	774.636	15.37	298.1		PC 40:5	0.292378	0.365894	0.273711	0.350066	0.376591	0.364972	0.72552	0.635808	0.53528	0.486352	0.611074						PC 40:5	0.828191	0.00159538
		PC O-36:4	[M+H]+	768.589	13.96	291.4		PC 40:6	0.17248	0.163666	0.199935	0.212423	0.173959	0.204686	0.255501	0.30872	0.280934	0.238893	0.176676						PC 40:6	0.424607	0.0415504
		PC O-36:5	[M+H]+	766.574	13.87	288		PC 40:7	0.271838	0.257598	0.267344	0.276255	0.294847	0.246669	0.362502	0.352549	0.304378	0.292606	0.287389						PC 40:7	0.249454	0.0278012
		PC O-37:1	[M+H]+	788.654	15.71	300.8		PC 40:9	0.00293898	0.00510788	0.00645429	0.0045806	0.0037874	0.0049443	0.00359319	0.0047559	0.00328297	0.00370348	0.00434664						PC 40:9	-0.235858	0.248488
		PC O-37:2	[M+H]+	786.639	16.68	295.5		PC 42:1	0.00936279	0.011209	0.00680585	0.00890199	0.00958491	0	0.0399769	0.0390925	0.0310228	0.0263836	0.0272053						PC 42:1	2.09847	0.000196372
		PC O-38:0	[M+H]+	804.684	16.71	306		PC 42:10	0.0964092	0.0802926	0.0865014	0.0828828	0.0977346	0.0838047	0.114807	0.0959439	0.0909268	0.0740579	0.0721978						PC 42:10	0.026805	0.851369
		PC O-38:1	[M+H]+	802.668	16.14	303.5		PC 42:2	0.0122082	0.0108709	0.0107941	0.00961936	0.0101755	0.00992088	0.0343128	0.0278216	0.0312396	0.0261785	0.0254201						PC 42:2	1.45197	0.000245422
		PC O-38:2	[M+H]+	800.651	15.57	301		PC 42:4	0.0134527	0.0138579	0.0134669	0.0116313	0.0123075	0.0142769	0.0170261	0.0144853	0.0255335	0.01191	0.0130152						PC 42:4	0.316404	0.258466
		PC O-38:3	[M+H]+	798.635	15.41	299		PC 42:5	0.0187971	0.0191343	0.0134917	0.0222757	0.0252782	0.0158365	0.0249025	0.0144084	0.0286736	0.0582104	0.0456641						PC 42:5	0.844968	0.122732
		PC O-40:1	[M+H]+	830.696	16.84	309.4		PC 42:9	0.0513221	0.0652068	0.0570037	0.0516917	0.0627838	0.053255	0.118105	0.0943475	0.0591762	0.0629216	0.0551955						PC 42:9	0.454685	0.160251
		PC O-40:2	[M+H]+	828.682	16.25	307.1		PC 44:2	0.00707887	0.00763247	0.00499086	0.00584239	0.00567863	0.00633478	0.0187292	0.0184768	0.0111115	0.0126616	0.0236149						PC 44:2	1.43447	0.00843381
		PC O-40:3	[M+H]+	826.662	15.97	304.1		PC 44:5	0.00339527	0.00370707	0.0111342	0.00682337	0	0.00556662	0.00839507	0.00622405	0.0106496	0	0						PC 44:5	-0.0143906	0.985323
		PC O-40:4	[M+H]+	824.65	15.42	302.9		PC O-16:0_14:0	0.0862223	0.118252	0.120065	0.0847633	0.0803456	0.099795	0.072344	0.174916	0.167975	0.182411	0.140335						PC O-16:0_14:0	0.587262	0.0685896
		PC O-40:5	[M+H]+	822.637	14.98	301.9		PC O-16:0_16:0	0.0871853	0.0884747	0.103176	0.0796776	0.105182	0.0858336	0.290332	0.285167	0.283306	0.289738	0.31371						PC O-16:0_16:0	1.67496	2.64903e-09
		PC O-40:6	[M+H]+	820.62	14.77	300.9		PC O-16:0_16:1	0.0356288	0.0341266	0.034917	0.035376	0.0917946	0.0333047	0.0585021	0.0628551	0	0.0587209	0.0579807						PC O-16:0_16:1	0.107556	0.82832
		PC O-42:5	[M+H]+	850.664	15.78	307.8		PC O-16:0_18:1	0.307872	0.273321	0.263512	0.252022	0.258002	0.299658	1.18584	1.04969	1.16148	1.24362	1.15659						PC O-16:0_18:1	2.0721	2.44268e-06
		PC O-42:6	[M+H]+	848.658	15.16	306.8		PC O-16:0_22:1	0.223053	0.242239	0.119304	0.235562	0.0925225	0.12131	0.0784746	0.0785209	0.113894	0.285845	0.108173						PC O-16:0_22:1	-0.373963	0.435979
		PC O-44:5	[M+H]+	878.698	16.5	312.2		PC O-16:2_18:0	0.0678727	0.0649	0.0716692	0.0539247	0.0749254	0.0657841	0.280953	0.268591	0.231915	0.232716	0.232801						PC O-16:2_18:0	1.90673	2.58738e-05
		PC O-38:5	[M+H]+	794.605	14.7	295.5		PC O-18:0_16:0	0.0410865	0.051754	0.0635516	0.053294	0.0560149	0.0392898	0.283815	0.096755	0.340988	0.137989	0.137993						PC O-18:0_16:0	1.97264	0.0350698
	PE	PE 16:0_18:1	[M+H]+, [M+Na]+	718.537	14	277.3		PC O-18:0_18:1	0.119009	0.106378	0.112767	0.110562	0.0993771	0.110184	0.379851	0.388507	0.390104	0.455576	0.41892						PC O-18:0_18:1	1.88985	1.71468e-05
		PE 16:0_18:2	[M+H]+	716.523	13.42	275		PC O-18:0_20:4	0	0.033935	0.0274048	0.0269896	0	0.02816	0.124008	0.116561	0.0890137	0.0861509	0.0695399						PC O-18:0_20:4	2.32163	0.000361036
		PE 16:0_20:4	[M+H]+, [M+H-H2O]+	740.521	13.46	278.5		PC O-18:1_18:1	0.116462	0.102338	0.114393	0.0956326	0.106246	0.091557	0.578071	0.518591	0.50093	0.504208	0.470915						PC O-18:1_18:1	2.30064	9.65522e-06
		PE 16:0_22:6	[M+H]+, [M+Na]+	764.522	13.4	281		PC O-18:1_18:2	0.042583	0.02334	0.0243448	0.0425892	0.0178336	0.0395018	0.0968099	0.0671503	0.179353	0.0578433	0.0627834						PC O-18:1_18:2	1.54951	0.0531587
		PE 17:0_14:1 d5	[M+H]+, [M+Na]+	681.522	12.64	267.9		PC O-18:1_20:4	0.0605444	0.0730219	0.0578958	0.0596528	0.070802	0.0597691	0.187795	0.15032	0.160887	0.156167	0.114687						PC O-18:1_20:4	1.27524	0.00112818
		PE 18:0_18:1	[M+H]+, [M+K]+, [M+Na]+	746.569	14.84	283.7		PC O-30:0	0.0603661	0.0576013	0.0553156	0.0513616	0.0543815	0.0405891	0.0944321	0.0985831	0.10612	0.108199	0.0925993						PC O-30:0	0.908435	2.0464e-06
		PE 18:0_20:4	[M+H]+	768.553	14.36	285.1		PC O-30:1	0.020487	0.0169974	0.00882903	0.0166665	0.015801	0.00690662	0.016383	0.0146905	0.039484	0.0140989	0.0375655						PC O-30:1	0.775378	0.158376
		PE 18:0_22:6	[M+H]+	792.554	14.3	287.3		PC O-31:0	0	0.00810795	0.0126068	0	0.00830782	0.00598892	0.0180344	0.017991	0.0202253	0.0166263	0.0202365						PC O-31:0	1.6742	0.000950044
		PE 18:1_18:1	[M+H]+	744.553	14.23	280		PC O-32:2	0.0321894	0.0354299	0.0388369	0.0316522	0.0119064	0.0276649	0.0242929	0.0171062	0.0180531	0.0357565	0.0152841						PC O-32:2	-0.422293	0.195535
		PE 32:0	[M+H]+	692.52	13.85	275.2		PC O-33:1	0.0316973	0.0286689	0.0290443	0.0283442	0.0245678	0.0241216	0.0806816	0.0686883	0.0836644	0.0730565	0.0623276						PC O-33:1	1.40934	0.000132266
		PE 32:1	[M+H]+	690.506	13.14	272.3		PC O-34:0	0.0315097	0.0329212	0.0397159	0.0304531	0.0353383	0.0365036	0.213286	0.199263	0.190444	0.200152	0.172059						PC O-34:0	2.503	1.02809e-05
		PE 38:5	[M+H]+	766.535	14.23	286.2		PC O-35:1	0.00458382	0.00865562	0.00855802	0.00625928	0	0.0095274	0.0848764	0.0485416	0.0471315	0.0385633	0.0483251						PC O-35:1	3.09404	0.00368961
		PE 40:7	[M+H]+	790.535	13.63	283.4		PC O-35:2	0.00574204	0.00442065	0	0.0051529	0	0.00558623	0.0118326	0	0.0105398	0.0213382	0.00840098						PC O-35:2	1.58101	0.113385
	PE-O	PE O-16:1_16:1	[M+H]+	674.513	13.67	269.5		PC O-36:0	0.0116159	0.0125237	0.012048	0	0	0.00779922	0.0347305	0.0317031	0.0446429	0.0704201	0.030039						PC O-36:0	2.52879	0.00721121
		PE O-16:1_18:1	[M+H]+, [M+Na]+	702.543	14.54	276.1		PC O-36:1	0.060636	0.0573931	0.0856591	0.0747508	0.0782149	0.0570187	0.559389	0.599502	0.507145	0.588004	0.53723						PC O-36:1	3.01739	2.07e-06
		PE O-16:1_18:2	[M+H]+	700.53	13.97	273		PC O-36:4	0.0462634	0.0409576	0.0480519	0.0406194	0.041909	0.0360276	0.167636	0.144802	0.162062	0.160012	0.16155						PC O-36:4	1.91206	2.83256e-07
		PE O-16:1_20:4	[M+H]+, [M+Na]+	724.527	13.99	275.2		PC O-36:5	0.0326533	0.028503	0.035041	0.0270845	0.0276334	0.0262058	0.0689887	0.0756697	0.0403471	0.0393467	0.0493098						PC O-36:5	0.890694	0.0264791
		PE O-16:1_22:3	[M+H]+	754.571	15.18	285.7		PC O-37:1	0	0	0.0037602	0	0	0	0.0118184	0.0100912	0.0100666	0.0110659	0.00794149						PC O-37:1	4.02419	2.66709e-06
		PE O-16:1_22:4	[M+H]+	752.558	14.63	282.1		PC O-37:2	0.00968967	0.0113938	0.0112809	0.0042504	0.00987748	0.00450294	0.0142295	0.0121087	0.0109853	0.00758944	0.00968124						PC O-37:2	0.361422	0.198182
		PE O-16:1_22:6	[M+H]+	748.529	13.92	279		PC O-38:0	0.00321542	0.00455106	0.00372376	0.00329166	0.00391729	0.00472899	0.00996364	0.00982814	0.00459687	0.0233615	0						PC O-38:0	1.29029	0.223122
		PE O-18:1_20:5	[M+H]+	750.542	14.36	280.5		PC O-38:1	0.0222948	0.0221106	0.0633981	0.0328776	0.0478271	0.0451517	0.0856772	0.0907234	0.0786975	0.0945439	0.0768464						PC O-38:1	1.13113	0.000355247
		PE O-18:1_22:4	[M+H]+	780.588	15.39	289		PC O-38:2	0.00979743	0.0196941	0.0108558	0	0.012961	0	0.0424235	0.037828	0.0363997	0.0371456	0.0347334						PC O-38:2	2.0854	8.77281e-05
		PE O-18:1_22:6	[M+H]+, [M+Na]+	776.558	14.77	285.1		PC O-38:3	0.00398169	0.0059422	0.00944276	0.00312568	0.0178019	0.00658255	0.0998924	0.0907263	0.0416519	0.0394664	0.0383058						PC O-38:3	2.98856	0.015786
		PE O-18:2_18:1	[M+H]+	728.558	14.71	280.1		PC O-38:5	0.0374101	0.0182447	0.0127567	0.0161046	0	0.0167097	0.036001	0.0947924	0.0950203	0.0422678	0.0356887						PC P-18:0_20:4	1.84844	0.0316493
		PE O-18:2_20:4	[M+H]+	750.542	14.16	280.3		PC O-40:1	0.00860107	0.00719539	0	0.0065734	0.00976146	0.00717609	0.0323643	0.0326757	0.0342408	0.0265652	0.02459						PC O-40:1	2.19931	1.10858e-05
		PE O-18:2_22:5	[M+H]+	776.558	14.36	284		PC O-40:2	0.0108307	0.00741357	0.00727756	0.00749275	0.00564995	0.00659762	0.0235196	0.0235154	0.0269708	0.0216571	0.0166565						PC O-40:2	1.57426	0.000304789
		PE O-18:2_22:6	[M+H]+	774.541	14.1	282.5		PC O-40:3	0.0113235	0.00531358	0.00575141	0	0	0	0.0119688	0	0.0143584	0.0201203	0.0112475						PC O-40:3	1.62872	0.0807732
	PE-P	PE P-18:0_18:1	[M+H]+	730.574	15.33	283.5		PC O-40:4	0.02585	0.0158573	0.039099	0.012788	0.0168001	0.0216398	0.0266078	0.0324466	0.0213433	0.0269373	0.0220933						PC O-40:4	0.234278	0.404196
		PE P-18:0_20:4	[M+H]+, [M+Na]+	752.559	14.83	282.1		PC O-40:5	0.0150571	0.0345997	0.0139513	0.015376	0.0153557	0.0127849	0.0528904	0.0339948	0.0378775	0.0370674	0.0360924						PC O-40:5	1.14868	0.00144723
	PG	PG 16:0_18:1	[M+NH4]+, [M+H]+	766.558	12.61	289.9		PC O-40:6	0.0128631	0.0119856	0.0089381	0.0240785	0.0101328	0.0129563	0.0453015	0.0478484	0.0391395	0.0355366	0.0361123						PC O-40:6	1.59599	2.38095e-05
	PI	PI 17:0_14:1 d5	[M+NH4]+	817.558	10.93	289.5		PC O-42:5	0.0113282	0.0238261	0.0101359	0.0114023	0	0.0115633	0.0216384	0.0224008	0.0227242	0.0225881	0.0216961						PC O-42:5	0.965188	0.0169948
		PI 18:0_20:4	[M+NH4]+, [M+Na]+	904.59	12.78	305.5		PC O-42:6	0.00665757	0.00221021	0	0.00416675	0.00898681	0	0	0.00895452	0.0123233	0	0						PC O-42:6	0.21348	0.853676
		PI 18:1_18:1	[M+NH4]+, [M+H]+	880.589	12.61	301.6		PC O-44:5	0.0059068	0.0053172	0.00487309	0.00599438	0.00665889	0.00736742	0.00591834	0.00554426	0.00605156	0.0101234	0.00566049						PC O-44:5	0.145765	0.526081
	PS	PS 16:0_18:1	[M+H]+	762.527	12.62	285.4		PE 16:0_16:1	0.135352	0.132301	0.133631	0.123868	0.293914	0.10799	0.156365	0.127246	0.140655	0.154746	0.159115						PE 16:0_16:1	-0.0657548	0.81993
		PS 17:0_14:1 d5	[M+H]+	725.511	11.16	275.2		PE 16:0_18:1	0.773814	0.741586	0.808143	0.653789	0.66211	0.641766	0.644351	0.615421	0.522181	0.576963	0.656408						PE 16:0_18:1	-0.242671	0.0167814
		PS 18:0_18:1	[M+H]+	790.559	13.52	291.3		PE 16:0_18:2	0.158228	0.0565855	0.0511887	0.129178	0.0568577	0.131252	0.0325059	0.0318401	0.116534	0.0956861	0.033122						PE 16:0_18:2	-0.650365	0.219085
		PS 18:0_20:4	[M+H]+	812.541	13.07	289.6		PE 16:0_20:4	0.281036	0.245653	0.263223	0.210026	0.236919	0.199942	0.210421	0.24502	0.178159	0.205969	0.22843						PE 16:0_20:4	-0.164913	0.160126
		PS 18:0_22:6	[M+H]+	836.543	13	292.1		PE 16:0_22:4	0.258574	0.074248	0.0945937	0.164228	0.103888	0.165071	0	0	0	0	0						PE 16:0_22:4	2.80154	0.00348956
		PS 18:1_18:1	[M+H]+, [M+Na]+	788.543	13.01	288.4		PE 16:0_22:6	0.1354	0.146212	0.135336	0.056137	0.130906	0	0.0344543	0.028254	0.0900767	0.0781762	0.0860173						PE 16:0_22:6	-0.667106	0.215119
		PS 36:3	[M+H]+	786.526	12.61	287.6		PE 16:1_18:1	0.188883	0.164238	0.163073	0.170133	0.139424	0.159549	0.165972	0.162686	0.152885	0.146894	0.152762						PE 16:1_18:1	-0.071837	0.315621
	SM	SM d18:1_12:0	[M+H]+	647.513	10.24	275		PE 17:0_18:1	0.171512	0.186604	0.08795	0.160787	0.176617	0.18339	0.0717855	0.065909	0.0902178	0.183439	0.199132						PE 17:0_18:1	-0.400323	0.272134
		SM d18:1_16:0	[M+H]+, [M+Na]+, [M+K]+	703.576	12.49	286.6		PE 18:0_18:1	1.2025	1.04127	1.2816	1.01061	0.968086	1.01932	1.21834	1.22674	1.04043	1.12835	1.34105						PE 18:0_18:1	0.131495	0.182589
		SM d18:1_16:1	[M+H]+	701.559	11.74	282.7		PE 18:0_20:2	0.137622	0.130173	0.13823	0.0589509	0.131851	0.03944	0.117925	0.116278	0.0870812	0.107166	0.12058						PE 18:0_20:2	0.0502869	0.851028
		SM d18:1_18:0	[M+H]+	731.606	13.51	292.5		PE 18:0_20:3	0.226902	0.214884	0.238851	0.179012	0.136168	0.151246	0.681602	0.739717	0.608076	0.634034	0.661136						PE 18:0_20:3	1.79826	1.8693e-07
		SM d18:1_18:1	[M+H]+	729.589	12.83	289.1		PE 18:0_20:4	1.04489	0.811038	0.930087	0.815969	0.800287	0.763166	1.34541	1.34342	1.12364	1.15434	1.3805						PE 18:0_20:4	0.560287	0.00033746
		SM d18:1_18:1 d9	[M+H]+, [M+Na]+	738.647	12.78	290.3		PE 18:0_22:4	0.208918	0.18358	0.209927	0.416721	0.165768	0.183043	0.219882	0.191835	0.178586	0.185335	0.218332						PE 18:0_22:4	-0.197714	0.488202
		SM d18:1_24:0	[M+H]+	815.699	16.04	308.5		PE 18:0_22:5	0.274135	0.264097	0.313549	0.256458	0.296208	0.244036	0.431084	0.395493	0.37684	0.341782	0.375811						PE 18:0_22:5	0.483761	0.00035838
		SM d18:1_24:1	[M+H]+, [M+Na]+	813.684	15.35	305.7		PE 18:0_22:6	0.316222	0.295767	0.318029	0.230696	0.257811	0.238638	0.441016	0.410809	0.356557	0.386703	0.432054						PE 18:0_22:6	0.553763	0.000251876
		SM d32:1	[M+H]+	675.543	11.4	280.6		PE 18:1_18:1	1.09548	0.9436	1.07039	0.782683	0.833074	0.857926	0.723886	0.727252	0.608915	0.657737	0.661244						PE 18:1_18:1	-0.461434	0.00335019
		SM d33:1	[M+H]+	689.558	11.95	283.1		PE 18:1_18:2	0.220623	0.198871	0.187341	0.0794772	0.0925436	0.0837624	0.0803832	0.0669229	0.148542	0.182139	0.182042						PE 18:1_18:2	-0.123158	0.753164
		SM d34:0	[M+H]+, [M+Na]+	705.59	12.89	289.8		PE 18:1_20:4	0.325445	0.36004	0.298445	0.248372	0.285322	0.273602	0.31425	0.274855	0.281528	0.254224	0.28944						PE 18:1_20:4	-0.0778268	0.430352
		SM d34:1(FA 18:0)	[M+H]+	969.834	17.88	339.4		PE 18:1_22:5	0.151587	0.158685	0.158811	0.115686	0.128988	0.115399	0.0731801	0.153142	0.135301	0.105115	0.124636						PE 18:1_22:5	-0.224536	0.256584
		SM d34:1(FA 18:1)	[M+H]+	967.817	17.55	335.4		PE 19:0_20:4	0.0614356	0.0506265	0.0488341	0.0464052	0.032837	0.0410236	0.0543975	0.0327287	0.0513808	0.038834	0.0530624						PE 19:0_20:4	-0.0242061	0.897034
		SM d35:1	[M+H]+	717.59	13.03	290.2		PE 32:0	0.0132954	0.0347567	0.0287067	0.00689863	0.0282361	0.0298992	0.00794976	0.00684216	0.0201679	0.016907	0.0142445						PE 32:0	-0.83778	0.0785991
		SM d38:1	[M+H]+	759.637	14.43	297.7		PE 32:1	0.0582368	0.0931846	0.0732683	0.0480191	0.0472359	0.0771116	0.0294971	0.0317429	0.0479488	0.0326311	0.0317838						PE 32:1	-0.930511	0.0063679
		SM d38:2	[M+H]+	757.62	13.83	295.7		PE 38:5	0.0894574	0.0860295	0.0925272	0.0678842	0.0720017	0.0801205	0.0367374	0.0303201	0.0558538	0.0391561	0.0618061						PE 38:5	-0.861224	0.00131245
		SM d39:1	[M+H]+	773.652	14.9	300.7		PE 40:7	0.0698202	0.0660705	0.062118	0.112401	0.100933	0.0572341	0.0328531	0.0150788	0.0470282	0.0411447	0.0772539						PE 40:7	-0.87197	0.031303
		SM d40:1	[M+H]+	787.668	15.27	303.1		PE O-16:1_16:1	0.256165	0.0798514	0.244038	0.193921	0.0694458	0.163758	0.159756	0.0540101	0.147119	0.063272	0.133993						PE O-16:1_16:1	-0.588562	0.188451
		SM d40:2	[M+H]+	785.651	14.65	300.9		PE O-16:1_18:1	0.941794	0.779415	0.97779	0.668665	0.656003	0.657432	0.817592	0.740684	0.626364	0.644737	0.772649						PE O-16:1_18:1	-0.115004	0.420561
		SM d41:1	[M+H]+	801.684	15.67	306.1		PE O-16:1_18:2	0.219369	0.17823	0.107097	0.125679	0.148298	0.16377	0.179781	0.0827687	0.156082	0.194638	0.156771						PE O-16:1_18:2	-0.0284388	0.906005
		SM d41:2	[M+H]+, [M+Na]+	799.668	14.96	303.8		PE O-16:1_20:3	0.18855	0.165487	0.177374	0.153906	0.147023	0.117432	0.105069	0.158467	0.150455	0.160368	0.133997						PE O-16:1_20:3	-0.160072	0.281561
		SM d41:3	[M+H]+	797.651	14.4	300.5		PE O-16:1_20:4	0.414393	0.362825	0.374158	0.262898	0.283232	0.276044	0.721446	0.843155	0.682705	0.67862	0.7243						PE O-16:1_20:4	1.15023	5.02822e-06
		SM d42:3	[M+H]+	811.668	14.81	303.7		PE O-16:1_22:1	0.26601	0.099229	0.134596	0.116596	0.248246	0.090461	0.16982	0.165031	0.148179	0.160903	0.184651						PE O-16:1_22:1	0.0579725	0.846935
		SM d42:4	[M+H]+	809.65	14.33	302		PE O-16:1_22:3	0	0.0698489	0	0.0300263	0.0701226	0.0178043	0.0942545	0.0744346	0.122734	0.0916701	0.0538485						PE O-16:1_22:3	1.48126	0.0103355
		SM t44:6	[M+H]+	849.651	15.57	306.8		PE O-16:1_22:4	0.145314	0.126379	0.117528	0.0934931	0.0856075	0.0838247	0.117355	0.111841	0.0908354	0.0885218	0.0666018						PE O-16:1_22:4	-0.193763	0.343035
	CE	CE 14:0	[M+NH4]+, [M+Na]+	614.587	19.13	281.9		PE O-16:1_22:5	0.290628	0.285075	0.265179	0.246302	0.227789	0.238178	0.37631	0.344531	0.321453	0.365386	0.386957						PE O-16:1_22:5	0.471527	0.000160242
		CE 15:0	[M+NH4]+, [M+Na]+	628.602	19.26	283.1		PE O-16:1_22:6	0.12651	0.101002	0.281456	0.282578	0.21765	0.082152	0.250999	0.226966	0.164566	0.182132	0.180097						PE O-16:1_22:6	0.143774	0.651369
		CE 16:0	[M+NH4]+, [M+NH4]+, [M+Na]+, [M+K]+	642.619	19.39	285.1		PE O-17:1_20:4	0.0441733	0.039203	0.0546154	0.0304714	0.0300528	0.0439128	0.0980722	0.0433251	0.0859017	0.0859198	0.0937424						PE O-17:1_20:4	1.01037	0.0105651
		CE 16:1	[M+NH4]+, [M+Na]+, [M+K]+, [M+Na]+, [M+NH4]+	640.603	19.18	284.5		PE O-18:1_20:3	0.0672292	0.161026	0.158743	0.12937	0.0499184	0.103135	0	0.193233	0.270275	0.186353	0.210247						PE O-18:1_20:3	0.624636	0.27088
		CE 17:0	[M+NH4]+	656.633	19.41	287.8		PE O-18:1_20:5	0.111039	0	0.0492967	0.037696	0.0665878	0	0.0576569	0.0522901	0.0534913	0.0948988	0.0478259						PE O-18:1_20:5	0.473413	0.402772
		CE 17:1	[M+NH4]+, [M+Na]+, [M+K]+	654.618	19.3	287.1		PE O-18:1_22:1	0.0727852	0.0574957	0.0858804	0.0894711	0.0657085	0.061859	0.0757703	0.166696	0.161269	0.182105	0.17031						PE O-18:1_22:1	1.06667	0.0124369
		CE 18:0	[M+NH4]+, [M+Na]+, [M+K]+	670.649	19.66	290.1		PE O-18:1_22:3	0.0850227	0.0857737	0.0841012	0.0454267	0.0593895	0.05766	0.0372907	0.0837114	0.0795839	0.102171	0.110871						PE O-18:1_22:3	0.250027	0.400335
		CE 18:1	[M+NH4]+, [M+H]+, [M+K]+, [M+Na]+, [M+Na]+, [M+Na]+, [M+Na]+	668.634	19.44	290.1		PE O-18:1_22:4	0.0800409	0.193953	0.202904	0.19922	0.150593	0.163672	0.133334	0.124234	0.257906	0.12412	0.155792						PE O-18:1_22:4	-0.0532966	0.855132
		CE 18:2	[M+NH4]+, [M+K]+, [M+Na]+, [M+NH4]+, [M+H]+, [M+Na]+	666.618	19.24	290.6		PE O-18:1_22:6	0.138375	0.11106	0.11911	0.108003	0.0884759	0.0996651	0.208135	0.207697	0.17559	0.158978	0.194398						PE O-18:1_22:6	0.770362	0.000203822
		CE 18:3	[M+NH4]+, [M+K]+, [M+Na]+, [M+NH4]+	664.603	19.07	289.1		PE O-18:2_18:1	0.273447	0.274527	0.244199	0.217018	0.202745	0.188588	0.174029	0.170869	0.182468	0.153268	0.176262						PE O-18:2_18:1	-0.445738	0.00727469
		CE 19:0	[M+NH4]+	684.663	19.65	292.6		PE O-18:2_20:1	0.153908	0.146205	0.168231	0.132804	0.115173	0.113319	0.151455	0.139876	0.114125	0.129288	0.131962						PE O-18:2_20:1	-0.0523991	0.660691
		CE 20:0	[M+NH4]+	698.68	19.93	296.1		PE O-18:2_20:4	0.147983	0.11351	0.113011	0.116828	0.110768	0.113186	0.126295	0.134731	0.126407	0.0920635	0.0982535						PE O-18:2_20:4	-0.045043	0.732337
		CE 20:1	[M+NH4]+, [M+Na]+	696.664	19.68	295.1		PE O-18:2_22:1	0.123227	0.119427	0.0719992	0.08808	0.0948136	0.0761578	0.0936258	0.0799783	0.0818674	0.107439	0.0562963						PE O-18:2_22:1	-0.189612	0.359923
		CE 20:3	[M+NH4]+, [M+K]+, [M+Na]+, [M+H]+	692.633	19.31	295.7		PE O-18:2_22:5	0.128842	0.127169	0.0663082	0.0996154	0.143221	0.0511143	0.068375	0.125264	0.114467	0.109925	0.0960657						PE O-18:2_22:5	0.00151291	0.995385
		CE 20:4	[M+NH4]+, [M+Na]+, [M+K]+, [M+NH4]+, [M+H]+	690.619	19.17	294.9		PE O-18:2_22:6	0.156755	0.134892	0.114944	0.106466	0.125756	0.0911036	0	0.150194	0.102424	0.114674	0.119345						PE O-18:2_22:6	-0.321852	0.412128
		CE 20:5	[M+NH4]+, [M+K]+, [M+Na]+	688.603	18.99	292		PE P-18:0_18:1	0.344459	0.32842	0.372495	0.258535	0.263829	0.28216	0.47683	0.549983	0.458231	0.502453	0.57026						PE P-18:0_18:1	0.730468	7.14405e-05
		CE 22:5	[M+NH4]+, [M+Na]+	716.635	19.21	298.6		PE P-18:0_20:4	0.165107	0.0754627	0.0860009	0.149603	0.0527678	0.137463	0.228	0.208729	0.18344	0.203036	0.181013						PE P-18:0_20:4	0.854635	0.00327618
		CE 22:6	[M+NH4]+, [M+H]+, [M+Na]+, [M+K]+	714.619	19.11	297.1		PG 16:0_18:1	0.23256	0.160889	0.184429	0.146453	0.186602	0.18268	0.294788	0.214048	0.291574	0.20632	0.243326						PG 16:0_18:1	0.455922	0.0184507
	ST	Cholesterol	[M+Na]+, [M+NH4]+, [M+Na]+, [M+Na]+, [M+NH4]+, [M+H]+	409.344	12.63	230.3		PG 16:1_18:1	0.360541	0.13707	0.276435	0.269152	0.275286	0.305212	0.205604	0.203079	0.512785	0.504248	0.520935						PG 16:1_18:1	0.524747	0.201414
		Cholesterol d7	[M+H-H2O]+, [M+NH4]+	376.395	12.59	207.6		PG 18:0_18:1	0.270488	0.239665	0.307789	0.237703	0.254571	0.225847	0.216674	0.21396	0.466597	0.241141	0.18694						PG 18:0_18:1	0.0501281	0.870738
	DG	DG 16:0_16:0	[M+NH4]+, [M+K]+, [M+Na]+	586.54	15.65	260.3		PG 18:1_16:1	0.23871	0.218405	0.0952379	0.217757	0.188739	0.178382	0.148548	0.115975	0.352966	0.312145	0						PG 18:1_16:1	-0.0277561	0.95997
		DG 16:0_18:1	[M+NH4]+, [M+Na]+, [M+K]+	612.556	15.84	264.8		PG 18:1_18:1	0.613982	0.651501	0.644722	0.580347	0.500029	0.514846	0.906276	0.770999	0.746943	0.748294	0.774367						PG 18:1_18:1	0.434157	0.000708162
		DG 16:1_21:1	[M+NH4]+	652.587	15.95	270.7		PG 18:1_18:2	0.121006	0.127053	0.123647	0.112364	0.110376	0.0848558	0.109074	0.304961	0.277897	0.148326	0.255508						PG 18:1_18:2	0.952851	0.0494015
		DG 17:0_18:1	[M+NH4]+, [M+Na]+, [M+H]+, [M+K]+	626.572	15.71	268.3		PG 18:1_22:6	0.198933	0.18127	0.310282	0.251512	0.158522	0.146255	0.193594	0.167939	0.150734	0.344092	0.352757						PG 18:1_22:6	0.218787	0.526615
		DG 17:1_21:1	[M+NH4]+	666.601	16.25	273.8		PI 16:0_18:1	0.414817	0.833173	0.39195	0.589701	0.825976	0.683081	0.631894	0.315669	0.770324	0.824312	0.349083						PI 16:0_18:1	-0.107792	0.742189
		DG 18:0_16:0	[M+NH4]+, [M+H]+, [M+H-H2O]+, [M+K]+, [M+K]+, [M+Na]+	614.572	16.38	266.9		PI 16:0_20:4	0.879222	0.789623	0.905816	0.637022	0.789642	0.736908	0.49406	0.563841	0.49462	0.694752	0.677535						PI 16:0_20:4	-0.432972	0.00734697
		DG 18:0_18:0	[M+NH4]+	642.603	17.07	272.9		PI 18:0_18:1	1.21609	1.09111	0.60079	0.39412	0.594906	0.416097	0.44313	0.170047	0.613247	0.814329	0.759234						PI 18:0_18:1	-0.360274	0.411851
		DG 18:0_18:1	[M+NH4]+, [M+K]+, [M+Na]+	640.588	16.55	270.8		PI 18:0_20:3	0.474304	0.219624	0.615548	0.439924	0.516123	0.514727	0.871124	0.911437	0.890722	1.02525	1.07618						PI 18:0_20:3	1.04323	5.62525e-05
		DG 18:1_21:1	[M+NH4]+, [M+Na]+, [M+Na]+, [M+K]+, [M+Na]+, [M+K]+, [M+K]+, [M+H]+	680.619	16.59	277.4		PI 18:0_20:4	1.51352	1.4012	1.52174	1.04512	1.44056	1.28817	1.99305	2.30124	2.08364	2.32635	2.15823						PI 18:0_20:4	0.666884	1.68412e-05
		DG 18:2_18:2	[M+H]+	634.539	15	259.6		PI 18:1_18:1	0.988606	0.860979	0.909605	0.608589	0.742961	0.772996	0.402426	0.405815	0.381229	0.475545	0.450018						PI 18:1_18:1	-0.94427	0.000516769
		DG 19:0_18:1	[M+NH4]+, [M+K]+, [M+H]+, [M+Na]+	654.602	16.44	274.4		PI 18:1_20:4	0.943396	0.734579	0.863926	0.603384	0.741878	0.719788	1.15539	1.2163	0.919408	1.17186	1.18905						PI 18:1_20:4	0.557985	0.000840391
	DG-O	DG O-18:0_24:6	[M+NH4]+, [M+K]+, [M+NH4]+, [M+Na]+, [M+H]+	700.628	18.67	286.7		PS 16:0_16:1	0.366541	0.318259	0.363491	0.283134	0.273737	0.278998	0.29481	0.178737	0.350195	0.485197	0.365257						PS 16:0_16:1	0.0925824	0.709797
		DG O-19:0_16:1	[M+NH4]+	612.592	18.62	271.9		PS 16:0_18:1	0.854885	0.971191	0.958154	0.745471	0.715932	0.829162	0.796064	0.943206	0.915174	1.1856	0.879489						PS 16:0_18:1	0.158329	0.249128
		DG O-19:0_18:2	[M+NH4]+	638.605	17.8	268.2		PS 16:1_20:3	0.579768	0.188599	0.405582	0.36906	0.322181	0.341705	0.28855	0.311702	0.391276	0.465741	0.450061						PS 16:1_20:3	0.0525705	0.833785
	MG	MG 20:1	[M+H]+, [M+Na]+	385.332	11.94	213.8		PS 18:0_18:1	2.87343	2.86635	2.94287	2.23636	2.2945	2.35085	3.38859	4.16742	4.11679	5.32857	4.06947						PS 18:0_18:1	0.700037	0.00398932
	TG	TG 10:0_10:0_10:0	[M+NH4]+	572.488	14.72	258.3		PS 18:0_20:3	0.573091	0.554559	0.242098	0.530211	0.446781	0.46071	0.377548	0.394204	0.835115	0.568451	0.311644						PS 18:0_20:3	0.0881589	0.791461
		TG 10:0_10:0_14:0	[M+NH4]+, [M+NH4]+, [M+Na]+, [M+Na]+, [M+K]+	628.55	16.33	271.5		PS 18:0_20:4	0.278724	0.321599	0.274063	0.293633	0.653722	0.695509	0.351975	0.38854	0.445661	1.30543	0.359589						PS 18:0_20:4	0.442752	0.485269
		TG 10:0_12:0_16:0	[M+NH4]+	684.613	17.62	283.6		PS 18:0_22:4	0.450496	0.403917	0.485222	0.827843	0.795605	0.328986	0.315533	0.39401	0.35997	0.401401	0.321687						PS 18:0_22:4	-0.613906	0.0783084
		TG 10:0_14:0_16:0	[M+NH4]+, [M+Na]+, [M+K]+	712.644	18.14	290.3		PS 18:0_22:5	0.688022	0.668452	0.634663	0.495742	0.534037	0.452885	0.632085	0.660651	0.774385	0.899455	0.649032						PS 18:0_22:5	0.320757	0.055847
		TG 11:0_16:3_32:3	[M+K]+, [M+NH4]+, [M+Na]+	987.777	14.06	337.8		PS 18:0_22:6	0.46204	0.623324	0.586887	0.453451	0.53898	0.467103	0.589566	0.665193	0.692335	0.7297	0.732809						PS 18:0_22:6	0.385652	0.00287783
		TG 12:0_12:0_14:0	[M+NH4]+	684.616	18.55	283.1		PS 18:1_18:1	0.499473	0.454066	0.451246	0.430205	0.435797	0.427397	0.456935	0.505253	0.553449	0.702956	0.647338						PS 18:1_18:1	0.350051	0.0505416
		TG 12:0_14:0_16:0	[M+NH4]+, [M+Na]+, [M+K]+	740.676	18.52	296.4		PS 18:1_20:3	0.744461	0.879277	0.824094	0.631293	0.713462	0.676496	0.433095	0.435064	0.541362	0.584099	0.566346						PS 18:1_20:3	-0.540819	0.00117621
		TG 12:0_16:1_18:2	[M+H]+	773.66	18.71	298.2		SM d18:1_12:0	0.0213648	0.0180333	0.0224208	0.0153881	0.0182895	0.0193473	0.0150171	0	0.0275442	0.0335898	0.0102944						SM d18:1_12:0	-0.146775	0.775946
		TG 14:0_14:0_16:0	[M+NH4]+	768.707	18.75	302.7		SM d18:1_16:0	3.55343	3.78019	4.01198	3.5803	3.62865	3.78704	4.14916	3.8882	4.89235	5.13832	4.11145						SM d18:1_16:0	0.252528	0.0407006
		TG 14:0_15:0_16:0	[M+NH4]+	782.722	18.85	305.7		SM d18:1_16:1	0.13651	0.171502	0.136741	0.13053	0.12646	0.141411	0.298614	0.296857	0.29137	0.330128	0.252396						SM d18:1_16:1	1.06436	2.88982e-05
		TG 14:0_16:0_16:0	[M+NH4]+, [M+K]+, [M+Na]+	796.738	18.96	308.9		SM d18:1_18:0	0.15865	0.170624	0.172247	0.196332	0.179279	0.183435	0.252499	0.280341	0.296539	0.301415	0.274656						SM d18:1_18:0	0.669231	2.35958e-05
		TG 14:0_16:0_16:1	[M+NH4]+	794.722	18.82	307.1		SM d18:1_18:1	0.0394222	0.0404086	0.0926093	0.0470143	0.0461563	0.0469423	0.0859005	0.0849096	0.0664893	0.0782687	0.0748996						SM d18:1_18:1	0.584137	0.0237986
		TG 14:0_16:0_18:1	[M+NH4]+, [M+Na]+	822.754	19.01	313.5		SM d18:1_24:0	1.09158	1.0379	1.14289	1.03418	1.09218	1.08896	1.0097	0.954579	1.14624	1.08509	0.957426						SM d18:1_24:0	-0.0692508	0.264609
		TG 14:0_16:0_25:0	[M+NH4]+	922.879	19.86	334.6		SM d18:1_24:1	1.75481	1.94834	1.8187	2.08355	1.60919	1.831	1.32583	1.48548	1.31686	1.32285	1.15018						SM d18:1_24:1	-0.479637	0.000181899
		TG 14:0_16:1_14:0 d5	[M+NH4]+, [M+K]+, [M+Na]+	771.724	18.55	299.7		SM d32:1	0.108954	0.110973	0.0950188	0.101982	0.0923139	0.0947943	0.156361	0.161668	0.16347	0.172879	0.156138						SM d32:1	0.68724	2.36985e-07
		TG 14:0_16:1_18:1	[M+NH4]+	820.738	18.88	311		SM d33:1	0.0890133	0.0982444	0.100632	0.0952361	0.0963386	0.105111	0.151574	0.154842	0.185621	0.181313	0.150323						SM d33:1	0.757715	0.000552915
		TG 15:0_16:0_16:0	[M+NH4]+	810.754	19.05	312.1		SM d34:0	0.245602	0.24687	0.26046	0.297934	0.228812	0.257665	0.290433	0.295752	0.32571	0.329173	0.305539						SM d34:0	0.271702	0.00197384
		TG 15:0_16:0_16:1	[M+NH4]+, [M+K]+	808.737	18.92	310		SM d34:1(FA 18:0)	0	0	0.0121998	0	0.00786227	0.0118926	0.0126076	0.0123914	0.0200647	0.0189845	0.0127286						SM d34:1(FA 18:0)	1.52768	0.00929666
		TG 15:0_16:0_18:1	[M+NH4]+	836.769	19.1	316.4		SM d34:1(FA 18:1)	0	0	0	0	0	0.00699728	0.00558039	0.0101303	0.0238933	0.0178309	0.00959655						SM d34:1(FA 18:1)	3.52301	0.0170652
		TG 15:0_16:1_18:1	[M+NH4]+	834.753	18.98	313.9		SM d35:1	0.072567	0.0639301	0.0908563	0.0680654	0.053488	0.067023	0.0782849	0.094279	0.108231	0.107194	0.0822904						SM d35:1	0.440213	0.0140977
		TG 16:0_16:0_16:0	[M+NH4]+, [M+Na]+	824.769	19.15	315		SM d38:1	0.0605066	0.0643723	0.0526175	0.0538869	0.0718069	0.0512914	0.087982	0.112535	0.120752	0.114546	0.0979267						SM d38:1	0.853467	0.000351791
		TG 16:0_16:0_17:0	[M+NH4]+	838.784	19.24	317.7		SM d38:2	0.0303395	0.0112302	0.0217435	0.00952731	0.0113029	0	0.0226706	0.0262375	0.0178896	0.0534829	0.020607						SM d38:2	1.00666	0.110361
		TG 16:0_16:0_18:0	[M+NH4]+	852.801	19.34	320.9		SM d39:1	0.0436602	0.0479105	0.0584201	0.0219492	0.0530986	0.0658127	0.0298689	0.0319102	0.0720999	0.0359948	0						SM d39:1	-0.512783	0.306966
		TG 16:0_16:0_18:1	[M+NH4]+, [M+K]+, [M+Na]+	850.785	19.2	319.1		SM d40:1	0.808978	1.2192	0.930501	0.896187	0.734027	0.791068	0.705041	0.841858	0.951534	0.894282	0.890841						SM d40:1	-0.0657537	0.640141
		TG 16:0_16:0_24:0	[M+NH4]+	936.893	19.97	337.6		SM d40:2	0.0971674	0.132834	0.0977862	0.097854	0.0931603	0.103724	0.113817	0.108385	0.111429	0.0969955	0.0923057						SM d40:2	0.0115241	0.912023
		TG 16:0_16:1_18:1	[M+NH4]+, [M+Na]+	848.769	19.05	316.9		SM d40:9	0.358448	0.339944	0.112441	0.319712	0.257667	0.305147	0.267862	0.280278	0.298858	0.233193	0.218546						SM d40:9	-0.119744	0.589516
		TG 16:0_16:1_18:2	[M+NH4]+	846.753	18.93	314.9		SM d41:1	0.0854106	0.0847631	0.0831848	0.0891873	0.0841931	0.0864244	0.0947762	0.0983753	0.0963685	0.0995797	0.082681						SM d41:1	0.141733	0.0412153
		TG 16:0_17:0_18:1	[M+NH4]+	864.799	19.29	321.8		SM d41:2	0.142555	0.121488	0.126214	0.107017	0.134341	0.117561	0.0980778	0.102085	0.112722	0.099901	0.0873206						SM d41:2	-0.320035	0.00434073
		TG 16:0_18:1_18:1	[M+NH4]+, [M+K]+, [M+Na]+	876.801	19.24	322.5		SM d41:3	0.0115843	0	0.0082834	0.0233593	0.00719254	0.0113907	0.0167754	0.0361275	0.0296871	0.0112966	0.0239859						SM d41:3	1.19434	0.0419784
		TG 16:0_18:1_18:2	[M+NH4]+	874.785	19.1	320.8		SM d42:1	0.18975	0.132381	0.171701	0.288722	0.118482	0.138011	0.143286	0.0648167	0.147672	0.179007	0.174828						SM d42:1	-0.28713	0.365126
		TG 16:0_18:2_18:2	[M+NH4]+, [M+Na]+	872.769	18.96	318.2		SM d42:3	0.157795	0.143146	0.131597	0.139835	0.146825	0.14195	0.196034	0.169848	0.149936	0.168309	0.126537						SM d42:3	0.175875	0.186692
		TG 17:0_17:0_18:0	[M+K]+, [M+Na]+	901.76	19.54	324.4		SM d42:4	0.0385095	0.032277	0.0138318	0.0348171	0.0143284	0.0270457	0.0196228	0.0142085	0.0332972	0.0177994	0.00872925						SM d42:4	-0.516858	0.207095
		TG 17:0_18:1_20:1	[M+NH4]+, [M+K]+	918.847	19.42	330.3		SM t44:6	0.0259612	0	0.0194776	0.025843	0.0208239	0.0219311	0.0411147	0.0502269	0.03803	0.0275734	0.031708						SM t44:6	0.98927	0.00845538
		TG 18:0_18:0_18:0	[M+NH4]+, [M+Na]+	908.863	19.75	332.7		TG 10:0_10:0_10:0	0.0168137	0.0166136	0.0121877	0.0105905	0.00945225	0.0101505	0.0123583	0.0112754	0.00536812	0.00482251	0.00578655						TG 10:0_10:0_10:0	-0.673424	0.0532708
		TG 18:0_18:0_18:1	[M+NH4]+	906.848	19.58	330.7		TG 10:0_10:0_14:0	0.0549996	0.0599708	0.0548893	0.0453275	0.0371574	0.0421505	0.0608089	0.0553458	0.0117885	0.0169204	0.0121785						TG 10:0_10:0_14:0	-0.644057	0.187702
		TG 18:0_18:0_18:2	[M+NH4]+, [M+Na]+, [M+K]+	904.831	19.43	328.1		TG 10:0_12:0_16:0	0.0864768	0.10094	0.084869	0.0752966	0.0742692	0.0740356	0.0918709	0.0874194	0.0287001	0.0568514	0.0404801						TG 10:0_12:0_16:0	-0.436645	0.164439
		TG 18:0_18:1_20:4	[M+H]+	909.789	18.06	324.6		TG 10:0_14:0_16:0	0.0544511	0.0495052	0.0426536	0.0378921	0.0347947	0.0383616	0.0491836	0.0547935	0.0189697	0.0155401	0.0220926						TG 10:0_14:0_16:0	-0.419136	0.271545
		TG 18:1_18:1_18:1	[M+NH4]+, [M+Na]+	902.816	19.28	325.9		TG 11:0_16:3_32:3	0.113178	0.120399	0.107253	0.121663	0.106129	0.120338	0.0416164	0.0431344	0.0885264	0.100034	0.0963731						TG 11:0_16:3_32:3	-0.635092	0.0331025
		TG 18:1_18:1_18:2	[M+NH4]+	900.801	19.14	324.1		TG 12:0_12:0_14:0	0.0259762	0.030188	0	0	0.0260928	0	0.00295494	0.0141699	0	0	0.0286636						TG 12:0_12:0_14:0	-0.582119	0.595892
		TG 18:1_18:1_21:1	[M+NH4]+, [M+K]+	944.863	19.46	333.2		TG 12:0_14:0_16:0	0.0941247	0.108462	0.0952184	0.0886591	0.0762475	0.092002	0.112716	0.122999	0.0552303	0.0534977	0.0578453						TG 12:0_14:0_16:0	-0.20048	0.488567
		TG 18:1_18:2_21:1	[M+NH4]+, [M+Na]+	942.847	19.32	331.7		TG 12:0_16:1_18:2	0.0114364	0.00451045	0.00978294	0.00498756	0.00377607	0.00444042	0	0.00281008	0	0.00525683	0.00456594						TG 12:0_16:1_18:2	-1.36081	0.0478422
		TG 18:2_18:1_18:2	[M+NH4]+, [M+K]+	898.785	19	321.9		TG 14:0_14:0_16:0	0.127304	0.164036	0.129806	0.140061	0.13003	0.139874	0.120017	0.119404	0.0887422	0.114776	0.11173						TG 14:0_14:0_16:0	-0.320381	0.00755238
		TG 18:2_18:2_18:2	[M+NH4]+	896.769	18.86	319.1		TG 14:0_15:0_16:0	0.11186	0.127263	0.0998149	0.132274	0.11067	0.136067	0.0907769	0.098681	0.0861684	0.0979154	0.092228						TG 14:0_15:0_16:0	-0.361229	0.00463705
		TG 8:0_10:0_10:0	[M+NH4]+	544.457	13.75	251.2		TG 14:0_16:0_16:0	0.19271	0.216097	0.183325	0.21712	0.188503	0.221644	0.182484	0.173307	0.13826	0.164945	0.172259						TG 14:0_16:0_16:0	-0.289774	0.00591384
		TG 8:0_12:0_12:0	[M+NH4]+, [M+Na]+	600.519	15.57	265.4		TG 14:0_16:0_16:1	0.0849026	0.0891807	0.0814685	0.087507	0.0775927	0.089772	0.0791362	0.091052	0.0637829	0.0629904	0.0753546						TG 14:0_16:0_16:1	-0.192132	0.113664
		TG 8:0_16:0_18:1	[M+NH4]+, [M+Na]+	738.659	18.27	294		TG 14:0_16:0_18:1	0.113989	0.134834	0.105615	0.127531	0.112181	0.131751	0.131327	0.130431	0.116006	0.113641	0.126531						TG 14:0_16:0_18:1	0.0307204	0.680396
[truncated: 178 more rows]

## Sheet: Fig. 9
	DIFFERENTIAL EXPRESSION STATISTICS RNAseq
	Total genes in annotation	56941
	Genes expressed and tested	12669
	Differentially expressed genes	3381
	Total transcripts in annotation	149547
[truncated: 2 more rows]
