# Supplementary material for: Integrated cellular 4D-TIMS lipidomics and transcriptomics for characterization of anti-inflammatory and anti-atherosclerotic phenotype of MyD88-KO macrophages
Source: Front Cell Dev Biol. 2024 Aug 23;12:1450971. doi: 10.3389/fcell.2024.1450971 (PMC11377276; doi:10.3389/fcell.2024.1450971)
Supplement: Supplementary file 3 [file DataSheet1.XLSX]

## Sheet: Gene raw data
Gene ID	CT replicate 1	CT replicate 2	MyD88-KO replicate 1	MyD88-KO replicate 2
ENSMUSG00000000001	8.49606	8.60718	8.98322	8.99205
ENSMUSG00000000003	0	0	0	0
ENSMUSG00000000028	7.23034	7.3252	7.51219	7.41068
ENSMUSG00000000031	0	0	0	0
ENSMUSG00000000037	0	0	0	0
ENSMUSG00000000049	0	0	0	0
ENSMUSG00000000056	6.47717	6.70327	6.46684	6.12049
ENSMUSG00000000058	7.76374	7.72645	7.44631	7.32174
ENSMUSG00000000078	10.2052	10.2101	10.0073	9.9376
ENSMUSG00000000085	7.13469	7.31787	7.31029	7.24133
ENSMUSG00000000088	7.36418	7.5494	7.82108	7.84906
ENSMUSG00000000093	0.604816	0.604476	0.718801	0.629688
ENSMUSG00000000094	0	0	0	0
ENSMUSG00000000103	0	0	0	0
ENSMUSG00000000120	0	0	0	0
ENSMUSG00000000125	0	0	0	0
ENSMUSG00000000126	1.86192	1.9163	1.97757	1.93427
ENSMUSG00000000127	7.64717	7.53895	7.23715	7.46748
ENSMUSG00000000131	10.1356	9.96099	9.69903	9.99444
ENSMUSG00000000134	8.97155	8.75061	9.31363	9.22491
ENSMUSG00000000142	0	0	0	0
ENSMUSG00000000148	7.17324	7.19464	6.92523	7.06826
ENSMUSG00000000149	7.8332	7.65922	8.164	8.20661
ENSMUSG00000000154	3.20388	3.34392	3.32655	3.72671
ENSMUSG00000000157	-0.977155	-0.997859	-0.996666	-0.973851
ENSMUSG00000000159	0	0	0	0
ENSMUSG00000000167	2.34232	2.16004	2.23121	2.16572
ENSMUSG00000000168	8.49119	8.31821	8.61971	8.66095
ENSMUSG00000000171	8.65614	8.72819	9.01184	8.90247
ENSMUSG00000000182	0	0	0	0
ENSMUSG00000000183	0	0	0	0
ENSMUSG00000000184	2.10208	2.10077	2.47321	2.1893
ENSMUSG00000000194	8.63175	8.58983	8.25314	8.2179
ENSMUSG00000000197	0	0	0	0
ENSMUSG00000000202	-1.09743	-1.08144	-1.09576	-1.0693
ENSMUSG00000000204	4.82368	4.76276	5.70993	5.53367
ENSMUSG00000000214	0	0	0	0
ENSMUSG00000000215	0	0	0	0
ENSMUSG00000000216	0	0	0	0
ENSMUSG00000000223	3.70306	3.73258	3.97344	3.87239
ENSMUSG00000000244	7.39439	7.21551	6.86271	6.89073
ENSMUSG00000000247	2.55655	2.31657	2.45715	2.47466
ENSMUSG00000000248	0	0	0	0
ENSMUSG00000000253	6.03154	5.88521	5.68789	5.72089
ENSMUSG00000000263	0	0	0	0
ENSMUSG00000000266	0.504345	0.535681	0.515725	0.593
ENSMUSG00000000275	10.7118	10.6181	10.5118	10.5858
ENSMUSG00000000276	7.12836	7.15018	6.47122	6.58596
ENSMUSG00000000278	9.29463	9.25728	9.35166	9.3673
ENSMUSG00000000282	8.36154	8.44918	8.91473	8.88549
ENSMUSG00000000290	10.758	10.6337	9.77054	9.86761
ENSMUSG00000000295	5.21345	5.16803	5.47871	5.52275
ENSMUSG00000000296	0	0	0	0
ENSMUSG00000000301	3.63974	3.64144	3.36833	3.50655
ENSMUSG00000000303	-0.986679	-1.02713	-1.02577	-1.02583
ENSMUSG00000000305	0	0	0	0
ENSMUSG00000000308	0	0	0	0
ENSMUSG00000000317	2.16461	2.16309	2.23144	2.60492
ENSMUSG00000000318	4.85251	4.93422	5.83962	5.74158
ENSMUSG00000000320	0	0	0	0
ENSMUSG00000000326	9.29157	9.17276	8.43795	8.53137
ENSMUSG00000000339	6.692	6.70979	6.31379	6.6592
ENSMUSG00000000340	7.05365	7.18635	7.23304	7.35176
ENSMUSG00000000346	9.49031	9.5475	9.85255	9.84527
ENSMUSG00000000355	6.52969	6.55499	6.44558	6.53036
ENSMUSG00000000359	3.29858	3.27101	3.86445	3.7185
ENSMUSG00000000365	0	0	0	0
ENSMUSG00000000374	8.76763	8.9397	8.69987	8.74317
ENSMUSG00000000378	7.108	7.01645	7.43053	7.26487
ENSMUSG00000000381	0	0	0	0
ENSMUSG00000000384	9.96699	10.0489	9.85618	9.80504
ENSMUSG00000000385	0	0	0	0
ENSMUSG00000000386	4.30593	3.81202	4.21113	4.19931
ENSMUSG00000000392	-0.614466	-0.585874	-0.581736	-0.614181
ENSMUSG00000000394	0	0	0	0
ENSMUSG00000000399	7.60338	7.45398	7.9652	7.80889
ENSMUSG00000000402	0	0	0	0
ENSMUSG00000000409	3.58839	3.55084	3.83487	3.55194
ENSMUSG00000000411	0	0	0	0
ENSMUSG00000000416	0	0	0	0
ENSMUSG00000000420	7.30473	7.88508	7.68381	7.60913
ENSMUSG00000000435	0	0	0	0
ENSMUSG00000000439	6.83842	6.48267	6.8226	6.76675
ENSMUSG00000000440	6.97907	6.84316	6.53644	6.85796
ENSMUSG00000000441	11.5522	11.5916	13.4439	13.4738
ENSMUSG00000000486	2.3891	2.39834	2.37407	2.4364
ENSMUSG00000000489	8.16373	8.13924	7.79321	7.77322
ENSMUSG00000000530	5.17747	5.22305	5.41571	5.47933
ENSMUSG00000000531	2.66199	2.56278	2.64147	2.76314
ENSMUSG00000000532	6.53443	6.39304	6.36596	6.52987
ENSMUSG00000000538	7.70087	7.66213	7.93701	7.98291
ENSMUSG00000000544	0	0	0	0
ENSMUSG00000000552	8.17208	8.20711	8.7783	8.73014
ENSMUSG00000000555	10.4192	10.2789	9.7369	9.85584
ENSMUSG00000000560	0	0	0	0
ENSMUSG00000000561	9.32349	9.25297	9.14399	9.28617
ENSMUSG00000000562	1.91591	1.87572	2.01506	2.03023
ENSMUSG00000000563	8.60594	8.51235	9.65213	9.68517
ENSMUSG00000000567	0.517428	0.650215	0.518068	0.518042
ENSMUSG00000000568	8.93757	8.89683	9.07962	9.06069
ENSMUSG00000000579	5.25339	4.85283	5.181	5.02171
ENSMUSG00000000581	6.77037	6.75908	6.6356	6.58322
ENSMUSG00000000594	8.4222	8.4538	8.68198	8.69152
ENSMUSG00000000600	8.92703	8.91463	8.10621	8.11023
ENSMUSG00000000605	7.6324	7.67897	7.45124	7.10807
ENSMUSG00000000606	0	0	0	0
ENSMUSG00000000617	0	0	0	0
ENSMUSG00000000627	0	0	0	0
ENSMUSG00000000628	9.87378	9.8931	9.62885	9.70949
ENSMUSG00000000631	8.5533	9.01576	8.65044	8.56342
ENSMUSG00000000632	0	0	0	0
ENSMUSG00000000673	3.39996	3.39636	4.06958	3.93507
ENSMUSG00000000682	8.5385	8.64884	9.59065	9.66118
ENSMUSG00000000686	3.4214	3.52139	3.69173	3.69141
ENSMUSG00000000690	0	0	0	0
ENSMUSG00000000693	1.81685	1.85408	1.78279	1.7894
ENSMUSG00000000701	0	0	0	0
ENSMUSG00000000706	0	0	0	0
ENSMUSG00000000708	7.40009	7.07686	6.89135	6.94888
ENSMUSG00000000711	7.81069	7.78366	7.9808	7.91981
ENSMUSG00000000724	0	0	0	0
ENSMUSG00000000730	4.05726	4.26945	4.07279	4.32014
ENSMUSG00000000731	-1.72487	-1.7254	-1.71106	-1.72397
ENSMUSG00000000732	6.64434	6.56426	6.53326	6.26818
ENSMUSG00000000738	7.58548	7.33862	7.21871	7.60318
ENSMUSG00000000739	0	0	0	0
ENSMUSG00000000740	7.15353	7.10342	7.36932	7.29533
ENSMUSG00000000743	7.65201	7.71046	7.83855	7.89828
ENSMUSG00000000751	8.95243	9.1422	8.72791	8.89877
ENSMUSG00000000753	0.748999	0.748627	0.874847	0.775831
ENSMUSG00000000759	8.57127	8.53539	8.47659	8.69656
ENSMUSG00000000766	0	0	0	0
ENSMUSG00000000776	7.29969	7.50903	7.26241	7.24097
ENSMUSG00000000782	1.33158	1.4515	1.33495	1.3744
ENSMUSG00000000787	10.8831	10.7999	10.4938	10.6167
ENSMUSG00000000791	3.12735	3.13141	3.75428	3.50508
ENSMUSG00000000792	1.35236	1.38166	1.27222	1.29583
ENSMUSG00000000794	2.01456	1.9834	2.17857	2.13598
ENSMUSG00000000804	8.26772	8.4896	8.14895	7.90655
ENSMUSG00000000805	0	0	0	0
ENSMUSG00000000811	5.73192	5.80448	5.55771	5.39712
ENSMUSG00000000817	0	0	0	0
ENSMUSG00000000823	8.75406	8.77906	8.68477	8.71882
ENSMUSG00000000826	8.9801	8.96174	9.10522	8.99722
ENSMUSG00000000827	7.2134	7.21675	7.40943	7.71581
ENSMUSG00000000838	8.80077	8.74029	8.28808	8.79038
ENSMUSG00000000861	-0.921003	-0.921124	-0.920353	-0.872928
ENSMUSG00000000869	2.08093	2.07997	2.1961	2.35606
ENSMUSG00000000876	4.45463	4.56766	5.12245	4.83963
ENSMUSG00000000881	4.419	4.24098	3.90842	4.37253
ENSMUSG00000000884	4.33527	4.48373	4.34707	4.41936
ENSMUSG00000000889	0	0	0	0
ENSMUSG00000000901	0	0	0	0
ENSMUSG00000000902	8.92262	8.80012	8.85523	8.81115
ENSMUSG00000000903	0	0	0	0
ENSMUSG00000000915	2.04308	2.00292	2.10695	2.08574
ENSMUSG00000000916	7.25836	7.19771	7.02634	7.01365
ENSMUSG00000000934	5.78456	5.88892	5.86673	6.02536
ENSMUSG00000000938	1.15041	1.14992	1.2273	1.27545
ENSMUSG00000000942	0.606421	0.606081	0.720633	0.631244
ENSMUSG00000000948	0.626477	0.590861	0.544922	0.544898
ENSMUSG00000000957	-0.0360121	-0.0625563	-0.0430975	0.00280738
ENSMUSG00000000958	3.04596	3.14293	3.5286	3.18634
ENSMUSG00000000959	8.74395	8.67079	8.56669	8.51359
ENSMUSG00000000976	8.40746	8.46021	8.49955	8.45386
ENSMUSG00000000982	10.7097	10.6618	10.1899	10.1021
ENSMUSG00000000983	-1.72418	-1.71419	-1.72343	-1.72346
ENSMUSG00000001014	0.495667	0.510943	0.479335	0.455089
ENSMUSG00000001016	8.86704	8.89041	9.01467	8.99981
ENSMUSG00000001017	8.97211	8.94553	8.98485	9.18011
ENSMUSG00000001018	7.26515	7.27071	7.63513	7.63527
ENSMUSG00000001020	9.70604	9.69644	9.48851	9.45115
ENSMUSG00000001021	0	0	0	0
ENSMUSG00000001023	0	0	0	0
ENSMUSG00000001025	8.15347	7.93221	7.94101	8.02541
ENSMUSG00000001027	-1.72485	-1.72538	-1.72392	-1.71114
ENSMUSG00000001029	4.07595	4.29933	4.45732	4.61469
ENSMUSG00000001034	7.9646	7.66205	7.8012	8.06504
ENSMUSG00000001036	5.77641	5.8073	5.76837	5.59528
ENSMUSG00000001039	2.17641	2.17174	2.01727	2.07572
ENSMUSG00000001052	9.20463	9.11905	9.37621	9.34952
ENSMUSG00000001053	4.08015	4.00127	4.36906	4.33829
ENSMUSG00000001054	7.13902	7.25146	6.60885	6.53221
ENSMUSG00000001056	8.50407	8.52422	8.52131	8.37638
ENSMUSG00000001062	7.4861	7.25251	7.28534	7.46089
ENSMUSG00000001065	7.44908	7.47784	7.19872	7.57416
ENSMUSG00000001076	0	0	0	0
ENSMUSG00000001082	8.23807	8.37014	8.0266	8.23825
ENSMUSG00000001089	8.28947	8.33995	8.22875	8.32758
ENSMUSG00000001095	-1.72485	-1.72538	-1.72392	-1.71114
ENSMUSG00000001098	7.57475	7.72586	7.71691	7.71974
ENSMUSG00000001100	8.03224	7.91778	8.04296	8.23922
ENSMUSG00000001103	0	0	0	0
ENSMUSG00000001105	5.76347	5.78708	5.85027	6.11328
ENSMUSG00000001119	0	0	0	0
ENSMUSG00000001120	0.811841	0.799917	0.970328	0.801353
ENSMUSG00000001123	7.18814	7.27658	7.56319	7.60504
ENSMUSG00000001127	8.60268	8.78495	8.57385	8.75013
ENSMUSG00000001128	8.93533	8.95147	9.12777	8.94843
ENSMUSG00000001131	-0.353457	-0.373053	-0.347468	-0.347623
ENSMUSG00000001134	3.74897	4.04903	3.64992	3.8594
ENSMUSG00000001138	6.42317	6.43674	6.87904	6.78356
ENSMUSG00000001143	7.0847	6.65561	7.11676	7.13307
ENSMUSG00000001150	8.76073	8.47185	8.45343	8.49324
ENSMUSG00000001151	9.55565	9.51635	9.75275	9.96945
ENSMUSG00000001155	0	0	0	0
ENSMUSG00000001156	5.85947	5.86971	6.28118	6.33144
ENSMUSG00000001157	6.23784	6.45741	6.0678	6.33482
ENSMUSG00000001158	6.77687	6.80542	7.15355	7.0948
ENSMUSG00000001166	4.14345	3.86042	4.1228	3.92559
ENSMUSG00000001168	0	0	0	0
ENSMUSG00000001173	7.04232	7.29638	6.95866	6.74066
ENSMUSG00000001175	11.6998	11.6694	11.1697	11.2051
ENSMUSG00000001211	7.52955	7.45099	7.66033	7.36502
ENSMUSG00000001225	-0.969505	-0.990646	-0.966908	-0.989563
ENSMUSG00000001227	7.40024	7.40571	7.53976	7.43737
ENSMUSG00000001228	9.56547	9.77512	9.68607	9.65315
ENSMUSG00000001229	8.56486	8.53299	8.67837	8.75764
ENSMUSG00000001240	-1.09339	-1.05731	-1.09198	-1.09203
ENSMUSG00000001247	2.5303	2.58448	2.5989	2.55677
ENSMUSG00000001248	9.45343	9.40347	9.33918	9.43964
ENSMUSG00000001249	1.04264	0.980542	1.04959	1.03114
ENSMUSG00000001260	0	0	0	0
ENSMUSG00000001270	10.2426	10.2702	9.18391	9.35955
ENSMUSG00000001280	9.1248	9.15388	9.42953	9.68957
ENSMUSG00000001281	5.63809	5.77445	5.21107	4.9453
ENSMUSG00000001285	7.14708	7.05121	7.0318	7.0921
ENSMUSG00000001288	5.15092	5.08564	5.8091	5.55404
ENSMUSG00000001289	8.5092	8.52636	8.6579	8.58421
ENSMUSG00000001300	2.56721	2.4659	2.40326	2.47725
ENSMUSG00000001305	6.61483	6.73377	6.90214	6.94478
ENSMUSG00000001313	4.41611	4.31917	4.06539	4.30471
ENSMUSG00000001323	4.66003	4.8885	5.00936	4.95454
ENSMUSG00000001333	0	0	0	0
ENSMUSG00000001334	-0.417031	-0.397701	-0.369034	-0.416732
ENSMUSG00000001348	5.02067	4.99283	5.95284	5.85237
ENSMUSG00000001349	0	0	0	0
ENSMUSG00000001366	6.38764	6.42991	5.78616	5.91497
ENSMUSG00000001376	8.64282	8.74373	8.44108	8.54358
ENSMUSG00000001380	8.01595	7.88037	8.01997	7.96987
ENSMUSG00000001383	7.45192	7.521	7.62737	7.78847
ENSMUSG00000001403	8.60798	8.6182	8.87341	8.77037
ENSMUSG00000001415	9.93117	9.82192	9.67819	9.75823
ENSMUSG00000001416	10.1502	10.2051	10.1026	10.1117
ENSMUSG00000001418	9.17597	9.27255	9.42089	9.51439
ENSMUSG00000001419	9.719	9.81791	10.0689	10.1266
ENSMUSG00000001420	2.04741	1.99317	2.21986	2.03522
ENSMUSG00000001424	10.4608	10.4496	10.4009	10.3886
ENSMUSG00000001435	4.76601	4.45349	5.18618	5.76448
ENSMUSG00000001436	8.55232	8.68669	8.30056	8.23095
ENSMUSG00000001440	11.1341	11.1431	11.0703	11.0898
ENSMUSG00000001441	9.50042	9.6439	9.13536	9.05887
ENSMUSG00000001444	0	0	0	0
ENSMUSG00000001445	7.19663	7.12118	7.16837	7.20276
ENSMUSG00000001467	9.07615	9.28273	8.30583	8.22215
ENSMUSG00000001472	10.3632	10.015	10.4483	10.3226
ENSMUSG00000001473	9.44463	9.43092	9.23069	9.41451
ENSMUSG00000001482	6.67639	6.65659	6.9401	6.80758
ENSMUSG00000001493	-0.921003	-0.921124	-0.920353	-0.872928
ENSMUSG00000001494	-0.921003	-0.921124	-0.920353	-0.872928
ENSMUSG00000001496	0	0	0	0
ENSMUSG00000001497	0.0711302	0.0708957	0.119198	0.118862
ENSMUSG00000001504	-1.72418	-1.71419	-1.72343	-1.72346
ENSMUSG00000001506	0	0	0	0
ENSMUSG00000001507	-0.413408	-0.401112	-0.394642	-0.303076
ENSMUSG00000001508	-1.71315	-1.72489	-1.7236	-1.72363
ENSMUSG00000001510	-1.72487	-1.7254	-1.71106	-1.72397
ENSMUSG00000001517	8.9777	8.95978	9.33516	9.29279
ENSMUSG00000001518	7.19449	6.60331	7.14228	7.10487
ENSMUSG00000001520	-1.72487	-1.7254	-1.71106	-1.72397
ENSMUSG00000001521	6.77394	6.78778	7.12558	7.01353
ENSMUSG00000001524	6.06119	6.54024	6.29934	6.28198
ENSMUSG00000001525	12.4191	12.4182	12.5338	12.5057
ENSMUSG00000001542	9.08785	9.26284	9.15733	9.21129
ENSMUSG00000001552	4.85576	5.45863	4.53904	4.66006
ENSMUSG00000001555	0	0	0	0
ENSMUSG00000001558	-0.405979	-0.387036	-0.35698	-0.405677
ENSMUSG00000001566	0	0	0	0
ENSMUSG00000001569	8.40172	8.34237	7.496	8.13145
ENSMUSG00000001576	9.37541	9.50317	9.2923	9.30115
ENSMUSG00000001583	0	0	0	0
ENSMUSG00000001588	5.82061	5.87307	6.17831	6.3337
ENSMUSG00000001604	-1.72487	-1.7254	-1.71106	-1.72397
ENSMUSG00000001622	0	0	0	0
ENSMUSG00000001627	9.90621	9.9753	9.59958	9.62791
ENSMUSG00000001630	6.93201	6.75272	6.43988	6.24214
ENSMUSG00000001632	9.62113	9.67866	9.77336	9.83178
ENSMUSG00000001642	6.86989	6.90977	6.64349	6.56073
ENSMUSG00000001655	-1.72487	-1.7254	-1.71106	-1.72397
ENSMUSG00000001656	0	0	0	0
ENSMUSG00000001657	0	0	0	0
ENSMUSG00000001661	2.49448	2.49297	2.78764	2.76763
ENSMUSG00000001663	0	0	0	0
ENSMUSG00000001665	4.29142	4.29065	4.3916	4.15581
ENSMUSG00000001666	5.59867	5.6435	5.51432	5.53425
ENSMUSG00000001670	0	0	0	0
ENSMUSG00000001672	0	0	0	0
ENSMUSG00000001674	8.89256	8.5716	8.88479	9.0458
ENSMUSG00000001687	8.90487	8.82113	9.33392	9.34959
ENSMUSG00000001700	5.26102	5.0927	5.20029	5.55561
ENSMUSG00000001707	8.24019	8.30769	8.34155	8.37423
ENSMUSG00000001729	10.0013	10.022	10.185	10.2818
ENSMUSG00000001739	2.59746	2.63178	2.57324	2.53143
ENSMUSG00000001741	6.82091	6.86308	7.1356	7.1475
ENSMUSG00000001750	13.2899	13.3449	12.4636	12.3624
ENSMUSG00000001751	7.9011	7.69802	7.47876	7.46183
ENSMUSG00000001755	7.00945	7.37217	7.46217	7.39967
ENSMUSG00000001761	3.30368	3.2773	3.92722	3.68918
ENSMUSG00000001763	-1.72487	-1.7254	-1.71106	-1.72397
ENSMUSG00000001767	7.44372	7.20342	7.25523	7.12269
ENSMUSG00000001768	7.82289	8.12112	8.55685	8.33625
ENSMUSG00000001773	0	0	0	0
ENSMUSG00000001774	8.22256	8.15129	8.16381	8.07702
ENSMUSG00000001783	8.36899	8.4692	8.44018	8.4551
ENSMUSG00000001785	8.08886	8.11861	8.01484	8.0736
ENSMUSG00000001786	6.59176	6.61946	6.39099	6.69597
ENSMUSG00000001794	9.49221	9.35296	9.27401	9.47697
ENSMUSG00000001802	-0.431803	-0.412113	-0.431495	-0.38498
ENSMUSG00000001804	0	0	0	0
ENSMUSG00000001815	0	0	0	0
ENSMUSG00000001819	0	0	0	0
ENSMUSG00000001823	0	0	0	0
ENSMUSG00000001827	1.659	1.62447	1.57785	1.71626
ENSMUSG00000001829	7.78888	7.53656	7.75251	7.54443
ENSMUSG00000001833	9.73451	9.787	9.466	9.40701
ENSMUSG00000001844	7.05575	6.82827	6.72288	6.87633
ENSMUSG00000001847	9.79568	9.6253	10.0378	10.0828
ENSMUSG00000001855	10.5589	10.3305	10.3631	10.2357
ENSMUSG00000001864	-1.72418	-1.71419	-1.72343	-1.72346
ENSMUSG00000001865	0	0	0	0
ENSMUSG00000001870	-1.72485	-1.72538	-1.72392	-1.71114
ENSMUSG00000001891	8.47619	8.5346	8.62269	8.66082
ENSMUSG00000001901	-1.72487	-1.7254	-1.71106	-1.72397
ENSMUSG00000001909	9.73892	9.86217	9.71017	9.85671
ENSMUSG00000001910	9.34174	9.37863	9.31457	9.32134
ENSMUSG00000001911	6.26776	6.39242	7.74334	7.88942
ENSMUSG00000001918	10.7572	10.8188	10.7333	10.8333
ENSMUSG00000001924	10.1642	10.1761	10.0492	9.98496
ENSMUSG00000001930	9.32006	9.02241	8.07385	8.0738
ENSMUSG00000001942	7.25561	7.23547	6.96507	6.91015
ENSMUSG00000001943	0	0	0	0
ENSMUSG00000001946	-0.968357	-0.989556	-0.965875	-0.988481
ENSMUSG00000001948	1.69438	1.72165	1.59931	1.65004
ENSMUSG00000001962	7.65255	7.7605	7.77767	7.65154
ENSMUSG00000001964	6.00524	6.42807	6.57838	6.82411
ENSMUSG00000001983	5.17987	5.17521	5.2104	5.37904
ENSMUSG00000001985	0	0	0	0
ENSMUSG00000001986	-1.72485	-1.72538	-1.72392	-1.71114
ENSMUSG00000001988	0	0	0	0
ENSMUSG00000001995	7.64638	7.71901	8.08357	8.15527
ENSMUSG00000001998	7.66609	7.59736	7.4801	7.47708
ENSMUSG00000001999	7.91669	7.99916	8.20119	8.15344
ENSMUSG00000002006	-0.41153	-0.391354	-0.386556	-0.388866
ENSMUSG00000002007	1.92267	1.84608	2.02915	1.93548
ENSMUSG00000002010	9.32822	9.73142	9.21419	9.2811
ENSMUSG00000002012	-1.71315	-1.72489	-1.7236	-1.72363
ENSMUSG00000002014	8.66673	8.66466	8.84553	8.83613
ENSMUSG00000002015	8.0369	8.05796	8.30891	8.29376
ENSMUSG00000002017	7.96706	8.10335	8.04985	7.77275
ENSMUSG00000002020	1.17799	1.18477	1.3662	1.25051
ENSMUSG00000002028	10.2958	10.2094	10.6701	10.7392
ENSMUSG00000002031	6.7159	6.59371	6.77087	6.61993
ENSMUSG00000002032	1.23092	1.25177	1.21095	1.35582
ENSMUSG00000002033	0	0	0	0
ENSMUSG00000002043	5.67489	5.78407	5.88864	6.02935
ENSMUSG00000002052	9.9079	9.86115	9.97589	9.91141
ENSMUSG00000002055	8.57132	8.73027	8.74873	8.78798
ENSMUSG00000002057	-1.72487	-1.7254	-1.71106	-1.72397
ENSMUSG00000002058	7.7698	7.78875	7.50294	7.73706
ENSMUSG00000002059	6.22472	6.05734	5.49558	5.54612
ENSMUSG00000002064	6.68396	6.86186	6.44123	6.36751
ENSMUSG00000002068	7.69167	7.39557	7.66768	7.41162
ENSMUSG00000002076	-0.986679	-1.02713	-1.02577	-1.02583
ENSMUSG00000002083	6.89231	6.58433	6.78824	6.94795
ENSMUSG00000002100	2.7033	2.75871	2.63664	2.70088
ENSMUSG00000002102	8.99683	8.89863	9.30916	9.10321
ENSMUSG00000002103	8.79463	8.81661	8.66389	8.75018
ENSMUSG00000002104	-1.72485	-1.72538	-1.72392	-1.71114
ENSMUSG00000002105	7.87446	7.77044	7.5922	7.80758
ENSMUSG00000002107	9.90047	9.86524	9.79536	9.93325
ENSMUSG00000002108	6.6593	7.06154	6.00868	6.24079
ENSMUSG00000002109	5.60001	5.80725	5.69802	5.74385
ENSMUSG00000002111	10.6718	10.5848	10.4186	10.5628
ENSMUSG00000002129	9.71906	9.44956	9.73161	9.61822
ENSMUSG00000002147	9.81503	9.70541	9.59448	9.47119
ENSMUSG00000002190	0	0	0	0
ENSMUSG00000002204	6.85034	6.64763	7.29196	7.35649
ENSMUSG00000002205	7.34146	7.38812	6.97622	7.471
ENSMUSG00000002210	8.34813	8.34254	8.22719	8.24048
ENSMUSG00000002221	9.78959	9.70136	9.52896	9.56995
ENSMUSG00000002222	8.10539	7.97045	8.19998	8.25235
ENSMUSG00000002227	7.63736	7.80214	8.47354	8.44177
ENSMUSG00000002228	5.79432	5.84364	5.82517	5.96322
ENSMUSG00000002233	6.05532	5.81119	7.3867	7.40769
ENSMUSG00000002240	0	0	0	0
ENSMUSG00000002249	0	0	0	0
ENSMUSG00000002250	7.03368	7.12083	7.00122	7.21848
ENSMUSG00000002257	7.18545	7.3371	6.99266	6.83505
ENSMUSG00000002265	5.7257	5.77828	4.36903	4.3683
ENSMUSG00000002266	0	0	0	0
ENSMUSG00000002274	5.89344	5.72568	6.14324	5.96989
ENSMUSG00000002279	6.89026	6.94058	6.84776	6.66591
ENSMUSG00000002280	8.30286	8.08635	7.9561	7.9846
ENSMUSG00000002289	4.90879	5.36639	4.76171	4.91386
ENSMUSG00000002297	8.90312	8.87341	8.62504	8.73964
ENSMUSG00000002307	8.26832	7.90518	8.63703	8.58532
ENSMUSG00000002308	5.71024	5.89557	5.84433	6.0267
ENSMUSG00000002319	9.73157	9.5391	9.53737	9.39792
ENSMUSG00000002320	7.78393	7.91748	7.5596	7.77672
ENSMUSG00000002324	0	0	0	0
ENSMUSG00000002325	8.26779	8.07325	8.15428	8.05749
ENSMUSG00000002326	7.26167	6.9934	6.92432	6.89713
ENSMUSG00000002329	5.37079	5.36422	5.68119	5.26312
ENSMUSG00000002332	6.15583	6.359	6.41186	6.56178
ENSMUSG00000002341	0	0	0	0
ENSMUSG00000002342	6.10684	6.31485	6.55064	6.82576
ENSMUSG00000002343	6.62356	6.631	6.28771	6.39074
ENSMUSG00000002345	5.17715	5.41356	5.23046	5.26558
ENSMUSG00000002346	4.40603	4.36746	4.56798	4.6756
ENSMUSG00000002365	7.54104	7.61093	7.87247	7.82116
ENSMUSG00000002372	9.14951	9.25145	9.51727	9.27162
ENSMUSG00000002379	6.93788	6.96355	7.09018	7.09319
ENSMUSG00000002384	0	0	0	0
ENSMUSG00000002393	5.67404	5.97981	5.96282	5.94776
ENSMUSG00000002395	7.5773	7.63133	7.65492	7.77867
ENSMUSG00000002396	5.41697	5.50444	5.3964	5.51513
ENSMUSG00000002409	5.5129	5.72896	6.0457	5.94513
ENSMUSG00000002413	9.3425	9.15072	8.88085	8.7454
ENSMUSG00000002416	5.60709	5.35126	5.61645	5.62062
ENSMUSG00000002428	7.79692	7.88322	7.47218	7.62049
ENSMUSG00000002455	8.52377	8.81014	8.7494	8.73647
ENSMUSG00000002458	8.96149	9.07583	9.00856	8.64722
ENSMUSG00000002459	1.31546	1.34403	1.32196	1.33449
ENSMUSG00000002475	2.0234	2.06298	2.01496	1.96805
ENSMUSG00000002477	6.88569	6.67746	6.58942	6.82683
ENSMUSG00000002486	6.28555	6.30298	6.57877	6.62223
ENSMUSG00000002489	8.24458	7.76818	7.06159	7.90221
ENSMUSG00000002496	8.91424	8.88058	8.72232	8.85884
ENSMUSG00000002500	-1.72418	-1.71419	-1.72343	-1.72346
ENSMUSG00000002504	0	0	0	0
ENSMUSG00000002524	8.56803	8.639	8.4316	8.66642
ENSMUSG00000002546	8.09181	8.21599	8.34858	7.93224
ENSMUSG00000002550	6.19882	5.91434	6.02611	5.96292
ENSMUSG00000002565	3.05301	3.11953	3.11439	3.00522
ENSMUSG00000002578	-1.72487	-1.7254	-1.71106	-1.72397
ENSMUSG00000002580	6.08274	5.88639	6.03055	5.91513
ENSMUSG00000002588	-1.09339	-1.05731	-1.09198	-1.09203
ENSMUSG00000002602	2.47328	2.47173	2.67436	2.84166
ENSMUSG00000002603	10.1608	10.2028	10.0482	10.1327
ENSMUSG00000002608	7.30939	7.2064	7.42422	7.51397
ENSMUSG00000002617	5.61262	5.5131	5.03969	5.16446
ENSMUSG00000002625	8.21462	8.22593	8.36733	8.20605
ENSMUSG00000002633	0	0	0	0
ENSMUSG00000002635	6.47761	6.40316	6.69109	6.67418
ENSMUSG00000002658	8.54892	8.44423	8.68571	8.67789
ENSMUSG00000002660	7.08195	6.98437	7.36045	7.37629
ENSMUSG00000002661	4.06751	3.78187	3.93832	4.04616
ENSMUSG00000002664	-1.71315	-1.72489	-1.7236	-1.72363
ENSMUSG00000002668	7.84633	7.68742	8.03085	7.91136
ENSMUSG00000002679	6.63808	6.81291	6.72597	6.61362
ENSMUSG00000002688	0	0	0	0
ENSMUSG00000002699	9.55563	9.47809	9.65859	9.63683
ENSMUSG00000002718	9.70087	9.86177	9.19769	9.49453
ENSMUSG00000002728	9.06183	9.05129	9.1376	9.12452
ENSMUSG00000002731	5.53075	5.60889	5.89828	5.97653
ENSMUSG00000002732	2.69553	2.66893	2.73691	2.64603
ENSMUSG00000002733	8.11507	8.17301	7.91093	8.1742
ENSMUSG00000002741	8.4331	8.46946	8.01212	8.04062
ENSMUSG00000002748	10.5746	10.4479	10.4132	10.3902
ENSMUSG00000002763	7.24699	6.94973	7.10403	7.14632
ENSMUSG00000002767	6.62821	6.41046	6.99297	6.73673
ENSMUSG00000002768	6.34474	6.37329	6.8075	6.82725
ENSMUSG00000002769	1.32225	1.2866	1.33287	1.33246
ENSMUSG00000002771	0.836745	0.836123	0.864166	0.888083
ENSMUSG00000002778	7.43638	7.53041	7.5076	7.47532
ENSMUSG00000002781	5.61087	5.68917	5.83837	5.73876
ENSMUSG00000002791	0	0	0	0
ENSMUSG00000002797	4.28604	4.55408	4.31386	4.24096
ENSMUSG00000002799	5.79471	5.63762	6.83053	7.53373
ENSMUSG00000002803	4.91442	5.41194	5.04267	4.86771
ENSMUSG00000002804	5.09385	5.25561	5.84923	5.75417
ENSMUSG00000002808	2.59705	2.66848	2.63857	2.5616
ENSMUSG00000002812	9.49638	9.50305	9.23699	9.23428
ENSMUSG00000002814	7.64699	7.71399	7.44184	7.53659
ENSMUSG00000002820	6.29985	6.33628	6.39789	6.18438
ENSMUSG00000002825	7.21099	7.25499	7.18989	6.87638
ENSMUSG00000002831	0	0	0	0
ENSMUSG00000002833	7.3447	7.30816	7.72008	7.07445
ENSMUSG00000002835	8.33055	8.44996	8.62525	8.75431
ENSMUSG00000002844	7.15844	6.96165	7.06274	7.09555
ENSMUSG00000002845	6.59455	6.81673	6.59123	6.55401
ENSMUSG00000002846	5.9265	6.08119	6.01058	6.04617
ENSMUSG00000002847	3.34056	3.31203	3.76499	3.79558
ENSMUSG00000002870	9.10738	9.02244	9.30737	9.16539
ENSMUSG00000002871	7.52916	7.75058	7.6126	7.45656
ENSMUSG00000002881	8.55762	8.26448	8.43193	8.52823
ENSMUSG00000002885	1.73332	1.86824	1.78363	1.81995
ENSMUSG00000002897	7.65023	7.7509	7.78493	7.52939
ENSMUSG00000002900	1.24624	1.24528	1.26205	1.52247
ENSMUSG00000002908	2.2613	2.35298	2.56541	2.33358
ENSMUSG00000002910	5.85732	5.83004	6.09931	6.03011
ENSMUSG00000002930	0	0	0	0
ENSMUSG00000002944	8.59658	8.77035	7.61458	7.67443
ENSMUSG00000002948	8.63309	8.58593	8.66336	8.73643
ENSMUSG00000002949	8.75388	8.80504	8.81681	8.84693
ENSMUSG00000002957	8.67267	8.66627	9.13115	9.06803
ENSMUSG00000002963	6.64243	6.58385	6.25534	6.18124
ENSMUSG00000002968	8.03763	8.27093	8.45767	8.19974
ENSMUSG00000002980	-0.921003	-0.921124	-0.920353	-0.872928
ENSMUSG00000002981	9.29746	9.3548	9.00575	9.07196
ENSMUSG00000002983	6.78769	6.64913	7.45108	7.62403
ENSMUSG00000002984	8.88625	8.88537	9.09107	8.98253
ENSMUSG00000002985	8.46098	8.5134	11.4076	11.4223
ENSMUSG00000002992	3.55325	3.63479	3.81224	3.99375
ENSMUSG00000002996	7.95012	7.99523	7.92536	7.89481
ENSMUSG00000002997	5.03689	4.86835	5.39628	5.2891
ENSMUSG00000003031	7.56047	7.64983	7.95038	8.07333
ENSMUSG00000003032	5.37636	5.27131	6.30134	6.27757
ENSMUSG00000003033	9.12076	9.02628	8.76679	8.82049
ENSMUSG00000003037	7.75612	7.54038	8.14264	7.96428
ENSMUSG00000003038	8.92395	8.98844	8.95008	8.96779
ENSMUSG00000003039	7.44922	7.42202	8.14494	8.13259
ENSMUSG00000003051	0	0	0	0
ENSMUSG00000003053	0	0	0	0
ENSMUSG00000003062	6.6749	6.67918	6.87563	6.93954
ENSMUSG00000003068	8.97392	8.79254	8.76877	8.84409
ENSMUSG00000003070	1.20889	1.16617	1.28133	1.21499
ENSMUSG00000003072	8.5051	8.63701	8.93027	8.84626
ENSMUSG00000003099	9.55138	9.57368	9.51916	9.39547
ENSMUSG00000003119	10.1146	10.0923	10.0406	10.0205
ENSMUSG00000003123	6.5056	6.59022	6.61421	6.70489
ENSMUSG00000003131	9.25664	8.81552	9.12955	9.22598
ENSMUSG00000003134	4.0615	3.96999	4.06502	4.26201
ENSMUSG00000003135	7.19442	7.09064	7.29309	7.58947
ENSMUSG00000003153	7.54084	7.26069	6.93396	6.96167
ENSMUSG00000003154	7.51841	7.28056	7.44083	7.475
ENSMUSG00000003161	7.5206	7.56739	7.688	7.83305
ENSMUSG00000003166	8.26711	8.17515	8.02308	7.84531
ENSMUSG00000003184	7.63917	7.35955	7.37168	7.18698
ENSMUSG00000003190	5.72837	5.86754	5.95464	5.92399
ENSMUSG00000003198	4.26701	4.16679	4.21748	4.24482
ENSMUSG00000003199	7.52769	7.72869	7.82307	7.91669
ENSMUSG00000003200	7.99311	8.06847	8.09491	7.91194
ENSMUSG00000003206	5.1912	5.22561	6.80191	6.79708
ENSMUSG00000003208	6.2075	6.48712	6.62692	6.9284
ENSMUSG00000003226	10.622	10.6951	10.3559	10.3887
ENSMUSG00000003227	0	0	0	0
ENSMUSG00000003228	4.49173	4.47935	4.60262	4.67287
ENSMUSG00000003233	7.51564	7.32097	7.43237	7.59308
ENSMUSG00000003234	7.9866	7.95999	7.74866	7.32763
ENSMUSG00000003235	7.55771	7.62836	7.72309	7.66274
ENSMUSG00000003269	7.12219	6.98784	7.0819	7.02752
ENSMUSG00000003271	2.55763	2.52587	2.78413	2.69407
ENSMUSG00000003273	1.11585	1.11531	1.1742	1.26783
ENSMUSG00000003279	-0.0563403	-0.137359	-0.13679	-0.136805
ENSMUSG00000003282	3.31762	3.26276	3.36095	3.38112
ENSMUSG00000003283	7.7885	7.67859	8.32156	8.31433
ENSMUSG00000003299	8.30791	8.20181	8.29813	8.4866
ENSMUSG00000003308	8.07256	7.91991	8.06609	7.90093
ENSMUSG00000003309	0.318734	0.296208	0.277556	0.324962
ENSMUSG00000003316	9.58852	9.65561	9.09936	9.22018
ENSMUSG00000003341	3.70789	3.63527	4.10081	4.0985
ENSMUSG00000003344	5.8807	5.95674	6.2605	6.01194
ENSMUSG00000003345	8.44256	8.37872	8.76121	8.64105
ENSMUSG00000003346	7.37088	7.39931	7.44474	7.43379
ENSMUSG00000003348	7.32839	7.38887	7.49037	7.26286
ENSMUSG00000003352	1.12952	1.12896	1.15615	1.31574
ENSMUSG00000003354	-0.305126	-0.358309	-0.340588	-0.340694
ENSMUSG00000003355	6.15608	6.29089	6.46513	6.43826
ENSMUSG00000003360	9.54946	9.50327	9.79813	9.79087
ENSMUSG00000003363	10.1199	10.24	9.19806	9.22439
ENSMUSG00000003378	4.15747	4.42738	4.49935	4.35933
ENSMUSG00000003379	0.786224	0.762744	0.74933	0.749166
ENSMUSG00000003380	6.02171	6.22917	6.56802	6.47773
ENSMUSG00000003382	8.52059	8.43575	9.04706	9.15439
ENSMUSG00000003402	9.23993	9.20924	9.05981	9.00119
ENSMUSG00000003410	-1.72485	-1.72538	-1.72392	-1.71114
ENSMUSG00000003411	0	0	0	0
ENSMUSG00000003418	-1.72487	-1.7254	-1.71106	-1.72397
ENSMUSG00000003420	4.1505	4.16366	4.43605	4.6095
ENSMUSG00000003421	7.63269	7.84448	7.81285	7.69182
ENSMUSG00000003423	6.31226	6.4267	6.72414	6.54591
ENSMUSG00000003429	10.2596	10.2019	10.7245	10.8456
ENSMUSG00000003435	9.80128	9.74894	10.0227	9.90699
ENSMUSG00000003436	0.541478	0.525296	0.562928	0.608573
ENSMUSG00000003437	8.2064	8.32388	8.61552	8.46482
ENSMUSG00000003438	7.49757	7.75669	7.54366	7.41972
ENSMUSG00000003444	6.36944	6.31321	6.33333	6.21374
ENSMUSG00000003452	6.28463	6.20517	5.69472	6.26053
ENSMUSG00000003458	9.41505	9.51547	9.0075	9.05727
ENSMUSG00000003464	7.49737	7.55725	7.6914	7.59803
ENSMUSG00000003469	-1.72485	-1.72538	-1.72392	-1.71114
ENSMUSG00000003476	0	0	0	0
ENSMUSG00000003477	0	0	0	0
ENSMUSG00000003484	2.86168	2.85164	3.02867	2.86229
ENSMUSG00000003500	8.09146	8.32249	7.98844	8.22509
ENSMUSG00000003505	0	0	0	0
ENSMUSG00000003518	9.05223	9.25383	8.76956	9.29753
ENSMUSG00000003526	3.3604	3.43476	3.38882	3.43361
ENSMUSG00000003527	7.29898	7.23138	7.06457	7.05232
ENSMUSG00000003528	7.79338	7.75382	8.48526	8.38136
ENSMUSG00000003531	5.11771	5.03944	5.13133	5.23579
ENSMUSG00000003534	0.94641	0.899495	0.878234	0.95123
ENSMUSG00000003541	7.49659	7.51382	8.12189	8.15968
ENSMUSG00000003545	7.00124	6.9161	9.60229	9.44407
ENSMUSG00000003546	7.3347	7.17946	6.93227	6.86897
ENSMUSG00000003549	5.70856	6.20415	5.88379	5.89101
ENSMUSG00000003555	0	0	0	0
ENSMUSG00000003559	-1.72418	-1.71419	-1.72343	-1.72346
ENSMUSG00000003573	6.58595	6.85387	6.74823	6.69867
ENSMUSG00000003575	7.48166	7.35299	7.63353	7.04759
ENSMUSG00000003581	4.99652	5.04672	4.80238	5.112
ENSMUSG00000003585	3.10368	3.01539	3.64013	3.23298
ENSMUSG00000003604	5.96683	6.11322	5.93086	5.7766
ENSMUSG00000003617	3.3447	3.43055	3.85768	3.64204
ENSMUSG00000003623	6.48357	6.69654	6.69001	6.59042
ENSMUSG00000003644	8.91197	8.9498	9.03695	8.90312
ENSMUSG00000003657	0	0	0	0
ENSMUSG00000003660	10.154	10.0536	10.043	10.1352
ENSMUSG00000003662	7.48591	7.46359	7.35936	7.31124
ENSMUSG00000003665	0	0	0	0
ENSMUSG00000003680	6.58453	6.76162	6.5879	6.53682
ENSMUSG00000003721	6.3877	6.64695	6.13552	6.52998
ENSMUSG00000003731	9.33995	9.31871	8.92998	8.86594
ENSMUSG00000003746	7.30479	7.66553	7.75871	7.68852
ENSMUSG00000003752	5.31462	5.12612	5.45351	5.4891
ENSMUSG00000003762	6.08967	6.19876	6.45146	6.28779
ENSMUSG00000003778	9.39894	9.13584	9.3145	9.23684
ENSMUSG00000003779	9.08081	9.086	9.18228	9.03963
ENSMUSG00000003808	8.48632	8.52055	8.50129	8.44579
ENSMUSG00000003809	5.9823	6.13526	5.97063	5.87219
ENSMUSG00000003810	9.26742	8.89984	8.93001	8.53869
ENSMUSG00000003812	9.34276	9.14505	8.90319	8.89488
ENSMUSG00000003813	8.17785	7.95614	8.66894	8.59399
ENSMUSG00000003814	12.5988	12.6212	12.2988	12.2857
ENSMUSG00000003824	4.87666	4.73259	5.55019	5.74489
ENSMUSG00000003847	10.6535	10.5603	10.7139	10.6293
ENSMUSG00000003848	8.59501	8.69448	8.66248	8.6798
ENSMUSG00000003849	1.98696	1.99948	2.06484	1.99841
ENSMUSG00000003863	2.87926	2.90226	3.26632	3.2349
ENSMUSG00000003865	7.98911	7.99792	7.98463	8.14009
ENSMUSG00000003868	8.7204	8.65725	9.31942	9.15808
ENSMUSG00000003872	0.431995	0.430084	0.41939	0.465136
ENSMUSG00000003873	9.3119	9.35571	9.67801	9.729
ENSMUSG00000003882	9.54342	9.49097	8.14509	8.27277
ENSMUSG00000003923	6.38144	5.95232	6.29476	7.2008
ENSMUSG00000003929	6.19385	6.43593	6.28469	6.20939
ENSMUSG00000003934	2.42618	2.30914	2.37059	2.25951
ENSMUSG00000003948	6.14661	6.28098	6.79755	6.93637
ENSMUSG00000003949	-1.72485	-1.72538	-1.72392	-1.71114
ENSMUSG00000003955	7.10217	7.0104	7.26953	7.27965
ENSMUSG00000003970	10.2581	10.3737	11.0669	11.0106
ENSMUSG00000003974	0	0	0	0
ENSMUSG00000003992	2.59959	2.59528	2.84081	3.01245
ENSMUSG00000004018	5.44439	5.53727	5.82064	5.63451
ENSMUSG00000004031	0	0	0	0
ENSMUSG00000004032	4.03419	3.96617	4.16817	4.16654
ENSMUSG00000004035	-1.72485	-1.72538	-1.72392	-1.71114
ENSMUSG00000004038	0	0	0	0
ENSMUSG00000004040	9.32409	9.11551	8.91402	8.94601
ENSMUSG00000004043	8.1853	8.04215	7.78409	7.81674
ENSMUSG00000004044	-0.0487642	-0.0101373	-0.0245411	-0.0246203
ENSMUSG00000004054	8.01023	7.92253	8.12845	8.11779
ENSMUSG00000004056	7.81965	7.65947	8.04052	8.12766
ENSMUSG00000004069	8.21027	8.09774	8.34329	8.29725
ENSMUSG00000004070	7.95669	8.09804	8.05485	7.99623
ENSMUSG00000004071	8.43155	8.30331	7.9093	8.15868
ENSMUSG00000004085	9.4341	9.40033	9.48779	9.2806
ENSMUSG00000004096	8.59306	8.56788	8.67591	8.55628
ENSMUSG00000004098	0.309476	0.329093	0.401694	0.309976
ENSMUSG00000004099	10.875	10.9078	11.0339	11.0653
ENSMUSG00000004100	10.3751	10.279	10.5027	10.4799
ENSMUSG00000004105	7.13253	7.08835	7.27172	7.34289
ENSMUSG00000004110	-1.72485	-1.72538	-1.72392	-1.71114
ENSMUSG00000004113	7.28791	7.4928	5.80598	5.8797
ENSMUSG00000004127	6.41434	6.19257	5.78917	6.3051
ENSMUSG00000004151	6.24464	6.60574	6.88729	6.62588
ENSMUSG00000004187	2.11188	2.11026	2.25861	2.15839
ENSMUSG00000004207	13.9977	14.0153	13.2865	13.3389
ENSMUSG00000004221	7.44298	7.55359	7.84383	7.26586
ENSMUSG00000004231	0	0	0	0
ENSMUSG00000004233	7.22314	7.14789	6.91557	7.2447
ENSMUSG00000004263	8.14848	8.00321	8.46473	8.6263
ENSMUSG00000004264	10.2819	10.4068	10.2424	10.3552
ENSMUSG00000004266	10.0968	10.0273	9.91622	9.88809
ENSMUSG00000004267	7.10793	7.08203	7.39483	7.58217
ENSMUSG00000004268	9.16291	9.10475	9.30798	9.31812
ENSMUSG00000004270	8.08493	7.84539	7.45537	7.664
ENSMUSG00000004285	8.91134	8.88578	8.88253	8.95615
ENSMUSG00000004296	0	0	0	0
ENSMUSG00000004317	7.79514	7.5325	7.67744	7.44701
ENSMUSG00000004319	8.79278	8.88039	8.67805	8.54823
ENSMUSG00000004328	-1.08852	-1.10553	-1.11646	-1.11652
ENSMUSG00000004341	0	0	0	0
ENSMUSG00000004344	0	0	0	0
ENSMUSG00000004347	3.32652	3.40491	3.741	3.69319
ENSMUSG00000004356	9.86172	9.97726	9.53952	9.38029
ENSMUSG00000004359	-0.973853	-0.97398	-0.946705	-0.952054
ENSMUSG00000004360	0	0	0	0
ENSMUSG00000004364	9.08614	9.24508	8.73387	8.71596
ENSMUSG00000004366	0	0	0	0
ENSMUSG00000004371	-1.71315	-1.72489	-1.7236	-1.72363
ENSMUSG00000004383	9.94968	9.88157	8.96514	9.05575
ENSMUSG00000004393	8.89318	9.00137	8.63849	8.6341
ENSMUSG00000004394	8.28786	8.24391	7.89891	8.02252
ENSMUSG00000004415	0	0	0	0
ENSMUSG00000004446	8.83078	8.75285	8.41647	8.47581
ENSMUSG00000004451	8.32856	8.39286	8.61466	8.4634
ENSMUSG00000004455	8.82508	8.7629	8.69977	8.78708
ENSMUSG00000004460	8.45488	8.37029	7.93308	8.03098
ENSMUSG00000004462	6.71102	6.59468	6.50408	6.30182
ENSMUSG00000004473	2.88849	2.91687	3.08203	2.98622
ENSMUSG00000004500	5.76162	5.77434	5.87965	5.77213
ENSMUSG00000004508	8.69039	8.7188	8.81341	8.97066
ENSMUSG00000004530	10.7526	10.7224	10.4266	10.3314
ENSMUSG00000004535	9.55714	9.63698	9.45381	9.44416
ENSMUSG00000004540	0	0	0	0
ENSMUSG00000004542	0	0	0	0
ENSMUSG00000004552	0.000970991	0.0202369	0.0013904	0.0718921
ENSMUSG00000004558	3.49679	3.40072	4.02463	3.80106
ENSMUSG00000004561	7.5193	7.35141	7.21872	7.39382
ENSMUSG00000004562	4.5038	4.45786	3.70514	3.86108
ENSMUSG00000004565	8.89009	8.85046	8.314	8.58269
ENSMUSG00000004567	9.45604	9.2477	9.05775	9.25426
ENSMUSG00000004568	5.54147	5.2395	6.71631	6.63813
ENSMUSG00000004591	9.02015	8.90766	8.78856	8.95008
ENSMUSG00000004609	9.92723	10.0172	9.81348	9.7481
ENSMUSG00000004610	6.22792	5.95618	6.10113	6.04604
ENSMUSG00000004612	-1.72487	-1.7254	-1.71106	-1.72397
ENSMUSG00000004626	9.98604	9.86051	10.0306	10.1143
ENSMUSG00000004630	0	0	0	0
ENSMUSG00000004631	3.10386	3.12182	3.43273	3.49981
ENSMUSG00000004633	2.98865	2.89802	2.8752	2.78931
ENSMUSG00000004637	7.45504	7.45371	7.58057	7.71858
ENSMUSG00000004642	7.57546	7.30815	7.39829	7.29412
ENSMUSG00000004651	0	0	0	0
ENSMUSG00000004654	0	0	0	0
ENSMUSG00000004655	0	0	0	0
ENSMUSG00000004661	5.42906	5.62454	5.30125	5.28195
ENSMUSG00000004665	2.00076	1.97646	2.11787	2.0109
ENSMUSG00000004667	8.34922	8.38086	8.71676	8.76723
ENSMUSG00000004668	1.94155	1.96856	1.86613	1.91173
ENSMUSG00000004677	10.6717	10.6749	10.6393	10.6562
ENSMUSG00000004698	6.56862	6.57707	6.72765	6.75246
ENSMUSG00000004707	9.37105	9.39178	8.68266	8.81535
ENSMUSG00000004709	5.0202	4.89465	4.44746	4.47209
ENSMUSG00000004730	9.39158	9.24982	10.4942	10.3651
ENSMUSG00000004748	4.14342	4.28313	4.18709	4.16759
ENSMUSG00000004768	5.37091	5.09476	5.07887	4.86852
ENSMUSG00000004771	7.85986	7.93894	7.91898	8.13397
ENSMUSG00000004788	6.6714	6.61428	6.66401	6.46811
ENSMUSG00000004789	9.45948	9.52284	9.52046	9.65798
ENSMUSG00000004791	0	0	0	0
ENSMUSG00000004798	6.82209	6.85919	6.52033	6.47675
ENSMUSG00000004814	0.3377	0.337417	0.452463	0.338214
ENSMUSG00000004815	7.4631	7.72923	7.47418	7.03629
ENSMUSG00000004821	0	0	0	0
ENSMUSG00000004837	4.53268	4.59365	4.35653	4.33686
ENSMUSG00000004842	0	0	0	0
ENSMUSG00000004843	7.85251	7.86154	7.71694	7.81186
ENSMUSG00000004846	8.73887	8.64532	8.83818	8.71368
ENSMUSG00000004849	9.07759	9.03775	9.26429	8.86714
ENSMUSG00000004864	0.727389	0.681483	0.661315	0.71471
ENSMUSG00000004865	10.0024	10.0063	9.84793	10.0437
ENSMUSG00000004872	1.74202	1.65608	1.67612	1.66691
ENSMUSG00000004880	8.10105	8.0613	8.41224	8.55336
ENSMUSG00000004885	-0.973719	-0.994649	-0.970695	-0.993538
ENSMUSG00000004891	4.78881	4.96719	5.52311	5.50231
ENSMUSG00000004892	0	0	0	0
ENSMUSG00000004894	0	0	0	0
ENSMUSG00000004895	7.67086	7.65753	7.84941	8.06769
ENSMUSG00000004896	7.0364	7.22945	6.79895	7.0346
ENSMUSG00000004897	9.94673	9.85682	10.1793	10.3483
ENSMUSG00000004902	-1.72418	-1.71419	-1.72343	-1.72346
ENSMUSG00000004929	8.68058	8.82943	9.32783	9.21057
ENSMUSG00000004931	6.52674	6.69879	6.57197	7.00827
ENSMUSG00000004933	3.54007	3.52681	3.26122	3.3702
ENSMUSG00000004934	7.21599	7.29233	7.46493	7.3437
ENSMUSG00000004936	7.89762	8.09352	8.12587	8.28068
ENSMUSG00000004937	8.48076	8.48822	8.39291	8.61976
ENSMUSG00000004939	0	0	0	0
ENSMUSG00000004945	6.5121	6.51732	7.00899	6.9387
ENSMUSG00000004947	6.0292	6.12992	6.04696	6.17263
ENSMUSG00000004948	0	0	0	0
ENSMUSG00000004951	-0.919371	-0.919489	-0.871628	-0.919009
ENSMUSG00000004952	9.87021	9.7746	9.91816	9.91978
ENSMUSG00000004961	-1.03277	-1.03435	-1.0514	-1.05146
ENSMUSG00000004980	11.5382	11.4937	11.2995	11.2526
ENSMUSG00000004988	0	0	0	0
ENSMUSG00000004994	6.37664	6.34019	6.37355	6.39521
ENSMUSG00000004996	7.84503	7.55719	7.98662	8.08511
ENSMUSG00000005034	8.78916	8.73278	9.32914	8.85544
ENSMUSG00000005043	7.47062	7.47655	6.15109	6.52574
ENSMUSG00000005045	4.01368	4.60804	4.71645	4.70625
ENSMUSG00000005054	10.033	10.0258	9.62936	9.68419
ENSMUSG00000005057	7.97443	8.34691	7.94157	7.93074
ENSMUSG00000005069	7.51645	7.51806	7.37946	7.53798
ENSMUSG00000005078	6.18247	6.08793	6.21126	5.96701
ENSMUSG00000005087	11.7266	11.7281	10.8497	10.8865
ENSMUSG00000005089	0.54505	0.427967	0.419832	0.419803
ENSMUSG00000005102	10.0478	10.0666	9.83778	10.0476
ENSMUSG00000005103	10.7229	10.624	10.1012	9.96056
ENSMUSG00000005107	5.45342	5.8031	5.9805	6.22321
ENSMUSG00000005124	0	0	0	0
ENSMUSG00000005125	6.28467	6.78973	7.77082	7.65781
ENSMUSG00000005131	0.972988	0.955985	1.05921	1.01806
ENSMUSG00000005142	10.2031	10.2333	9.69071	9.69838
ENSMUSG00000005148	-0.921003	-0.921124	-0.920353	-0.872928
ENSMUSG00000005150	5.82995	5.90109	5.69965	5.74047
ENSMUSG00000005161	9.41422	9.34218	9.47836	9.41686
ENSMUSG00000005198	11.3397	11.2823	10.6383	10.5809
ENSMUSG00000005202	0	0	0	0
ENSMUSG00000005204	10.6384	10.5313	9.56304	9.616
ENSMUSG00000005220	0	0	0	0
ENSMUSG00000005225	5.985	5.97694	5.97638	5.96916
ENSMUSG00000005232	0	0	0	0
ENSMUSG00000005233	7.05767	7.12797	6.88783	6.72797
ENSMUSG00000005237	-1.72418	-1.71419	-1.72343	-1.72346
ENSMUSG00000005251	0	0	0	0
ENSMUSG00000005262	7.69734	7.6799	7.61233	7.44921
ENSMUSG00000005267	6.34461	6.48117	6.39254	6.34545
ENSMUSG00000005268	0	0	0	0
ENSMUSG00000005299	8.66203	8.92884	7.73881	8.10988
ENSMUSG00000005312	9.14982	9.18285	9.28601	9.23677
ENSMUSG00000005320	0	0	0	0
ENSMUSG00000005338	0	0	0	0
ENSMUSG00000005339	0	0	0	0
ENSMUSG00000005354	8.62445	8.55582	8.64837	8.60943
ENSMUSG00000005355	0	0	0	0
ENSMUSG00000005357	0	0	0	0
ENSMUSG00000005360	-1.72485	-1.72538	-1.72392	-1.71114
ENSMUSG00000005362	7.16887	7.15253	7.26782	7.59377
ENSMUSG00000005364	0	0	0	0
ENSMUSG00000005370	7.70121	7.74684	8.4283	8.33414
ENSMUSG00000005371	7.86623	7.93171	7.95353	7.94477
ENSMUSG00000005373	-1.72485	-1.72538	-1.72392	-1.71114
ENSMUSG00000005374	7.43953	7.39539	7.45049	7.27364
ENSMUSG00000005378	7.81336	7.86393	7.23963	7.41823
ENSMUSG00000005397	-0.357857	-0.39504	-0.409948	-0.409961
ENSMUSG00000005410	9.38394	9.2903	9.51981	9.54408
ENSMUSG00000005413	9.62138	9.56861	9.71787	9.812
ENSMUSG00000005417	8.95664	8.9873	9.20339	8.96937
ENSMUSG00000005442	10.5171	10.494	10.4814	10.4695
ENSMUSG00000005447	3.76039	3.67398	3.43022	3.46241
ENSMUSG00000005465	0	0	0	0
ENSMUSG00000005469	7.67407	7.55161	8.17656	8.16788
ENSMUSG00000005470	7.32859	7.27993	7.40825	7.72463
ENSMUSG00000005474	0	0	0	0
ENSMUSG00000005481	8.99814	8.97039	9.01543	9.05195
ENSMUSG00000005483	7.87752	7.823	9.50726	9.4759
ENSMUSG00000005493	2.53874	2.45541	2.37404	2.4093
ENSMUSG00000005501	8.2891	8.26457	8.00037	8.03537
ENSMUSG00000005503	0	0	0	0
ENSMUSG00000005505	6.09017	5.97169	6.26562	6.26781
ENSMUSG00000005506	10.1582	10.3044	9.8637	9.76106
ENSMUSG00000005510	7.156	7.22637	7.46801	7.65317
ENSMUSG00000005514	10.3336	10.3165	9.65855	9.56533
ENSMUSG00000005533	5.38692	5.50636	8.0373	8.4118
ENSMUSG00000005534	8.12918	8.1651	8.33786	8.49095
ENSMUSG00000005540	0	0	0	0
ENSMUSG00000005547	0	0	0	0
ENSMUSG00000005553	0	0	0	0
ENSMUSG00000005566	9.98918	9.91863	9.67526	9.9
ENSMUSG00000005575	9.07945	9.1213	8.61931	8.81121
ENSMUSG00000005580	6.32795	6.25387	6.34752	6.37635
ENSMUSG00000005583	8.94576	8.91631	9.59261	9.50259
ENSMUSG00000005609	7.99327	7.68724	8.13211	8.05551
ENSMUSG00000005610	12.6338	12.5565	11.8606	11.9241
ENSMUSG00000005611	-1.72418	-1.71419	-1.72343	-1.72346
ENSMUSG00000005615	8.98793	8.93223	8.80886	8.73954
ENSMUSG00000005621	8.68752	8.74541	8.6693	8.4964
ENSMUSG00000005625	8.48111	8.67626	8.46861	8.60424
ENSMUSG00000005628	-0.0190742	0.00090001	0.00756207	0.0233611
ENSMUSG00000005640	0	0	0	0
ENSMUSG00000005649	0	0	0	0
ENSMUSG00000005656	7.78839	7.72989	7.79473	8.12221
ENSMUSG00000005667	8.30089	8.38948	8.42742	8.3962
ENSMUSG00000005672	0	0	0	0
ENSMUSG00000005674	7.79608	7.62333	7.99488	7.921
ENSMUSG00000005677	-1.72418	-1.71419	-1.72343	-1.72346
ENSMUSG00000005681	0.280234	0.297017	0.285556	0.285226
ENSMUSG00000005682	7.82056	7.93995	8.19355	8.21652
ENSMUSG00000005683	10.5103	10.5498	10.3697	10.4791
ENSMUSG00000005686	7.33923	7.50398	6.93097	7.25035
ENSMUSG00000005687	8.78669	8.74596	8.78943	8.75741
ENSMUSG00000005696	0	0	0	0
ENSMUSG00000005698	8.73743	8.7342	9.06789	8.6291
ENSMUSG00000005699	3.92576	4.14888	3.88463	3.91656
ENSMUSG00000005705	0	0	0	0
ENSMUSG00000005716	0	0	0	0
ENSMUSG00000005718	7.04972	6.95944	7.21419	7.36599
ENSMUSG00000005732	10.377	10.3002	10.4156	10.3445
ENSMUSG00000005763	0	0	0	0
ENSMUSG00000005774	7.03533	6.88393	7.25237	6.77537
ENSMUSG00000005779	8.65843	8.65111	9.28722	9.20513
ENSMUSG00000005800	1.88609	1.87813	1.85825	1.83507
ENSMUSG00000005802	7.91532	7.96505	8.19635	8.10533
ENSMUSG00000005803	5.48807	5.7608	6.10619	5.95745
ENSMUSG00000005804	6.75942	6.58281	6.78891	6.74895
ENSMUSG00000005813	8.42557	8.58228	8.24445	8.2868
ENSMUSG00000005823	7.91322	7.68564	7.87099	7.89749
ENSMUSG00000005824	1.68363	1.6813	1.73458	1.83983
ENSMUSG00000005836	-1.72485	-1.72538	-1.72392	-1.71114
ENSMUSG00000005846	9.88371	9.95326	9.92488	9.91086
ENSMUSG00000005864	0	0	0	0
ENSMUSG00000005871	8.98526	9.00338	8.93593	9.05885
ENSMUSG00000005873	8.77005	8.48383	8.2147	7.94959
ENSMUSG00000005881	8.20988	8.15193	8.57805	8.49067
ENSMUSG00000005882	7.98477	8.06082	8.07706	7.98016
ENSMUSG00000005883	0	0	0	0
ENSMUSG00000005886	8.74964	8.66742	8.95906	8.96549
ENSMUSG00000005891	0	0	0	0
ENSMUSG00000005892	0	0	0	0
ENSMUSG00000005893	8.999	8.83641	8.65803	8.69793
ENSMUSG00000005897	6.914	6.92671	6.78773	6.69821
ENSMUSG00000005899	8.25706	8.37316	8.26087	8.2899
ENSMUSG00000005907	8.02689	7.90054	7.48779	8.0143
ENSMUSG00000005917	-1.71315	-1.72489	-1.7236	-1.72363
ENSMUSG00000005936	8.06748	8.10441	8.02038	8.25479
ENSMUSG00000005947	-0.986679	-1.02713	-1.02577	-1.02583
ENSMUSG00000005949	7.742	7.9123	7.3011	7.29191
ENSMUSG00000005950	0.820952	0.818298	0.890481	0.790866
ENSMUSG00000005951	3.73205	3.83154	3.89105	3.97386
ENSMUSG00000005952	0	0	0	0
ENSMUSG00000005958	3.57017	3.45872	3.80079	4.04013
ENSMUSG00000005968	5.80341	5.63086	6.13377	6.02826
ENSMUSG00000005973	5.0554	5.10591	5.71282	5.48865
ENSMUSG00000005980	0	0	0	0
ENSMUSG00000005981	9.23902	9.25719	9.3784	9.30437
ENSMUSG00000005982	8.42347	8.41611	7.80072	7.64332
ENSMUSG00000005983	2.4681	2.60879	2.51889	2.7665
ENSMUSG00000005986	4.59026	4.16899	4.39556	4.73751
ENSMUSG00000005994	0	0	0	0
ENSMUSG00000006005	10.7491	10.7658	10.7425	10.7445
ENSMUSG00000006007	0	0	0	0
ENSMUSG00000006010	7.64355	7.62747	7.56267	7.6105
ENSMUSG00000006014	1.02541	1.02495	1.14079	1.09647
ENSMUSG00000006019	7.63193	7.79594	8.09465	8.23931
ENSMUSG00000006021	5.71866	5.66244	5.71535	5.76011
ENSMUSG00000006024	9.97805	9.96057	9.55667	9.55152
ENSMUSG00000006050	7.13947	7.00291	7.19166	7.21389
ENSMUSG00000006056	0	0	0	0
ENSMUSG00000006057	6.28635	6.37294	6.29748	6.17441
ENSMUSG00000006058	6.11228	6.11181	6.52803	6.2426
ENSMUSG00000006095	6.89437	6.76113	6.72186	6.76975
ENSMUSG00000006127	7.49023	7.45356	7.22984	7.27826
ENSMUSG00000006134	8.03193	8.18924	8.18173	8.23359
ENSMUSG00000006143	0	0	0	0
ENSMUSG00000006154	0	0	0	0
ENSMUSG00000006169	9.45112	9.44296	9.98928	10.0448
ENSMUSG00000006179	2.87415	2.82488	2.9955	2.89077
ENSMUSG00000006191	8.22998	8.37056	8.1455	8.08776
ENSMUSG00000006200	0	0	0	0
ENSMUSG00000006204	0	0	0	0
ENSMUSG00000006205	4.3049	4.70468	4.23312	4.08247
ENSMUSG00000006215	7.67061	7.58907	7.95986	7.84015
ENSMUSG00000006216	0.59751	0.516177	0.517085	0.564266
ENSMUSG00000006218	0	0	0	0
ENSMUSG00000006219	10.0887	10.2244	9.32749	9.46476
ENSMUSG00000006221	4.09752	4.04241	3.90247	3.71086
ENSMUSG00000006235	0	0	0	0
ENSMUSG00000006241	3.99168	3.84922	3.85788	3.94794
ENSMUSG00000006262	8.53573	8.50601	8.29556	8.30634
ENSMUSG00000006269	0	0	0	0
ENSMUSG00000006270	0	0	0	0
ENSMUSG00000006273	11.3968	11.3209	10.9347	10.9451
ENSMUSG00000006276	9.2739	9.26181	9.18932	9.33432
ENSMUSG00000006281	9.78653	9.81322	9.45851	9.51532
ENSMUSG00000006288	7.60326	7.61499	7.61534	7.54617
ENSMUSG00000006289	5.80484	5.65075	6.06874	6.19503
ENSMUSG00000006299	8.23089	8.29542	8.44359	8.40892
ENSMUSG00000006301	8.07653	8.27476	8.56281	8.43622
ENSMUSG00000006304	10.4944	10.5128	10.8703	10.9065
ENSMUSG00000006307	9.66718	9.58877	9.86654	9.90415
ENSMUSG00000006310	3.96769	4.12522	3.67392	3.61005
ENSMUSG00000006311	0	0	0	0
ENSMUSG00000006313	2.9568	2.79234	2.75196	2.90146
ENSMUSG00000006315	7.63835	7.63824	7.61439	7.54171
ENSMUSG00000006333	10.9894	11.0049	11.5633	11.6361
ENSMUSG00000006335	5.91137	5.54032	5.91806	5.8359
ENSMUSG00000006342	2.17405	2.11867	2.15143	2.28165
ENSMUSG00000006344	0	0	0	0
ENSMUSG00000006345	-0.472857	-0.534325	-0.533893	-0.533905
ENSMUSG00000006356	1.25827	1.32196	1.2761	1.36564
ENSMUSG00000006360	5.52862	5.41944	6.19349	6.35722
ENSMUSG00000006362	-1.72487	-1.7254	-1.71106	-1.72397
ENSMUSG00000006369	1.66048	1.6597	1.84097	1.78424
ENSMUSG00000006373	7.4444	7.48465	7.67336	7.78936
ENSMUSG00000006378	5.86936	6.037	6.40188	5.73351
ENSMUSG00000006386	0	0	0	0
ENSMUSG00000006389	0	0	0	0
ENSMUSG00000006390	9.34375	9.29269	8.70269	8.63375
ENSMUSG00000006392	7.10925	7.05754	6.88428	6.89192
ENSMUSG00000006395	5.74096	5.67905	5.6935	5.73524
ENSMUSG00000006398	8.46594	8.35244	8.43772	8.39879
ENSMUSG00000006403	1.91088	1.85804	1.88921	2.02111
ENSMUSG00000006411	0.859565	0.797103	0.845657	0.845319
ENSMUSG00000006412	7.70115	7.78675	8.05146	8.06977
ENSMUSG00000006418	7.83688	7.90123	8.10705	8.24847
ENSMUSG00000006423	7.86193	7.72558	8.03534	7.86249
ENSMUSG00000006435	2.16252	2.16136	2.39308	2.37275
ENSMUSG00000006442	9.38147	9.46	9.40585	9.39516
ENSMUSG00000006445	3.11974	3.14201	2.88713	3.0721
ENSMUSG00000006456	9.13635	8.93367	8.83719	8.87558
ENSMUSG00000006457	-0.967908	-0.989078	-0.987944	-0.965543
ENSMUSG00000006462	3.89864	3.97071	4.10011	3.86514
ENSMUSG00000006463	5.13106	5.20369	5.38034	5.46991
ENSMUSG00000006464	4.44418	4.32994	4.39528	4.43903
ENSMUSG00000006469	0	0	0	0
ENSMUSG00000006471	8.63956	8.63149	8.36741	8.34124
ENSMUSG00000006476	6.00932	5.82522	6.36528	6.37155
ENSMUSG00000006488	0	0	0	0
ENSMUSG00000006490	0	0	0	0
ENSMUSG00000006494	8.46868	8.58681	8.71821	8.69567
ENSMUSG00000006498	11.3163	11.2006	11.4632	11.422
ENSMUSG00000006517	8.76497	8.69048	8.55084	8.59432
ENSMUSG00000006519	10.7196	10.7503	10.5378	10.557
ENSMUSG00000006522	0	0	0	0
ENSMUSG00000006526	5.62355	5.44757	5.31884	5.09136
ENSMUSG00000006527	8.52889	8.37927	8.20739	7.87245
ENSMUSG00000006529	0	0	0	0
ENSMUSG00000006538	0.0710435	0.0142462	0.0148995	0.0496314
ENSMUSG00000006542	-0.921003	-0.921124	-0.920353	-0.872928
ENSMUSG00000006546	0	0	0	0
ENSMUSG00000006567	-1.72418	-1.71419	-1.72343	-1.72346
ENSMUSG00000006570	0	0	0	0
ENSMUSG00000006574	0.607356	0.607015	0.632149	0.7217
ENSMUSG00000006575	-1.03733	-1.06735	-1.06555	-1.05021
ENSMUSG00000006576	3.47413	3.47714	3.07629	3.07984
ENSMUSG00000006585	9.45399	9.51469	9.47717	9.40957
ENSMUSG00000006586	-0.128306	-0.12851	-0.090902	-0.0822803
ENSMUSG00000006587	-1.72485	-1.72538	-1.72392	-1.71114
ENSMUSG00000006589	9.28435	9.25153	9.45494	9.42835
ENSMUSG00000006599	9.03791	9.02435	9.10737	9.01939
ENSMUSG00000006611	5.57771	5.97918	5.57094	6.32638
ENSMUSG00000006638	3.99456	3.8947	4.15557	3.93125
ENSMUSG00000006641	6.58753	6.67659	6.0758	6.09198
ENSMUSG00000006642	0	0	0	0
ENSMUSG00000006649	0.343967	0.362808	0.368952	0.415377
ENSMUSG00000006651	1.92305	1.92699	1.89416	1.94463
ENSMUSG00000006673	9.77769	9.77645	9.59803	9.62108
ENSMUSG00000006675	1.9892	2.05434	2.1665	1.97554
ENSMUSG00000006676	9.72589	9.87929	9.65484	9.85839
ENSMUSG00000006678	9.0749	9.06851	8.98921	8.86882
ENSMUSG00000006699	10.7218	10.6725	10.7417	10.7111
ENSMUSG00000006705	7.08564	6.91165	7.31281	7.28064
ENSMUSG00000006711	-0.35941	-0.359584	-0.288741	-0.359095
ENSMUSG00000006715	6.49084	6.44226	6.38816	6.45738
ENSMUSG00000006717	6.67462	6.76925	6.9569	6.91513
ENSMUSG00000006720	2.85549	2.74225	2.77914	2.77427
ENSMUSG00000006724	0.755955	0.886831	0.7567	0.781368
ENSMUSG00000006728	9.72618	9.61807	10.1158	10.1854
ENSMUSG00000006731	9.82411	9.8496	9.45771	9.56796
ENSMUSG00000006732	7.14088	7.11643	6.992	6.84449
ENSMUSG00000006736	7.95843	7.9283	8.03958	8.06987
ENSMUSG00000006740	9.92447	9.9653	9.75416	9.86781
ENSMUSG00000006763	6.45267	6.42027	6.2426	6.27628
ENSMUSG00000006764	-0.50217	-0.524297	-0.543272	-0.543283
ENSMUSG00000006777	-0.96985	-0.990922	-0.989776	-0.967291
ENSMUSG00000006782	6.05013	5.89595	6.25188	6.37298
ENSMUSG00000006784	1.40955	1.47523	1.49312	1.50052
ENSMUSG00000006800	7.7588	7.92918	8.71734	8.73767
ENSMUSG00000006818	8.93668	8.84182	9.10705	9.1409
ENSMUSG00000006850	4.99317	5.25881	4.93894	5.39485
ENSMUSG00000006906	7.20069	6.96359	6.89189	7.05029
ENSMUSG00000006920	8.15246	8.1784	7.90096	8.14298
ENSMUSG00000006930	2.98465	2.97797	3.05421	3.06543
ENSMUSG00000006931	0	0	0	0
ENSMUSG00000006932	12.1483	12.1917	11.8077	11.8042
ENSMUSG00000006941	6.81764	6.95493	6.8761	6.94766
ENSMUSG00000006948	0	0	0	0
ENSMUSG00000006958	0	0	0	0
ENSMUSG00000006998	9.84036	9.92345	9.85521	9.88081
ENSMUSG00000007021	-0.366086	-0.366259	-0.365759	-0.295802
ENSMUSG00000007029	10.1925	10.107	10.6207	10.6624
ENSMUSG00000007030	1.26805	1.2824	1.37549	1.27152
ENSMUSG00000007033	2.80176	2.91295	3.10265	2.96678
ENSMUSG00000007034	0	0	0	0
ENSMUSG00000007035	4.4162	4.21105	4.28006	4.5395
ENSMUSG00000007036	7.26764	7.15557	6.97869	7.23672
ENSMUSG00000007038	9.57817	9.41936	9.30671	9.30957
ENSMUSG00000007039	3.29288	3.3403	3.22034	3.25978
ENSMUSG00000007041	9.90266	9.91291	9.78465	9.78233
ENSMUSG00000007050	7.7159	7.56336	7.68805	7.88438
ENSMUSG00000007080	9.37195	9.10853	9.30301	9.262
ENSMUSG00000007097	-0.40926	-0.389982	-0.384845	-0.384999
ENSMUSG00000007107	0	0	0	0
ENSMUSG00000007122	0	0	0	0
ENSMUSG00000007207	5.62593	5.66449	4.87292	5.28105
ENSMUSG00000007209	0	0	0	0
ENSMUSG00000007216	3.99299	3.96916	3.85247	3.97965
ENSMUSG00000007279	0	0	0	0
ENSMUSG00000007338	6.25786	6.2813	6.61872	6.53675
ENSMUSG00000007379	6.78739	6.75058	6.41465	6.6372
ENSMUSG00000007411	8.47625	8.63166	8.24039	8.20884
ENSMUSG00000007415	6.37861	6.65172	6.66683	6.67736
ENSMUSG00000007440	0	0	0	0
ENSMUSG00000007457	0	0	0	0
ENSMUSG00000007458	10.0302	9.9959	9.82257	9.89758
ENSMUSG00000007476	6.73597	6.84958	7.17929	7.19347
ENSMUSG00000007480	0	0	0	0
ENSMUSG00000007564	10.0388	10.1104	10.012	10.0808
ENSMUSG00000007570	6.65768	6.32998	6.62364	6.35283
ENSMUSG00000007589	7.29391	7.28262	7.44747	7.17356
ENSMUSG00000007591	1.04069	1.02035	1.10309	1.03564
ENSMUSG00000007594	4.17562	4.24834	5.04632	4.9968
ENSMUSG00000007603	8.3664	8.3996	8.36601	8.39248
ENSMUSG00000007610	7.20852	7.12942	7.2766	6.8866
ENSMUSG00000007613	9.48178	9.52884	8.04662	8.26873
ENSMUSG00000007617	7.43376	7.32127	7.34481	7.46672
ENSMUSG00000007646	4.04177	4.15982	4.06978	3.87413
ENSMUSG00000007653	0	0	0	0
ENSMUSG00000007655	3.94466	3.94995	4.33629	4.42122
ENSMUSG00000007656	7.76277	7.97832	7.84239	7.92306
ENSMUSG00000007659	8.3314	8.2448	8.67077	8.77763
ENSMUSG00000007670	10.0807	10.0821	10.343	10.2932
ENSMUSG00000007682	8.4707	8.52518	5.36343	5.39673
ENSMUSG00000007721	6.94184	6.95392	7.28926	7.27847
ENSMUSG00000007739	9.52203	9.59989	9.63439	9.62139
ENSMUSG00000007777	4.58031	4.63987	4.91663	4.77817
ENSMUSG00000007783	1.03169	1.03123	1.17251	1.07848
ENSMUSG00000007805	0	0	0	0
ENSMUSG00000007812	8.61109	8.56081	8.72371	8.79064
ENSMUSG00000007815	10.4083	10.3829	10.4005	10.4036
ENSMUSG00000007817	11.3927	11.5919	11.1487	11.0647
ENSMUSG00000007827	6.95282	7.45599	7.25415	7.37687
ENSMUSG00000007833	8.08203	7.84528	7.89048	7.99626
ENSMUSG00000007836	8.50827	8.67551	9.1645	9.18219
ENSMUSG00000007837	4.99154	4.97481	4.91517	4.99354
ENSMUSG00000007850	11.107	10.824	10.3139	10.5158
ENSMUSG00000007867	4.81762	4.96435	4.92378	4.89233
ENSMUSG00000007872	7.07925	7.06444	7.61491	7.39222
ENSMUSG00000007877	-0.919371	-0.919489	-0.871628	-0.919009
ENSMUSG00000007880	10.3701	10.2051	10.5439	10.1679
ENSMUSG00000007888	0	0	0	0
ENSMUSG00000007891	13.9634	13.9905	13.7767	13.7815
ENSMUSG00000007892	10.1595	10.1886	10.6189	10.6735
ENSMUSG00000007907	0	0	0	0
ENSMUSG00000007908	0	0	0	0
ENSMUSG00000007944	0	0	0	0
ENSMUSG00000007946	0	0	0	0
ENSMUSG00000007950	4.50449	4.64701	4.81461	4.54583
ENSMUSG00000007987	6.73683	6.47215	6.85791	6.78497
ENSMUSG00000007989	-0.35941	-0.359584	-0.288741	-0.359095
ENSMUSG00000008028	2.18114	2.26949	2.2415	2.27942
ENSMUSG00000008035	8.526	8.32347	8.69027	8.59059
ENSMUSG00000008036	7.51785	7.57592	7.85056	7.71694
ENSMUSG00000008090	3.46329	3.2507	3.28983	3.1735
ENSMUSG00000008129	3.4515	3.44482	3.8749	3.9627
ENSMUSG00000008136	0	0	0	0
ENSMUSG00000008140	7.25858	7.23275	7.14966	7.30037
ENSMUSG00000008153	0.739358	0.77534	0.840435	0.757729
ENSMUSG00000008167	5.95039	5.89053	5.99668	6.0837
ENSMUSG00000008193	-0.673047	-0.698107	-0.697495	-0.653375
ENSMUSG00000008200	10.576	10.544	10.2556	10.3332
ENSMUSG00000008206	2.69313	2.69131	3.03758	3.01428
ENSMUSG00000008226	5.88413	5.83514	5.71387	5.87246
ENSMUSG00000008301	6.88822	6.94252	6.80592	6.90128
ENSMUSG00000008305	7.48647	7.65386	7.58497	7.43281
ENSMUSG00000008307	4.6181	4.75164	4.62842	5.37698
ENSMUSG00000008318	5.5606	5.58421	5.83209	5.81966
ENSMUSG00000008333	7.42528	7.44306	7.8003	7.82219
ENSMUSG00000008348	13.0915	13.1369	13.8782	13.8248
ENSMUSG00000008373	9.07187	9.00623	9.0693	9.14815
ENSMUSG00000008384	5.26955	5.36189	5.65599	5.48276
ENSMUSG00000008393	5.26073	5.30562	5.53779	5.61909
ENSMUSG00000008398	8.04919	7.98966	7.81696	7.94909
ENSMUSG00000008429	7.36422	7.30357	7.19833	7.4521
ENSMUSG00000008435	7.79763	7.93443	7.54797	7.59343
ENSMUSG00000008438	0.575821	0.683441	0.600685	0.576404
ENSMUSG00000008450	4.14893	4.1739	3.83385	3.9832
ENSMUSG00000008461	0	0	0	0
ENSMUSG00000008475	9.8399	9.86766	10.0714	10.1376
ENSMUSG00000008482	1.67145	1.65007	1.64808	1.71845
ENSMUSG00000008489	-1.72418	-1.71419	-1.72343	-1.72346
ENSMUSG00000008496	6.92086	6.84939	8.35387	8.49476
ENSMUSG00000008540	7.42582	7.3668	7.07108	7.19184
ENSMUSG00000008575	-0.921003	-0.921124	-0.920353	-0.872928
ENSMUSG00000008590	0	0	0	0
ENSMUSG00000008601	1.293	1.23842	1.19257	1.2491
ENSMUSG00000008604	9.02307	9.00019	9.28322	9.33722
ENSMUSG00000008658	2.29716	2.39701	2.52581	2.28735
ENSMUSG00000008668	8.41219	8.36831	8.5494	8.49749
ENSMUSG00000008682	9.34424	9.45644	8.99347	8.99766
ENSMUSG00000008683	8.10332	8.50477	9.54543	9.6556
ENSMUSG00000008690	8.90465	8.88202	9.12376	8.98994
ENSMUSG00000008730	9.99605	9.99743	10.1981	10.1304
ENSMUSG00000008734	7.26155	7.25877	6.38428	6.44073
ENSMUSG00000008763	8.6897	8.74875	9.08216	9.18717
ENSMUSG00000008789	0	0	0	0
ENSMUSG00000008813	0	0	0	0
ENSMUSG00000008822	2.94042	3.02928	3.06065	3.03587
ENSMUSG00000008843	0	0	0	0
ENSMUSG00000008845	0	0	0	0
ENSMUSG00000008855	8.7782	8.86716	8.72524	8.68247
ENSMUSG00000008859	7.27256	7.3798	6.86612	6.52844
ENSMUSG00000008874	0	0	0	0
ENSMUSG00000008892	7.36501	7.31232	7.67294	7.62819
ENSMUSG00000008932	0	0	0	0
ENSMUSG00000008958	7.21657	7.09452	7.5724	7.61165
ENSMUSG00000008976	7.57586	7.71935	7.97856	7.77489
ENSMUSG00000008999	-1.72487	-1.7254	-1.71106	-1.72397
ENSMUSG00000009013	9.05133	8.85175	8.23738	8.48634
ENSMUSG00000009030	7.67383	7.59814	7.82225	7.91681
ENSMUSG00000009035	8.63763	8.44802	8.39544	8.37099
ENSMUSG00000009047	0	0	0	0
ENSMUSG00000009070	0	0	0	0
ENSMUSG00000009073	9.28053	9.79974	9.27516	9.08156
ENSMUSG00000009075	-1.72418	-1.71419	-1.72343	-1.72346
ENSMUSG00000009076	4.81834	4.76794	4.94939	4.80336
ENSMUSG00000009079	10.7368	10.633	10.5535	10.6508
ENSMUSG00000009090	8.52302	8.68485	8.63169	8.53883
ENSMUSG00000009092	0.429337	0.429044	0.519307	0.460684
ENSMUSG00000009093	0	0	0	0
ENSMUSG00000009097	0	0	0	0
ENSMUSG00000009108	1.1378	1.10967	1.14016	1.15016
ENSMUSG00000009112	7.48495	7.26574	7.71076	7.21951
ENSMUSG00000009114	0	0	0	0
ENSMUSG00000009115	-1.04299	-1.02373	-1.01961	-1.04169
ENSMUSG00000009145	4.63739	4.60585	4.53595	4.48296
ENSMUSG00000009185	0	0	0	0
ENSMUSG00000009207	8.06074	8.1718	7.57261	7.65179
ENSMUSG00000009210	0	0	0	0
ENSMUSG00000009214	0	0	0	0
ENSMUSG00000009216	0	0	0	0
ENSMUSG00000009246	0	0	0	0
ENSMUSG00000009248	-0.472857	-0.534325	-0.533893	-0.533905
ENSMUSG00000009281	0	0	0	0
ENSMUSG00000009291	7.51002	7.15186	6.96676	6.81987
ENSMUSG00000009292	6.5019	7.22894	6.67476	6.50663
ENSMUSG00000009293	7.6723	7.71474	7.33153	7.32951
ENSMUSG00000009350	0.0354741	0.0352452	0.128476	0.0358899
ENSMUSG00000009356	0	0	0	0
ENSMUSG00000009376	4.68112	4.69685	3.86174	3.88277
ENSMUSG00000009378	-0.406855	-0.448565	-0.42417	-0.448114
ENSMUSG00000009394	0.701777	0.735692	0.68469	0.660969
ENSMUSG00000009406	6.95496	6.90157	6.90919	7.08208
ENSMUSG00000009418	10.5949	10.5752	10.818	10.8888
ENSMUSG00000009470	10.7462	10.7058	10.7774	10.777
ENSMUSG00000009471	0	0	0	0
ENSMUSG00000009487	0	0	0	0
ENSMUSG00000009535	8.40398	8.61339	8.56775	8.54689
ENSMUSG00000009545	1.98548	1.98289	2.08614	2.15407
ENSMUSG00000009549	7.21163	7.14183	7.70191	7.81989
ENSMUSG00000009551	0	0	0	0
ENSMUSG00000009555	8.99787	9.16813	8.91717	8.7693
ENSMUSG00000009563	7.42107	7.00348	6.98618	6.90442
ENSMUSG00000009566	7.14337	7.13365	7.10294	6.94981
ENSMUSG00000009569	9.14891	9.50321	8.5169	8.66148
ENSMUSG00000009575	9.40978	9.63616	9.99418	10.0631
ENSMUSG00000009580	0	0	0	0
ENSMUSG00000009585	8.46543	8.41006	9.06476	8.95665
ENSMUSG00000009588	0	0	0	0
ENSMUSG00000009596	-0.975815	-0.996639	-0.972575	-0.995515
ENSMUSG00000009614	3.36038	3.38991	4.17962	3.68206
ENSMUSG00000009621	7.7457	7.47908	7.11129	7.12012
ENSMUSG00000009628	0	0	0	0
ENSMUSG00000009630	6.55718	6.84354	6.77388	6.74853
ENSMUSG00000009633	0	0	0	0
ENSMUSG00000009640	6.86865	6.80688	6.6557	6.73362
ENSMUSG00000009646	0	0	0	0
ENSMUSG00000009647	7.1924	7.05204	6.96502	7.11697
ENSMUSG00000009654	5.90318	5.74128	5.57405	6.06928
ENSMUSG00000009670	0	0	0	0
ENSMUSG00000009681	3.72703	3.57025	4.13641	4.02012
ENSMUSG00000009687	10.8263	10.7008	10.4016	10.4651
ENSMUSG00000009731	2.19129	2.14636	2.22681	2.1834
ENSMUSG00000009733	6.10746	5.7136	5.66806	5.636
ENSMUSG00000009734	0	0	0	0
ENSMUSG00000009739	2.63495	2.74479	2.61971	2.6378
ENSMUSG00000009741	10.1229	10.0906	10.0845	10.0801
ENSMUSG00000009772	7.23717	7.15556	6.66878	6.80136
ENSMUSG00000009828	5.1314	5.12867	4.79071	4.82204
ENSMUSG00000009863	8.50961	8.41385	8.60738	8.64542
ENSMUSG00000009876	-1.72487	-1.7254	-1.71106	-1.72397
ENSMUSG00000009894	7.55017	7.61736	7.19064	7.49887
ENSMUSG00000009900	0	0	0	0
ENSMUSG00000009905	6.82163	6.87304	7.1016	6.65786
ENSMUSG00000009907	8.92123	8.93954	8.77253	8.6391
ENSMUSG00000009927	9.24371	9.30489	9.86423	9.8981
ENSMUSG00000009941	-1.71315	-1.72489	-1.7236	-1.72363
ENSMUSG00000009995	8.09442	8.1636	7.76723	7.57247
ENSMUSG00000010021	4.202	4.34878	4.92532	4.85967
ENSMUSG00000010025	7.07763	7.27867	6.74081	6.9746
ENSMUSG00000010044	-0.045449	-0.0343407	-0.0449619	0.0391808
ENSMUSG00000010045	6.60422	6.63654	6.54835	6.38726
ENSMUSG00000010047	7.55366	7.05154	6.39003	6.36978
ENSMUSG00000010048	8.3131	8.52086	8.51869	8.5787
ENSMUSG00000010051	7.15897	6.96754	7.77487	7.79119
ENSMUSG00000010054	6.11487	6.07794	6.13471	6.03115
ENSMUSG00000010057	6.49168	6.47178	6.54061	6.44427
ENSMUSG00000010064	0.0711275	0.070893	0.119158	0.118897
ENSMUSG00000010066	0	0	0	0
ENSMUSG00000010067	8.04402	8.01232	7.58908	7.56522
ENSMUSG00000010080	0	0	0	0
ENSMUSG00000010086	0	0	0	0
ENSMUSG00000010095	9.78212	9.94699	9.64462	9.59291
ENSMUSG00000010097	9.8841	9.85801	9.58504	9.48654
ENSMUSG00000010110	8.42259	8.23057	7.92284	8.18147
ENSMUSG00000010122	0	0	0	0
ENSMUSG00000010136	0	0	0	0
ENSMUSG00000010142	3.97448	3.75538	4.39842	4.40063
ENSMUSG00000010154	2.61145	2.65363	2.82791	2.96159
ENSMUSG00000010175	-1.72418	-1.71419	-1.72343	-1.72346
ENSMUSG00000010205	9.51336	9.53717	9.71418	9.72276
ENSMUSG00000010277	10.7714	10.7128	10.394	10.3515
ENSMUSG00000010290	6.3169	6.25936	6.70431	6.6612
ENSMUSG00000010307	6.22383	6.30433	6.47657	6.47214
ENSMUSG00000010311	0	0	0	0
ENSMUSG00000010342	3.97712	3.90754	3.52989	3.5112
ENSMUSG00000010358	7.43978	7.39684	7.29566	7.28176
ENSMUSG00000010362	4.10387	4.10344	4.0999	4.34503
ENSMUSG00000010376	7.8555	7.8501	7.70265	7.97169
ENSMUSG00000010392	7.63144	8.3995	7.51093	7.95336
ENSMUSG00000010406	6.53608	6.62596	6.65803	6.60103
ENSMUSG00000010435	0	0	0	0
ENSMUSG00000010453	8.57584	8.50016	8.60446	8.46056
ENSMUSG00000010461	7.7131	7.8489	6.56643	6.71211
ENSMUSG00000010476	0	0	0	0
ENSMUSG00000010492	1.29467	1.25088	1.24215	1.19494
ENSMUSG00000010505	0	0	0	0
ENSMUSG00000010517	8.8326	8.89296	8.46132	8.41317
ENSMUSG00000010529	0	0	0	0
ENSMUSG00000010538	2.05199	2.04588	2.03598	2.13348
ENSMUSG00000010554	8.35721	8.36908	8.43258	8.42527
ENSMUSG00000010592	0	0	0	0
ENSMUSG00000010601	0	0	0	0
ENSMUSG00000010607	3.76729	3.71695	3.79921	3.68459
ENSMUSG00000010608	11.0355	11.0908	10.5302	10.5199
ENSMUSG00000010609	9.34432	9.22326	8.56696	8.50662
ENSMUSG00000010651	1.76073	1.77415	1.70007	1.85556
ENSMUSG00000010660	0.0712792	0.0710446	0.119992	0.11838
ENSMUSG00000010663	9.81782	9.82679	9.57115	9.64451
ENSMUSG00000010721	4.62867	4.56785	4.63717	4.83387
ENSMUSG00000010751	7.01869	6.94779	6.57389	6.64476
ENSMUSG00000010755	8.38684	8.60062	8.68133	8.81333
ENSMUSG00000010760	0	0	0	0
ENSMUSG00000010796	0	0	0	0
ENSMUSG00000010797	-1.71315	-1.72489	-1.7236	-1.72363
ENSMUSG00000010803	0	0	0	0
ENSMUSG00000010825	0	0	0	0
ENSMUSG00000010830	0.0711266	0.0708921	0.119141	0.118912
ENSMUSG00000010841	0	0	0	0
ENSMUSG00000010911	5.33908	5.38251	5.53467	5.35337
ENSMUSG00000010914	7.97562	8.0302	7.42781	7.35789
ENSMUSG00000010936	9.76551	9.75646	9.81593	9.79442
ENSMUSG00000011008	9.05569	8.99379	8.09015	8.40329
ENSMUSG00000011034	0	0	0	0
ENSMUSG00000011096	6.99112	7.21455	7.1778	7.31804
ENSMUSG00000011114	8.60375	8.67544	8.75026	8.62686
ENSMUSG00000011118	0	0	0	0
ENSMUSG00000011148	7.28918	7.31337	7.75977	7.94086
ENSMUSG00000011154	0	0	0	0
ENSMUSG00000011158	8.75991	8.87083	8.75762	8.60534
ENSMUSG00000011171	0.220813	0.277162	0.221294	0.268698
ENSMUSG00000011179	9.5428	9.51263	9.95333	9.76441
ENSMUSG00000011254	5.90789	5.97842	5.94609	6.20878
ENSMUSG00000011256	1.14289	1.14217	1.37363	1.15481
ENSMUSG00000011257	9.32962	9.30813	9.23445	9.38983
ENSMUSG00000011263	1.55629	1.55556	1.65424	1.74171
ENSMUSG00000011267	5.37168	5.3711	5.13549	5.32242
ENSMUSG00000011305	0	0	0	0
ENSMUSG00000011306	8.09227	8.05945	8.21728	8.19468
ENSMUSG00000011349	0	0	0	0
ENSMUSG00000011350	-1.09339	-1.05731	-1.09198	-1.09203
ENSMUSG00000011382	8.26294	8.01042	8.19093	8.01537
ENSMUSG00000011427	6.07034	5.99285	6.15913	6.18354
ENSMUSG00000011463	0	0	0	0
ENSMUSG00000011486	0	0	0	0
ENSMUSG00000011589	0	0	0	0
ENSMUSG00000011632	0	0	0	0
ENSMUSG00000011658	4.99894	4.7582	5.03436	4.80072
ENSMUSG00000011751	1.25025	1.24814	1.26928	1.33662
ENSMUSG00000011752	11.175	11.0694	11.0637	11.1554
ENSMUSG00000011831	7.91837	7.92962	7.87245	7.49588
ENSMUSG00000011832	4.81735	4.80453	5.41	5.09156
ENSMUSG00000011837	5.78031	5.89302	6.02302	6.06415
ENSMUSG00000011877	9.57021	9.55191	9.2974	9.3047
ENSMUSG00000011884	8.87298	8.84693	8.58981	8.6203
ENSMUSG00000011958	9.01332	9.04867	8.9188	8.9152
ENSMUSG00000011960	8.93979	9.22345	9.00148	9.16068
ENSMUSG00000012017	-1.72485	-1.72538	-1.72392	-1.71114
ENSMUSG00000012042	0	0	0	0
ENSMUSG00000012076	6.63611	6.73621	6.48933	6.43428
ENSMUSG00000012114	9.96913	9.9634	9.94421	9.80651
ENSMUSG00000012117	7.40364	7.42661	7.53622	7.64786
ENSMUSG00000012123	3.0526	3.02987	2.85519	2.87354
ENSMUSG00000012126	4.86206	4.85229	5.01707	4.7175
ENSMUSG00000012187	-0.351498	-0.372114	-0.322481	-0.371631
ENSMUSG00000012211	-1.72418	-1.71419	-1.72343	-1.72346
ENSMUSG00000012282	0	0	0	0
ENSMUSG00000012296	6.53161	6.92444	7.07611	7.36927
ENSMUSG00000012350	0	0	0	0
ENSMUSG00000012396	-1.71315	-1.72489	-1.7236	-1.72363
ENSMUSG00000012405	8.85157	8.85729	8.6135	8.46216
ENSMUSG00000012422	8.19768	8.26822	8.34083	8.20274
ENSMUSG00000012428	-1.72485	-1.72538	-1.72392	-1.71114
ENSMUSG00000012429	6.28821	6.75875	6.23302	6.29478
ENSMUSG00000012443	9.40046	9.45246	9.34965	9.22559
ENSMUSG00000012483	4.64676	4.52612	5.08397	5.05474
ENSMUSG00000012519	7.46529	7.4776	7.43476	7.48604
ENSMUSG00000012520	0	0	0	0
ENSMUSG00000012535	9.54711	9.51576	9.4191	9.41001
ENSMUSG00000012609	7.79283	7.94141	7.75855	7.36274
ENSMUSG00000012640	7.45141	7.87377	7.45289	7.26769
ENSMUSG00000012705	0	0	0	0
ENSMUSG00000012777	0	0	0	0
ENSMUSG00000012819	0.689278	0.672632	0.646535	0.717788
ENSMUSG00000012848	10.7626	10.7727	11.2656	11.1997
ENSMUSG00000012889	0	0	0	0
ENSMUSG00000013033	4.4062	4.53424	5.09152	4.98351
ENSMUSG00000013076	8.88967	8.99639	9.43999	9.32612
ENSMUSG00000013083	-0.334614	-0.334791	-0.286658	-0.310334
ENSMUSG00000013089	6.14565	6.02426	6.93204	7.08024
ENSMUSG00000013091	0	0	0	0
ENSMUSG00000013150	4.89949	5.23109	5.35184	4.44917
ENSMUSG00000013155	5.90001	5.8214	6.09995	6.01414
ENSMUSG00000013158	-0.919371	-0.919489	-0.871628	-0.919009
ENSMUSG00000013160	9.35743	9.37824	9.61636	9.66604
ENSMUSG00000013236	11.0728	11.0599	11.2982	11.4259
ENSMUSG00000013275	6.21875	6.00759	6.52503	5.93635
ENSMUSG00000013338	0	0	0	0
ENSMUSG00000013353	0	0	0	0
ENSMUSG00000013367	3.43667	3.31301	2.97786	2.9777
ENSMUSG00000013415	-0.366086	-0.366259	-0.365759	-0.295802
ENSMUSG00000013418	1.04906	1.02762	1.12224	1.09955
ENSMUSG00000013419	1.92132	1.97076	2.02684	1.9736
ENSMUSG00000013465	7.27777	7.82819	7.73065	7.6718
ENSMUSG00000013483	8.45464	8.45831	7.42712	7.56751
ENSMUSG00000013495	6.1959	6.29689	5.98352	6.04787
ENSMUSG00000013523	-0.695738	-0.720004	-0.671773	-0.719352
ENSMUSG00000013539	6.54951	6.56913	6.65985	6.65752
ENSMUSG00000013562	0.0354741	0.0352452	0.128476	0.0358899
ENSMUSG00000013584	0	0	0	0
ENSMUSG00000013593	8.87602	8.81626	9.19083	8.99735
ENSMUSG00000013611	0	0	0	0
ENSMUSG00000013622	6.28848	6.15509	6.27767	6.23504
ENSMUSG00000013629	10.1902	10.2196	9.89985	9.89605
ENSMUSG00000013643	0	0	0	0
ENSMUSG00000013646	6.83798	6.59885	6.05368	6.09869
ENSMUSG00000013653	0	0	0	0
ENSMUSG00000013662	8.74405	8.85503	8.31542	8.54517
ENSMUSG00000013663	5.95225	6.07577	9.36657	9.28646
ENSMUSG00000013668	0	0	0	0
ENSMUSG00000013698	8.89452	8.70289	8.62604	8.72374
ENSMUSG00000013701	7.78831	7.78656	7.39475	7.53415
ENSMUSG00000013707	6.50049	6.5402	7.46852	7.39538
ENSMUSG00000013736	8.10617	7.96374	7.77018	7.75526
ENSMUSG00000013766	0	0	0	0
ENSMUSG00000013787	10.0945	10.1631	10.2025	10.0201
ENSMUSG00000013822	6.86868	6.9159	6.99211	7.09184
ENSMUSG00000013833	7.12611	7.10432	7.30414	7.21219
ENSMUSG00000013846	8.65626	8.77039	8.51787	8.37144
ENSMUSG00000013858	9.38101	9.36423	9.52743	9.55345
ENSMUSG00000013878	5.68311	5.27339	5.28496	5.1826
ENSMUSG00000013921	-1.09339	-1.05731	-1.09198	-1.09203
ENSMUSG00000013928	-0.00826065	-0.0696261	-0.0690246	-0.0451079
ENSMUSG00000013936	0	0	0	0
ENSMUSG00000013973	7.01138	6.91414	6.94718	6.99917
ENSMUSG00000013974	3.36634	3.36072	3.93915	3.80899
ENSMUSG00000013997	6.35073	6.39648	7.04057	6.93882
ENSMUSG00000014030	-0.921003	-0.921124	-0.920353	-0.872928
ENSMUSG00000014039	7.99081	7.77014	7.068	7.56195
ENSMUSG00000014074	7.43693	7.3337	7.5833	7.50177
ENSMUSG00000014075	5.19151	5.17866	5.39718	5.39551
ENSMUSG00000014077	7.82541	7.667	8.06285	7.96504
ENSMUSG00000014104	0	0	0	0
ENSMUSG00000014158	5.44785	5.40099	4.85792	4.66254
ENSMUSG00000014164	0.0083286	0.0279774	0.0549321	0.0330296
ENSMUSG00000014177	5.85226	5.88509	6.20722	6.36449
ENSMUSG00000014195	8.91339	8.96848	8.95822	8.99166
ENSMUSG00000014198	0	0	0	0
ENSMUSG00000014226	8.79919	8.87919	9.07622	8.84731
ENSMUSG00000014232	5.27426	5.20309	5.16124	5.21042
ENSMUSG00000014243	4.58949	4.54264	4.42028	4.46973
ENSMUSG00000014245	5.56176	5.50678	5.34317	5.31365
ENSMUSG00000014294	6.43139	6.63547	6.83208	6.68153
ENSMUSG00000014301	3.19441	3.05746	2.97701	3.12431
ENSMUSG00000014303	-1.72485	-1.72538	-1.72392	-1.71114
ENSMUSG00000014313	7.53106	7.50453	8.10357	7.97605
ENSMUSG00000014329	0	0	0	0
ENSMUSG00000014349	7.97738	7.87615	8.07117	8.16797
ENSMUSG00000014351	0	0	0	0
ENSMUSG00000014353	8.70938	8.68033	8.3597	8.33473
ENSMUSG00000014355	10.519	10.5155	10.5384	10.333
ENSMUSG00000014361	5.65999	5.61731	6.55355	6.27628
ENSMUSG00000014402	7.69608	7.56392	7.45642	7.38506
ENSMUSG00000014418	8.52245	8.32139	7.78172	8.10645
ENSMUSG00000014426	8.25659	8.21501	8.21788	8.47814
ENSMUSG00000014444	11.5329	11.4406	11.1913	11.1872
ENSMUSG00000014453	0	0	0	0
ENSMUSG00000014470	6.80513	6.71615	6.94166	6.86048
ENSMUSG00000014496	9.17287	9.42599	8.93923	8.9342
ENSMUSG00000014498	10.8052	10.8001	10.5659	10.5249
ENSMUSG00000014503	1.13402	1.13192	1.07473	1.14496
ENSMUSG00000014504	7.20485	7.28745	7.33902	7.21077
ENSMUSG00000014529	0	0	0	0
ENSMUSG00000014542	-1.72418	-1.71419	-1.72343	-1.72346
ENSMUSG00000014543	3.16584	3.14371	2.81048	2.81034
ENSMUSG00000014547	9.16748	9.17311	8.97483	8.88763
ENSMUSG00000014550	7.73776	7.68102	7.15802	7.22351
ENSMUSG00000014551	6.92499	6.61075	6.5325	6.56771
ENSMUSG00000014554	5.65664	5.75541	5.87711	6.19351
ENSMUSG00000014592	5.79843	5.88385	5.82852	5.66294
ENSMUSG00000014599	9.59534	9.6342	9.09857	9.19788
ENSMUSG00000014601	8.2289	8.03262	8.2471	7.89612
ENSMUSG00000014602	3.42735	3.45066	4.00056	3.95711
ENSMUSG00000014603	0	0	0	0
ENSMUSG00000014606	7.95976	8.0337	7.96994	8.07207
ENSMUSG00000014609	-0.472857	-0.534325	-0.533893	-0.533905
ENSMUSG00000014633	4.88276	5.0994	4.81788	5.26416
ENSMUSG00000014668	8.05018	8.2017	7.71035	7.32636
ENSMUSG00000014686	7.01129	7.12109	5.76071	6.02845
ENSMUSG00000014704	-1.72487	-1.7254	-1.71106	-1.72397
ENSMUSG00000014725	0	0	0	0
ENSMUSG00000014747	0	0	0	0
ENSMUSG00000014748	7.87418	7.94053	7.78358	7.79954
ENSMUSG00000014763	7.63447	7.77107	7.65475	7.71916
ENSMUSG00000014767	7.86561	7.66645	7.74556	7.95381
ENSMUSG00000014769	8.5344	8.55257	8.88678	8.96718
ENSMUSG00000014771	6.37246	6.56333	6.46969	6.5027
ENSMUSG00000014773	-1.71315	-1.72489	-1.7236	-1.72363
ENSMUSG00000014776	0.0626147	0.0623815	0.133401	0.0870642
ENSMUSG00000014778	8.1364	8.28724	8.14004	8.06762
ENSMUSG00000014782	0.861575	0.874125	0.842827	0.840084
ENSMUSG00000014786	7.36129	7.3596	7.21735	7.0146
ENSMUSG00000014791	4.03603	4.2321	4.12956	4.07684
ENSMUSG00000014813	-1.72487	-1.7254	-1.71106	-1.72397
ENSMUSG00000014837	5.28848	5.07365	5.39522	5.2167
ENSMUSG00000014846	2.60958	2.56861	2.69344	2.67947
ENSMUSG00000014850	7.7739	7.65556	7.90617	7.77731
ENSMUSG00000014852	0.520518	0.518592	0.554828	0.523491
ENSMUSG00000014856	7.05625	7.16961	6.93078	7.01655
ENSMUSG00000014859	9.22296	9.22767	9.51676	9.45609
ENSMUSG00000014867	9.50581	9.46836	9.38813	9.4952
ENSMUSG00000014873	7.31912	7.46686	7.68348	7.73599
ENSMUSG00000014905	6.73993	6.59017	6.63105	6.49086
ENSMUSG00000014907	7.99064	7.92166	8.2791	8.30205
ENSMUSG00000014932	3.72161	3.65644	4.10102	4.25649
ENSMUSG00000014956	9.17151	9.21321	9.17924	9.09827
ENSMUSG00000014959	8.71068	8.58297	8.80876	8.83677
ENSMUSG00000014980	5.824	5.90606	5.9724	6.01083
ENSMUSG00000015001	0	0	0	0
ENSMUSG00000015002	8.63415	8.62483	8.24415	8.71922
ENSMUSG00000015013	6.57858	6.58115	6.73003	6.69664
ENSMUSG00000015016	6.68657	6.72441	6.50439	6.47452
ENSMUSG00000015023	8.26048	8.21309	8.52304	8.46617
ENSMUSG00000015027	7.87252	7.64192	7.74959	7.70524
ENSMUSG00000015053	0.351797	0.309434	0.310226	0.379546
ENSMUSG00000015083	0.00679074	0.0258977	0.0072124	0.0782963
ENSMUSG00000015085	0	0	0	0
ENSMUSG00000015087	9.32172	9.11416	9.41849	9.52669
ENSMUSG00000015090	0	0	0	0
ENSMUSG00000015092	7.62326	7.61067	7.60606	7.65054
ENSMUSG00000015093	0	0	0	0
ENSMUSG00000015094	-1.72418	-1.71419	-1.72343	-1.72346
ENSMUSG00000015095	7.23478	7.39416	7.38885	7.30186
ENSMUSG00000015112	8.44764	8.4519	8.24201	8.18107
ENSMUSG00000015120	9.00233	8.97678	9.03769	9.02203
ENSMUSG00000015126	4.81553	4.65311	5.02029	4.8345
ENSMUSG00000015127	6.09984	6.40957	6.04511	6.14125
ENSMUSG00000015133	8.8519	8.79326	8.67669	8.62838
ENSMUSG00000015134	1.22961	1.24161	1.17357	1.14963
ENSMUSG00000015143	11.1274	11.0297	9.95399	10.1115
ENSMUSG00000015149	8.23516	8.15818	8.00608	8.25244
ENSMUSG00000015165	10.7948	10.8517	10.886	10.8541
ENSMUSG00000015176	11.0963	11.0777	11.3362	11.3802
ENSMUSG00000015189	6.37677	6.73915	6.03346	6.06131
ENSMUSG00000015202	5.11681	5.15177	5.96962	5.97221
ENSMUSG00000015214	7.63837	7.61261	7.58873	7.72933
ENSMUSG00000015217	6.21476	6.33928	6.25139	6.59701
ENSMUSG00000015222	5.68585	5.64338	5.84724	5.8895
ENSMUSG00000015224	0	0	0	0
ENSMUSG00000015242	0	0	0	0
ENSMUSG00000015243	9.05593	9.06771	9.77284	9.96799
ENSMUSG00000015247	6.43072	6.65187	6.27517	6.04264
ENSMUSG00000015289	6.30656	6.38692	6.49943	6.56161
ENSMUSG00000015290	6.94117	7.06035	7.02609	6.75559
ENSMUSG00000015291	9.47424	9.41977	9.27708	9.24542
ENSMUSG00000015305	9.94051	9.92117	10.3111	10.3352
ENSMUSG00000015312	7.27346	7.1988	7.70949	7.79704
ENSMUSG00000015314	1.5397	1.58364	1.65365	1.65604
ENSMUSG00000015316	-1.09339	-1.05731	-1.09198	-1.09203
ENSMUSG00000015335	6.56976	6.56027	6.75893	6.42433
ENSMUSG00000015337	4.41704	4.45804	4.65886	4.57767
ENSMUSG00000015340	8.65673	9.06266	10.9372	10.8808
ENSMUSG00000015341	8.79878	8.83028	8.83125	8.7788
ENSMUSG00000015342	6.46188	6.44349	6.38154	6.43458
ENSMUSG00000015354	0	0	0	0
ENSMUSG00000015355	6.87219	6.96692	7.36708	7.26643
ENSMUSG00000015357	7.46468	7.65974	7.44106	7.28073
ENSMUSG00000015363	7.38023	7.44179	7.51115	7.61756
ENSMUSG00000015365	0	0	0	0
ENSMUSG00000015377	6.94964	7.14252	6.99681	6.88682
ENSMUSG00000015396	5.40087	5.30587	6.78689	6.68502
ENSMUSG00000015401	0	0	0	0
ENSMUSG00000015405	0	0	0	0
ENSMUSG00000015437	-1.72418	-1.71419	-1.72343	-1.72346
ENSMUSG00000015441	0	0	0	0
ENSMUSG00000015443	0	0	0	0
ENSMUSG00000015451	4.26084	3.7777	4.12349	4.40413
ENSMUSG00000015452	3.39014	3.40055	3.36765	3.51239
ENSMUSG00000015461	8.8913	8.96123	9.03773	8.86118
ENSMUSG00000015467	1.55947	1.63744	1.7104	1.59605
ENSMUSG00000015468	4.31758	4.31739	4.21045	3.85704
ENSMUSG00000015474	8.08389	7.96687	7.71825	7.58867
ENSMUSG00000015476	0.223743	0.281287	0.224225	0.270629
ENSMUSG00000015478	6.86443	6.73773	6.99799	6.94694
ENSMUSG00000015484	0	0	0	0
ENSMUSG00000015488	5.76341	5.76021	5.77034	5.60466
ENSMUSG00000015501	6.41568	6.43122	7.15249	6.9548
ENSMUSG00000015519	0	0	0	0
ENSMUSG00000015522	8.62649	8.87619	8.40489	8.45797
ENSMUSG00000015533	0	0	0	0
ENSMUSG00000015536	6.68198	6.58002	6.64135	6.70895
ENSMUSG00000015542	5.14232	4.92424	5.13574	5.09538
ENSMUSG00000015568	12.5325	12.5611	11.7958	11.7901
ENSMUSG00000015575	8.89583	8.84806	8.64969	8.66875
ENSMUSG00000015579	0	0	0	0
ENSMUSG00000015597	7.6844	7.81882	8.16878	8.0533
ENSMUSG00000015599	0	0	0	0
ENSMUSG00000015605	7.54603	7.42426	7.80228	8.10199
ENSMUSG00000015619	6.78704	5.74475	5.133	5.11691
ENSMUSG00000015627	0	0	0	0
ENSMUSG00000015647	2.96275	2.96042	3.30912	3.44678
ENSMUSG00000015652	-1.72418	-1.71419	-1.72343	-1.72346
ENSMUSG00000015653	-1.72487	-1.7254	-1.71106	-1.72397
ENSMUSG00000015656	12.3753	12.446	12.4508	12.3365
ENSMUSG00000015659	7.0876	7.06089	6.25451	6.56663
ENSMUSG00000015665	0	0	0	0
ENSMUSG00000015668	6.84834	7.04197	6.83393	6.87179
ENSMUSG00000015671	8.425	8.39706	8.41094	8.31324
ENSMUSG00000015672	7.0882	7.37132	6.97596	7.05576
ENSMUSG00000015697	9.31678	9.36623	9.32179	9.28257
ENSMUSG00000015702	4.3384	4.28627	4.31348	4.25767
ENSMUSG00000015709	4.29191	4.32717	5.68991	5.38617
ENSMUSG00000015711	6.90824	6.79285	6.74644	6.96335
ENSMUSG00000015714	10.2487	10.0805	9.98416	9.74455
ENSMUSG00000015721	0	0	0	0
ENSMUSG00000015733	9.41568	9.39588	9.66352	9.62226
ENSMUSG00000015745	9.74154	9.70217	9.44751	9.74005
ENSMUSG00000015747	7.12616	6.99156	7.28906	7.75256
ENSMUSG00000015748	8.46453	8.37998	8.40672	8.30363
ENSMUSG00000015749	8.57701	8.59951	9.2013	9.22658
ENSMUSG00000015750	8.45515	7.919	8.68594	8.265
ENSMUSG00000015755	9.41517	9.35011	9.42656	9.51024
ENSMUSG00000015757	7.94661	7.89187	7.54535	7.78984
ENSMUSG00000015759	7.87911	7.9419	7.74607	8.01208
ENSMUSG00000015766	8.71019	8.78337	8.54319	8.62748
ENSMUSG00000015776	7.69417	7.61215	7.40729	7.69256
ENSMUSG00000015787	0	0	0	0
ENSMUSG00000015790	6.55271	6.46042	6.27208	6.55978
ENSMUSG00000015804	6.90202	7.00313	6.82344	6.94001
ENSMUSG00000015806	7.16766	6.99746	6.86623	7.28867
ENSMUSG00000015812	2.67282	2.72331	2.57317	2.64048
ENSMUSG00000015829	2.7587	2.7118	2.82155	2.67494
ENSMUSG00000015837	10.9689	10.9145	10.9227	11.039
ENSMUSG00000015839	10.3802	10.4071	10.2848	10.2969
ENSMUSG00000015843	0	0	0	0
ENSMUSG00000015846	5.95925	6.2327	8.135	7.99997
ENSMUSG00000015850	0	0	0	0
ENSMUSG00000015852	0.800103	0.755044	0.745578	0.832245
ENSMUSG00000015854	-1.0417	-1.02238	-1.0184	-1.04042
ENSMUSG00000015869	7.9776	8.01909	7.96206	7.89478
ENSMUSG00000015879	0	0	0	0
ENSMUSG00000015880	8.92219	9.07983	8.59862	8.67104
ENSMUSG00000015882	8.2489	8.52351	8.61477	8.5931
ENSMUSG00000015889	8.00056	8.06261	8.04759	8.09692
ENSMUSG00000015890	-0.366086	-0.366259	-0.365759	-0.295802
ENSMUSG00000015932	8.3207	8.22375	8.24978	8.0348
ENSMUSG00000015937	9.06227	9.15797	9.56731	9.46694
ENSMUSG00000015942	5.83758	5.73276	5.56277	5.9873
ENSMUSG00000015943	5.67297	5.693	6.33003	6.23946
ENSMUSG00000015944	7.21284	7.28855	7.10676	7.03962
ENSMUSG00000015947	4.66561	4.50639	6.01219	5.79136
ENSMUSG00000015950	10.4458	10.4008	10.2931	10.3586
ENSMUSG00000015957	-0.986679	-1.02713	-1.02577	-1.02583
ENSMUSG00000015961	9.09759	9.15283	9.27875	9.23387
ENSMUSG00000015962	0	0	0	0
ENSMUSG00000015966	0	0	0	0
ENSMUSG00000015968	5.63876	5.6465	6.77101	7.5482
ENSMUSG00000015970	-0.0599078	-0.0601189	-0.00365031	-0.0293378
ENSMUSG00000015971	7.5024	7.83117	7.77318	7.41176
ENSMUSG00000015980	7.98545	7.83985	7.00959	7.21712
ENSMUSG00000015981	2.39659	2.52252	2.29912	2.32325
ENSMUSG00000015994	6.93654	6.98543	7.19025	7.09888
ENSMUSG00000016018	8.85372	9.02255	8.69237	8.74371
ENSMUSG00000016024	4.9974	4.76552	6.388	6.52471
ENSMUSG00000016028	4.95117	4.80698	4.53333	4.52902
ENSMUSG00000016087	8.48378	8.36436	8.45185	8.31824
ENSMUSG00000016128	2.85332	2.85122	3.26675	3.19754
ENSMUSG00000016150	-0.970899	-0.991918	-0.990765	-0.968234
ENSMUSG00000016179	0	0	0	0
ENSMUSG00000016181	8.13599	8.27038	8.39558	8.16277
ENSMUSG00000016194	3.69164	3.63337	4.1569	4.27056
ENSMUSG00000016200	4.25033	4.1938	5.43514	5.47834
ENSMUSG00000016206	5.18426	5.30343	5.28246	5.50355
ENSMUSG00000016239	8.40863	8.5508	8.20706	8.24266
ENSMUSG00000016252	7.11819	7.20046	7.65685	7.75423
ENSMUSG00000016253	7.47143	7.26409	7.47427	7.44909
ENSMUSG00000016255	1.7715	1.79081	1.89318	1.95688
ENSMUSG00000016256	11.6496	11.6737	11.918	11.9718
ENSMUSG00000016257	8.33972	8.20216	8.44804	8.65767
ENSMUSG00000016262	0	0	0	0
ENSMUSG00000016283	1.82002	1.83972	1.74474	1.76818
ENSMUSG00000016308	6.61695	6.72568	6.73251	6.76114
ENSMUSG00000016319	10.9218	10.971	10.9918	11.0396
ENSMUSG00000016327	-1.72485	-1.72538	-1.72392	-1.71114
ENSMUSG00000016344	6.75965	6.47372	6.00242	6.26897
ENSMUSG00000016346	0	0	0	0
ENSMUSG00000016349	-1.03307	-1.03449	-1.05162	-1.05167
ENSMUSG00000016356	3.64497	3.65444	4.23731	4.04603
ENSMUSG00000016382	8.48506	8.51176	7.73596	7.89994
ENSMUSG00000016386	-1.72487	-1.7254	-1.71106	-1.72397
ENSMUSG00000016409	7.32736	7.44265	7.37746	7.01303
ENSMUSG00000016427	5.83226	6.00182	6.42829	6.42589
ENSMUSG00000016458	0	0	0	0
ENSMUSG00000016477	7.98966	7.99064	7.92654	7.6925
ENSMUSG00000016481	7.52398	7.57454	7.3951	7.28218
ENSMUSG00000016487	9.80518	9.75379	9.35957	9.48552
ENSMUSG00000016493	3.32588	3.34443	3.39116	3.43012
ENSMUSG00000016494	0	0	0	0
ENSMUSG00000016495	7.77921	7.45841	7.42209	7.60505
ENSMUSG00000016496	7.54113	7.60197	7.15173	7.03025
ENSMUSG00000016498	1.47839	1.47606	1.574	1.55164
ENSMUSG00000016503	8.14925	8.0311	8.27626	8.44243
ENSMUSG00000016510	6.21562	5.5479	5.81211	5.57302
ENSMUSG00000016520	7.65609	7.66493	7.34138	7.31051
ENSMUSG00000016524	0	0	0	0
ENSMUSG00000016526	6.81411	6.79518	6.59964	6.98235
ENSMUSG00000016528	10.0617	10.0541	10.5269	10.5452
ENSMUSG00000016529	0.0595182	0.0592856	0.0840866	0.129951
ENSMUSG00000016534	10.6883	10.6991	10.5845	10.6029
ENSMUSG00000016541	9.92141	9.97642	9.78359	9.85933
ENSMUSG00000016552	7.49976	7.53772	6.9447	7.22091
ENSMUSG00000016554	9.80614	9.87323	10.0917	10.1025
ENSMUSG00000016559	11.8219	11.8202	11.837	11.8108
ENSMUSG00000016619	8.78066	8.78568	8.80157	8.90859
ENSMUSG00000016624	5.19187	4.71769	5.04457	5.14482
ENSMUSG00000016626	0	0	0	0
ENSMUSG00000016637	4.99429	4.79112	4.96664	5.09203
ENSMUSG00000016664	8.05776	8.11548	8.00178	8.20816
ENSMUSG00000016756	1.37796	1.47281	1.40007	1.48404
ENSMUSG00000016757	7.80982	7.84423	7.69045	7.904
ENSMUSG00000016758	-1.72487	-1.7254	-1.71106	-1.72397
ENSMUSG00000016763	0	0	0	0
ENSMUSG00000016831	8.76259	8.61836	8.89723	8.87186
ENSMUSG00000016833	6.17188	6.17309	6.28247	6.28979
ENSMUSG00000016918	0	0	0	0
ENSMUSG00000016921	10.8032	10.7646	10.7596	10.7024
ENSMUSG00000016933	7.73839	7.67046	7.7432	7.91821
ENSMUSG00000016940	5.81656	5.64947	5.71493	5.78889
ENSMUSG00000016942	0	0	0	0
ENSMUSG00000016946	6.95252	6.99279	7.03054	6.99911
ENSMUSG00000016982	0	0	0	0
ENSMUSG00000016984	6.403	6.36687	6.41056	6.28236
ENSMUSG00000016995	0	0	0	0
ENSMUSG00000016998	0	0	0	0
ENSMUSG00000017000	0	0	0	0
ENSMUSG00000017002	4.37852	4.44475	5.80057	5.81178
ENSMUSG00000017003	0	0	0	0
ENSMUSG00000017004	0	0	0	0
ENSMUSG00000017007	0	0	0	0
ENSMUSG00000017009	8.59728	8.46881	8.73174	8.95561
ENSMUSG00000017049	0	0	0	0
ENSMUSG00000017057	7.0934	6.99999	7.5861	7.60312
ENSMUSG00000017064	0	0	0	0
ENSMUSG00000017119	9.30177	9.27835	8.88516	8.9793
ENSMUSG00000017132	7.15642	6.64493	6.53953	6.55985
ENSMUSG00000017144	5.63723	5.59198	5.38366	5.7567
ENSMUSG00000017146	8.47726	8.64488	8.47908	8.28217
ENSMUSG00000017165	0	0	0	0
ENSMUSG00000017167	4.5208	4.40215	5.69499	5.72429
ENSMUSG00000017176	6.17162	6.35795	6.15946	6.16582
ENSMUSG00000017188	7.60025	7.63532	8.03446	8.00864
ENSMUSG00000017195	0	0	0	0
ENSMUSG00000017204	0	0	0	0
ENSMUSG00000017210	8.62927	8.86391	8.59151	9.14001
ENSMUSG00000017211	0	0	0	0
ENSMUSG00000017221	9.11347	9.13415	9.11508	9.11052
ENSMUSG00000017264	9.41411	9.4768	9.38062	9.24925
ENSMUSG00000017286	6.07629	6.07058	6.60214	6.48783
ENSMUSG00000017288	8.1738	8.04702	7.97313	8.09707
ENSMUSG00000017291	9.89125	9.87764	9.63411	9.67085
ENSMUSG00000017299	6.38837	6.37965	6.74583	6.42472
ENSMUSG00000017300	-0.636772	-0.580286	-0.636514	-0.636524
ENSMUSG00000017307	6.71947	6.74385	6.72079	6.5333
ENSMUSG00000017309	3.73278	3.54003	4.05085	3.8851
ENSMUSG00000017310	0	0	0	0
ENSMUSG00000017311	0	0	0	0
ENSMUSG00000017314	0.560425	0.560098	0.668197	0.586723
ENSMUSG00000017316	0	0	0	0
ENSMUSG00000017344	0	0	0	0
ENSMUSG00000017376	7.56956	7.85168	7.30173	7.35075
ENSMUSG00000017386	4.2063	4.36354	4.63971	4.48816
ENSMUSG00000017390	8.21412	8.21288	8.34047	8.33711
ENSMUSG00000017400	4.34723	4.43714	4.80536	5.03207
ENSMUSG00000017404	6.29803	6.20042	5.92941	6.12807
ENSMUSG00000017405	5.1587	5.18048	5.32476	5.40074
ENSMUSG00000017412	2.02705	2.07643	1.95132	1.99624
ENSMUSG00000017417	7.64531	7.83494	7.85883	7.65945
ENSMUSG00000017418	6.84133	6.8769	6.75566	7.33659
ENSMUSG00000017421	10.4968	10.4475	10.1351	10.1276
ENSMUSG00000017428	9.03558	9.29884	8.78266	8.98326
ENSMUSG00000017446	0	0	0	0
ENSMUSG00000017453	0	0	0	0
ENSMUSG00000017466	7.86264	7.70894	8.12228	8.25156
ENSMUSG00000017478	9.7808	9.48146	10.437	10.3299
ENSMUSG00000017485	8.69144	9.09783	8.38923	8.49237
ENSMUSG00000017491	-1.11145	-1.11202	-1.06115	-1.0968
ENSMUSG00000017493	5.23707	5.76235	7.84916	7.74996
ENSMUSG00000017499	7.52822	7.66788	7.42939	7.48058
ENSMUSG00000017548	9.36009	9.47888	9.29118	9.40079
ENSMUSG00000017550	8.65579	8.52267	8.45901	8.44246
ENSMUSG00000017561	8.38505	8.4017	8.50745	8.33301
ENSMUSG00000017588	0	0	0	0
ENSMUSG00000017607	3.02781	3.00691	3.62747	3.42202
ENSMUSG00000017615	8.64326	8.77254	8.75465	8.70572
ENSMUSG00000017631	11.1405	11.0741	10.6564	10.6682
ENSMUSG00000017639	0.366893	0.366604	0.460063	0.391445
ENSMUSG00000017652	4.12238	3.90992	5.06558	4.64169
ENSMUSG00000017664	8.03655	8.1559	8.05516	8.14144
ENSMUSG00000017667	4.45615	4.38633	5.8593	5.89402
ENSMUSG00000017670	8.51983	8.28098	8.28008	8.23508
ENSMUSG00000017677	10.3829	10.3032	9.90754	9.78793
ENSMUSG00000017679	7.64587	7.46162	7.25775	7.4989
ENSMUSG00000017686	8.41429	8.4145	8.3249	8.12377
ENSMUSG00000017688	0	0	0	0
ENSMUSG00000017692	-1.71315	-1.72489	-1.7236	-1.72363
ENSMUSG00000017697	3.29517	3.31334	3.36295	3.32295
ENSMUSG00000017707	10.1829	10.1899	10.8107	10.6881
ENSMUSG00000017713	3.82758	3.96058	3.56334	3.73173
ENSMUSG00000017715	9.36919	9.34896	9.40984	9.39746
ENSMUSG00000017716	7.88011	7.7995	7.88911	7.80144
ENSMUSG00000017718	4.84303	4.86099	5.20853	4.85896
ENSMUSG00000017720	0	0	0	0
ENSMUSG00000017721	8.76221	8.76318	8.64188	8.5598
ENSMUSG00000017723	0	0	0	0
ENSMUSG00000017724	3.14185	3.18383	3.52745	3.46133
ENSMUSG00000017733	0	0	0	0
ENSMUSG00000017734	5.35901	5.6456	5.67371	5.73106
ENSMUSG00000017737	3.83851	3.78496	4.39347	4.30611
ENSMUSG00000017740	3.20773	3.15618	3.72542	3.42635
ENSMUSG00000017747	5.67671	6.08766	5.21118	5.39569
ENSMUSG00000017754	3.2706	3.26717	3.83217	3.59208
ENSMUSG00000017756	9.28772	9.18668	8.74877	9.00539
ENSMUSG00000017760	12.4041	12.3988	12.3366	12.3485
ENSMUSG00000017764	6.44475	6.25492	6.23286	6.41524
ENSMUSG00000017765	8.55055	8.62571	8.40366	8.37204
ENSMUSG00000017767	0.149116	0.223491	0.149568	0.173338
ENSMUSG00000017774	9.21459	9.25726	9.5099	9.34584
ENSMUSG00000017776	8.24712	8.47855	8.70159	8.34447
ENSMUSG00000017778	6.45575	6.40448	6.87711	6.78098
ENSMUSG00000017781	9.53869	9.48616	9.38027	9.36649
ENSMUSG00000017801	7.39263	7.50021	7.44859	7.47582
ENSMUSG00000017802	6.94545	6.94575	7.15882	7.23841
ENSMUSG00000017817	-0.409889	-0.451534	-0.451072	-0.427241
ENSMUSG00000017830	7.00583	7.33448	7.66919	7.35342
ENSMUSG00000017831	7.73287	7.68912	7.70408	7.79836
ENSMUSG00000017832	0	0	0	0
ENSMUSG00000017837	7.86826	7.8164	8.0561	7.96622
ENSMUSG00000017843	9.35345	9.25374	9.33801	9.24309
ENSMUSG00000017858	7.61571	7.50733	7.97952	7.97246
ENSMUSG00000017861	8.76077	8.79746	8.6066	8.66818
ENSMUSG00000017868	-1.72487	-1.7254	-1.71106	-1.72397
ENSMUSG00000017897	0	0	0	0
ENSMUSG00000017922	0	0	0	0
ENSMUSG00000017929	9.69038	9.29666	9.3514	9.34246
ENSMUSG00000017943	0.711706	0.693983	0.716555	0.748515
ENSMUSG00000017950	-1.72487	-1.7254	-1.71106	-1.72397
ENSMUSG00000017969	0	0	0	0
ENSMUSG00000017978	0	0	0	0
ENSMUSG00000017999	9.05199	9.11541	9.06363	9.12876
ENSMUSG00000018001	6.65574	6.52731	6.82891	6.71643
ENSMUSG00000018008	10.7616	10.8529	10.3719	10.4707
ENSMUSG00000018012	2.46102	2.39249	2.61953	2.40604
ENSMUSG00000018040	8.37192	8.42195	8.51144	8.51614
ENSMUSG00000018042	9.45228	9.46115	9.33846	9.26176
ENSMUSG00000018068	7.87608	8.35607	7.58453	7.48833
ENSMUSG00000018076	9.21055	9.15621	9.33913	9.31683
ENSMUSG00000018102	10.4644	10.5594	10.647	10.569
ENSMUSG00000018126	-0.354301	-0.370224	-0.351306	-0.292468
ENSMUSG00000018143	6.65474	6.64394	7.26357	7.12732
ENSMUSG00000018160	9.37352	9.26804	9.77926	9.33444
ENSMUSG00000018166	0	0	0	0
ENSMUSG00000018167	8.23557	8.09499	8.16135	7.9931
ENSMUSG00000018168	0	0	0	0
ENSMUSG00000018169	6.83061	6.82089	6.12131	6.02142
ENSMUSG00000018171	9.81155	9.72964	9.73876	9.68016
ENSMUSG00000018189	8.34102	8.26709	7.9533	8.17857
ENSMUSG00000018196	6.59234	6.47986	6.42116	6.42733
ENSMUSG00000018199	6.75114	6.8401	7.03605	7.02515
ENSMUSG00000018209	9.25309	9.13268	9.3862	9.26871
ENSMUSG00000018211	0	0	0	0
ENSMUSG00000018217	9.92674	9.94364	9.60386	9.61062
ENSMUSG00000018238	-1.11484	-1.10521	-1.11226	-1.05685
ENSMUSG00000018239	6.53648	6.56567	6.48691	6.48244
ENSMUSG00000018259	0	0	0	0
ENSMUSG00000018263	-1.72485	-1.72538	-1.72392	-1.71114
ENSMUSG00000018286	9.96182	9.9578	10.1838	10.2391
ENSMUSG00000018287	6.8282	6.88814	6.82868	7.10436
ENSMUSG00000018293	11.9429	11.8524	11.8468	11.8639
ENSMUSG00000018322	8.73315	8.68133	8.61421	8.5923
ENSMUSG00000018326	9.67452	9.72893	9.72638	9.72025
ENSMUSG00000018334	3.77125	3.74067	4.32985	4.6728
ENSMUSG00000018339	0	0	0	0
ENSMUSG00000018340	7.8381	7.79039	8.10002	8.08307
ENSMUSG00000018341	7.87005	7.94063	7.3802	7.30889
ENSMUSG00000018347	6.39109	6.28629	6.14039	6.22253
ENSMUSG00000018362	7.00855	6.94341	6.58419	7.02218
ENSMUSG00000018363	7.42688	7.49882	7.09186	7.10048
ENSMUSG00000018372	6.6337	6.68831	6.52418	6.92103
ENSMUSG00000018377	8.29279	8.3962	8.09638	8.23703
ENSMUSG00000018378	7.24934	6.94778	7.03604	7.0362
ENSMUSG00000018379	10.518	10.6288	10.9467	10.8491
ENSMUSG00000018381	7.66531	7.66879	7.02347	6.84482
ENSMUSG00000018387	0	0	0	0
ENSMUSG00000018395	6.46609	6.51863	7.07609	6.90492
ENSMUSG00000018398	7.97012	7.7397	8.19051	8.35285
ENSMUSG00000018401	7.97252	7.2125	7.10328	7.07731
ENSMUSG00000018405	4.68801	5.0253	4.70715	4.64481
ENSMUSG00000018411	1.22496	1.22436	1.3016	1.37797
ENSMUSG00000018412	8.93259	8.98994	8.75215	8.83581
ENSMUSG00000018415	6.4601	6.31738	6.91995	6.78943
ENSMUSG00000018417	4.18942	3.78784	3.39158	3.39129
ENSMUSG00000018425	6.62322	6.83688	7.64847	7.4686
ENSMUSG00000018427	4.92832	4.98934	5.27566	5.70478
ENSMUSG00000018428	8.10392	8.05502	7.87622	8.0316
ENSMUSG00000018433	8.33043	8.31596	7.84858	7.77982
ENSMUSG00000018442	7.9484	8.11507	7.46562	7.70951
ENSMUSG00000018446	9.42207	9.45827	9.74105	9.69663
ENSMUSG00000018449	6.4879	6.50249	6.00072	6.23169
ENSMUSG00000018451	0	0	0	0
ENSMUSG00000018459	1.64323	1.58767	1.50251	1.52743
ENSMUSG00000018470	-0.374748	-0.374919	-0.347806	-0.331645
ENSMUSG00000018474	9.665	9.68642	9.48788	9.63397
ENSMUSG00000018476	7.25154	7.25208	8.41587	8.46241
ENSMUSG00000018479	0	0	0	0
ENSMUSG00000018481	8.20279	8.09043	8.18497	8.16041
ENSMUSG00000018486	0	0	0	0
ENSMUSG00000018500	2.93232	3.01001	3.04876	2.98855
ENSMUSG00000018501	10.7116	10.6612	10.8387	10.7996
ENSMUSG00000018507	9.39898	9.31375	8.79412	8.8595
ENSMUSG00000018509	4.64078	4.68269	4.97833	4.82246
ENSMUSG00000018537	5.91179	6.13952	7.06422	6.87321
ENSMUSG00000018541	7.02527	6.93802	6.86393	7.10328
ENSMUSG00000018543	-0.500388	-0.522726	-0.541635	-0.541646
ENSMUSG00000018547	8.7533	8.63936	8.69265	8.6875
ENSMUSG00000018548	9.1139	8.82762	8.66185	8.80722
ENSMUSG00000018554	-1.06205	-1.07851	-1.04643	-1.07667
ENSMUSG00000018559	7.97929	7.9418	7.88652	7.96087
ENSMUSG00000018565	7.23895	7.25712	7.12079	7.29289
ENSMUSG00000018566	-0.366086	-0.366259	-0.365759	-0.295802
ENSMUSG00000018567	9.54537	9.47883	9.73802	9.69611
ENSMUSG00000018569	0	0	0	0
ENSMUSG00000018570	0.575036	0.574702	0.575667	0.710293
ENSMUSG00000018572	8.21014	8.17518	8.04188	8.27433
ENSMUSG00000018574	6.70829	6.54221	6.61751	6.88784
ENSMUSG00000018581	0	0	0	0
ENSMUSG00000018583	11.1195	11.031	10.8937	10.8463
ENSMUSG00000018585	8.40255	8.37673	8.26889	8.30498
ENSMUSG00000018589	0	0	0	0
ENSMUSG00000018593	-0.35941	-0.359584	-0.288741	-0.359095
ENSMUSG00000018595	0	0	0	0
ENSMUSG00000018599	5.37202	5.60337	5.05353	5.01884
ENSMUSG00000018604	0	0	0	0
ENSMUSG00000018620	0	0	0	0
ENSMUSG00000018623	0	0	0	0
ENSMUSG00000018634	0	0	0	0
ENSMUSG00000018648	2.44892	2.45324	2.43086	2.38687
ENSMUSG00000018651	7.81028	7.8424	7.55463	7.59536
ENSMUSG00000018654	9.00395	9.05818	9.02063	8.9703
ENSMUSG00000018656	0	0	0	0
ENSMUSG00000018659	6.17624	6.0579	6.22253	6.17644
ENSMUSG00000018661	7.967	7.70558	7.82121	7.57303
ENSMUSG00000018666	7.75967	7.84044	7.87839	7.87934
ENSMUSG00000018669	6.79047	6.95152	6.9885	6.82928
ENSMUSG00000018672	2.79294	2.77287	2.88283	2.84876
ENSMUSG00000018677	9.2011	9.20867	9.48013	9.28284
ENSMUSG00000018678	7.36506	7.21753	7.57404	7.43364
ENSMUSG00000018697	8.22719	8.06659	8.23391	8.11449
ENSMUSG00000018698	0.0308818	-0.0112582	0.0364783	-0.0106429
ENSMUSG00000018707	11.894	12.0914	11.9814	12.1293
ENSMUSG00000018727	0	0	0	0
ENSMUSG00000018733	5.78606	5.82849	5.67652	5.55047
ENSMUSG00000018736	8.27866	8.39747	7.91149	7.86505
ENSMUSG00000018740	2.09514	2.02407	2.00522	2.1185
ENSMUSG00000018750	5.74956	5.98368	6.40614	6.56182
ENSMUSG00000018752	4.43614	4.6897	4.30138	3.9427
ENSMUSG00000018761	8.16976	8.22923	7.78689	7.88222
ENSMUSG00000018765	8.88003	8.84972	8.74654	8.46425
ENSMUSG00000018770	9.26348	9.25184	9.50145	9.37454
ENSMUSG00000018774	11.4907	11.3481	10.9624	10.9611
ENSMUSG00000018776	0	0	0	0
ENSMUSG00000018796	8.8756	8.73732	8.66425	8.63284
ENSMUSG00000018800	6.84781	5.97329	6.07791	6.03261
ENSMUSG00000018809	5.5093	5.85429	5.63906	5.41338
ENSMUSG00000018819	8.46287	8.45298	8.36442	8.34228
ENSMUSG00000018820	7.41035	7.34672	7.24704	7.41369
[truncated: 54,942 more rows]

## Sheet: Gene normalize
Gene ID	CT replicate 1	CT replicate 2	MyD88-KO replicate 1	MyD88-KO replicate 2
ENSMUSG00000000441	2308	2685	11923	12283
ENSMUSG00000002985	157	205	3605	3624
ENSMUSG00000003545	62	58	998	922
ENSMUSG00000013663	12	13	936	931
ENSMUSG00000019505	2843	3083	6288	6462
ENSMUSG00000019558	1656	1586	279	237
ENSMUSG00000020658	770	810	44	68
ENSMUSG00000021127	20	31	525	533
ENSMUSG00000021250	722	770	2638	2759
ENSMUSG00000021306	3896	4176	902	816
ENSMUSG00000022346	318	319	1492	1591
ENSMUSG00000023830	3112	3450	788	722
ENSMUSG00000026131	585	622	2876	2695
ENSMUSG00000026390	24	19	680	665
ENSMUSG00000026712	36	24	601	558
ENSMUSG00000029810	16	21	709	663
ENSMUSG00000030342	3524	3985	1017	939
ENSMUSG00000035299	668	671	3881	3988
ENSMUSG00000038418	278	325	1428	1465
ENSMUSG00000039062	5542	5789	732	818
ENSMUSG00000049539	8	10	2215	2303
ENSMUSG00000050621	689	797	2315	2177
ENSMUSG00000052684	403	463	1732	1633
ENSMUSG00000060206	861	1046	30	24
ENSMUSG00000060743	822	869	2663	2755
ENSMUSG00000063696	328	395	2034	2006
ENSMUSG00000064341	168417	158541	354824	385066
ENSMUSG00000064345	67346	65853	152907	163031
ENSMUSG00000064351	697101	649503	1406408	1521713
ENSMUSG00000064354	109763	102084	259061	242428
ENSMUSG00000064356	3321	3663	8333	9113
ENSMUSG00000064357	56531	52601	143888	150526
ENSMUSG00000064358	150673	153507	298650	312565
ENSMUSG00000064360	11910	11856	26086	28127
ENSMUSG00000064367	111549	105326	222801	235352
ENSMUSG00000064370	135329	135703	355803	374124
ENSMUSG00000064373	112	110	1244	1151
ENSMUSG00000065947	3511	3632	7454	8440
ENSMUSG00000067736	2664	2703	6063	6323
ENSMUSG00000069117	524	610	1916	1920
ENSMUSG00000069305	1172	1171	3861	3650
ENSMUSG00000069306	1230	1242	47	48
ENSMUSG00000069682	2542	2654	5993	6083
ENSMUSG00000071713	1948	2090	587	615
ENSMUSG00000074505	1078	1250	150	122
ENSMUSG00000074622	130	138	918	916
ENSMUSG00000078193	1109	1121	3024	2995
ENSMUSG00000086503	205	222	6656	6797
ENSMUSG00000090877	31	51	2081	2018
ENSMUSG00000091971	27	22	2158	2021
ENSMUSG00000095180	19	9	516	496
ENSMUSG00000100862	46957	46360	121897	127580
ENSMUSG00000101939	15051	15164	40353	36791
ENSMUSG00000102070	130419	132824	329854	374922
ENSMUSG00000105263	176	193	5048	5133
ENSMUSG00000105703	60	78	2785	2741
ENSMUSG00000106147	850	959	3851	3581
ENSMUSG00000110631	122	126	3825	3914
ENSMUSG00000119761	2664	3226	15444	13902
ENSMUSG00000119851	2853	3753	14112	16026
ENSMUSG00000000001	333	413	504	512
ENSMUSG00000000003	0	0	0	0
ENSMUSG00000000028	136	180	188	161
ENSMUSG00000000031	0	0	0	0
ENSMUSG00000000037	0	0	0	0
ENSMUSG00000000049	0	0	0	0
ENSMUSG00000000056	71	94	97	83
ENSMUSG00000000058	260	267	136	132
ENSMUSG00000000078	1352	1533	824	822
ENSMUSG00000000085	130	161	163	157
ENSMUSG00000000088	159	216	210	217
ENSMUSG00000000093	0	0	5	1
ENSMUSG00000000094	0	0	0	0
ENSMUSG00000000103	0	0	0	0
ENSMUSG00000000120	0	0	0	0
ENSMUSG00000000125	0	0	0	0
ENSMUSG00000000126	1	4	6	4
ENSMUSG00000000127	263	252	129	114
ENSMUSG00000000131	1173	1218	835	790
ENSMUSG00000000134	494	542	565	534
ENSMUSG00000000142	0	0	0	0
ENSMUSG00000000148	157	182	100	119
ENSMUSG00000000149	188	197	311	328
ENSMUSG00000000154	2	10	7	21
ENSMUSG00000000157	1	0	0	1
ENSMUSG00000000159	0	0	0	0
ENSMUSG00000000167	11	2	4	2
ENSMUSG00000000168	336	372	373	389
ENSMUSG00000000171	399	476	498	443
ENSMUSG00000000182	0	0	0	0
ENSMUSG00000000183	0	0	0	0
ENSMUSG00000000184	0	0	11	5
ENSMUSG00000000194	364	398	299	315
ENSMUSG00000000197	0	0	0	0
ENSMUSG00000000202	0	1	0	1
ENSMUSG00000000204	13	12	79	61
ENSMUSG00000000214	0	0	0	0
ENSMUSG00000000215	0	0	0	0
ENSMUSG00000000216	0	0	0	0
ENSMUSG00000000223	8	12	22	14
ENSMUSG00000000244	186	173	99	103
ENSMUSG00000000247	2	1	11	10
ENSMUSG00000000248	0	0	0	0
ENSMUSG00000000253	83	73	39	42
ENSMUSG00000000263	0	0	0	0
ENSMUSG00000000266	0	1	1	3
ENSMUSG00000000275	1681	1781	1394	1415
ENSMUSG00000000276	163	186	66	75
ENSMUSG00000000278	659	694	595	609
ENSMUSG00000000282	321	324	497	493
ENSMUSG00000000290	1935	2242	655	740
ENSMUSG00000000295	35	37	47	41
ENSMUSG00000000296	0	0	0	0
ENSMUSG00000000301	19	16	3	10
ENSMUSG00000000303	2	0	0	0
ENSMUSG00000000305	0	0	0	0
ENSMUSG00000000308	0	0	0	0
ENSMUSG00000000317	0	0	4	12
ENSMUSG00000000318	6	16	96	97
ENSMUSG00000000320	0	0	0	0
ENSMUSG00000000326	810	787	244	279
ENSMUSG00000000339	110	118	61	105
ENSMUSG00000000340	131	171	146	144
ENSMUSG00000000346	700	823	879	895
ENSMUSG00000000355	90	102	80	95
ENSMUSG00000000359	1	0	29	20
ENSMUSG00000000365	0	0	0	0
ENSMUSG00000000374	486	553	369	383
ENSMUSG00000000378	138	140	158	152
ENSMUSG00000000381	0	0	0	0
ENSMUSG00000000384	1104	1217	806	809
ENSMUSG00000000385	0	0	0	0
ENSMUSG00000000386	8	5	28	34
ENSMUSG00000000392	0	2	1	0
ENSMUSG00000000394	0	0	0	0
ENSMUSG00000000399	195	176	256	212
ENSMUSG00000000402	0	0	0	0
ENSMUSG00000000409	10	9	19	10
ENSMUSG00000000411	0	0	0	0
ENSMUSG00000000416	0	0	0	0
ENSMUSG00000000420	161	214	232	182
ENSMUSG00000000435	0	0	0	0
ENSMUSG00000000439	99	125	96	104
ENSMUSG00000000440	178	161	76	69
ENSMUSG00000000486	5	6	4	6
ENSMUSG00000000489	307	364	169	203
ENSMUSG00000000530	26	34	55	49
ENSMUSG00000000531	7	2	5	11
ENSMUSG00000000532	104	91	69	90
ENSMUSG00000000538	208	225	227	243
ENSMUSG00000000544	0	0	0	0
ENSMUSG00000000552	257	291	464	440
ENSMUSG00000000555	1497	1655	670	788
ENSMUSG00000000560	0	0	0	0
ENSMUSG00000000561	568	570	648	657
ENSMUSG00000000562	1	0	8	9
ENSMUSG00000000563	291	327	917	951
ENSMUSG00000000567	0	7	0	0
ENSMUSG00000000568	463	526	516	536
ENSMUSG00000000579	51	45	23	22
ENSMUSG00000000581	142	130	71	85
ENSMUSG00000000594	341	389	388	394
ENSMUSG00000000600	557	566	228	229
ENSMUSG00000000605	266	296	111	107
ENSMUSG00000000606	0	0	0	0
ENSMUSG00000000617	0	0	0	0
ENSMUSG00000000627	0	0	0	0
ENSMUSG00000000628	1035	1102	704	733
ENSMUSG00000000631	458	590	365	295
ENSMUSG00000000632	0	0	0	0
ENSMUSG00000000673	0	0	25	33
ENSMUSG00000000682	305	386	807	879
ENSMUSG00000000686	4	10	17	17
ENSMUSG00000000690	0	0	0	0
ENSMUSG00000000693	1	2	8	9
ENSMUSG00000000701	0	0	0	0
ENSMUSG00000000706	0	0	0	0
ENSMUSG00000000708	151	149	115	125
ENSMUSG00000000711	231	241	244	222
ENSMUSG00000000724	0	0	0	0
ENSMUSG00000000730	21	24	12	15
ENSMUSG00000000731	0	0	1	0
ENSMUSG00000000732	114	109	86	61
ENSMUSG00000000738	196	199	149	152
ENSMUSG00000000739	0	0	0	0
ENSMUSG00000000740	134	167	162	139
ENSMUSG00000000743	210	218	225	222
ENSMUSG00000000751	514	587	405	459
ENSMUSG00000000753	0	0	6	1
ENSMUSG00000000759	435	428	346	323
ENSMUSG00000000766	0	0	0	0
ENSMUSG00000000776	142	164	168	169
ENSMUSG00000000782	1	4	1	3
ENSMUSG00000000787	1828	2029	1373	1486
ENSMUSG00000000791	0	1	15	23
ENSMUSG00000000792	4	6	0	1
ENSMUSG00000000794	1	0	10	7
ENSMUSG00000000804	352	365	248	231
ENSMUSG00000000805	0	0	0	0
ENSMUSG00000000811	64	79	39	27
ENSMUSG00000000817	0	0	0	0
ENSMUSG00000000823	455	461	384	408
ENSMUSG00000000826	467	505	576	521
ENSMUSG00000000827	133	128	200	224
ENSMUSG00000000838	470	449	308	397
ENSMUSG00000000861	0	0	0	2
ENSMUSG00000000869	0	0	5	13
ENSMUSG00000000876	15	19	39	29
ENSMUSG00000000881	29	25	6	12
ENSMUSG00000000884	21	25	18	20
ENSMUSG00000000889	0	0	0	0
ENSMUSG00000000901	0	0	0	0
ENSMUSG00000000902	627	539	350	380
ENSMUSG00000000903	0	0	0	0
ENSMUSG00000000915	2	3	8	4
ENSMUSG00000000916	161	185	123	102
ENSMUSG00000000934	57	71	53	57
ENSMUSG00000000938	0	0	2	9
ENSMUSG00000000942	0	0	5	1
ENSMUSG00000000948	5	2	0	0
ENSMUSG00000000957	2	0	1	1
ENSMUSG00000000958	3	2	22	12
ENSMUSG00000000959	478	469	335	321
ENSMUSG00000000976	355	416	320	321
ENSMUSG00000000982	2009	2086	943	860
ENSMUSG00000000983	0	1	0	0
ENSMUSG00000001014	2	3	1	0
ENSMUSG00000001016	460	538	488	485
ENSMUSG00000001017	514	566	466	535
ENSMUSG00000001018	150	152	191	210
ENSMUSG00000001020	919	1039	615	590
ENSMUSG00000001021	0	0	0	0
ENSMUSG00000001023	0	0	0	0
ENSMUSG00000001025	281	278	227	250
ENSMUSG00000001027	0	0	0	1
ENSMUSG00000001029	9	19	26	23
ENSMUSG00000001034	257	263	191	231
ENSMUSG00000001036	52	68	44	51
ENSMUSG00000001039	8	7	0	3
ENSMUSG00000001052	644	692	576	552
ENSMUSG00000001053	14	10	32	17
ENSMUSG00000001054	174	193	71	72
ENSMUSG00000001056	384	429	348	284
ENSMUSG00000001062	163	186	130	189
ENSMUSG00000001065	188	224	135	151
ENSMUSG00000001076	0	0	0	0
ENSMUSG00000001082	331	383	250	246
ENSMUSG00000001089	325	406	277	267
ENSMUSG00000001095	0	0	0	1
ENSMUSG00000001098	204	274	169	189
ENSMUSG00000001100	264	254	263	284
ENSMUSG00000001103	0	0	0	0
ENSMUSG00000001105	53	59	51	72
ENSMUSG00000001119	0	0	0	0
ENSMUSG00000001120	1	0	4	0
ENSMUSG00000001123	130	160	192	203
ENSMUSG00000001127	426	544	325	372
ENSMUSG00000001128	509	490	539	497
ENSMUSG00000001131	1	0	1	1
ENSMUSG00000001134	11	20	5	20
ENSMUSG00000001138	76	87	116	119
ENSMUSG00000001143	135	114	126	132
ENSMUSG00000001150	346	429	340	383
ENSMUSG00000001151	669	748	966	975
ENSMUSG00000001155	0	0	0	0
ENSMUSG00000001156	46	52	85	94
ENSMUSG00000001157	69	101	62	80
ENSMUSG00000001158	104	113	145	136
ENSMUSG00000001166	26	9	21	10
ENSMUSG00000001168	0	0	0	0
ENSMUSG00000001173	151	210	84	99
ENSMUSG00000001175	3480	3608	2127	2167
ENSMUSG00000001211	155	182	219	173
ENSMUSG00000001225	1	0	1	0
ENSMUSG00000001227	177	182	180	159
ENSMUSG00000001228	788	893	836	747
ENSMUSG00000001229	381	407	377	424
ENSMUSG00000001240	0	2	0	0
ENSMUSG00000001247	4	8	7	5
ENSMUSG00000001248	715	792	577	653
ENSMUSG00000001249	2	0	3	3
ENSMUSG00000001260	0	0	0	0
ENSMUSG00000001270	1591	1612	412	494
ENSMUSG00000001280	552	609	699	756
ENSMUSG00000001281	60	86	16	23
ENSMUSG00000001285	134	143	124	141
ENSMUSG00000001288	33	30	43	56
ENSMUSG00000001289	282	303	475	512
ENSMUSG00000001300	6	8	2	6
ENSMUSG00000001305	100	113	115	116
ENSMUSG00000001313	27	24	6	25
ENSMUSG00000001323	18	18	45	44
ENSMUSG00000001333	0	0	0	0
ENSMUSG00000001334	0	1	2	0
ENSMUSG00000001348	15	15	89	82
ENSMUSG00000001349	0	0	0	0
ENSMUSG00000001366	87	108	40	54
ENSMUSG00000001376	415	501	305	348
ENSMUSG00000001380	269	281	233	225
ENSMUSG00000001383	168	208	180	221
ENSMUSG00000001403	398	438	448	400
ENSMUSG00000001415	992	1041	771	785
ENSMUSG00000001416	1017	1142	1234	1138
ENSMUSG00000001418	532	637	723	727
ENSMUSG00000001419	776	888	1100	1193
ENSMUSG00000001420	2	1	9	3
ENSMUSG00000001424	1490	1597	1224	1226
ENSMUSG00000001435	12	9	53	55
ENSMUSG00000001436	444	474	256	267
ENSMUSG00000001440	2351	2504	1959	2065
ENSMUSG00000001441	658	768	579	581
ENSMUSG00000001444	0	0	0	0
ENSMUSG00000001445	158	156	129	136
ENSMUSG00000001467	749	831	219	210
ENSMUSG00000001472	1136	1293	1297	1269
ENSMUSG00000001473	760	805	514	625
ENSMUSG00000001482	102	105	128	102
ENSMUSG00000001493	0	0	0	2
ENSMUSG00000001494	0	0	0	2
ENSMUSG00000001496	0	0	0	0
ENSMUSG00000001497	0	0	2	2
ENSMUSG00000001504	0	1	0	0
ENSMUSG00000001506	0	0	0	0
ENSMUSG00000001507	0	1	1	1
ENSMUSG00000001508	1	0	0	0
ENSMUSG00000001510	0	0	1	0
ENSMUSG00000001517	486	545	613	619
ENSMUSG00000001518	154	119	116	123
ENSMUSG00000001520	0	0	1	0
ENSMUSG00000001521	105	122	129	129
ENSMUSG00000001524	48	103	91	80
ENSMUSG00000001525	5520	6124	5576	5480
ENSMUSG00000001542	682	740	493	454
ENSMUSG00000001552	36	71	11	13
ENSMUSG00000001555	0	0	0	0
ENSMUSG00000001558	0	1	2	0
ENSMUSG00000001566	0	0	0	0
ENSMUSG00000001569	304	314	256	211
ENSMUSG00000001576	692	831	584	566
ENSMUSG00000001583	0	0	0	0
ENSMUSG00000001588	47	55	80	85
ENSMUSG00000001604	0	0	1	0
ENSMUSG00000001622	0	0	0	0
ENSMUSG00000001627	1129	1285	647	625
ENSMUSG00000001630	163	146	55	59
ENSMUSG00000001632	809	808	905	868
ENSMUSG00000001642	157	162	69	73
ENSMUSG00000001655	0	0	1	0
ENSMUSG00000001656	0	0	0	0
ENSMUSG00000001657	0	0	0	0
ENSMUSG00000001661	0	0	13	12
ENSMUSG00000001663	0	0	0	0
ENSMUSG00000001665	22	24	22	11
ENSMUSG00000001666	54	65	37	39
ENSMUSG00000001670	0	0	0	0
ENSMUSG00000001672	0	0	0	0
ENSMUSG00000001674	459	500	406	479
ENSMUSG00000001687	503	564	585	538
ENSMUSG00000001700	35	34	32	53
ENSMUSG00000001707	325	337	321	293
ENSMUSG00000001729	1017	1085	1167	1194
ENSMUSG00000001739	7	10	5	3
ENSMUSG00000001741	88	106	171	160
ENSMUSG00000001750	12925	14571	3964	3920
ENSMUSG00000001751	247	231	165	162
ENSMUSG00000001755	132	164	171	167
ENSMUSG00000001761	1	0	33	17
ENSMUSG00000001763	0	0	1	0
ENSMUSG00000001767	198	172	120	132
ENSMUSG00000001768	235	240	358	365
ENSMUSG00000001773	0	0	0	0
ENSMUSG00000001774	309	309	251	274
ENSMUSG00000001783	338	419	311	324
ENSMUSG00000001785	300	328	223	240
ENSMUSG00000001786	110	122	64	94
ENSMUSG00000001794	648	692	646	715
ENSMUSG00000001802	0	1	0	2
ENSMUSG00000001804	0	0	0	0
ENSMUSG00000001815	0	0	0	0
ENSMUSG00000001819	0	0	0	0
ENSMUSG00000001823	0	0	0	0
ENSMUSG00000001827	3	3	0	7
ENSMUSG00000001829	208	221	206	173
ENSMUSG00000001833	896	1017	618	635
ENSMUSG00000001844	143	130	84	118
ENSMUSG00000001847	915	928	942	989
ENSMUSG00000001855	1339	1503	1151	1326
ENSMUSG00000001864	0	1	0	0
ENSMUSG00000001865	0	0	0	0
ENSMUSG00000001870	0	0	0	1
ENSMUSG00000001891	350	403	385	387
ENSMUSG00000001901	0	0	1	0
ENSMUSG00000001909	1078	1130	716	707
ENSMUSG00000001910	649	756	561	639
ENSMUSG00000001911	39	42	306	367
ENSMUSG00000001918	1928	2139	1534	1534
ENSMUSG00000001924	1090	1286	985	1030
ENSMUSG00000001930	691	700	209	206
ENSMUSG00000001942	165	181	99	114
ENSMUSG00000001943	0	0	0	0
ENSMUSG00000001946	1	0	1	0
ENSMUSG00000001948	5	7	0	2
ENSMUSG00000001962	198	276	192	183
ENSMUSG00000001964	50	81	101	126
ENSMUSG00000001983	35	38	32	46
ENSMUSG00000001985	0	0	0	0
ENSMUSG00000001986	0	0	0	1
ENSMUSG00000001988	0	0	0	0
ENSMUSG00000001995	183	214	274	295
ENSMUSG00000001998	210	231	150	171
ENSMUSG00000001999	246	304	273	252
ENSMUSG00000002006	0	1	1	1
ENSMUSG00000002007	1	1	5	7
ENSMUSG00000002010	661	759	622	638
ENSMUSG00000002012	1	0	0	0
ENSMUSG00000002014	467	505	391	375
ENSMUSG00000002015	261	296	301	297
ENSMUSG00000002017	255	314	244	202
ENSMUSG00000002020	0	1	2	5
ENSMUSG00000002028	1235	1332	1589	1560
ENSMUSG00000002031	106	106	106	91
ENSMUSG00000002032	1	2	0	7
ENSMUSG00000002033	0	0	0	0
ENSMUSG00000002043	48	54	60	67
ENSMUSG00000002052	986	1055	945	881
ENSMUSG00000002055	397	481	405	396
ENSMUSG00000002057	0	0	1	0
ENSMUSG00000002058	213	240	169	214
ENSMUSG00000002059	97	83	31	32
ENSMUSG00000002064	115	156	68	66
ENSMUSG00000002068	237	211	146	163
ENSMUSG00000002076	2	0	0	0
ENSMUSG00000002083	120	104	113	108
ENSMUSG00000002100	7	11	3	6
ENSMUSG00000002102	518	539	572	528
ENSMUSG00000002103	459	563	369	366
ENSMUSG00000002104	0	0	0	1
ENSMUSG00000002105	252	261	174	192
ENSMUSG00000002107	1133	1128	752	805
ENSMUSG00000002108	150	162	42	50
ENSMUSG00000002109	46	77	41	51
ENSMUSG00000002111	1661	1730	1274	1413
ENSMUSG00000002129	826	865	761	721
ENSMUSG00000002147	868	971	734	663
ENSMUSG00000002190	0	0	0	0
ENSMUSG00000002204	86	94	177	189
ENSMUSG00000002205	145	192	141	150
ENSMUSG00000002210	347	348	299	265
ENSMUSG00000002221	760	755	801	897
ENSMUSG00000002222	237	239	328	331
ENSMUSG00000002227	170	183	369	440
ENSMUSG00000002228	47	60	59	67
ENSMUSG00000002233	36	25	225	247
ENSMUSG00000002240	0	0	0	0
ENSMUSG00000002249	0	0	0	0
ENSMUSG00000002250	125	156	115	154
ENSMUSG00000002257	160	189	117	93
ENSMUSG00000002265	103	117	0	0
ENSMUSG00000002266	0	0	0	0
ENSMUSG00000002274	61	46	81	58
ENSMUSG00000002279	141	147	105	77
ENSMUSG00000002280	304	338	230	226
ENSMUSG00000002289	36	40	19	29
ENSMUSG00000002297	524	551	337	387
ENSMUSG00000002307	214	250	442	456
ENSMUSG00000002308	62	63	52	56
ENSMUSG00000002319	842	830	659	685
ENSMUSG00000002320	227	315	156	195
ENSMUSG00000002324	0	0	0	0
ENSMUSG00000002325	316	325	259	236
ENSMUSG00000002326	158	153	117	98
ENSMUSG00000002329	46	50	45	30
ENSMUSG00000002332	68	84	78	102
ENSMUSG00000002341	0	0	0	0
ENSMUSG00000002342	74	83	88	98
ENSMUSG00000002343	94	136	68	71
ENSMUSG00000002345	33	58	32	35
ENSMUSG00000002346	16	15	28	33
ENSMUSG00000002365	179	214	225	221
ENSMUSG00000002372	611	731	641	544
ENSMUSG00000002379	132	142	123	123
ENSMUSG00000002384	0	0	0	0
ENSMUSG00000002393	48	60	70	59
ENSMUSG00000002395	188	233	179	213
ENSMUSG00000002396	45	47	38	46
ENSMUSG00000002409	33	58	70	65
ENSMUSG00000002413	561	591	472	467
ENSMUSG00000002416	44	37	53	53
ENSMUSG00000002428	301	307	133	146
ENSMUSG00000002455	347	531	405	404
ENSMUSG00000002458	525	606	448	385
ENSMUSG00000002459	1	2	3	6
ENSMUSG00000002475	6	15	1	2
ENSMUSG00000002477	133	113	80	108
ENSMUSG00000002486	88	93	81	85
ENSMUSG00000002489	306	355	105	161
ENSMUSG00000002496	456	566	389	443
ENSMUSG00000002500	0	1	0	0
ENSMUSG00000002504	0	0	0	0
ENSMUSG00000002524	415	452	313	360
ENSMUSG00000002546	275	338	287	239
ENSMUSG00000002550	71	65	57	67
ENSMUSG00000002565	8	13	10	4
ENSMUSG00000002578	0	0	1	0
ENSMUSG00000002580	81	63	61	50
ENSMUSG00000002588	0	2	0	0
ENSMUSG00000002602	0	0	10	14
ENSMUSG00000002603	1146	1339	948	1101
ENSMUSG00000002608	164	151	153	192
ENSMUSG00000002617	65	80	18	21
ENSMUSG00000002625	321	321	281	299
ENSMUSG00000002633	0	0	0	0
ENSMUSG00000002635	83	94	102	98
ENSMUSG00000002658	388	374	389	388
ENSMUSG00000002660	127	128	168	167
ENSMUSG00000002661	16	6	17	25
ENSMUSG00000002664	1	0	0	0
ENSMUSG00000002668	261	275	214	193
ENSMUSG00000002679	96	119	87	116
ENSMUSG00000002688	0	0	0	0
ENSMUSG00000002699	790	810	742	726
ENSMUSG00000002718	905	953	557	667
ENSMUSG00000002728	557	586	530	515
ENSMUSG00000002731	33	41	70	80
ENSMUSG00000002732	7	6	9	4
ENSMUSG00000002733	296	297	231	272
ENSMUSG00000002741	356	425	218	246
ENSMUSG00000002748	1596	1595	1234	1239
ENSMUSG00000002763	137	136	136	143
ENSMUSG00000002767	90	65	161	114
ENSMUSG00000002768	76	78	115	117
ENSMUSG00000002769	3	1	3	3
ENSMUSG00000002771	1	1	2	3
ENSMUSG00000002778	193	204	153	172
ENSMUSG00000002781	62	53	55	42
ENSMUSG00000002791	0	0	0	0
ENSMUSG00000002797	20	26	19	15
ENSMUSG00000002799	23	26	197	210
ENSMUSG00000002803	42	46	14	38
ENSMUSG00000002804	20	28	77	63
ENSMUSG00000002808	9	15	4	2
ENSMUSG00000002812	812	863	511	528
ENSMUSG00000002814	192	240	168	174
ENSMUSG00000002820	75	92	71	79
ENSMUSG00000002825	146	164	139	114
ENSMUSG00000002831	0	0	0	0
ENSMUSG00000002833	157	155	181	160
ENSMUSG00000002835	388	395	356	348
ENSMUSG00000002844	116	139	149	135
ENSMUSG00000002845	119	145	76	74
ENSMUSG00000002846	59	82	58	62
ENSMUSG00000002847	2	1	22	24
ENSMUSG00000002870	585	576	606	509
ENSMUSG00000002871	211	273	136	173
ENSMUSG00000002881	406	374	307	315
ENSMUSG00000002885	1	6	4	2
ENSMUSG00000002897	224	240	182	179
ENSMUSG00000002900	0	0	2	4
ENSMUSG00000002908	0	4	15	3
ENSMUSG00000002910	53	56	71	68
ENSMUSG00000002930	0	0	0	0
ENSMUSG00000002944	477	559	138	157
ENSMUSG00000002948	378	398	398	440
ENSMUSG00000002949	460	500	410	425
ENSMUSG00000002957	383	426	549	546
ENSMUSG00000002963	97	108	69	69
ENSMUSG00000002968	260	320	341	292
ENSMUSG00000002980	0	0	0	2
ENSMUSG00000002981	706	735	469	464
ENSMUSG00000002983	93	83	186	226
ENSMUSG00000002984	480	518	518	478
ENSMUSG00000002992	4	9	15	26
ENSMUSG00000002996	217	248	243	279
ENSMUSG00000002997	31	20	42	48
ENSMUSG00000003031	182	218	231	268
ENSMUSG00000003032	24	19	105	106
ENSMUSG00000003033	605	615	388	392
ENSMUSG00000003037	206	191	259	270
ENSMUSG00000003038	520	584	443	454
ENSMUSG00000003039	148	163	303	300
ENSMUSG00000003051	0	0	0	0
ENSMUSG00000003053	0	0	0	0
ENSMUSG00000003062	110	104	113	115
ENSMUSG00000003068	443	503	423	473
ENSMUSG00000003070	2	0	5	2
ENSMUSG00000003072	350	412	493	451
ENSMUSG00000003099	785	888	633	639
ENSMUSG00000003119	1166	1239	1011	906
ENSMUSG00000003123	93	98	92	106
ENSMUSG00000003131	623	657	470	475
ENSMUSG00000003134	16	13	13	26
ENSMUSG00000003135	146	127	149	212
ENSMUSG00000003153	208	208	103	92
ENSMUSG00000003154	164	154	159	218
ENSMUSG00000003161	193	209	182	221
ENSMUSG00000003166	325	333	234	207
ENSMUSG00000003184	196	196	146	138
ENSMUSG00000003190	52	76	63	46
ENSMUSG00000003198	23	16	18	18
ENSMUSG00000003199	157	218	224	275
ENSMUSG00000003200	265	319	254	209
ENSMUSG00000003206	10	13	167	167
ENSMUSG00000003208	67	97	101	111
ENSMUSG00000003226	1754	1976	1124	1170
ENSMUSG00000003227	0	0	0	0
ENSMUSG00000003228	20	21	24	29
ENSMUSG00000003233	203	166	152	189
ENSMUSG00000003234	297	282	166	149
ENSMUSG00000003235	199	222	197	183
ENSMUSG00000003269	132	140	135	125
ENSMUSG00000003271	5	3	6	6
ENSMUSG00000003273	0	0	3	5
ENSMUSG00000003279	4	0	0	0
ENSMUSG00000003282	10	7	11	12
ENSMUSG00000003283	204	193	334	333
ENSMUSG00000003299	352	338	267	330
ENSMUSG00000003308	304	255	245	219
ENSMUSG00000003309	2	1	0	2
ENSMUSG00000003316	836	933	464	549
ENSMUSG00000003341	6	3	26	26
ENSMUSG00000003344	52	44	85	89
ENSMUSG00000003345	326	359	396	428
ENSMUSG00000003346	173	190	162	158
ENSMUSG00000003348	170	216	140	144
ENSMUSG00000003352	0	0	1	8
ENSMUSG00000003354	1	0	1	1
ENSMUSG00000003355	68	88	84	83
ENSMUSG00000003360	754	801	838	842
ENSMUSG00000003363	1400	1575	430	457
ENSMUSG00000003378	14	22	18	26
ENSMUSG00000003379	3	2	1	1
ENSMUSG00000003380	50	76	107	93
ENSMUSG00000003382	336	326	546	613
ENSMUSG00000003402	624	687	493	461
ENSMUSG00000003410	0	0	0	1
ENSMUSG00000003411	0	0	0	0
ENSMUSG00000003418	0	0	1	0
ENSMUSG00000003420	9	12	25	38
ENSMUSG00000003421	201	256	200	205
ENSMUSG00000003423	73	87	106	97
ENSMUSG00000003429	1232	1272	1585	1766
ENSMUSG00000003435	893	997	941	912
ENSMUSG00000003436	1	0	2	2
ENSMUSG00000003437	325	361	335	330
ENSMUSG00000003438	172	237	176	172
ENSMUSG00000003444	93	93	74	61
ENSMUSG00000003452	213	195	18	25
ENSMUSG00000003458	735	858	462	461
ENSMUSG00000003464	140	194	224	223
ENSMUSG00000003469	0	0	0	1
ENSMUSG00000003476	0	0	0	0
ENSMUSG00000003477	0	0	0	0
ENSMUSG00000003484	7	7	8	6
ENSMUSG00000003500	272	318	236	322
ENSMUSG00000003505	0	0	0	0
ENSMUSG00000003518	618	630	470	478
ENSMUSG00000003526	15	13	9	7
ENSMUSG00000003527	154	158	123	139
ENSMUSG00000003528	207	245	308	345
ENSMUSG00000003531	36	35	30	39
ENSMUSG00000003534	3	1	0	4
ENSMUSG00000003541	157	176	291	306
ENSMUSG00000003546	199	175	100	92
ENSMUSG00000003549	53	82	63	46
ENSMUSG00000003555	0	0	0	0
ENSMUSG00000003559	0	1	0	0
ENSMUSG00000003573	96	129	90	110
ENSMUSG00000003575	161	197	182	128
ENSMUSG00000003581	46	37	23	24
ENSMUSG00000003585	5	0	17	11
ENSMUSG00000003604	59	72	60	55
ENSMUSG00000003617	1	2	34	30
ENSMUSG00000003623	82	124	102	88
ENSMUSG00000003644	515	584	391	509
ENSMUSG00000003657	0	0	0	0
ENSMUSG00000003660	1021	1139	1056	1169
ENSMUSG00000003662	166	183	167	162
ENSMUSG00000003665	0	0	0	0
ENSMUSG00000003680	90	135	88	86
ENSMUSG00000003721	72	114	68	92
ENSMUSG00000003731	661	708	412	479
ENSMUSG00000003746	161	228	189	202
ENSMUSG00000003752	40	27	46	50
ENSMUSG00000003762	56	80	88	84
ENSMUSG00000003778	721	726	526	528
ENSMUSG00000003779	543	652	530	479
ENSMUSG00000003808	389	429	330	302
ENSMUSG00000003809	75	65	67	49
ENSMUSG00000003810	523	507	428	458
ENSMUSG00000003812	678	732	397	419
ENSMUSG00000003813	269	250	408	394
ENSMUSG00000003814	7358	7954	4024	4145
ENSMUSG00000003824	19	7	64	82
ENSMUSG00000003847	1394	1492	1806	1721
ENSMUSG00000003848	420	506	342	366
ENSMUSG00000003849	3	4	6	3
ENSMUSG00000003863	1	2	20	7
ENSMUSG00000003865	229	298	262	259
ENSMUSG00000003868	408	427	569	607
ENSMUSG00000003872	1	1	1	2
ENSMUSG00000003873	705	807	776	648
ENSMUSG00000003882	992	976	208	192
ENSMUSG00000003923	76	83	75	101
ENSMUSG00000003929	82	86	73	70
ENSMUSG00000003934	10	4	6	1
ENSMUSG00000003948	56	65	126	139
ENSMUSG00000003949	0	0	0	1
ENSMUSG00000003955	144	140	138	151
ENSMUSG00000003970	1105	1368	2189	2085
ENSMUSG00000003974	0	0	0	0
ENSMUSG00000003992	1	0	10	10
ENSMUSG00000004018	57	53	45	40
ENSMUSG00000004031	0	0	0	0
ENSMUSG00000004032	15	12	20	20
ENSMUSG00000004035	0	0	0	1
ENSMUSG00000004038	0	0	0	0
ENSMUSG00000004040	682	710	444	389
ENSMUSG00000004043	307	304	192	209
ENSMUSG00000004044	0	2	1	1
ENSMUSG00000004054	238	256	289	275
ENSMUSG00000004056	214	238	257	252
ENSMUSG00000004069	310	292	308	296
ENSMUSG00000004070	254	322	236	239
ENSMUSG00000004071	365	390	233	221
ENSMUSG00000004085	709	724	646	628
ENSMUSG00000004096	391	423	385	354
ENSMUSG00000004098	0	1	4	0
ENSMUSG00000004099	1791	2086	2061	2101
ENSMUSG00000004100	1333	1356	1379	1368
ENSMUSG00000004105	135	141	152	164
ENSMUSG00000004110	0	0	0	1
ENSMUSG00000004113	198	228	30	31
ENSMUSG00000004127	90	85	48	66
ENSMUSG00000004151	67	74	127	127
ENSMUSG00000004187	3	3	5	5
ENSMUSG00000004207	19374	21578	7802	8320
ENSMUSG00000004221	202	195	175	163
ENSMUSG00000004231	0	0	0	0
ENSMUSG00000004233	159	171	118	119
ENSMUSG00000004263	271	244	351	424
ENSMUSG00000004264	1297	1367	1154	1309
ENSMUSG00000004266	1177	1267	865	809
ENSMUSG00000004267	96	109	203	271
ENSMUSG00000004268	615	626	578	572
ENSMUSG00000004270	302	289	168	146
ENSMUSG00000004285	521	554	410	451
ENSMUSG00000004296	0	0	0	0
ENSMUSG00000004317	246	280	124	170
ENSMUSG00000004319	470	575	377	312
ENSMUSG00000004328	1	1	0	0
ENSMUSG00000004341	0	0	0	0
ENSMUSG00000004344	0	0	0	0
ENSMUSG00000004347	1	6	27	17
ENSMUSG00000004356	1079	1127	601	623
ENSMUSG00000004359	0	0	1	1
ENSMUSG00000004360	0	0	0	0
ENSMUSG00000004364	649	649	355	386
ENSMUSG00000004366	0	0	0	0
ENSMUSG00000004371	1	0	0	0
ENSMUSG00000004383	1236	1249	367	404
ENSMUSG00000004393	498	592	358	361
ENSMUSG00000004394	348	371	200	224
ENSMUSG00000004415	0	0	0	0
ENSMUSG00000004446	524	527	303	281
ENSMUSG00000004451	318	378	383	323
ENSMUSG00000004455	447	480	410	411
ENSMUSG00000004460	418	426	189	214
ENSMUSG00000004462	133	126	64	65
ENSMUSG00000004473	4	6	13	8
ENSMUSG00000004500	55	61	59	48
ENSMUSG00000004508	379	445	457	507
ENSMUSG00000004530	1795	1902	1238	1210
ENSMUSG00000004535	829	943	621	602
ENSMUSG00000004540	0	0	0	0
ENSMUSG00000004542	0	0	0	0
ENSMUSG00000004552	0	1	0	3
ENSMUSG00000004558	1	0	36	40
ENSMUSG00000004561	219	241	101	139
ENSMUSG00000004562	25	23	2	4
ENSMUSG00000004565	470	513	313	345
ENSMUSG00000004567	681	697	513	566
ENSMUSG00000004568	16	21	145	140
ENSMUSG00000004591	504	560	428	450
ENSMUSG00000004609	943	1096	869	866
ENSMUSG00000004610	69	68	67	66
ENSMUSG00000004612	0	0	1	0
ENSMUSG00000004626	908	1004	1113	1074
ENSMUSG00000004630	0	0	0	0
ENSMUSG00000004631	1	2	17	23
ENSMUSG00000004633	19	14	3	2
ENSMUSG00000004637	172	172	188	221
ENSMUSG00000004642	192	168	166	148
ENSMUSG00000004651	0	0	0	0
ENSMUSG00000004654	0	0	0	0
ENSMUSG00000004655	0	0	0	0
ENSMUSG00000004661	45	57	37	32
ENSMUSG00000004665	3	2	8	3
ENSMUSG00000004667	325	361	394	424
ENSMUSG00000004668	5	7	1	3
ENSMUSG00000004677	1717	1882	1439	1476
ENSMUSG00000004698	94	104	104	101
ENSMUSG00000004707	811	904	311	345
ENSMUSG00000004709	54	43	12	9
ENSMUSG00000004730	461	564	1667	1608
ENSMUSG00000004748	16	28	16	15
ENSMUSG00000004768	35	39	27	33
ENSMUSG00000004771	217	233	274	278
ENSMUSG00000004788	92	106	95	96
ENSMUSG00000004789	767	809	669	739
ENSMUSG00000004791	0	0	0	0
ENSMUSG00000004798	150	132	71	73
ENSMUSG00000004814	0	0	5	0
ENSMUSG00000004815	241	254	131	103
ENSMUSG00000004821	0	0	0	0
ENSMUSG00000004837	29	37	14	13
ENSMUSG00000004842	0	0	0	0
ENSMUSG00000004843	250	272	180	207
ENSMUSG00000004846	458	505	353	402
ENSMUSG00000004849	620	650	470	427
ENSMUSG00000004864	4	1	0	2
ENSMUSG00000004865	1110	1149	870	923
ENSMUSG00000004872	6	2	3	2
ENSMUSG00000004880	327	364	266	291
ENSMUSG00000004885	1	0	1	0
ENSMUSG00000004891	11	24	62	60
ENSMUSG00000004892	0	0	0	0
ENSMUSG00000004894	0	0	0	0
ENSMUSG00000004895	197	211	215	280
ENSMUSG00000004896	135	189	98	112
ENSMUSG00000004897	888	930	1229	1346
ENSMUSG00000004902	0	1	0	0
ENSMUSG00000004929	461	540	551	504
ENSMUSG00000004931	89	101	102	123
ENSMUSG00000004933	20	22	2	6
ENSMUSG00000004934	134	171	180	161
ENSMUSG00000004936	249	289	282	276
ENSMUSG00000004937	370	432	314	337
ENSMUSG00000004939	0	0	0	0
ENSMUSG00000004945	79	88	140	127
ENSMUSG00000004947	74	62	63	75
ENSMUSG00000004948	0	0	0	0
ENSMUSG00000004951	0	0	2	0
ENSMUSG00000004952	999	1005	896	853
ENSMUSG00000004961	1	1	0	0
ENSMUSG00000004980	3335	3461	2177	2089
ENSMUSG00000004988	0	0	0	0
ENSMUSG00000004994	77	97	85	74
ENSMUSG00000004996	234	199	245	255
ENSMUSG00000005034	486	518	454	481
ENSMUSG00000005043	182	205	52	73
ENSMUSG00000005045	10	13	21	18
ENSMUSG00000005054	1231	1346	628	675
ENSMUSG00000005057	305	329	214	225
ENSMUSG00000005069	172	206	149	196
ENSMUSG00000005078	79	66	73	59
ENSMUSG00000005087	4246	4626	1367	1415
ENSMUSG00000005089	3	1	0	0
ENSMUSG00000005102	1167	1197	839	935
ENSMUSG00000005103	1902	1996	870	853
ENSMUSG00000005107	35	54	71	70
ENSMUSG00000005124	0	0	0	0
ENSMUSG00000005125	44	65	314	279
ENSMUSG00000005131	1	0	3	3
ENSMUSG00000005142	1303	1479	665	742
ENSMUSG00000005148	0	0	0	2
ENSMUSG00000005150	68	77	42	42
ENSMUSG00000005161	599	631	765	746
ENSMUSG00000005198	3130	3274	1214	1219
ENSMUSG00000005202	0	0	0	0
ENSMUSG00000005204	1645	1756	634	703
ENSMUSG00000005220	0	0	0	0
ENSMUSG00000005225	57	61	62	73
ENSMUSG00000005232	0	0	0	0
ENSMUSG00000005233	130	152	103	112
ENSMUSG00000005237	0	1	0	0
ENSMUSG00000005251	0	0	0	0
ENSMUSG00000005262	237	264	146	158
ENSMUSG00000005267	84	106	78	71
ENSMUSG00000005268	0	0	0	0
ENSMUSG00000005299	421	514	203	237
ENSMUSG00000005312	567	623	597	589
ENSMUSG00000005320	0	0	0	0
ENSMUSG00000005338	0	0	0	0
ENSMUSG00000005339	0	0	0	0
ENSMUSG00000005354	441	443	329	362
ENSMUSG00000005355	0	0	0	0
ENSMUSG00000005357	0	0	0	0
ENSMUSG00000005360	0	0	0	1
ENSMUSG00000005362	155	164	143	164
ENSMUSG00000005364	0	0	0	0
ENSMUSG00000005370	218	255	300	281
ENSMUSG00000005371	245	288	222	222
ENSMUSG00000005373	0	0	0	1
ENSMUSG00000005374	182	214	152	133
ENSMUSG00000005378	250	253	126	161
ENSMUSG00000005397	2	1	0	0
ENSMUSG00000005410	682	655	721	709
ENSMUSG00000005413	818	830	766	868
ENSMUSG00000005417	499	543	550	498
ENSMUSG00000005442	1417	1495	1384	1461
ENSMUSG00000005447	38	25	4	2
ENSMUSG00000005465	0	0	0	0
ENSMUSG00000005469	190	176	302	300
ENSMUSG00000005470	155	166	153	223
ENSMUSG00000005474	0	0	0	0
ENSMUSG00000005481	535	575	478	479
ENSMUSG00000005483	158	162	898	876
ENSMUSG00000005493	11	7	2	3
ENSMUSG00000005501	324	350	240	235
ENSMUSG00000005503	0	0	0	0
ENSMUSG00000005505	70	62	70	81
ENSMUSG00000005506	1073	1172	938	975
ENSMUSG00000005510	127	154	175	215
ENSMUSG00000005514	1560	1676	624	590
ENSMUSG00000005533	7	7	418	473
ENSMUSG00000005534	272	310	342	321
ENSMUSG00000005540	0	0	0	0
ENSMUSG00000005547	0	0	0	0
ENSMUSG00000005553	0	0	0	0
ENSMUSG00000005566	942	993	866	944
ENSMUSG00000005575	538	624	356	437
ENSMUSG00000005580	84	82	76	79
ENSMUSG00000005583	452	465	816	749
ENSMUSG00000005609	277	250	222	251
ENSMUSG00000005610	5284	5620	4116	4372
ENSMUSG00000005611	0	1	0	0
ENSMUSG00000005615	513	526	407	431
ENSMUSG00000005621	384	425	397	400
ENSMUSG00000005625	359	429	344	379
ENSMUSG00000005628	0	1	1	2
ENSMUSG00000005640	0	0	0	0
ENSMUSG00000005649	0	0	0	0
ENSMUSG00000005656	224	255	181	277
ENSMUSG00000005667	305	332	359	337
ENSMUSG00000005672	0	0	0	0
ENSMUSG00000005674	222	258	234	200
ENSMUSG00000005677	0	1	0	0
ENSMUSG00000005681	1	2	1	1
ENSMUSG00000005682	216	275	279	287
ENSMUSG00000005683	1560	1788	1142	1294
ENSMUSG00000005686	219	269	103	86
ENSMUSG00000005687	395	434	478	443
ENSMUSG00000005696	0	0	0	0
ENSMUSG00000005698	471	498	421	387
ENSMUSG00000005699	13	23	14	12
ENSMUSG00000005705	0	0	0	0
ENSMUSG00000005716	0	0	0	0
ENSMUSG00000005718	146	132	135	152
ENSMUSG00000005732	1395	1416	1264	1192
ENSMUSG00000005763	0	0	0	0
ENSMUSG00000005774	102	136	128	142
ENSMUSG00000005779	327	366	725	664
ENSMUSG00000005800	5	5	3	2
ENSMUSG00000005802	238	272	281	266
ENSMUSG00000005803	31	47	70	87
ENSMUSG00000005804	82	104	125	115
ENSMUSG00000005813	350	413	292	293
ENSMUSG00000005823	266	218	216	220
ENSMUSG00000005824	1	1	3	8
ENSMUSG00000005836	0	0	0	1
ENSMUSG00000005846	1005	1175	877	846
ENSMUSG00000005864	0	0	0	0
ENSMUSG00000005871	528	552	447	521
ENSMUSG00000005873	362	392	280	276
ENSMUSG00000005881	282	297	383	355
ENSMUSG00000005882	270	272	254	247
ENSMUSG00000005883	0	0	0	0
ENSMUSG00000005886	445	474	439	467
ENSMUSG00000005891	0	0	0	0
ENSMUSG00000005892	0	0	0	0
ENSMUSG00000005893	565	540	332	384
ENSMUSG00000005897	132	159	92	86
ENSMUSG00000005899	338	381	285	265
ENSMUSG00000005907	283	313	184	172
ENSMUSG00000005917	1	0	0	0
ENSMUSG00000005936	274	288	263	281
ENSMUSG00000005947	2	0	0	0
ENSMUSG00000005949	246	312	136	115
ENSMUSG00000005950	3	1	3	0
ENSMUSG00000005951	8	15	15	20
ENSMUSG00000005952	0	0	0	0
ENSMUSG00000005958	1	5	29	27
ENSMUSG00000005968	55	47	70	64
ENSMUSG00000005973	20	29	68	50
ENSMUSG00000005980	0	0	0	0
ENSMUSG00000005981	624	705	621	569
ENSMUSG00000005982	394	407	196	154
ENSMUSG00000005983	2	5	5	7
ENSMUSG00000005986	16	21	17	27
ENSMUSG00000005994	0	0	0	0
ENSMUSG00000006005	1791	1802	1657	1647
ENSMUSG00000006007	0	0	0	0
ENSMUSG00000006010	238	252	153	159
ENSMUSG00000006014	0	0	5	3
ENSMUSG00000006019	182	256	264	286
ENSMUSG00000006021	54	54	49	53
ENSMUSG00000006024	1075	1071	659	737
ENSMUSG00000006050	144	148	129	142
ENSMUSG00000006056	0	0	0	0
ENSMUSG00000006057	88	101	77	53
ENSMUSG00000006058	67	77	85	73
ENSMUSG00000006095	122	133	93	98
ENSMUSG00000006127	203	202	132	134
ENSMUSG00000006134	335	338	228	258
ENSMUSG00000006143	0	0	0	0
ENSMUSG00000006154	0	0	0	0
ENSMUSG00000006169	686	726	991	1030
ENSMUSG00000006179	5	3	16	9
ENSMUSG00000006191	360	402	250	210
ENSMUSG00000006200	0	0	0	0
ENSMUSG00000006204	0	0	0	0
ENSMUSG00000006205	24	35	15	7
ENSMUSG00000006215	217	212	232	207
ENSMUSG00000006216	4	0	0	2
ENSMUSG00000006218	0	0	0	0
ENSMUSG00000006219	1483	1636	453	509
ENSMUSG00000006221	27	25	12	3
ENSMUSG00000006235	0	0	0	0
ENSMUSG00000006241	22	13	11	15
ENSMUSG00000006262	442	484	245	254
ENSMUSG00000006269	0	0	0	0
ENSMUSG00000006270	0	0	0	0
ENSMUSG00000006273	2536	2793	1906	1946
ENSMUSG00000006276	644	716	534	581
ENSMUSG00000006281	891	1024	640	694
ENSMUSG00000006288	207	231	178	164
ENSMUSG00000006289	57	56	57	69
ENSMUSG00000006299	298	345	331	327
ENSMUSG00000006301	257	328	394	324
ENSMUSG00000006304	1418	1574	1793	1871
ENSMUSG00000006307	767	816	945	941
ENSMUSG00000006310	20	32	6	3
ENSMUSG00000006311	0	0	0	0
ENSMUSG00000006313	14	5	2	9
ENSMUSG00000006315	210	232	180	165
ENSMUSG00000006333	2020	2261	2793	3072
ENSMUSG00000006335	59	50	57	54
ENSMUSG00000006342	5	2	3	7
ENSMUSG00000006344	0	0	0	0
ENSMUSG00000006345	3	0	0	0
ENSMUSG00000006356	1	2	2	3
ENSMUSG00000006360	34	27	82	104
ENSMUSG00000006362	0	0	1	0
ENSMUSG00000006369	0	0	8	5
ENSMUSG00000006373	166	189	195	227
ENSMUSG00000006378	68	61	82	45
ENSMUSG00000006386	0	0	0	0
ENSMUSG00000006389	0	0	0	0
ENSMUSG00000006390	757	838	328	309
ENSMUSG00000006392	164	137	122	93
ENSMUSG00000006395	56	61	46	48
ENSMUSG00000006398	362	347	331	325
ENSMUSG00000006403	4	1	2	8
ENSMUSG00000006411	3	0	2	2
ENSMUSG00000006412	226	243	248	237
ENSMUSG00000006418	216	254	274	300
ENSMUSG00000006423	237	214	265	222
ENSMUSG00000006435	0	0	13	7
ENSMUSG00000006442	732	818	593	604
ENSMUSG00000006445	20	24	1	2
ENSMUSG00000006456	525	599	422	443
ENSMUSG00000006457	1	0	0	1
ENSMUSG00000006462	11	11	26	16
ENSMUSG00000006463	24	31	53	55
ENSMUSG00000006464	25	14	24	23
ENSMUSG00000006469	0	0	0	0
ENSMUSG00000006471	393	459	296	314
ENSMUSG00000006476	74	73	51	83
ENSMUSG00000006488	0	0	0	0
ENSMUSG00000006490	0	0	0	0
ENSMUSG00000006494	376	386	383	426
ENSMUSG00000006498	2566	2648	2593	2631
ENSMUSG00000006517	485	483	323	343
ENSMUSG00000006519	1846	2076	1283	1319
ENSMUSG00000006522	0	0	0	0
ENSMUSG00000006526	43	35	46	37
ENSMUSG00000006527	400	414	274	181
ENSMUSG00000006529	0	0	0	0
ENSMUSG00000006538	2	0	0	2
ENSMUSG00000006542	0	0	0	2
ENSMUSG00000006546	0	0	0	0
ENSMUSG00000006567	0	1	0	0
ENSMUSG00000006570	0	0	0	0
ENSMUSG00000006574	0	0	1	5
ENSMUSG00000006575	1	0	0	1
ENSMUSG00000006576	17	12	1	3
ENSMUSG00000006585	671	784	703	672
ENSMUSG00000006586	0	0	1	3
ENSMUSG00000006587	0	0	0	1
ENSMUSG00000006589	649	683	645	641
ENSMUSG00000006599	524	506	569	519
ENSMUSG00000006611	58	65	48	53
ENSMUSG00000006638	17	12	24	11
ENSMUSG00000006641	106	116	49	66
ENSMUSG00000006642	0	0	0	0
ENSMUSG00000006649	0	1	1	3
ENSMUSG00000006651	2	8	4	3
ENSMUSG00000006673	889	977	727	742
ENSMUSG00000006675	2	4	8	1
ENSMUSG00000006676	936	1047	755	804
ENSMUSG00000006678	596	626	464	396
ENSMUSG00000006699	1802	1861	1557	1515
ENSMUSG00000006705	129	144	126	169
ENSMUSG00000006711	0	0	3	0
ENSMUSG00000006715	104	105	72	73
ENSMUSG00000006717	98	125	119	113
ENSMUSG00000006720	7	6	8	6
ENSMUSG00000006724	0	7	0	1
ENSMUSG00000006728	856	916	1041	1033
ENSMUSG00000006731	1010	1094	593	674
ENSMUSG00000006732	141	162	121	102
ENSMUSG00000006736	258	269	237	260
ENSMUSG00000006740	1020	1156	796	833
ENSMUSG00000006763	90	105	58	79
ENSMUSG00000006764	2	1	0	0
ENSMUSG00000006777	1	0	0	1
ENSMUSG00000006782	64	52	76	92
ENSMUSG00000006784	0	1	6	8
ENSMUSG00000006800	193	247	446	402
ENSMUSG00000006818	505	504	536	510
ENSMUSG00000006850	27	40	20	60
ENSMUSG00000006906	149	159	102	118
ENSMUSG00000006920	272	317	241	266
ENSMUSG00000006930	7	5	11	10
ENSMUSG00000006931	0	0	0	0
ENSMUSG00000006932	4597	5231	3295	3403
ENSMUSG00000006941	114	151	103	114
ENSMUSG00000006948	0	0	0	0
ENSMUSG00000006958	0	0	0	0
ENSMUSG00000006998	907	1028	847	984
ENSMUSG00000007021	0	0	0	3
ENSMUSG00000007029	1196	1222	1455	1519
ENSMUSG00000007030	1	2	6	1
ENSMUSG00000007033	1	7	15	8
ENSMUSG00000007034	0	0	0	0
ENSMUSG00000007035	18	17	16	30
ENSMUSG00000007036	173	198	97	124
ENSMUSG00000007038	723	781	599	619
ENSMUSG00000007039	11	15	6	8
ENSMUSG00000007041	1005	1121	793	801
ENSMUSG00000007050	213	217	184	226
ENSMUSG00000007080	609	615	629	600
ENSMUSG00000007097	0	1	1	1
ENSMUSG00000007107	0	0	0	0
ENSMUSG00000007122	0	0	0	0
ENSMUSG00000007207	64	54	14	34
ENSMUSG00000007209	0	0	0	0
ENSMUSG00000007216	19	19	9	16
ENSMUSG00000007279	0	0	0	0
ENSMUSG00000007338	72	86	92	92
ENSMUSG00000007379	112	123	74	96
ENSMUSG00000007411	405	429	271	264
ENSMUSG00000007415	90	110	82	105
ENSMUSG00000007440	0	0	0	0
ENSMUSG00000007457	0	0	0	0
ENSMUSG00000007458	1147	1228	770	848
ENSMUSG00000007476	91	118	149	156
ENSMUSG00000007480	0	0	0	0
ENSMUSG00000007564	1141	1230	900	1029
ENSMUSG00000007570	81	83	118	80
ENSMUSG00000007589	143	165	181	143
ENSMUSG00000007591	2	1	4	1
ENSMUSG00000007594	3	7	45	53
ENSMUSG00000007603	354	397	294	299
ENSMUSG00000007610	156	146	134	122
ENSMUSG00000007613	1082	1185	154	175
ENSMUSG00000007617	198	185	137	158
ENSMUSG00000007646	18	26	15	8
ENSMUSG00000007653	0	0	0	0
ENSMUSG00000007655	7	8	28	29
ENSMUSG00000007656	213	248	222	259
ENSMUSG00000007659	291	312	441	426
ENSMUSG00000007670	1031	1084	1336	1275
ENSMUSG00000007682	660	756	0	1
ENSMUSG00000007721	117	125	160	154
ENSMUSG00000007739	692	745	837	827
ENSMUSG00000007777	18	24	37	27
ENSMUSG00000007783	0	0	6	2
ENSMUSG00000007805	0	0	0	0
ENSMUSG00000007812	388	399	391	455
ENSMUSG00000007815	1445	1516	1226	1237
ENSMUSG00000007817	3031	3354	1898	2064
ENSMUSG00000007827	165	214	132	115
ENSMUSG00000007833	288	281	218	213
ENSMUSG00000007836	322	409	601	603
ENSMUSG00000007837	33	43	24	28
ENSMUSG00000007850	2438	2471	1093	1100
ENSMUSG00000007867	26	41	28	26
ENSMUSG00000007872	127	143	190	165
ENSMUSG00000007877	0	0	2	0
ENSMUSG00000007880	1147	1244	1404	1330
ENSMUSG00000007888	0	0	0	0
ENSMUSG00000007891	16969	19182	12402	12693
ENSMUSG00000007892	1125	1264	1484	1596
ENSMUSG00000007907	0	0	0	0
ENSMUSG00000007908	0	0	0	0
ENSMUSG00000007944	0	0	0	0
ENSMUSG00000007946	0	0	0	0
ENSMUSG00000007950	19	24	38	19
ENSMUSG00000007987	95	86	103	140
ENSMUSG00000007989	0	0	3	0
ENSMUSG00000008028	2	7	4	6
ENSMUSG00000008035	396	377	351	356
ENSMUSG00000008036	179	211	228	195
ENSMUSG00000008090	14	10	10	4
ENSMUSG00000008129	2	2	23	28
ENSMUSG00000008136	0	0	0	0
ENSMUSG00000008140	153	177	130	146
ENSMUSG00000008153	0	2	3	1
ENSMUSG00000008167	51	57	71	76
ENSMUSG00000008193	2	0	0	1
ENSMUSG00000008200	1508	1642	1174	1229
ENSMUSG00000008206	0	0	20	11
ENSMUSG00000008226	67	44	57	61
ENSMUSG00000008301	127	147	92	113
ENSMUSG00000008305	207	265	155	140
ENSMUSG00000008307	22	36	16	35
ENSMUSG00000008318	68	66	44	36
ENSMUSG00000008333	153	165	230	253
ENSMUSG00000008348	7956	9119	15474	14743
ENSMUSG00000008373	548	581	520	509
ENSMUSG00000008384	31	42	59	43
ENSMUSG00000008393	31	38	48	56
ENSMUSG00000008398	268	310	209	215
ENSMUSG00000008429	180	175	127	166
ENSMUSG00000008435	262	310	143	166
ENSMUSG00000008438	0	6	1	0
ENSMUSG00000008450	25	27	6	11
ENSMUSG00000008461	0	0	0	0
ENSMUSG00000008475	895	975	1052	1124
ENSMUSG00000008482	4	3	1	6
ENSMUSG00000008489	0	1	0	0
ENSMUSG00000008496	72	68	446	491
ENSMUSG00000008540	133	157	148	178
ENSMUSG00000008575	0	0	0	2
ENSMUSG00000008590	0	0	0	0
ENSMUSG00000008601	5	3	0	2
ENSMUSG00000008604	534	528	586	644
ENSMUSG00000008658	3	5	7	2
ENSMUSG00000008668	390	391	325	307
ENSMUSG00000008682	687	848	456	440
ENSMUSG00000008683	302	350	631	750
ENSMUSG00000008690	438	488	564	530
ENSMUSG00000008730	912	1060	1152	1231
ENSMUSG00000008734	159	149	73	81
ENSMUSG00000008763	511	541	472	423
ENSMUSG00000008789	0	0	0	0
ENSMUSG00000008813	0	0	0	0
ENSMUSG00000008822	5	9	10	8
ENSMUSG00000008843	0	0	0	0
ENSMUSG00000008845	0	0	0	0
ENSMUSG00000008855	468	491	373	415
ENSMUSG00000008859	203	198	90	67
ENSMUSG00000008874	0	0	0	0
ENSMUSG00000008892	160	182	194	184
ENSMUSG00000008932	0	0	0	0
ENSMUSG00000008958	124	133	192	229
ENSMUSG00000008976	198	221	232	216
ENSMUSG00000008999	0	0	1	0
ENSMUSG00000009013	523	486	301	331
ENSMUSG00000009030	206	199	215	243
ENSMUSG00000009035	480	442	268	271
ENSMUSG00000009047	0	0	0	0
ENSMUSG00000009070	0	0	0	0
ENSMUSG00000009073	679	817	597	548
ENSMUSG00000009075	0	1	0	0
ENSMUSG00000009076	29	28	33	24
ENSMUSG00000009079	1842	1929	1322	1392
ENSMUSG00000009090	372	408	409	359
ENSMUSG00000009092	0	0	5	1
ENSMUSG00000009093	0	0	0	0
ENSMUSG00000009097	0	0	0	0
ENSMUSG00000009108	6	1	1	3
ENSMUSG00000009112	151	191	195	149
ENSMUSG00000009114	0	0	0	0
ENSMUSG00000009115	0	1	1	0
ENSMUSG00000009145	38	25	21	15
ENSMUSG00000009185	0	0	0	0
ENSMUSG00000009207	277	355	162	177
ENSMUSG00000009210	0	0	0	0
ENSMUSG00000009214	0	0	0	0
ENSMUSG00000009216	0	0	0	0
ENSMUSG00000009246	0	0	0	0
ENSMUSG00000009248	3	0	0	0
ENSMUSG00000009281	0	0	0	0
ENSMUSG00000009291	188	191	93	103
ENSMUSG00000009292	82	112	96	132
ENSMUSG00000009293	226	229	145	144
ENSMUSG00000009350	0	0	4	0
ENSMUSG00000009356	0	0	0	0
ENSMUSG00000009376	42	62	0	1
ENSMUSG00000009378	2	0	1	0
ENSMUSG00000009394	2	4	1	0
ENSMUSG00000009406	123	133	108	136
ENSMUSG00000009418	1513	1637	1807	1794
ENSMUSG00000009470	1744	1923	1608	1638
ENSMUSG00000009471	0	0	0	0
ENSMUSG00000009487	0	0	0	0
ENSMUSG00000009535	374	422	354	336
ENSMUSG00000009545	1	1	5	10
ENSMUSG00000009549	130	135	213	246
ENSMUSG00000009551	0	0	0	0
ENSMUSG00000009555	539	600	441	431
ENSMUSG00000009563	181	190	105	89
ENSMUSG00000009566	152	159	126	110
ENSMUSG00000009569	643	766	306	380
ENSMUSG00000009575	722	875	902	1011
ENSMUSG00000009580	0	0	0	0
ENSMUSG00000009585	298	358	510	566
ENSMUSG00000009588	0	0	0	0
ENSMUSG00000009596	1	0	1	0
ENSMUSG00000009614	1	1	33	17
ENSMUSG00000009621	226	243	102	123
ENSMUSG00000009628	0	0	0	0
ENSMUSG00000009630	87	144	102	98
ENSMUSG00000009633	0	0	0	0
ENSMUSG00000009640	116	145	94	88
ENSMUSG00000009646	0	0	0	0
ENSMUSG00000009647	172	160	97	125
ENSMUSG00000009654	57	61	66	42
ENSMUSG00000009670	0	0	0	0
ENSMUSG00000009681	2	2	36	35
ENSMUSG00000009687	2125	2084	1086	1190
ENSMUSG00000009731	5	3	6	4
ENSMUSG00000009733	56	66	50	46
ENSMUSG00000009734	0	0	0	0
ENSMUSG00000009739	9	3	7	8
ENSMUSG00000009741	1195	1299	945	974
ENSMUSG00000009772	172	181	78	94
ENSMUSG00000009828	46	30	22	27
ENSMUSG00000009863	380	372	362	378
ENSMUSG00000009876	0	0	1	0
ENSMUSG00000009894	174	231	147	161
ENSMUSG00000009900	0	0	0	0
ENSMUSG00000009905	109	129	116	110
ENSMUSG00000009907	483	533	435	368
ENSMUSG00000009927	596	703	869	906
ENSMUSG00000009941	1	0	0	0
ENSMUSG00000009995	276	311	193	189
ENSMUSG00000010021	10	15	30	29
ENSMUSG00000010025	137	169	121	97
ENSMUSG00000010044	0	1	0	2
ENSMUSG00000010045	108	123	85	66
ENSMUSG00000010047	172	221	66	53
ENSMUSG00000010048	283	399	403	358
ENSMUSG00000010051	110	99	261	272
ENSMUSG00000010054	70	79	68	57
ENSMUSG00000010057	110	111	79	67
ENSMUSG00000010064	0	0	2	2
ENSMUSG00000010066	0	0	0	0
ENSMUSG00000010067	317	338	155	144
ENSMUSG00000010080	0	0	0	0
ENSMUSG00000010086	0	0	0	0
ENSMUSG00000010095	949	1089	722	715
ENSMUSG00000010097	1004	1085	634	692
ENSMUSG00000010110	344	349	209	284
ENSMUSG00000010122	0	0	0	0
ENSMUSG00000010136	0	0	0	0
ENSMUSG00000010142	1	1	50	53
ENSMUSG00000010154	0	2	9	17
ENSMUSG00000010175	0	1	0	0
ENSMUSG00000010205	730	816	797	809
ENSMUSG00000010277	1659	1782	1362	1267
ENSMUSG00000010290	72	71	112	106
ENSMUSG00000010307	68	85	89	89
ENSMUSG00000010311	0	0	0	0
ENSMUSG00000010342	19	21	5	4
ENSMUSG00000010358	191	203	136	135
ENSMUSG00000010362	13	12	16	35
ENSMUSG00000010376	256	266	175	233
ENSMUSG00000010392	258	294	187	200
ENSMUSG00000010406	96	118	92	86
ENSMUSG00000010435	0	0	0	0
ENSMUSG00000010453	375	399	374	338
ENSMUSG00000010461	297	312	53	71
ENSMUSG00000010476	0	0	0	0
ENSMUSG00000010492	5	3	2	0
ENSMUSG00000010505	0	0	0	0
ENSMUSG00000010517	497	558	299	307
ENSMUSG00000010529	0	0	0	0
ENSMUSG00000010538	4	4	2	7
ENSMUSG00000010554	371	386	310	290
ENSMUSG00000010592	0	0	0	0
ENSMUSG00000010601	0	0	0	0
ENSMUSG00000010607	16	14	15	9
ENSMUSG00000010608	2255	2459	1271	1379
ENSMUSG00000010609	771	862	257	294
ENSMUSG00000010651	3	4	0	7
ENSMUSG00000010660	0	0	2	2
ENSMUSG00000010663	1021	1089	653	684
ENSMUSG00000010721	21	24	19	40
ENSMUSG00000010751	136	166	74	87
ENSMUSG00000010755	337	414	391	435
ENSMUSG00000010760	0	0	0	0
ENSMUSG00000010796	0	0	0	0
ENSMUSG00000010797	1	0	0	0
ENSMUSG00000010803	0	0	0	0
ENSMUSG00000010825	0	0	0	0
ENSMUSG00000010830	0	0	2	2
ENSMUSG00000010841	0	0	0	0
ENSMUSG00000010911	38	47	50	35
ENSMUSG00000010914	298	324	130	138
ENSMUSG00000010936	930	972	830	803
ENSMUSG00000011008	615	713	240	219
ENSMUSG00000011034	0	0	0	0
ENSMUSG00000011096	140	168	139	132
ENSMUSG00000011114	403	479	406	345
ENSMUSG00000011118	0	0	0	0
ENSMUSG00000011148	132	157	220	274
ENSMUSG00000011154	0	0	0	0
ENSMUSG00000011158	416	484	402	421
ENSMUSG00000011171	0	3	0	2
ENSMUSG00000011179	757	729	960	877
ENSMUSG00000011254	58	63	63	73
ENSMUSG00000011256	0	0	5	1
ENSMUSG00000011257	680	720	567	593
ENSMUSG00000011263	0	0	4	8
ENSMUSG00000011267	48	52	24	38
ENSMUSG00000011305	0	0	0	0
ENSMUSG00000011306	278	297	280	274
ENSMUSG00000011349	0	0	0	0
ENSMUSG00000011350	0	2	0	0
ENSMUSG00000011382	341	297	261	225
ENSMUSG00000011427	69	66	68	71
ENSMUSG00000011463	0	0	0	0
ENSMUSG00000011486	0	0	0	0
ENSMUSG00000011589	0	0	0	0
ENSMUSG00000011632	0	0	0	0
ENSMUSG00000011658	22	35	38	25
ENSMUSG00000011751	1	1	3	5
ENSMUSG00000011752	2480	2426	1913	2106
ENSMUSG00000011831	246	242	224	183
ENSMUSG00000011832	19	30	44	34
ENSMUSG00000011837	48	65	64	69
ENSMUSG00000011877	826	833	549	597
ENSMUSG00000011884	514	553	331	345
ENSMUSG00000011958	614	634	414	396
ENSMUSG00000011960	528	562	521	554
ENSMUSG00000012017	0	0	0	1
ENSMUSG00000012042	0	0	0	0
ENSMUSG00000012076	112	114	77	82
ENSMUSG00000012114	995	1106	911	879
ENSMUSG00000012117	152	203	179	195
ENSMUSG00000012123	12	7	8	3
ENSMUSG00000012126	23	32	36	25
ENSMUSG00000012187	1	0	2	0
ENSMUSG00000012211	0	1	0	0
ENSMUSG00000012282	0	0	0	0
ENSMUSG00000012296	96	127	138	136
ENSMUSG00000012350	0	0	0	0
ENSMUSG00000012396	1	0	0	0
ENSMUSG00000012405	443	516	378	338
ENSMUSG00000012422	276	303	344	300
ENSMUSG00000012428	0	0	0	1
ENSMUSG00000012429	94	101	67	74
ENSMUSG00000012443	719	823	598	521
ENSMUSG00000012483	18	12	44	42
ENSMUSG00000012519	224	248	149	118
ENSMUSG00000012520	0	0	0	0
ENSMUSG00000012535	792	840	638	600
ENSMUSG00000012609	294	251	179	142
ENSMUSG00000012640	190	238	148	160
ENSMUSG00000012705	0	0	0	0
ENSMUSG00000012777	0	0	0	0
ENSMUSG00000012819	1	3	0	3
ENSMUSG00000012848	1711	1884	2393	2245
ENSMUSG00000012889	0	0	0	0
ENSMUSG00000013033	2	10	77	89
ENSMUSG00000013076	485	523	640	652
ENSMUSG00000013083	0	0	2	1
ENSMUSG00000013089	51	44	143	173
ENSMUSG00000013091	0	0	0	0
ENSMUSG00000013150	21	31	34	19
ENSMUSG00000013155	57	61	70	60
ENSMUSG00000013158	0	0	2	0
ENSMUSG00000013160	638	655	792	835
ENSMUSG00000013236	2198	2341	2417	2544
ENSMUSG00000013275	71	57	94	65
ENSMUSG00000013338	0	0	0	0
ENSMUSG00000013353	0	0	0	0
ENSMUSG00000013367	20	24	0	0
ENSMUSG00000013415	0	0	0	3
ENSMUSG00000013418	1	0	4	3
ENSMUSG00000013419	2	5	4	4
ENSMUSG00000013465	171	239	170	213
ENSMUSG00000013483	448	491	114	138
ENSMUSG00000013495	77	100	54	56
ENSMUSG00000013523	2	0	1	0
ENSMUSG00000013539	101	115	83	94
ENSMUSG00000013562	0	0	4	0
ENSMUSG00000013584	0	0	0	0
ENSMUSG00000013593	438	508	565	499
ENSMUSG00000013611	0	0	0	0
ENSMUSG00000013622	70	85	79	69
ENSMUSG00000013629	1118	1301	941	919
ENSMUSG00000013643	0	0	0	0
ENSMUSG00000013646	101	96	61	73
ENSMUSG00000013653	0	0	0	0
ENSMUSG00000013662	468	548	274	329
ENSMUSG00000013668	0	0	0	0
ENSMUSG00000013698	478	468	351	420
ENSMUSG00000013701	228	260	146	172
ENSMUSG00000013707	65	76	210	194
ENSMUSG00000013736	276	267	204	213
ENSMUSG00000013766	0	0	0	0
ENSMUSG00000013787	1016	1186	1149	1106
ENSMUSG00000013822	119	137	114	131
ENSMUSG00000013833	157	155	144	128
ENSMUSG00000013846	529	615	282	230
ENSMUSG00000013858	707	768	635	705
ENSMUSG00000013878	54	41	33	34
ENSMUSG00000013921	0	2	0	0
ENSMUSG00000013928	3	0	0	1
ENSMUSG00000013936	0	0	0	0
ENSMUSG00000013973	122	132	119	128
ENSMUSG00000013974	1	1	29	21
ENSMUSG00000013997	60	89	136	135
ENSMUSG00000014030	0	0	0	2
ENSMUSG00000014039	223	250	143	162
ENSMUSG00000014074	189	177	175	165
ENSMUSG00000014075	38	39	40	38
ENSMUSG00000014077	191	202	277	284
ENSMUSG00000014104	0	0	0	0
ENSMUSG00000014158	51	45	27	11
ENSMUSG00000014164	0	1	2	1
ENSMUSG00000014177	48	56	78	90
ENSMUSG00000014195	533	593	465	416
ENSMUSG00000014198	0	0	0	0
ENSMUSG00000014226	459	459	506	487
ENSMUSG00000014232	37	48	33	32
ENSMUSG00000014243	31	30	15	18
ENSMUSG00000014245	59	58	32	30
ENSMUSG00000014294	78	118	114	93
ENSMUSG00000014301	18	5	3	11
ENSMUSG00000014303	0	0	0	1
ENSMUSG00000014313	189	186	266	238
ENSMUSG00000014329	0	0	0	0
ENSMUSG00000014349	261	250	249	280
ENSMUSG00000014351	0	0	0	0
ENSMUSG00000014353	399	451	328	304
ENSMUSG00000014355	1299	1508	1420	1478
ENSMUSG00000014361	34	34	127	87
ENSMUSG00000014402	212	205	158	166
ENSMUSG00000014418	337	389	221	236
ENSMUSG00000014426	342	341	294	280
ENSMUSG00000014444	2791	3043	2307	2276
ENSMUSG00000014453	0	0	0	0
ENSMUSG00000014470	111	111	123	110
ENSMUSG00000014496	692	837	387	418
ENSMUSG00000014498	1954	2096	1328	1303
ENSMUSG00000014503	3	3	0	3
ENSMUSG00000014504	161	194	139	127
ENSMUSG00000014529	0	0	0	0
ENSMUSG00000014542	0	1	0	0
ENSMUSG00000014543	19	19	0	0
ENSMUSG00000014547	631	696	446	401
ENSMUSG00000014550	171	182	162	177
ENSMUSG00000014551	129	107	94	78
ENSMUSG00000014554	46	60	60	65
ENSMUSG00000014592	69	65	45	46
ENSMUSG00000014599	666	758	603	637
ENSMUSG00000014601	250	288	258	303
ENSMUSG00000014602	1	1	26	28
ENSMUSG00000014603	0	0	0	0
ENSMUSG00000014606	252	280	236	264
ENSMUSG00000014609	3	0	0	0
ENSMUSG00000014633	29	41	23	34
ENSMUSG00000014668	288	357	167	141
ENSMUSG00000014686	190	235	20	38
ENSMUSG00000014704	0	0	1	0
ENSMUSG00000014725	0	0	0	0
ENSMUSG00000014747	0	0	0	0
ENSMUSG00000014748	232	289	225	187
ENSMUSG00000014763	207	263	175	193
ENSMUSG00000014767	234	224	194	246
ENSMUSG00000014769	361	405	451	492
ENSMUSG00000014771	83	92	89	92
ENSMUSG00000014773	1	0	0	0
ENSMUSG00000014776	0	0	3	1
ENSMUSG00000014778	303	353	256	242
ENSMUSG00000014782	2	4	1	1
ENSMUSG00000014786	185	201	134	102
ENSMUSG00000014791	16	22	17	14
ENSMUSG00000014813	0	0	1	0
ENSMUSG00000014837	47	31	38	35
ENSMUSG00000014846	5	4	11	5
ENSMUSG00000014850	228	204	230	216
ENSMUSG00000014852	1	1	3	1
ENSMUSG00000014856	147	186	97	113
ENSMUSG00000014859	585	632	725	683
ENSMUSG00000014867	765	821	593	668
ENSMUSG00000014873	175	222	163	192
ENSMUSG00000014905	122	104	94	76
ENSMUSG00000014907	259	240	302	317
ENSMUSG00000014932	2	2	35	43
ENSMUSG00000014956	507	579	616	601
ENSMUSG00000014959	419	405	422	458
ENSMUSG00000014980	62	68	66	49
ENSMUSG00000015001	0	0	0	0
ENSMUSG00000015002	449	457	312	308
ENSMUSG00000015013	81	106	110	106
ENSMUSG00000015016	116	132	76	74
ENSMUSG00000015023	307	307	344	362
ENSMUSG00000015027	224	227	209	197
ENSMUSG00000015053	2	0	0	3
ENSMUSG00000015083	0	1	0	3
ENSMUSG00000015085	0	0	0	0
ENSMUSG00000015087	562	629	682	736
ENSMUSG00000015090	0	0	0	0
ENSMUSG00000015092	215	228	170	181
ENSMUSG00000015093	0	0	0	0
ENSMUSG00000015094	0	1	0	0
ENSMUSG00000015095	167	194	133	155
ENSMUSG00000015112	356	376	305	261
ENSMUSG00000015120	543	590	427	516
ENSMUSG00000015126	29	19	40	26
ENSMUSG00000015127	65	90	68	66
ENSMUSG00000015133	466	507	408	343
ENSMUSG00000015134	4	5	1	0
ENSMUSG00000015143	2695	2613	802	831
ENSMUSG00000015149	280	335	252	284
ENSMUSG00000015165	1723	1893	1903	1852
ENSMUSG00000015176	2184	2321	2478	2582
ENSMUSG00000015189	93	123	53	56
ENSMUSG00000015202	17	21	85	85
ENSMUSG00000015214	214	236	174	181
ENSMUSG00000015217	69	89	67	104
ENSMUSG00000015222	77	67	42	40
ENSMUSG00000015224	0	0	0	0
ENSMUSG00000015242	0	0	0	0
ENSMUSG00000015243	446	528	931	1072
ENSMUSG00000015247	78	115	67	68
ENSMUSG00000015289	77	94	82	94
ENSMUSG00000015290	125	161	120	94
ENSMUSG00000015291	741	868	533	533
ENSMUSG00000015305	918	975	1288	1339
ENSMUSG00000015312	161	159	193	204
ENSMUSG00000015314	0	3	6	3
ENSMUSG00000015316	0	2	0	0
ENSMUSG00000015335	100	108	108	70
ENSMUSG00000015337	17	21	30	24
ENSMUSG00000015340	321	319	2229	2361
ENSMUSG00000015341	478	494	425	404
ENSMUSG00000015342	94	98	74	81
ENSMUSG00000015354	0	0	0	0
ENSMUSG00000015355	105	132	171	151
ENSMUSG00000015357	193	225	152	144
ENSMUSG00000015363	171	195	172	180
ENSMUSG00000015365	0	0	0	0
ENSMUSG00000015377	128	177	113	102
ENSMUSG00000015396	20	14	160	143
ENSMUSG00000015401	0	0	0	0
ENSMUSG00000015405	0	0	0	0
ENSMUSG00000015437	0	1	0	0
ENSMUSG00000015441	0	0	0	0
ENSMUSG00000015443	0	0	0	0
ENSMUSG00000015451	13	9	12	20
ENSMUSG00000015452	8	13	8	14
ENSMUSG00000015461	479	490	499	493
ENSMUSG00000015467	0	5	8	1
ENSMUSG00000015468	58	47	3	5
ENSMUSG00000015474	326	308	173	154
ENSMUSG00000015476	0	3	0	2
ENSMUSG00000015478	118	107	127	121
ENSMUSG00000015484	0	0	0	0
ENSMUSG00000015488	54	56	62	41
ENSMUSG00000015501	71	67	141	170
ENSMUSG00000015519	0	0	0	0
ENSMUSG00000015522	337	451	368	390
ENSMUSG00000015533	0	0	0	0
ENSMUSG00000015536	108	92	98	105
ENSMUSG00000015542	29	28	41	37
ENSMUSG00000015568	7299	7821	2751	2757
ENSMUSG00000015575	551	580	333	335
ENSMUSG00000015579	0	0	0	0
ENSMUSG00000015597	185	284	271	244
ENSMUSG00000015599	0	0	0	0
ENSMUSG00000015605	157	159	276	273
ENSMUSG00000015619	89	60	25	24
ENSMUSG00000015627	0	0	0	0
ENSMUSG00000015647	0	0	15	23
ENSMUSG00000015652	0	1	0	0
ENSMUSG00000015653	0	0	1	0
ENSMUSG00000015656	5045	5714	5625	5290
ENSMUSG00000015659	183	189	48	66
ENSMUSG00000015665	0	0	0	0
ENSMUSG00000015668	123	166	92	107
ENSMUSG00000015671	295	358	364	326
ENSMUSG00000015672	140	178	129	115
ENSMUSG00000015697	689	752	582	556
ENSMUSG00000015702	29	27	10	19
ENSMUSG00000015709	5	8	49	41
ENSMUSG00000015711	127	128	93	117
ENSMUSG00000015714	1305	1372	783	807
ENSMUSG00000015721	0	0	0	0
ENSMUSG00000015733	653	662	824	821
ENSMUSG00000015745	887	916	668	780
ENSMUSG00000015747	153	162	143	160
ENSMUSG00000015748	360	387	315	287
ENSMUSG00000015749	345	391	625	594
ENSMUSG00000015750	274	286	372	355
ENSMUSG00000015755	685	713	636	719
ENSMUSG00000015757	266	272	167	197
ENSMUSG00000015759	250	258	206	240
ENSMUSG00000015766	403	474	364	390
ENSMUSG00000015776	218	229	165	171
ENSMUSG00000015787	0	0	0	0
ENSMUSG00000015790	87	103	70	94
ENSMUSG00000015804	113	144	98	133
ENSMUSG00000015806	142	157	99	148
ENSMUSG00000015812	8	12	2	5
ENSMUSG00000015829	8	6	10	3
ENSMUSG00000015837	2056	2212	1815	1913
ENSMUSG00000015839	1412	1578	1115	1142
ENSMUSG00000015843	0	0	0	0
ENSMUSG00000015846	23	34	382	401
ENSMUSG00000015850	0	0	0	0
ENSMUSG00000015852	1	1	0	6
ENSMUSG00000015854	0	1	1	0
ENSMUSG00000015869	256	297	237	215
ENSMUSG00000015879	0	0	0	0
ENSMUSG00000015880	523	638	332	368
ENSMUSG00000015882	385	422	326	317
ENSMUSG00000015889	242	276	265	280
ENSMUSG00000015890	0	0	0	3
ENSMUSG00000015932	358	347	281	217
ENSMUSG00000015937	513	594	758	698
ENSMUSG00000015942	58	66	45	50
ENSMUSG00000015943	37	42	97	86
ENSMUSG00000015944	159	181	128	113
ENSMUSG00000015947	8	2	84	91
ENSMUSG00000015950	1497	1499	1162	1190
ENSMUSG00000015957	2	0	0	0
ENSMUSG00000015961	544	628	615	554
ENSMUSG00000015962	0	0	0	0
ENSMUSG00000015966	0	0	0	0
ENSMUSG00000015968	38	43	123	122
ENSMUSG00000015970	0	0	3	1
ENSMUSG00000015971	199	235	181	178
ENSMUSG00000015980	348	357	88	88
ENSMUSG00000015981	6	15	1	2
ENSMUSG00000015994	109	141	141	142
ENSMUSG00000016018	492	543	414	383
ENSMUSG00000016024	6	3	143	165
ENSMUSG00000016028	29	43	19	15
ENSMUSG00000016087	388	363	330	283
ENSMUSG00000016128	0	0	17	17
ENSMUSG00000016150	1	0	0	1
ENSMUSG00000016179	0	0	0	0
ENSMUSG00000016181	283	342	319	270
ENSMUSG00000016194	3	1	32	36
ENSMUSG00000016200	3	1	64	54
ENSMUSG00000016206	31	45	33	52
ENSMUSG00000016239	389	428	251	270
ENSMUSG00000016252	131	157	189	216
ENSMUSG00000016253	182	154	189	159
ENSMUSG00000016255	0	1	5	8
ENSMUSG00000016256	3197	3588	3646	3878
ENSMUSG00000016257	334	309	345	373
ENSMUSG00000016262	0	0	0	0
ENSMUSG00000016283	5	7	1	2
ENSMUSG00000016308	117	114	103	87
ENSMUSG00000016319	1976	2295	1878	1959
ENSMUSG00000016327	0	0	0	1
ENSMUSG00000016344	126	97	51	67
ENSMUSG00000016346	0	0	0	0
ENSMUSG00000016349	1	1	0	0
ENSMUSG00000016356	4	5	21	26
ENSMUSG00000016382	443	505	151	183
ENSMUSG00000016386	0	0	1	0
ENSMUSG00000016409	161	162	151	149
ENSMUSG00000016427	42	64	93	94
ENSMUSG00000016458	0	0	0	0
ENSMUSG00000016477	281	301	225	169
ENSMUSG00000016481	216	255	122	135
ENSMUSG00000016487	975	1102	554	603
ENSMUSG00000016493	15	5	11	13
ENSMUSG00000016494	0	0	0	0
ENSMUSG00000016495	236	191	150	188
ENSMUSG00000016496	222	261	114	96
ENSMUSG00000016498	1	1	5	4
ENSMUSG00000016503	288	280	286	343
ENSMUSG00000016510	73	54	45	45
ENSMUSG00000016520	246	270	143	108
ENSMUSG00000016524	0	0	0	0
ENSMUSG00000016526	132	140	82	99
ENSMUSG00000016528	1031	1098	1460	1488
ENSMUSG00000016529	0	0	1	3
ENSMUSG00000016534	1710	1868	1433	1430
ENSMUSG00000016541	1050	1228	753	822
ENSMUSG00000016552	208	245	93	123
ENSMUSG00000016554	908	977	1054	1071
ENSMUSG00000016559	3903	4243	3265	3182
ENSMUSG00000016619	437	502	424	447
ENSMUSG00000016624	24	25	33	46
ENSMUSG00000016626	0	0	0	0
ENSMUSG00000016637	37	22	28	38
ENSMUSG00000016664	259	305	273	259
ENSMUSG00000016756	2	1	4	3
ENSMUSG00000016757	240	275	179	215
ENSMUSG00000016758	0	0	1	0
ENSMUSG00000016763	0	0	0	0
ENSMUSG00000016831	437	482	417	432
ENSMUSG00000016833	66	66	83	87
ENSMUSG00000016918	0	0	0	0
ENSMUSG00000016921	1880	1928	1606	1542
ENSMUSG00000016933	144	172	269	336
ENSMUSG00000016940	63	61	46	46
ENSMUSG00000016942	0	0	0	0
ENSMUSG00000016946	132	140	123	116
ENSMUSG00000016982	0	0	0	0
ENSMUSG00000016984	91	92	82	67
ENSMUSG00000016995	0	0	0	0
ENSMUSG00000016998	0	0	0	0
ENSMUSG00000017000	0	0	0	0
ENSMUSG00000017002	0	3	92	94
ENSMUSG00000017003	0	0	0	0
ENSMUSG00000017004	0	0	0	0
ENSMUSG00000017007	0	0	0	0
ENSMUSG00000017009	368	374	456	455
ENSMUSG00000017049	0	0	0	0
ENSMUSG00000017057	123	116	204	210
ENSMUSG00000017064	0	0	0	0
ENSMUSG00000017119	585	623	519	488
ENSMUSG00000017132	127	133	78	89
ENSMUSG00000017144	62	62	30	44
ENSMUSG00000017146	380	448	293	315
ENSMUSG00000017165	0	0	0	0
ENSMUSG00000017167	5	1	84	88
ENSMUSG00000017176	85	81	65	67
ENSMUSG00000017188	183	210	260	254
ENSMUSG00000017195	0	0	0	0
ENSMUSG00000017204	0	0	0	0
ENSMUSG00000017210	443	493	437	413
ENSMUSG00000017211	0	0	0	0
ENSMUSG00000017221	572	639	486	537
ENSMUSG00000017264	720	797	631	543
ENSMUSG00000017286	57	62	109	93
ENSMUSG00000017288	297	334	220	240
ENSMUSG00000017291	1043	1095	697	723
ENSMUSG00000017299	83	92	101	81
ENSMUSG00000017300	0	3	0	0
ENSMUSG00000017307	116	123	98	78
ENSMUSG00000017309	7	3	27	18
ENSMUSG00000017310	0	0	0	0
ENSMUSG00000017311	0	0	0	0
ENSMUSG00000017314	0	0	5	1
ENSMUSG00000017316	0	0	0	0
ENSMUSG00000017344	0	0	0	0
ENSMUSG00000017376	208	273	137	140
ENSMUSG00000017386	11	15	33	28
ENSMUSG00000017390	280	330	326	306
ENSMUSG00000017400	8	14	33	52
ENSMUSG00000017404	99	93	38	67
ENSMUSG00000017405	30	45	38	41
ENSMUSG00000017412	5	8	1	3
ENSMUSG00000017417	218	262	212	176
ENSMUSG00000017418	96	107	124	176
ENSMUSG00000017421	1664	1761	931	921
ENSMUSG00000017428	619	602	400	487
ENSMUSG00000017446	0	0	0	0
ENSMUSG00000017453	0	0	0	0
ENSMUSG00000017466	225	232	269	287
ENSMUSG00000017478	813	830	1284	1229
ENSMUSG00000017485	431	450	378	362
ENSMUSG00000017491	0	0	1	1
ENSMUSG00000017493	8	13	310	326
ENSMUSG00000017499	200	247	147	158
ENSMUSG00000017548	643	709	687	633
ENSMUSG00000017550	396	438	325	321
ENSMUSG00000017561	359	384	277	347
ENSMUSG00000017588	0	0	0	0
ENSMUSG00000017607	0	1	12	13
ENSMUSG00000017615	408	521	393	377
ENSMUSG00000017631	2203	2409	1590	1492
ENSMUSG00000017639	0	0	4	1
ENSMUSG00000017652	1	1	54	41
ENSMUSG00000017664	271	294	267	264
ENSMUSG00000017667	2	0	97	102
ENSMUSG00000017670	333	362	292	302
ENSMUSG00000017677	1383	1500	852	793
ENSMUSG00000017679	204	236	135	148
ENSMUSG00000017686	322	397	296	273
ENSMUSG00000017688	0	0	0	0
ENSMUSG00000017692	1	0	0	0
ENSMUSG00000017697	9	11	11	9
ENSMUSG00000017707	1073	1214	1767	1704
ENSMUSG00000017713	24	24	4	7
ENSMUSG00000017715	706	753	615	605
ENSMUSG00000017716	276	274	194	189
ENSMUSG00000017718	29	30	33	28
ENSMUSG00000017720	0	0	0	0
ENSMUSG00000017721	460	480	374	343
ENSMUSG00000017723	0	0	0	0
ENSMUSG00000017724	1	3	20	21
ENSMUSG00000017733	0	0	0	0
ENSMUSG00000017734	31	59	52	54
ENSMUSG00000017737	5	3	35	29
ENSMUSG00000017740	1	3	15	23
ENSMUSG00000017747	67	73	22	36
ENSMUSG00000017754	2	3	17	17
ENSMUSG00000017756	674	687	381	448
ENSMUSG00000017760	5627	6120	4689	4888
ENSMUSG00000017764	94	89	68	74
ENSMUSG00000017765	453	435	291	288
ENSMUSG00000017767	0	4	0	1
ENSMUSG00000017774	556	642	703	684
ENSMUSG00000017776	336	397	335	324
ENSMUSG00000017778	88	79	117	112
ENSMUSG00000017781	764	832	597	617
ENSMUSG00000017801	178	195	167	163
ENSMUSG00000017802	116	128	141	154
ENSMUSG00000017817	2	0	0	1
ENSMUSG00000017830	135	162	181	167
ENSMUSG00000017831	221	227	187	217
ENSMUSG00000017832	0	0	0	0
ENSMUSG00000017837	239	242	260	232
ENSMUSG00000017843	665	730	586	550
ENSMUSG00000017858	177	180	259	266
ENSMUSG00000017861	464	494	387	344
ENSMUSG00000017868	0	0	1	0
ENSMUSG00000017897	0	0	0	0
ENSMUSG00000017922	0	0	0	0
ENSMUSG00000017929	814	826	564	576
ENSMUSG00000017943	1	1	1	4
ENSMUSG00000017950	0	0	1	0
ENSMUSG00000017969	0	0	0	0
ENSMUSG00000017978	0	0	0	0
ENSMUSG00000017999	500	605	525	555
ENSMUSG00000018001	80	85	146	110
ENSMUSG00000018008	2109	2423	1089	1071
ENSMUSG00000018012	4	3	10	3
ENSMUSG00000018040	349	400	329	330
ENSMUSG00000018042	760	837	578	532
ENSMUSG00000018068	273	365	159	156
ENSMUSG00000018076	562	602	622	662
ENSMUSG00000018102	1428	1688	1526	1410
ENSMUSG00000018126	1	0	1	1
ENSMUSG00000018143	89	103	159	137
ENSMUSG00000018160	641	699	685	746
ENSMUSG00000018166	0	0	0	0
ENSMUSG00000018167	328	359	233	218
ENSMUSG00000018168	0	0	0	0
ENSMUSG00000018169	154	168	46	38
ENSMUSG00000018171	1028	1049	692	716
ENSMUSG00000018189	345	325	234	270
ENSMUSG00000018196	95	98	88	77
ENSMUSG00000018199	94	115	135	142
ENSMUSG00000018209	648	684	570	558
ENSMUSG00000018211	0	0	0	0
ENSMUSG00000018217	1000	1114	708	732
ENSMUSG00000018238	0	1	0	1
ENSMUSG00000018239	99	111	80	80
ENSMUSG00000018259	0	0	0	0
ENSMUSG00000018263	0	0	0	1
ENSMUSG00000018286	1015	1112	1073	1145
ENSMUSG00000018287	112	134	101	137
ENSMUSG00000018293	4329	4298	3241	3313
ENSMUSG00000018322	474	490	341	333
ENSMUSG00000018326	852	982	771	768
ENSMUSG00000018334	2	1	28	42
ENSMUSG00000018339	0	0	0	0
ENSMUSG00000018340	226	233	268	264
ENSMUSG00000018341	282	340	129	115
ENSMUSG00000018347	100	93	56	65
ENSMUSG00000018362	136	140	79	126
ENSMUSG00000018363	187	205	115	128
ENSMUSG00000018372	112	129	85	91
ENSMUSG00000018377	336	406	230	276
ENSMUSG00000018378	166	147	112	117
ENSMUSG00000018379	1705	1848	1675	1588
ENSMUSG00000018381	218	230	107	102
ENSMUSG00000018387	0	0	0	0
ENSMUSG00000018395	69	99	145	122
ENSMUSG00000018398	202	233	292	361
ENSMUSG00000018401	182	202	137	126
ENSMUSG00000018405	25	43	23	19
ENSMUSG00000018411	0	0	5	4
ENSMUSG00000018412	529	572	391	412
ENSMUSG00000018415	81	69	136	114
ENSMUSG00000018417	31	33	0	0
ENSMUSG00000018425	71	109	214	203
ENSMUSG00000018427	22	29	45	48
ENSMUSG00000018428	281	288	224	247
ENSMUSG00000018433	335	377	207	191
ENSMUSG00000018442	277	349	162	155
ENSMUSG00000018446	689	775	818	779
ENSMUSG00000018449	97	99	64	59
ENSMUSG00000018451	0	0	0	0
ENSMUSG00000018459	7	5	0	1
ENSMUSG00000018470	0	0	1	2
ENSMUSG00000018474	719	865	776	789
ENSMUSG00000018476	117	110	408	424
ENSMUSG00000018479	0	0	0	0
ENSMUSG00000018481	317	299	269	262
ENSMUSG00000018486	0	0	0	0
ENSMUSG00000018500	5	10	10	7
ENSMUSG00000018501	1721	1847	1722	1617
ENSMUSG00000018507	767	834	357	376
[truncated: 54,942 more rows]

## Sheet: Trancript raw data
Trancript ID	CT replicate 1	CT replicate 2	MyD88-KO replicate 1	MyD88-KO replicate 2
ENSMUST00000194081	0	0	0	0
ENSMUST00000194393	0	0	0	0
ENSMUST00000185509	0	0	0	0
ENSMUST00000194605	-0.774982	-0.671056	-0.774567	-0.774579
ENSMUST00000191703	0	0	0	0
ENSMUST00000191467	0	0	0	0
ENSMUST00000186289	0	0	0	0
ENSMUST00000185910	0	0	0	0
ENSMUST00000193423	0	0	0	0
ENSMUST00000188261	0	0	0	0
ENSMUST00000185658	0	0	0	0
ENSMUST00000188753	0	0	0	0
ENSMUST00000191883	0	0	0	0
ENSMUST00000187764	0.373977	0.25446	0.354303	0.255551
ENSMUST00000158412	0	0	0	0
ENSMUST00000195648	0	0	0	0
ENSMUST00020182710	0	0	0	0
ENSMUST00000190856	0	0	0	0
ENSMUST00000061280	6.71355	6.61576	6.49745	6.57395
ENSMUST00000182114	2.06578	2.26126	2.45574	2.37675
ENSMUST00000182306	-0.315284	-0.31542	-0.16842	-0.314677
ENSMUST00000182823	0	0	0	0
ENSMUST00000182675	-0.289293	-0.142336	-0.288795	-0.288805
ENSMUST00000182388	4.5318	4.18962	3.34604	3.47809
ENSMUST00000182892	5.89123	5.59028	5.29948	5.27326
ENSMUST00000183204	0	0	0	0
ENSMUST00000182051	-1.72962	-1.73064	-1.72558	-1.69934
ENSMUST00000194854	5.70337	5.77304	5.4224	5.30956
ENSMUST00000029124	5.63177	5.72928	6.2565	6.06163
ENSMUST00000195269	0	0	0	0
ENSMUST00000104056	0	0	0	0
ENSMUST00000192649	0	0	0	0
ENSMUST00000181554	-1.70588	-1.72873	-1.72523	-1.72528
ENSMUST00000193106	0	0	0	0
ENSMUST00000193732	0	0	0	0
ENSMUST00000193428	2.38616	2.42855	2.13533	2.23408
ENSMUST00000193998	0	0	0	0
ENSMUST00000194886	0	0	0	0
ENSMUST00000195081	0	0	0	0
ENSMUST00000194219	0	0	0	0
ENSMUST00000194305	0	0	0	0
ENSMUST00000194872	0	0	0	0
ENSMUST00000137092	0	0	0	0
ENSMUST00000112701	0	0	0	0
ENSMUST00000129923	0	0	0	0
ENSMUST00000145188	0	0	0	0
ENSMUST00000131464	0	0	0	0
ENSMUST00000146282	0	0	0	0
ENSMUST00000134301	0	0	0	0
ENSMUST00000027542	0	0	0	0
ENSMUST00000172005	0	0	0	0
ENSMUST00000187425	0	0	0	0
ENSMUST00000189337	0	0	0	0
ENSMUST00000189583	-1.70611	-1.72878	-1.72509	-1.72514
ENSMUST00000039725	7.14004	7.1261	7.27044	7.23016
ENSMUST00000195196	-1.70679	-1.72872	-1.72474	-1.72485
ENSMUST00000194306	5.20878	4.84469	5.05484	5.16459
ENSMUST00000193822	0	0	0	0
ENSMUST00000193858	-0.268029	-0.268176	-0.167362	-0.216115
ENSMUST00000191680	2.30914	2.01788	2.77865	2.02311
ENSMUST00000194636	0	0	0	0
ENSMUST00000193610	4.20541	4.39011	4.80938	4.30533
ENSMUST00000194816	-0.329236	-0.329373	-0.328607	-0.183929
ENSMUST00000192378	0	0	0	0
ENSMUST00000180129	0	0	0	0
ENSMUST00000201297	0	0	0	0
ENSMUST00000194391	0	0	0	0
ENSMUST00000193745	0	0	0	0
ENSMUST00000126008	5.44943	5.58391	5.40144	5.72128
ENSMUST00000076997	5.24286	4.63108	5.05647	4.64027
ENSMUST00000139451	2.53361	2.31643	2.35113	2.70891
ENSMUST00000136179	0	0	0	0
ENSMUST00000153317	0	0	0	0
ENSMUST00000134860	0.830829	0.754203	0.820093	0.770393
ENSMUST00000136704	0	0	0	0
ENSMUST00000128261	0	0	0	0
ENSMUST00000094626	0	0	0	0
ENSMUST00000187555	0	0	0	0
ENSMUST00000194910	0	0	0	0
ENSMUST00000192257	0	0	0	0
ENSMUST00000189363	0	0	0	0
ENSMUST00000185792	0	0	0	0
ENSMUST00000163003	0	0	0	0
ENSMUST00000191395	3.41394	3.29706	3.62589	3.3374
ENSMUST00000186797	0	0	0	0
ENSMUST00000189286	0	0	0	0
ENSMUST00000192902	0	0	0	0
ENSMUST00000158223	0	0	0	0
ENSMUST00020182643	0	0	0	0
ENSMUST00000186365	0	0	0	0
ENSMUST00000035462	3.61148	3.50005	3.61774	3.7417
ENSMUST00000189731	0	0	0	0
ENSMUST00000189370	-0.793123	-0.687767	-0.791872	-0.792071
ENSMUST00000077111	0	0	0	0
ENSMUST00000185787	0	0	0	0
ENSMUST00000185549	0	0	0	0
ENSMUST00000190772	0	0	0	0
ENSMUST00000185872	0	0	0	0
ENSMUST00000158066	0	0	0	0
ENSMUST00000185696	0	0	0	0
ENSMUST00000189766	0	0	0	0
ENSMUST00000190085	0	0	0	0
ENSMUST00000186856	0	0	0	0
ENSMUST00000190670	0	0	0	0
ENSMUST00020181757	0	0	0	0
ENSMUST00000180837	0	0	0	0
ENSMUST00000185902	-1.70502	-1.72945	-1.72528	-1.72537
ENSMUST00000186137	0	0	0	0
ENSMUST00000187634	0	0	0	0
ENSMUST00000189918	0	0	0	0
ENSMUST00000125404	0	0	0	0
ENSMUST00000065967	0	0	0	0
ENSMUST00000156184	0	0	0	0
ENSMUST00000144340	0	0	0	0
ENSMUST00000111166	0	0	0	0
ENSMUST00000111167	0	0	0	0
ENSMUST00000104983	2.01459	2.10659	2.08855	2.08822
ENSMUST00000192680	0	0	0	0
ENSMUST00000192153	0	0	0	0
ENSMUST00000193484	0	0	0	0
ENSMUST00000193904	0	0	0	0
ENSMUST00000195389	0	0	0	0
ENSMUST00000194241	0	0	0	0
ENSMUST00000193453	0	0	0	0
ENSMUST00000157250	0	0	0	0
ENSMUST00000113577	0	0	0	0
ENSMUST00000037708	0	0	0	0
ENSMUST00000043725	0	0	0	0
ENSMUST00000132064	0	0	0	0
ENSMUST00000191683	-0.852006	-0.852111	-0.746327	-0.851581
ENSMUST00000140295	0	0	0	0
ENSMUST00000140302	0	0	0	0
ENSMUST00000115484	0	0	0	0
ENSMUST00000135046	0	0	0	0
ENSMUST00000144593	0.0598488	-0.0227783	-0.0220507	0.0747642
ENSMUST00000134075	0	0	0	0
ENSMUST00000194098	-0.0210247	-0.0627369	-0.051974	-0.10127
ENSMUST00000126083	0	0	0	0
ENSMUST00000115488	0.34304	0.342811	0.343823	0.576773
ENSMUST00020182976	0	0	0	0
ENSMUST00000185884	0	0	0	0
ENSMUST00000192338	-1.72966	-1.73074	-1.72653	-1.69824
ENSMUST00000140995	0.29704	0.25683	0.221518	0.320815
ENSMUST00000194602	-1.7297	-1.73079	-1.69802	-1.72666
ENSMUST00020182074	0	0	0	0
ENSMUST00000179777	0	0	0	0
ENSMUST00000193281	0	0	0	0
ENSMUST00000119877	3.8669	3.6475	3.29617	3.73994
ENSMUST00000191876	0	0	0	0
ENSMUST00020182635	0	0	0	0
ENSMUST00000151704	0	0	0	0
ENSMUST00000192115	0	0	0	0
ENSMUST00000085919	-1.72762	-1.70787	-1.72477	-1.72484
ENSMUST00000193635	0	0	0	0
ENSMUST00000195333	0	0	0	0
ENSMUST00000195180	0	0	0	0
ENSMUST00000040649	0	0	0	0
ENSMUST00000192026	0	0	0	0
ENSMUST00000195217	0	0	0	0
ENSMUST00000083691	0	0	0	0
ENSMUST00000192792	0.96828	0.92596	1.10996	0.887782
ENSMUST00000072079	7.67711	7.63953	7.8996	7.83455
ENSMUST00000186264	0	0	0	0
ENSMUST00000144177	3.13455	2.75157	3.20934	3.98764
ENSMUST00000027044	4.20059	4.19532	4.85746	4.95462
ENSMUST00000130927	0	0	0	0
ENSMUST00000186467	0	0	0	0
ENSMUST00000190654	0	0	0	0
ENSMUST00000121942	1.86295	2.01872	2.16446	2.16369
ENSMUST00000088666	0	0	0	0
ENSMUST00000191209	0	0	0	0
ENSMUST00000192664	5.442	5.58823	4.63886	4.89797
ENSMUST00000195717	8.72679	8.62284	8.47912	8.55697
ENSMUST00000194727	0	0	0	0
ENSMUST00000194489	5.77564	5.7307	4.80889	5.1115
ENSMUST00000192927	4.42154	4.45262	4.59082	4.75368
ENSMUST00000195433	7.98329	7.60763	7.86634	7.35677
ENSMUST00000192991	2.03354	2.86055	2.29225	2.03898
ENSMUST00000194984	2.13617	1.42017	1.42517	1.4251
ENSMUST00000193765	4.93684	4.90613	4.27111	4.23118
ENSMUST00000193098	6.94138	6.76487	6.19746	6.29896
ENSMUST00000194371	4.62056	4.53458	4.60375	4.72828
ENSMUST00000192961	6.78285	6.61244	5.92599	5.80702
ENSMUST00000192643	2.28871	2.29946	2.17097	2.1239
ENSMUST00000194263	0	0	0	0
ENSMUST00000057037	1.83879	4.7236	1.88199	1.88137
ENSMUST00000192113	2.0599	1.85086	1.95688	1.86946
ENSMUST00000195121	3.30831	3.24305	2.77131	3.01838
ENSMUST00000195463	0	0	0	0
ENSMUST00000083639	0	0	0	0
ENSMUST00020182596	0	0	0	0
ENSMUST00000187109	-0.339816	-0.379818	-0.329319	-0.329906
ENSMUST00000191460	0	0	0	0
ENSMUST00000088658	4.83693	4.69778	5.042	4.77001
ENSMUST00000115468	4.96458	4.66403	4.45497	4.34993
ENSMUST00000160022	1.32177	1.43126	1.16973	1.16967
ENSMUST00000160451	1.82245	1.77715	1.5725	1.67509
ENSMUST00000188212	1.28556	1.42907	1.60171	1.28698
ENSMUST00000057438	8.97472	9.04919	9.13086	9.03357
ENSMUST00000185579	0	0	0	0
ENSMUST00000087933	7.61491	7.87661	7.65089	8.06927
ENSMUST00000190401	6.77608	6.61899	5.62125	5.74943
ENSMUST00000186028	0.0495416	0.0494616	0.239435	0.0501654
ENSMUST00000188313	8.92387	8.9503	8.84263	8.71471
ENSMUST00000188302	0.682326	0.407251	0.408628	0.408603
ENSMUST00000189388	0	0	0	0
ENSMUST00000186441	0	0	0	0
ENSMUST00000190207	5.19093	5.03394	4.12409	4.25658
ENSMUST00000187115	4.50866	4.21237	3.49263	3.75129
ENSMUST00000150429	4.82979	5.10459	4.14967	3.39803
ENSMUST00000056773	2.42907	1.95789	1.78116	1.7811
ENSMUST00000133305	4.56117	4.79288	4.34136	4.40555
ENSMUST00000027785	5.86103	5.53821	6.00905	6.16725
ENSMUST00000123409	0	0	0	0
ENSMUST00000139589	0	0	0	0
ENSMUST00000194617	4.45886	4.59052	4.58967	4.78197
ENSMUST00000193938	0	0	0	0
ENSMUST00020183251	0	0	0	0
ENSMUST00000192665	1.07301	1.13243	1.09832	1.04882
ENSMUST00000061421	0	0	0	0
ENSMUST00000162750	0	0	0	0
ENSMUST00000159881	-1.7054	-1.72878	-1.72545	-1.72549
ENSMUST00000195566	-1.70622	-1.7288	-1.72502	-1.72508
ENSMUST00000150600	0	0	0	0
ENSMUST00000161575	0	0	0	0
ENSMUST00000191687	3.89202	3.74156	3.3249	3.22052
ENSMUST00000238662	4.02538	4.62539	4.57291	4.13969
ENSMUST00000168641	0	0	0	0
ENSMUST00000148810	6.36412	6.0945	9.03919	9.2259
ENSMUST00000097541	2.63563	4.30373	6.14439	2.69413
ENSMUST00000086267	0	0	0	0
ENSMUST00000111875	4.00101	4.00114	4.56557	5.18167
ENSMUST00000134499	2.52348	2.13865	2.86908	2.14583
ENSMUST00000120832	0	0	0	0
ENSMUST00000121823	0	0	0	0
ENSMUST00000188786	0	0	0	0
ENSMUST00000191607	0	0	0	0
ENSMUST00000185857	0	0	0	0
ENSMUST00000190362	0	0	0	0
ENSMUST00000189132	0	0	0	0
ENSMUST00000183584	0	0	0	0
ENSMUST00000191156	0	0	0	0
ENSMUST00000193479	0	0	0	0
ENSMUST00020182242	0	0	0	0
ENSMUST00000019843	4.60031	4.69966	5.51636	5.6906
ENSMUST00000111159	3.17809	3.86774	6.3469	6.12678
ENSMUST00000211158	0	0	0	0
ENSMUST00000111160	1.70229	1.16047	1.16355	1.16351
ENSMUST00000192402	0.83413	0.876885	0.936284	1.02478
ENSMUST00000193760	0.0502286	0.00709861	0.00787753	0.14836
ENSMUST00000194506	1.62731	1.53213	1.78089	1.7805
ENSMUST00000194121	1.54153	1.53846	1.69009	1.76816
ENSMUST00000195379	1.79697	1.75314	1.94308	1.82045
ENSMUST00000193819	1.28508	1.28452	1.58279	1.4944
ENSMUST00000195582	0	0	0	0
ENSMUST00000193187	0	0	0	0
ENSMUST00000180591	-1.70575	-1.72878	-1.72527	-1.72532
ENSMUST00000195002	-0.784662	-0.678149	-0.783431	-0.783764
ENSMUST00000195549	0	0	0	0
ENSMUST00000194319	0	0	0	0
ENSMUST00000192699	0	0	0	0
ENSMUST00000094276	2.38732	2.94687	2.69387	2.69285
ENSMUST00000192851	6.69703	6.68082	6.82045	6.88345
ENSMUST00000193480	5.85767	6.64564	5.39609	5.78387
ENSMUST00000195388	0	0	0	0
ENSMUST00000193440	0	0	0	0
ENSMUST00000195612	7.01992	6.02389	6.89163	6.49189
ENSMUST00000194269	0	0	0	0
ENSMUST00000077225	5.5558	5.57148	5.13039	5.70866
ENSMUST00000191905	-1.72867	-1.72968	-1.70115	-1.72565
ENSMUST00000192282	0	0	0	0
ENSMUST00000193447	-0.10407	-0.183058	-0.220338	-0.220347
ENSMUST00000194583	0	0	0	0
ENSMUST00000027215	1.80847	1.80614	1.81701	3.15266
ENSMUST00000156392	5.08578	4.67888	4.53256	3.47052
ENSMUST00000128190	0	0	0	0
ENSMUST00000147571	4.12557	4.49644	4.70534	4.50898
ENSMUST00000133677	-0.844059	-0.844092	-0.742646	-0.843709
ENSMUST00000150911	5.31461	5.59838	5.42626	5.88338
ENSMUST00000152239	0.199697	0.308594	0.300782	0.200411
ENSMUST00000129702	0	0	0	0
ENSMUST00000147661	1.32481	1.32146	1.51867	1.43219
ENSMUST00000127923	0	0	0	0
ENSMUST00000143327	-1.70693	-1.72863	-1.72472	-1.72482
ENSMUST00000149502	-1.72973	-1.73079	-1.69888	-1.72578
ENSMUST00000125540	0	0	0	0
ENSMUST00000192759	0	0	0	0
ENSMUST00000188145	0	0	0	0
ENSMUST00000059498	7.91646	7.82041	7.18575	7.3326
ENSMUST00000187951	6.06245	5.93771	5.26811	5.36811
ENSMUST00000191070	2.22493	2.02952	2.48531	2.18291
ENSMUST00000148542	0	0	0	0
ENSMUST00000134195	0	0	0	0
ENSMUST00000016106	0	0	0	0
ENSMUST00000187603	3.13135	3.41591	2.50584	2.50291
ENSMUST00000044581	7.44579	7.57249	7.9746	7.57587
ENSMUST00000128433	3.41085	3.40844	3.26273	3.41652
ENSMUST00000121533	4.50419	4.39378	4.24051	4.20551
ENSMUST00000122608	0	0	0	0
ENSMUST00000187716	0	0	0	0
ENSMUST00000165944	0	0	0	0
ENSMUST00000194334	0	0	0	0
ENSMUST00000016105	8.69762	8.80405	9.2685	9.00949
ENSMUST00000161808	5.97716	6.17452	5.7291	6.33911
ENSMUST00000159184	4.56817	4.14433	3.4679	4.02439
ENSMUST00000161442	0	0	0	0
ENSMUST00000194528	0	0	0	0
ENSMUST00000015124	3.96207	3.29055	4.23488	3.82361
ENSMUST00000161717	2.50073	3.1605	2.7864	2.87528
ENSMUST00000162371	-0.329977	-0.330112	-0.329347	-0.184751
ENSMUST00000159270	1.40696	1.16328	1.16564	1.37509
ENSMUST00000159717	-0.978007	-0.935432	-0.925541	-0.977053
ENSMUST00000163027	0	0	0	0
ENSMUST00000188105	5.02244	5.1113	5.15555	4.89972
ENSMUST00000188952	0	0	0	0
ENSMUST00000188797	0	0	0	0
ENSMUST00000187346	0	0	0	0
ENSMUST00000190149	0	0	0	0
ENSMUST00000189934	0	0	0	0
ENSMUST00000186930	0	0	0	0
ENSMUST00000027451	0	0	0	0
ENSMUST00000184495	0	0	0	0
ENSMUST00000127586	-1.72903	-1.73007	-1.69992	-1.72614
ENSMUST00000044311	0	0	0	0
ENSMUST00000189147	0	0	0	0
ENSMUST00000185671	0	0	0	0
ENSMUST00000083281	0	0	0	0
ENSMUST00000189245	0	0	0	0
ENSMUST00000065767	5.54746	5.82461	5.42819	5.89247
ENSMUST00000141125	6.10753	6.09085	5.93924	5.72378
ENSMUST00000027213	0	0	0	0
ENSMUST00000149665	4.41195	4.66391	4.3888	4.1142
ENSMUST00000152643	-1.70662	-1.72853	-1.72496	-1.725
ENSMUST00000121610	0	0	0	0
ENSMUST00000191719	0	0	0	0
ENSMUST00000094273	-1.01414	-0.973794	-0.964523	-1.01203
ENSMUST00000239149	0	0	0	0
ENSMUST00000192146	0	0	0	0
ENSMUST00000238506	0	0	0	0
ENSMUST00000239155	0	0	0	0
ENSMUST00000191673	0	0	0	0
ENSMUST00000240272	0	0	0	0
ENSMUST00000194128	-1.03524	-0.997467	-0.986075	-1.03199
ENSMUST00000004994	0.960941	0.882988	0.810386	0.907332
ENSMUST00000087086	-0.370975	-0.371113	-0.230211	-0.370538
ENSMUST00000172555	-0.949574	-1.0299	-1.02674	-1.02682
ENSMUST00000238744	0	0	0	0
ENSMUST00000155917	0.148379	0.148183	0.353155	0.149172
ENSMUST00000138521	-1.70758	-1.72827	-1.72455	-1.72469
ENSMUST00000035991	4.52723	2.86516	5.3409	2.91276
ENSMUST00000186280	-1.72909	-1.73008	-1.72521	-1.70079
ENSMUST00000114709	5.09742	5.89051	5.3383	6.38279
ENSMUST00000129068	0	0	0	0
ENSMUST00000036172	0	0	0	0
ENSMUST00000188113	0	0	0	0
ENSMUST00000191857	0	0	0	0
ENSMUST00000161075	5.63683	5.66636	5.71039	5.85522
ENSMUST00000027783	6.2822	6.41608	7.00045	6.79147
ENSMUST00000159284	0	0	0	0
ENSMUST00000069568	0	0	0	0
ENSMUST00000195298	-0.815522	-0.81562	-0.763484	-0.763682
ENSMUST00000192920	0	0	0	0
ENSMUST00000094270	0	0	0	0
ENSMUST00000195663	5.3511	5.39235	5.81548	5.75811
ENSMUST00000027781	4.48784	4.49441	3.8784	4.26632
ENSMUST00000154437	2.55115	2.32367	2.15756	2.25985
ENSMUST00000188376	4.2656	4.33467	4.64316	4.44393
ENSMUST00000027214	6.363	6.57649	6.79126	6.76044
ENSMUST00000131177	4.80275	5.10103	5.06234	4.34752
ENSMUST00000139510	0.984896	1.44026	0.987278	0.987192
ENSMUST00000145406	0	0	0	0
ENSMUST00000137380	3.98843	2.97171	3.31833	3.92591
ENSMUST00000155862	1.88437	1.88356	2.08594	2.40104
ENSMUST00000054801	0	0	0	0
ENSMUST00000150062	0	0	0	0
ENSMUST00000161563	0	0	0	0
ENSMUST00000191483	0	0	0	0
ENSMUST00000190951	0	0	0	0
ENSMUST00000186385	1.74672	1.81603	1.94669	1.94362
ENSMUST00000170217	0.809516	0.808996	0.811143	1.20628
ENSMUST00000068333	7.88117	8.21236	8.93351	8.64767
ENSMUST00000189529	7.1919	6.46474	5.8858	6.33837
ENSMUST00000188247	5.10504	5.63276	5.1603	5.29175
ENSMUST00000189931	-1.05251	-1.05509	-1.08276	-1.08297
ENSMUST00000190441	2.83387	1.7345	1.74542	1.74524
ENSMUST00000191021	3.8481	3.56731	3.13081	3.12965
ENSMUST00000186625	0	0	0	0
ENSMUST00000195509	4.86913	5.10342	4.60577	4.93184
ENSMUST00000170511	0	0	0	0
ENSMUST00000190853	0	0	0	0
ENSMUST00000111859	3.84028	3.84964	4.46299	4.9932
ENSMUST00000027760	6.7002	6.47001	7.87194	8.2243
ENSMUST00000111857	3.0727	2.42767	4.73669	2.46111
ENSMUST00000188395	2.65294	2.60125	2.91435	2.98512
ENSMUST00000128251	0	0	0	0
ENSMUST00000149536	0	0	0	0
ENSMUST00000139309	0	0	0	0
ENSMUST00000119836	1.87231	1.86482	2.1086	1.98787
ENSMUST00000191482	0	0	0	0
ENSMUST00000068875	0	0	0	0
ENSMUST00000113524	0	0	0	0
ENSMUST00000134947	0	0	0	0
ENSMUST00000149732	-0.285502	-0.326777	-0.22187	-0.326125
ENSMUST00000152111	0	0	0	0
ENSMUST00000125458	0	0	0	0
ENSMUST00000012331	0	0	0	0
ENSMUST00000077755	9.65003	9.65542	10.1423	10.2245
ENSMUST00000097536	2.66131	2.153	2.71676	2.15865
ENSMUST00000143008	5.01666	5.23187	4.68722	4.88696
ENSMUST00000190504	-1.70533	-1.72885	-1.72545	-1.72549
ENSMUST00000186132	0	0	0	0
ENSMUST00000074525	0	0	0	0
ENSMUST00000160854	0	0	0	0
ENSMUST00000159555	0	0	0	0
ENSMUST00000161793	0	0	0	0
ENSMUST00000161066	0	0	0	0
ENSMUST00000162600	0	0	0	0
ENSMUST00000194332	0	0	0	0
ENSMUST00000160955	0	0	0	0
ENSMUST00000186732	0	0	0	0
ENSMUST00000194594	-1.70586	-1.72868	-1.72527	-1.72531
ENSMUST00000190083	-1.70647	-1.72885	-1.72484	-1.72494
ENSMUST00000185547	0	0	0	0
ENSMUST00000188283	0	0	0	0
ENSMUST00000189212	0	0	0	0
ENSMUST00000159117	8.02164	8.06664	7.55454	7.39856
ENSMUST00000161769	10.5609	10.6039	10.8266	10.8287
ENSMUST00000188044	0.199709	0.310371	0.299074	0.200559
ENSMUST00000189450	-1.72711	-1.70924	-1.72431	-1.72443
ENSMUST00000037748	10.1215	10.1087	10.025	9.97893
ENSMUST00000162916	-1.72966	-1.73076	-1.72594	-1.69881
ENSMUST00000150825	6.70561	6.79565	5.63801	5.74589
ENSMUST00000146362	6.38494	6.45139	4.81286	3.95738
ENSMUST00000134291	3.8742	4.01481	3.70134	3.84694
ENSMUST00000194245	0	0	0	0
ENSMUST00020182116	0	0	0	0
ENSMUST00000083020	0	0	0	0
ENSMUST00000194861	-1.72709	-1.70935	-1.72426	-1.72437
ENSMUST00000027775	1.58932	1.81915	1.64959	1.92612
ENSMUST00000192905	-1.10759	-1.03843	-1.10325	-1.10337
ENSMUST00000035779	4.7699	4.06432	4.44593	4.15994
ENSMUST00000134566	0.0219382	0.0217483	0.207795	0.0225906
ENSMUST00000142704	6.68736	6.80144	6.84423	6.80267
ENSMUST00000135642	0	0	0	0
ENSMUST00000132997	-0.0447785	0.129447	-0.044086	-0.0441058
ENSMUST00000154777	2.32785	2.96169	2.33496	2.95996
ENSMUST00000148608	-1.72999	-1.73111	-1.72606	-1.69801
ENSMUST00000186568	5.59136	5.98538	5.92172	5.57254
ENSMUST00000190323	2.0401	2.02825	2.4997	1.90425
ENSMUST00000187641	7.15698	7.06413	7.2083	7.41312
ENSMUST00000189135	3.2079	3.46566	3.2653	3.13446
ENSMUST00000187235	3.56031	3.55496	3.5718	3.60511
ENSMUST00000027754	8.74486	8.71526	9.24145	9.19911
ENSMUST00000193931	0.261337	0.261119	0.480871	0.262052
ENSMUST00000161017	-0.909329	-0.909463	-0.812059	-0.90732
ENSMUST00000160789	0.461276	0.49752	0.677242	0.462086
ENSMUST00000083033	0	0	0	0
ENSMUST00000192621	0	0	0	0
ENSMUST00000166384	6.07728	4.72026	4.99583	5.59307
ENSMUST00000188782	0	0	0	0
ENSMUST00000168907	3.4105	4.74219	4.36093	4.94972
ENSMUST00000188625	3.52076	3.57869	3.59912	3.63074
ENSMUST00000188738	5.24807	3.40023	5.25061	4.31583
ENSMUST00000188298	0.745362	1.10918	0.746744	0.746721
ENSMUST00000171265	0	0	0	0
ENSMUST00000188830	0	0	0	0
ENSMUST00000189050	0	0	0	0
ENSMUST00000097826	3.64308	6.12988	6.08857	6.36685
ENSMUST00000191338	3.91498	4.0305	3.713	3.50082
ENSMUST00000188486	4.6955	4.4783	4.72094	4.66864
ENSMUST00000162545	0	0	0	0
ENSMUST00000053760	7.48946	7.21478	7.48679	7.33866
ENSMUST00000151622	6.62668	6.66476	6.65723	6.80942
ENSMUST00000191249	4.84999	4.91755	4.80404	4.82818
ENSMUST00000189296	0	0	0	0
ENSMUST00000057262	0	0	0	0
ENSMUST00000187432	0	0	0	0
ENSMUST00000186681	0	0	0	0
ENSMUST00000049117	2.00258	2.055	2.1347	1.90603
ENSMUST00000063059	0.679602	0.639653	0.789126	0.741612
ENSMUST00020183231	0	0	0	0
ENSMUST00000185234	0	0	0	0
ENSMUST00000049972	0	0	0	0
ENSMUST00000187291	-1.73038	-1.73154	-1.6963	-1.72697
ENSMUST00000104594	0	0	0	0
ENSMUST00000128302	5.05715	4.7589	5.19998	5.15752
ENSMUST00000068437	0	0	0	0
ENSMUST00000131684	4.93774	4.99167	5.10952	4.80092
ENSMUST00000129393	0	0	0	0
ENSMUST00000125756	-1.05209	-1.05462	-1.08238	-1.08262
ENSMUST00000111134	6.67524	6.72985	6.02609	6.22248
ENSMUST00000194237	2.39834	2.14859	2.12328	1.97316
ENSMUST00000162342	7.14281	6.88523	7.0515	6.97875
ENSMUST00000159312	0	0	0	0
ENSMUST00000160706	3.53547	3.6356	3.54271	3.61145
ENSMUST00000178932	-1.17698	-1.11877	-1.17175	-1.17193
ENSMUST00000195349	3.21979	3.33802	2.92676	2.82321
ENSMUST00000027769	6.47954	6.58303	6.30061	6.00875
ENSMUST00000139993	0	0	0	0
ENSMUST00000129982	-1.70687	-1.72837	-1.72491	-1.72496
ENSMUST00000150778	2.70853	2.36452	2.80183	2.7203
ENSMUST00000129009	-1.72978	-1.73089	-1.69828	-1.72623
ENSMUST00000120442	0	0	0	0
ENSMUST00000040706	6.60505	6.9482	6.56198	6.53566
ENSMUST00000144370	2.08602	2.17579	2.11648	2.24239
ENSMUST00000153962	3.94478	4.22801	4.14377	3.94821
ENSMUST00000143270	-0.951672	-1.02981	-1.02607	-1.02623
ENSMUST00000129611	0	0	0	0
ENSMUST00000087883	0	0	0	0
ENSMUST00000189818	0	0	0	0
ENSMUST00000123204	0	0	0	0
ENSMUST00000190943	0	0	0	0
ENSMUST00000185687	0	0	0	0
ENSMUST00000186021	0	0	0	0
ENSMUST00000052843	-0.384997	-0.465778	-0.465246	-0.415059
ENSMUST00000125294	-0.312701	-0.312843	-0.165548	-0.312232
ENSMUST00000140948	0	0	0	0
ENSMUST00000118098	0.39783	0.462466	0.317649	0.317636
ENSMUST00000183059	0	0	0	0
ENSMUST00000171802	0	0	0	0
ENSMUST00020183014	0	0	0	0
ENSMUST00000175437	0	0	0	0
ENSMUST00000185184	0	0	0	0
ENSMUST00000097824	-1.72745	-1.70733	-1.72514	-1.72518
ENSMUST00000192299	0	0	0	0
ENSMUST00000040538	2.56841	2.79275	3.08011	3.31156
ENSMUST00000134287	0	0	0	0
ENSMUST00000131039	-0.942257	-0.984099	-0.934899	-0.981877
ENSMUST00000144480	-1.7061	-1.7289	-1.72502	-1.72509
ENSMUST00000143936	0	0	0	0
ENSMUST00000192611	-0.376552	-0.337193	-0.376124	-0.27549
ENSMUST00000073441	8.84286	8.81936	8.76193	9.02697
ENSMUST00000043560	5.48875	4.42051	6.18303	6.07623
ENSMUST00000111836	6.81217	7.25141	7.05815	7.41195
ENSMUST00000186692	4.89331	4.99275	4.85042	5.56591
ENSMUST00000186900	0	0	0	0
ENSMUST00000188937	5.51572	5.24562	5.53153	5.35285
ENSMUST00000185888	4.60226	4.40056	4.69722	4.76321
ENSMUST00000195145	0	0	0	0
ENSMUST00000131716	0	0	0	0
ENSMUST00000221136	0	0	0	0
ENSMUST00000211943	0	0	0	0
ENSMUST00000223392	0	0	0	0
ENSMUST00000187136	0	0	0	0
ENSMUST00000086430	-1.72851	-1.7295	-1.72575	-1.70138
ENSMUST00000150143	0	0	0	0
ENSMUST00000134681	0	0	0	0
ENSMUST00000131535	0	0	0	0
ENSMUST00000192814	0	0	0	0
ENSMUST00000113512	7.08472	6.92975	6.84332	7.83796
ENSMUST00000113513	4.60799	5.42815	6.84442	6.54364
ENSMUST00000113515	0	0	0	0
ENSMUST00000113514	3.3738	2.46851	5.2637	2.51621
ENSMUST00000187005	4.49613	4.92194	3.80071	4.91613
ENSMUST00000113510	3.32515	3.5621	2.92951	3.35257
ENSMUST00000113511	3.81341	3.76679	2.95375	3.30717
ENSMUST00000127771	0	0	0	0
ENSMUST00000130714	0	0	0	0
ENSMUST00000143368	0	0	0	0
ENSMUST00000048820	3.99938	3.98462	3.86624	4.12182
ENSMUST00000138319	1.35288	1.18075	1.07387	1.07382
ENSMUST00000186464	-1.15086	-1.08837	-1.14569	-1.14588
ENSMUST00000125641	3.6027	3.5753	4.27616	3.6246
ENSMUST00000193178	0	0	0	0
ENSMUST00000147000	0	0	0	0
ENSMUST00000124874	0	0	0	0
ENSMUST00000027049	0	0	0	0
ENSMUST00000130102	0	0	0	0
ENSMUST00000176398	-1.72729	-1.70845	-1.72465	-1.7247
ENSMUST00000155163	-1.72957	-1.73066	-1.6989	-1.72603
ENSMUST00000134692	0	0	0	0
ENSMUST00000027464	6.36532	6.36686	6.76596	6.6248
ENSMUST00000189176	5.82961	5.76861	5.69362	6.05861
ENSMUST00000239726	0	0	0	0
ENSMUST00000027467	0	0	0	0
ENSMUST00000189793	0	0	0	0
ENSMUST00000190724	0	0	0	0
ENSMUST00000153862	0	0	0	0
ENSMUST00000191529	-1.72952	-1.73059	-1.69855	-1.72651
ENSMUST00000191026	0	0	0	0
ENSMUST00000186368	0	0	0	0
ENSMUST00000043313	0	0	0	0
ENSMUST00000186621	0	0	0	0
ENSMUST00000185241	0	0	0	0
ENSMUST00000187569	0	0	0	0
ENSMUST00000190960	0	0	0	0
ENSMUST00000165691	6.64153	6.75724	6.65664	7.17359
ENSMUST00000190117	0	0	0	0
ENSMUST00000190355	1.98556	1.90111	1.93781	2.19854
ENSMUST00000186421	0	0	0	0
ENSMUST00000239741	-1.70664	-1.7282	-1.72512	-1.72515
ENSMUST00000195479	0	0	0	0
ENSMUST00000191325	0	0	0	0
ENSMUST00000188074	0	0	0	0
ENSMUST00000185548	0	0	0	0
ENSMUST00000058748	0	0	0	0
ENSMUST00000161427	0	0	0	0
ENSMUST00000192258	0.264042	0.297357	0.223923	0.321814
ENSMUST00000027768	9.1734	9.08689	9.38754	9.40782
ENSMUST00000140489	0.493784	0.606666	0.640473	0.494619
ENSMUST00000151734	5.62295	5.29294	5.70561	5.91849
ENSMUST00000125816	-0.434783	-0.438182	-0.474497	-0.421227
ENSMUST00000127250	5.05301	4.61081	4.06899	4.15902
ENSMUST00000145968	0	0	0	0
ENSMUST00000192645	3.22323	3.30603	3.19545	2.88756
ENSMUST00000194536	4.46635	4.32242	4.31478	4.25128
ENSMUST00000147137	1.18477	1.18427	1.4407	1.39637
ENSMUST00000097454	0	0	0	0
ENSMUST00000027050	7.27332	7.09026	8.02001	7.87987
ENSMUST00000190155	0.523754	0.82573	0.525018	0.524994
ENSMUST00000186528	5.44584	5.63313	6.1662	5.91734
ENSMUST00000188619	3.01946	3.13854	2.82295	3.27673
ENSMUST00000139578	5.72228	5.80426	4.75581	5.53615
ENSMUST00000150509	-0.173023	-0.179605	-0.251228	-0.251238
ENSMUST00000191296	2.19766	2.24922	2.28618	2.24201
ENSMUST00000193272	0	0	0	0
ENSMUST00000185356	2.70886	2.59697	2.26815	2.2679
ENSMUST00000189005	-1.72671	-1.71025	-1.724	-1.7241
ENSMUST00000188206	0	0	0	0
ENSMUST00000185328	0	0	0	0
ENSMUST00000188831	0	0	0	0
ENSMUST00000027753	0	0	0	0
ENSMUST00000163119	7.90423	7.81788	7.32416	7.79041
ENSMUST00000164108	8.16507	7.98095	7.83147	7.58863
ENSMUST00000168372	0	0	0	0
ENSMUST00000167794	5.26011	5.6551	5.00388	5.06062
ENSMUST00000170897	-1.7275	-1.7082	-1.72465	-1.72473
ENSMUST00000167293	0.347678	0.306299	0.492962	0.3074
ENSMUST00000192839	4.17509	4.29793	4.03032	4.12438
ENSMUST00000192816	2.86994	2.88945	2.98689	2.87417
ENSMUST00000187121	-0.963774	-1.00362	-1.00038	-0.956481
ENSMUST00000164487	0	0	0	0
ENSMUST00000027752	8.77164	8.67673	9.43207	9.41568
ENSMUST00000159251	1.72651	1.58655	1.65034	2.05126
ENSMUST00000163011	0	0	0	0
ENSMUST00000160515	2.39745	2.51823	2.68429	2.48258
ENSMUST00000161744	0	0	0	0
ENSMUST00000211023	0	0	0	0
ENSMUST00000194884	3.42569	3.28109	3.58035	3.08279
ENSMUST00000110797	2.54091	2.35268	2.99039	2.73214
ENSMUST00000042373	5.40718	4.93556	5.17168	5.05564
ENSMUST00000136614	4.57878	4.78077	4.25655	4.18171
ENSMUST00000137861	3.36724	3.50019	3.57514	3.46734
ENSMUST00000082501	0	0	0	0
ENSMUST00000192184	0.923784	1.03411	0.977572	1.11524
ENSMUST00000189861	0	0	0	0
ENSMUST00000188209	0	0	0	0
ENSMUST00000238212	0	0	0	0
ENSMUST00000190792	0	0	0	0
ENSMUST00000187548	0	0	0	0
ENSMUST00000185557	0	0	0	0
ENSMUST00000185879	0	0	0	0
ENSMUST00000069293	0	0	0	0
ENSMUST00000239890	0	0	0	0
ENSMUST00000186380	6.57662	6.97313	6.20308	3.71821
ENSMUST00000186966	4.16656	4.22617	3.83294	4.76459
ENSMUST00000190544	8.84429	8.75072	7.9004	8.23828
ENSMUST00000188345	0	0	0	0
ENSMUST00000189516	6.13479	5.91569	5.96532	5.978
ENSMUST00000189509	6.34347	6.60117	6.06383	6.26195
ENSMUST00000190383	5.60588	5.69728	5.63891	5.68695
ENSMUST00000189425	6.06279	6.01792	5.93409	5.63096
ENSMUST00000042141	10.3833	10.29	10.2309	10.2014
ENSMUST00000188705	0	0	0	0
ENSMUST00000041874	-0.946183	-0.987464	-0.93887	-0.98488
ENSMUST00000187747	-1.70617	-1.72859	-1.72516	-1.7252
ENSMUST00000186414	6.08842	5.84163	7.47349	7.54204
ENSMUST00000189749	0	0	0	0
ENSMUST00000189339	0	0	0	0
ENSMUST00000191499	0	0	0	0
ENSMUST00000187094	0	0	0	0
ENSMUST00000178395	0	0	0	0
ENSMUST00000027131	8.09442	7.92786	6.97809	7.21488
ENSMUST00000141226	5.45169	5.93995	6.05415	6.0796
ENSMUST00000186852	0	0	0	0
ENSMUST00000185520	0.666625	0.394629	0.396057	0.396006
ENSMUST00000189404	2.17385	2.26016	2.16791	2.25339
ENSMUST00000195118	0	0	0	0
ENSMUST00000185210	0	0	0	0
ENSMUST00000186233	0	0	0	0
ENSMUST00000190006	0	0	0	0
ENSMUST00000121202	3.59689	3.66122	3.37955	3.72424
ENSMUST00000195733	0	0	0	0
ENSMUST00000183639	0	0	0	0
ENSMUST00000187720	0	0	0	0
ENSMUST00000194762	0	0	0	0
ENSMUST00000187358	-1.70512	-1.72895	-1.7255	-1.72554
ENSMUST00020183648	0	0	0	0
ENSMUST00020181689	0	0	0	0
ENSMUST00000186401	0	0	0	0
ENSMUST00000181607	0	0	0	0
ENSMUST00000083009	0	0	0	0
ENSMUST00000188192	0	0	0	0
ENSMUST00000189223	0	0	0	0
ENSMUST00000191041	0	0	0	0
ENSMUST00000181115	-1.72954	-1.73063	-1.69881	-1.72619
ENSMUST00020182092	0	0	0	0
ENSMUST00000186142	0	0	0	0
ENSMUST00000190610	1.13789	1.16678	1.15835	1.15785
ENSMUST00000191012	-0.858474	-0.858566	-0.85638	-0.75688
ENSMUST00000071087	7.76553	7.65362	7.16196	7.34729
ENSMUST00000143606	4.86276	4.88782	4.62844	4.33971
ENSMUST00000191360	0	0	0	0
ENSMUST00000117415	0	0	0	0
ENSMUST00000191521	0	0	0	0
ENSMUST00000118263	4.6537	4.63194	3.99725	4.15778
ENSMUST00000122156	4.71406	4.60499	3.95043	4.51772
ENSMUST00000190063	3.64681	3.76925	3.4243	3.50352
ENSMUST00000119714	2.0551	2.65192	2.4246	2.05822
ENSMUST00000134716	-0.35137	-0.211115	-0.35079	-0.350811
ENSMUST00000155974	0	0	0	0
ENSMUST00000186294	2.90975	2.89991	4.94322	4.54887
ENSMUST00000149214	0	0	0	0
ENSMUST00000190318	6.25188	6.28011	5.71489	5.67266
ENSMUST00000188249	-1.73153	-1.73278	-1.72749	-1.6934
ENSMUST00000153804	1.98446	1.96908	1.73483	1.67845
ENSMUST00000188449	2.77118	2.82241	3.21979	2.72531
ENSMUST00000123261	1.60911	1.80394	1.45187	1.45182
ENSMUST00000185422	0	0	0	0
ENSMUST00000190625	0	0	0	0
ENSMUST00000187226	0.173926	0.398799	0.174787	0.174771
ENSMUST00000136283	-0.0526818	-0.0940296	-0.0786608	-0.129753
ENSMUST00000128164	1.251	1.31068	1.27809	1.27746
ENSMUST00000136898	-0.0181469	-0.021085	-0.056428	0.0427044
ENSMUST00000148663	1.24221	1.23011	1.19668	1.09194
ENSMUST00000186145	0	0	0	0
ENSMUST00000188673	0	0	0	0
ENSMUST00000056879	0	0	0	0
ENSMUST00000189810	0	0	0	0
ENSMUST00000185858	0	0	0	0
ENSMUST00000186262	0	0	0	0
ENSMUST00000190905	0	0	0	0
ENSMUST00000194474	0	0	0	0
ENSMUST00000186016	0	0	0	0
ENSMUST00000185632	0	0	0	0
ENSMUST00020183189	0	0	0	0
ENSMUST00000191457	0	0	0	0
ENSMUST00000187207	0	0	0	0
ENSMUST00020182001	0	0	0	0
ENSMUST00000187677	0	0	0	0
ENSMUST00000041776	0	0	0	0
ENSMUST00000124500	0	0	0	0
ENSMUST00000111815	0	0	0	0
ENSMUST00000152114	0	0	0	0
ENSMUST00000111812	0	0	0	0
ENSMUST00000147700	0	0	0	0
ENSMUST00000147482	0	0	0	0
ENSMUST00000111814	0	0	0	0
ENSMUST00000111810	0	0	0	0
ENSMUST00000147794	0	0	0	0
ENSMUST00000187154	0	0	0	0
ENSMUST00000193511	0	0	0	0
ENSMUST00000190663	0	0	0	0
ENSMUST00000186103	0	0	0	0
ENSMUST00000139157	0	0	0	0
ENSMUST00000114565	0	0	0	0
ENSMUST00000081851	0	0	0	0
ENSMUST00000027748	0.934518	1.00206	1.03772	0.944876
ENSMUST00000191474	-0.887415	-0.887516	-0.789235	-0.884907
ENSMUST00000185627	0	0	0	0
ENSMUST00020182029	0	0	0	0
ENSMUST00000189560	0	0	0	0
ENSMUST00000187777	0	0	0	0
ENSMUST00000190705	0	0	0	0
ENSMUST00000189867	0	0	0	0
ENSMUST00000051572	-1.72894	-1.72996	-1.72601	-1.70025
ENSMUST00000187104	0	0	0	0
ENSMUST00000189460	0	0	0	0
ENSMUST00000086209	0	0	0	0
ENSMUST00000182722	2.91584	2.90701	4.68851	4.52917
ENSMUST00000183241	4.93928	5.0494	4.95046	5.38644
ENSMUST00000182131	4.3188	4.47393	4.61552	4.31656
ENSMUST00000182538	5.05199	4.89816	5.9466	5.85215
ENSMUST00000182016	0	0	0	0
ENSMUST00000187415	1.14954	1.14913	1.46483	1.25432
ENSMUST00000088615	9.40239	9.3391	9.26707	9.32106
ENSMUST00000187417	0	0	0	0
ENSMUST00000142497	4.84871	4.73269	3.41328	4.23324
ENSMUST00000156563	5.21615	5.10472	5.00116	4.94892
ENSMUST00000128834	1.91297	1.89802	1.69136	1.89175
ENSMUST00000131556	6.95744	6.91799	7.3018	6.88841
ENSMUST00000186813	2.61165	2.75361	2.42275	2.46936
ENSMUST00000186720	5.04804	5.26338	5.37971	5.33707
ENSMUST00020183640	0	0	0	0
ENSMUST00000192111	3.44148	3.63963	3.5362	3.42807
ENSMUST00000077946	9.05448	8.89457	8.10167	8.48876
ENSMUST00000190595	0	0	0	0
ENSMUST00000187774	9.44934	9.72292	8.27199	9.39254
ENSMUST00000189486	7.15294	6.95813	6.18749	6.73371
ENSMUST00000190983	9.71633	9.71987	10.0104	9.51373
ENSMUST00000186835	7.16262	7.11587	6.41859	6.31262
ENSMUST00000187885	4.92726	4.84815	4.63659	4.68905
ENSMUST00000191505	7.37747	6.93064	7.29951	6.88425
ENSMUST00000186087	2.69837	3.0582	2.44757	2.80509
ENSMUST00000191449	7.07563	6.89976	6.45222	6.5435
ENSMUST00000187698	5.29787	5.54524	5.19406	5.06897
ENSMUST00000153695	0	0	0	0
ENSMUST00000035577	0	0	0	0
ENSMUST00000147575	0	0	0	0
ENSMUST00000140938	0	0	0	0
ENSMUST00000194845	0	0	0	0
ENSMUST00000118350	0	0	0	0
ENSMUST00000240462	0	0	0	0
ENSMUST00000141249	0.125577	0.125384	0.126231	0.326799
ENSMUST00000238926	0	0	0	0
ENSMUST00000124558	0	0	0	0
ENSMUST00000184095	0	0	0	0
ENSMUST00000145308	0	0	0	0
ENSMUST00000185164	-1.72966	-1.73075	-1.69815	-1.72661
ENSMUST00000134030	-0.848458	-0.848566	-0.741745	-0.848018
ENSMUST00000206321	0	0	0	0
ENSMUST00000119252	0	0	0	0
ENSMUST00000192705	0	0	0	0
ENSMUST00000194285	4.94318	4.98696	4.92786	4.99472
ENSMUST00000192541	5.05535	5.06437	4.55443	4.73691
ENSMUST00000189483	-0.949651	-0.949747	-0.9462	-0.857662
ENSMUST00000195842	5.82725	5.85533	5.30793	5.37218
ENSMUST00000188013	0	0	0	0
ENSMUST00020182331	0	0	0	0
ENSMUST00000186576	0	0	0	0
ENSMUST00000188657	0	0	0	0
ENSMUST00000059607	0	0	0	0
ENSMUST00000123490	0	0	0	0
ENSMUST00000190620	-1.03227	-1.03536	-1.06671	-1.06678
ENSMUST00000055314	-1.72922	-1.73027	-1.7262	-1.69948
ENSMUST00000194459	0	0	0	0
ENSMUST00000050660	0	0	0	0
ENSMUST00000183582	0	0	0	0
ENSMUST00000189542	2.94309	2.92749	5.63928	5.5974
ENSMUST00000186003	5.48904	5.62757	3.04955	3.04829
ENSMUST00000190103	1.82854	1.82472	1.84041	3.41977
ENSMUST00000027279	5.86659	5.73524	5.03852	4.44796
ENSMUST00000186684	6.54767	6.15983	6.25431	5.73127
ENSMUST00000188204	2.59111	3.41788	2.60046	3.49254
ENSMUST00000188051	0	0	0	0
ENSMUST00000185534	-0.488357	-0.606375	-0.605814	-0.605825
ENSMUST00000185961	1.89739	1.82363	1.69049	1.73714
ENSMUST00000188303	5.78594	5.80698	6.03851	5.76001
ENSMUST00000190169	-1.02056	-1.02339	-1.05725	-1.05732
ENSMUST00000189410	-1.72992	-1.73103	-1.69758	-1.72665
ENSMUST00000194442	0	0	0	0
ENSMUST00000137862	0.721492	0.845614	0.642131	0.642115
ENSMUST00000123720	0	0	0	0
ENSMUST00000068275	0	0	0	0
ENSMUST00000113494	0	0	0	0
ENSMUST00000123285	-0.105091	-0.109491	-0.186169	-0.186177
ENSMUST00000192484	0	0	0	0
ENSMUST00000191337	0	0	0	0
ENSMUST00000117185	1.85736	1.7086	1.73875	1.8291
ENSMUST00000086199	7.45051	7.70401	8.64259	8.77623
ENSMUST00000140685	4.07299	3.44676	4.24988	4.1404
ENSMUST00000139476	3.58877	2.63638	3.54371	2.65075
ENSMUST00000153134	0	0	0	0
ENSMUST00000154576	2.2191	2.40301	2.29658	2.50481
ENSMUST00000185385	0	0	0	0
ENSMUST00000188927	-0.982692	-1.05671	-1.05253	-1.05267
ENSMUST00000186055	0	0	0	0
ENSMUST00000188704	0	0	0	0
ENSMUST00000158044	0	0	0	0
ENSMUST00000086195	0	0	0	0
ENSMUST00000027056	0	0	0	0
ENSMUST00000190935	0	0	0	0
ENSMUST00000189822	0	0	0	0
ENSMUST00000187694	0	0	0	0
ENSMUST00000188189	0	0	0	0
ENSMUST00000187745	0	0	0	0
ENSMUST00000189385	0	0	0	0
ENSMUST00000188154	0	0	0	0
ENSMUST00000189240	0	0	0	0
ENSMUST00000187189	0	0	0	0
ENSMUST00000190980	0	0	0	0
ENSMUST00020183262	0	0	0	0
ENSMUST00000185981	0	0	0	0
ENSMUST00000104130	0	0	0	0
ENSMUST00000187404	0	0	0	0
ENSMUST00000193623	0	0	0	0
ENSMUST00000087050	0.163531	0.122	0.0500844	0.0500744
ENSMUST00000135271	0	0	0	0
ENSMUST00000141994	0	0	0	0
ENSMUST00000113457	1.20166	1.06212	0.954851	0.954831
ENSMUST00000125563	0	0	0	0
ENSMUST00000152664	0	0	0	0
ENSMUST00020182968	0	0	0	0
ENSMUST00000187541	0	0	0	0
ENSMUST00000211821	-1.72875	-1.72976	-1.72594	-1.70071
ENSMUST00000226546	0	0	0	0
ENSMUST00000188384	0	0	0	0
ENSMUST00000188965	0	0	0	0
ENSMUST00000238369	0	0	0	0
ENSMUST00000188321	0	0	0	0
ENSMUST00000186256	0	0	0	0
ENSMUST00000004214	0	0	0	0
ENSMUST00000181720	0	0	0	0
ENSMUST00000186858	-0.872012	-0.872114	-0.86982	-0.771837
ENSMUST00000187869	-0.489696	-0.411586	-0.489308	-0.438788
ENSMUST00000190720	-0.572085	-0.50212	-0.571567	-0.520831
ENSMUST00000191584	0	0	0	0
ENSMUST00000181160	-0.608665	-0.5764	-0.649201	-0.649207
ENSMUST00000055322	9.11148	9.01905	9.6622	9.72798
ENSMUST00000194612	4.25008	3.59463	4.80463	4.51743
ENSMUST00000191773	3.60917	3.6094	3.58691	4.05461
ENSMUST00000027744	5.87662	5.94279	6.16487	6.02237
ENSMUST00000192410	1.97831	1.33085	1.33508	1.33503
ENSMUST00000195579	3.78757	3.99938	3.90243	3.51809
ENSMUST00000048613	0	0	0	0
ENSMUST00000150870	0	0	0	0
ENSMUST00000142117	0	0	0	0
ENSMUST00000141512	0	0	0	0
ENSMUST00000135014	0	0	0	0
ENSMUST00000137824	0	0	0	0
ENSMUST00000179089	0	0	0	0
ENSMUST00000141339	0	0	0	0
ENSMUST00000191437	0	0	0	0
ENSMUST00000171690	0	0	0	0
ENSMUST00000027743	6.85677	7.16838	7.14929	7.03809
ENSMUST00000193059	4.63254	4.59508	4.6807	3.46194
ENSMUST00000195302	1.83453	1.83116	1.84575	3.28618
ENSMUST00000192519	-1.72724	-1.70855	-1.72462	-1.72467
ENSMUST00000191769	0	0	0	0
ENSMUST00000192091	3.97073	4.0051	3.76796	3.72991
ENSMUST00000195693	1.62118	1.34328	1.3976	1.49249
ENSMUST00000192311	3.03206	2.97987	3.22064	3.25279
ENSMUST00000192690	1.84414	1.70491	1.58357	1.53056
ENSMUST00000194158	3.26147	3.39127	2.71664	3.04518
ENSMUST00000194502	0	0	0	0
ENSMUST00000188880	0	0	0	0
ENSMUST00000195360	0	0	0	0
ENSMUST00000187748	0	0	0	0
ENSMUST00000195316	2.72833	2.77085	2.71436	2.95142
ENSMUST00000239837	0	0	0	0
ENSMUST00000183490	0	0	0	0
ENSMUST00000181461	-1.72865	-1.72966	-1.70146	-1.72539
ENSMUST00000182390	0	0	0	0
ENSMUST00000181272	0	0	0	0
ENSMUST00000186962	0	0	0	0
ENSMUST00000185937	0	0	0	0
ENSMUST00000186156	0	0	0	0
ENSMUST00000035914	0	0	0	0
ENSMUST00000190976	0	0	0	0
ENSMUST00000186551	0	0	0	0
ENSMUST00000187781	0	0	0	0
ENSMUST00000187096	0	0	0	0
ENSMUST00000186082	0	0	0	0
ENSMUST00000188492	0	0	0	0
ENSMUST00000192162	0	0	0	0
ENSMUST00000078332	5.17247	5.66601	5.74005	5.80131
ENSMUST00000161572	6.11222	5.97894	6.15607	5.93848
ENSMUST00000073025	0	0	0	0
ENSMUST00000161648	0	0	0	0
ENSMUST00000162056	5.61283	5.52859	5.01157	5.21417
ENSMUST00000160786	6.05059	5.41029	6.91063	6.80915
ENSMUST00000162003	3.71275	3.27838	3.69622	3.4081
ENSMUST00000160972	5.59461	5.76987	6.51224	6.51965
ENSMUST00000160750	0	0	0	0
ENSMUST00000159279	0	0	0	0
ENSMUST00000160044	3.53453	3.47596	2.8892	3.42534
ENSMUST00000160744	0	0	0	0
ENSMUST00000160632	2.43771	2.65379	2.39434	2.61563
ENSMUST00000188333	5.8005	5.83	6.0436	5.83399
ENSMUST00000162794	1.13514	1.29637	1.25103	1.09566
ENSMUST00000162573	3.57825	3.67644	3.24565	3.49103
ENSMUST00000185536	2.15671	2.44227	2.00282	2.00254
ENSMUST00000027331	0	0	0	0
ENSMUST00000138787	0	0	0	0
ENSMUST00000223838	0	0	0	0
ENSMUST00000186121	0	0	0	0
ENSMUST00000192756	0	0	0	0
ENSMUST00000186334	0	0	0	0
ENSMUST00000185925	0	0	0	0
ENSMUST00020182523	0	0	0	0
ENSMUST00000027741	8.78117	8.83102	9.02628	9.10374
ENSMUST00000111775	7.50032	6.86827	7.32547	7.37947
ENSMUST00000139925	4.88678	4.76234	4.51811	4.63548
ENSMUST00000111774	5.37363	5.98632	5.23407	3.62184
ENSMUST00000192359	3.87699	4.07258	4.08936	3.96461
ENSMUST00000129271	5.79352	5.63621	5.4379	5.07334
ENSMUST00000143529	5.00705	4.9513	4.83763	4.52474
ENSMUST00020183595	0	0	0	0
ENSMUST00000046390	0	0	0	0
ENSMUST00000114537	3.17093	3.39585	2.51429	2.51417
ENSMUST00000114541	0	0	0	0
ENSMUST00000018561	0	0	0	0
ENSMUST00000145367	-1.70639	-1.72869	-1.72499	-1.72504
ENSMUST00000140731	-1.7079	-1.72823	-1.72442	-1.72454
ENSMUST00000140930	0	0	0	0
ENSMUST00000136273	0	0	0	0
ENSMUST00000136701	0	0	0	0
ENSMUST00000126952	0	0	0	0
ENSMUST00000144694	0.261934	0.0716505	0.0722725	0.072261
ENSMUST00000135125	0	0	0	0
ENSMUST00000151525	1.45828	1.44244	1.21878	1.21875
ENSMUST00000123299	0	0	0	0
ENSMUST00000126657	-1.70561	-1.72878	-1.72534	-1.72538
ENSMUST00000186428	0	0	0	0
ENSMUST00000186817	0	0	0	0
ENSMUST00000189886	0	0	0	0
ENSMUST00020182040	0	0	0	0
ENSMUST00000097103	0	0	0	0
ENSMUST00000097453	0	0	0	0
ENSMUST00000111117	0	0	0	0
ENSMUST00000134959	0	0	0	0
ENSMUST00000076687	0	0	0	0
ENSMUST00000097450	0	0	0	0
ENSMUST00000212756	0	0	0	0
ENSMUST00000143350	0	0	0	0
ENSMUST00000132894	0	0	0	0
ENSMUST00000139002	0	0	0	0
ENSMUST00000133890	0	0	0	0
ENSMUST00000152582	0	0	0	0
ENSMUST00000194974	0	0	0	0
ENSMUST00000143176	0	0	0	0
ENSMUST00000135056	-1.72736	-1.70761	-1.72505	-1.72508
ENSMUST00000145181	0	0	0	0
ENSMUST00000143161	0	0	0	0
ENSMUST00000145274	0	0	0	0
ENSMUST00000129754	0	0	0	0
ENSMUST00000080138	6.9926	6.75814	6.77689	6.46639
ENSMUST00000035560	4.55812	4.41785	4.9002	4.81309
ENSMUST00000097529	3.73445	4.18033	4.43624	4.42109
ENSMUST00000194476	3.88806	4.13173	4.46897	4.30821
ENSMUST00000159339	-0.573782	-0.614236	-0.650513	-0.65053
ENSMUST00000192730	1.21503	1.0999	1.155	1.33515
ENSMUST00000191822	0	0	0	0
ENSMUST00000195719	0	0	0	0
ENSMUST00000027740	-1.72893	-1.72996	-1.72606	-1.70021
ENSMUST00000195275	0	0	0	0
ENSMUST00000195616	0	0	0	0
ENSMUST00000168302	0	0	0	0
ENSMUST00000027277	0	0	0	0
ENSMUST00000187053	0	0	0	0
ENSMUST00000187554	0	0	0	0
ENSMUST00000185516	-1.7293	-1.73036	-1.69915	-1.72635
ENSMUST00000105087	-1.72963	-1.73068	-1.72557	-1.69929
ENSMUST00000210323	-0.378303	-0.340331	-0.377833	-0.276061
ENSMUST00000195419	0	0	0	0
ENSMUST00000035325	2.70673	2.41558	2.20952	2.39824
ENSMUST00000111764	2.03312	2.03185	2.48066	2.55269
ENSMUST00000194632	1.25478	1.84418	1.25646	1.25641
ENSMUST00000130701	0	0	0	0
ENSMUST00000151368	-0.0719869	-0.0721608	0.101016	-0.071353
ENSMUST00000132495	-0.855102	-0.762376	-0.852093	-0.852389
ENSMUST00000140809	1.06342	1.12468	1.12855	0.984348
ENSMUST00000192644	0	0	0	0
ENSMUST00000195048	0	0	0	0
ENSMUST00000177608	0	0	0	0
ENSMUST00000180062	0	0	0	0
ENSMUST00000186051	0	0	0	0
ENSMUST00000187376	0	0	0	0
ENSMUST00000088585	0	0	0	0
ENSMUST00000189541	0	0	0	0
ENSMUST00000186405	0	0	0	0
ENSMUST00000186674	0	0	0	0
ENSMUST00000189447	0	0	0	0
ENSMUST00000185780	0	0	0	0
ENSMUST00000138762	9.44095	9.45346	9.9734	9.86953
ENSMUST00000132189	0	0	0	0
ENSMUST00000129865	3.36548	3.17963	2.51611	2.51603
ENSMUST00000146987	0	0	0	0
ENSMUST00000124495	0	0	0	0
ENSMUST00000192899	4.69356	4.8113	4.49774	4.40896
ENSMUST00000193803	0	0	0	0
ENSMUST00000192007	0	0	0	0
ENSMUST00000191750	0.220309	0.106803	0.0693443	0.069329
ENSMUST00000104231	0	0	0	0
ENSMUST00000193347	0.0850165	0.0433472	0.0441666	0.191281
ENSMUST00000027766	3.32386	3.30535	4.70104	4.25065
ENSMUST00000160879	0	0	0	0
ENSMUST00000161300	1.49239	1.39444	1.39743	1.90954
ENSMUST00000160169	1.40609	1.31315	1.78424	1.31559
ENSMUST00000162769	1.88479	1.92487	2.19597	2.34752
ENSMUST00000161632	-1.07507	-1.13794	-1.1327	-1.13278
ENSMUST00000159591	0	0	0	0
ENSMUST00000161379	0	0	0	0
ENSMUST00000160482	0	0	0	0
ENSMUST00000161814	0	0	0	0
ENSMUST00000162725	-1.19757	-1.14413	-1.19296	-1.19306
ENSMUST00000160121	0	0	0	0
ENSMUST00000159914	0	0	0	0
ENSMUST00000160102	-1.72697	-1.70965	-1.72417	-1.72428
ENSMUST00000161743	-1.72879	-1.72968	-1.7251	-1.70158
ENSMUST00000161746	0	0	0	0
ENSMUST00000170472	0	0	0	0
ENSMUST00000192794	0	0	0	0
ENSMUST00000193705	-0.614799	-0.654169	-0.68928	-0.6893
ENSMUST00000188454	0.698388	0.74132	0.990968	0.6998
ENSMUST00000115402	0.0158783	0.0156976	0.0164653	0.200881
ENSMUST00000136197	0	0	0	0
ENSMUST00000146763	0	0	0	0
ENSMUST00000147606	-1.72925	-1.7303	-1.69931	-1.72631
ENSMUST00000133201	0	0	0	0
ENSMUST00000191566	0	0	0	0
ENSMUST00000115403	0	0	0	0
ENSMUST00000189220	8.20505	8.22906	8.5236	8.54929
ENSMUST00000113444	6.04595	5.40884	4.98909	4.21406
ENSMUST00000190052	-0.0595619	0.112643	-0.0590769	-0.0590873
ENSMUST00000063380	3.53285	3.87438	3.81255	4.29948
ENSMUST00000187899	0	0	0	0
ENSMUST00000186302	7.8618	7.94704	7.91085	8.01597
ENSMUST00000190046	1.89574	3.44559	1.90772	1.90758
ENSMUST00000186043	5.9182	5.23406	5.39112	5.53402
ENSMUST00000191708	0	0	0	0
ENSMUST00000059065	0	0	0	0
ENSMUST00000187394	0	0	0	0
ENSMUST00000220768	0.532669	0.41998	0.383565	0.433819
ENSMUST00000223400	0	0	0	0
ENSMUST00000222182	0	0	0	0
ENSMUST00000222600	0	0	0	0
ENSMUST00000047577	0	0	0	0
ENSMUST00000222426	-1.72949	-1.73058	-1.72596	-1.69914
ENSMUST00000223536	0	0	0	0
ENSMUST00000223439	0	0	0	0
ENSMUST00000185805	0.556081	0.588576	0.566649	0.613692
ENSMUST00000045560	0	0	0	0
ENSMUST00000142805	0	0	0	0
ENSMUST00000164473	0	0	0	0
ENSMUST00000189789	0	0	0	0
ENSMUST00000188323	0	0	0	0
ENSMUST00000222567	0	0	0	0
ENSMUST00000193762	0	0	0	0
ENSMUST00000188005	0	0	0	0
ENSMUST00000190858	0	0	0	0
ENSMUST00000027351	0	0	0	0
ENSMUST00000113437	0	0	0	0
ENSMUST00000186832	0	0	0	0
ENSMUST00000186994	0	0	0	0
ENSMUST00000113436	0	0	0	0
ENSMUST00000065436	0	0	0	0
ENSMUST00000149342	0	0	0	0
ENSMUST00000065403	0	0	0	0
ENSMUST00000133079	0	0	0	0
ENSMUST00000178732	0	0	0	0
ENSMUST00020183612	0	0	0	0
ENSMUST00000097527	8.78447	8.88111	8.06463	8.49518
ENSMUST00000136331	0	0	0	0
ENSMUST00000027738	6.77643	7.04325	7.52487	7.1684
ENSMUST00000136397	4.06575	4.21527	4.30004	4.32503
ENSMUST00000141878	0	0	0	0
ENSMUST00000130995	5.14043	5.23715	4.79026	5.25667
ENSMUST00000124212	3.97076	4.31224	4.07958	3.97236
ENSMUST00000123705	-0.566246	-0.67806	-0.677492	-0.677508
ENSMUST00000141980	5.48608	5.33438	5.66767	5.64879
ENSMUST00000169241	0	0	0	0
ENSMUST00000193532	5.45304	5.88445	5.54711	5.63656
ENSMUST00000130711	4.47427	4.55458	4.21502	4.21251
ENSMUST00000111106	0	0	0	0
ENSMUST00000111108	7.99081	8.11949	7.26914	7.19426
ENSMUST00000193897	5.06701	5.39284	3.92364	4.46122
ENSMUST00000010753	0	0	0	0
ENSMUST00000136291	0.31215	0.30419	0.205505	0.205483
ENSMUST00000111105	0	0	0	0
ENSMUST00000111104	8.0019	7.87736	6.83345	7.32095
ENSMUST00000130029	0	0	0	0
ENSMUST00000149590	4.32384	4.65305	4.24618	4.06573
ENSMUST00000128223	4.93056	4.46271	4.5322	4.09353
ENSMUST00000133340	0	0	0	0
ENSMUST00000050581	-1.7286	-1.7296	-1.70133	-1.72562
ENSMUST00000192714	-0.475282	-0.439986	-0.474806	-0.380667
ENSMUST00000160953	0	0	0	0
ENSMUST00000159078	0	0	0	0
ENSMUST00000053075	0	0	0	0
ENSMUST00000160237	0	0	0	0
ENSMUST00000160567	0	0	0	0
ENSMUST00000159051	0.0917381	0.130399	0.0924403	0.249711
ENSMUST00000194004	0	0	0	0
ENSMUST00000195202	0	0	0	0
ENSMUST00000189405	0	0	0	0
ENSMUST00000190615	-0.810178	-0.810276	-0.757943	-0.758109
ENSMUST00000070181	8.81997	8.73012	8.91079	8.86174
ENSMUST00000195043	5.71546	5.65665	5.29384	4.87731
ENSMUST00020183649	0	0	0	0
ENSMUST00000193199	6.74975	6.74577	6.45975	6.12721
ENSMUST00000104548	0	0	0	0
ENSMUST00000192452	1.74811	1.69935	1.67586	1.52254
ENSMUST00000194945	4.2128	4.29611	4.31714	3.95548
ENSMUST00000136521	0	0	0	0
ENSMUST00000211561	-1.72861	-1.72961	-1.72548	-1.70146
ENSMUST00000210737	0	0	0	0
ENSMUST00000210107	0	0	0	0
ENSMUST00000211782	0	0	0	0
ENSMUST00000179826	0	0	0	0
ENSMUST00000191641	-0.0495877	0.0257553	-0.0490492	0.051395
ENSMUST00000194222	-1.70868	-1.72776	-1.7243	-1.72435
ENSMUST00000168574	8.29024	8.23596	9.71269	9.80823
ENSMUST00000176559	0	0	0	0
ENSMUST00000175948	0	0	0	0
ENSMUST00000176720	0.25499	0.326206	0.402601	0.255897
ENSMUST00000175996	3.07973	3.15478	3.39446	3.25823
ENSMUST00000176822	2.81955	2.99212	2.95606	3.17314
ENSMUST00000177458	6.6235	6.5616	7.44727	7.15557
ENSMUST00000187992	6.16863	6.36335	7.51228	7.34126
ENSMUST00000111757	7.65662	8.20882	7.5486	7.32531
ENSMUST00000111754	5.69023	5.47377	4.94848	5.43535
ENSMUST00000133152	0.414956	0.187373	0.188689	0.188643
ENSMUST00000128941	3.27398	3.34768	3.44875	3.63548
ENSMUST00000131359	5.78516	5.80315	5.63253	5.60861
ENSMUST00000060404	7.55382	6.72376	7.53132	7.65161
ENSMUST00000065648	7.2188	7.65272	7.10478	6.85335
ENSMUST00000097526	7.32378	6.82116	6.93533	7.20587
ENSMUST00000125371	1.63563	1.62221	1.60279	1.44998
ENSMUST00000193393	5.57501	5.25355	6.35248	6.31686
ENSMUST00000189162	0	0	0	0
ENSMUST00000183596	0	0	0	0
ENSMUST00000015628	0	0	0	0
ENSMUST00000062483	0	0	0	0
ENSMUST00000161301	0	0	0	0
ENSMUST00000162552	0	0	0	0
ENSMUST00000161056	0	0	0	0
ENSMUST00000160991	0	0	0	0
ENSMUST00000159839	0	0	0	0
ENSMUST00000161451	0	0	0	0
ENSMUST00000162607	0	0	0	0
ENSMUST00000159678	0	0	0	0
ENSMUST00000183982	0	0	0	0
ENSMUST00000181458	0	0	0	0
ENSMUST00000181691	0	0	0	0
ENSMUST00000186012	0	0	0	0
ENSMUST00000189894	0	0	0	0
ENSMUST00000186697	0	0	0	0
ENSMUST00000186504	0	0	0	0
ENSMUST00000038765	0	0	0	0
ENSMUST00000049126	5.54611	5.69843	4.64704	4.79209
ENSMUST00000191306	-0.144874	-0.149052	-0.22354	-0.223548
ENSMUST00000185606	0.590889	0.335645	0.337125	0.337085
ENSMUST00000191546	0	0	0	0
ENSMUST00000191700	1.95407	1.96822	1.63647	1.63643
ENSMUST00000195352	1.72902	1.80667	1.48104	1.48101
ENSMUST00000081713	3.48232	2.47021	2.47456	2.4745
ENSMUST00000006037	6.71735	6.84858	7.09336	7.33254
ENSMUST00000185275	2.15629	2.24459	2.35581	2.18861
ENSMUST00000146784	0	0	0	0
ENSMUST00000133232	2.40157	2.28041	2.50501	2.58242
ENSMUST00000147927	4.07574	4.37398	5.35517	3.29497
ENSMUST00000143603	3.61504	3.50073	3.43329	3.678
ENSMUST00000139970	5.07681	4.76147	4.21929	4.95902
ENSMUST00000124088	2.59016	2.79297	2.9195	2.91825
ENSMUST00000145280	0	0	0	0
ENSMUST00000068304	7.62837	7.77996	7.86417	8.04688
ENSMUST00000175513	0	0	0	0
ENSMUST00000004565	8.19054	8.23236	8.65076	8.45662
ENSMUST00000142945	0	0	0	0
ENSMUST00000156213	3.72776	4.1573	3.85333	3.77997
ENSMUST00000190805	0	0	0	0
ENSMUST00000195493	2.98084	2.8986	2.86289	2.98115
ENSMUST00000185095	0	0	0	0
ENSMUST00000195811	1.95491	2.11011	2.11312	2.02579
ENSMUST00020183103	0	0	0	0
ENSMUST00000194484	0.418233	0.57382	0.379456	0.379435
ENSMUST00000183952	7.14028	7.091	7.54289	7.28676
ENSMUST00000183607	1.60601	1.78972	1.57913	1.67387
ENSMUST00000194357	2.50838	2.30937	2.32953	2.23634
ENSMUST00000157157	0	0	0	0
ENSMUST00000188909	-1.72947	-1.73054	-1.69873	-1.72643
ENSMUST00000186206	-1.10895	-1.03862	-1.10492	-1.105
ENSMUST00000195506	5.23702	5.33914	5.10748	4.78654
ENSMUST00000122556	0	0	0	0
ENSMUST00000195718	4.01616	4.02169	3.90386	3.67718
ENSMUST00000185813	0	0	0	0
ENSMUST00000187246	0	0	0	0
ENSMUST00000194608	0	0	0	0
ENSMUST00000027777	9.43823	9.47261	10.0034	10.0018
ENSMUST00000194434	0	0	0	0
ENSMUST00000191639	0.798454	0.932185	0.986024	0.799808
ENSMUST00000192411	0.920559	0.811029	0.7947	0.740602
ENSMUST00000193238	2.76034	2.64799	2.3329	2.38792
ENSMUST00000191833	0	0	0	0
ENSMUST00000195560	0	0	0	0
ENSMUST00000027068	9.74841	9.67551	9.20903	9.19839
ENSMUST00000185447	0.63391	0.483062	0.590459	0.483974
ENSMUST00000188377	0	0	0	0
ENSMUST00000027071	8.10479	8.00032	8.19376	8.18434
ENSMUST00000156222	2.39185	2.46245	2.42749	2.1282
ENSMUST00000194537	3.37976	3.48522	3.1546	3.154
ENSMUST00000088542	0	0	0	0
ENSMUST00000104180	0	0	0	0
ENSMUST00000180415	0	0	0	0
ENSMUST00000194709	0	0	0	0
ENSMUST00020183707	0	0	0	0
ENSMUST00000193148	0	0	0	0
ENSMUST00000190422	9.09071	9.06447	9.18919	9.29009
ENSMUST00000173929	1.62058	1.51244	1.57652	1.71496
ENSMUST00000166172	9.08128	8.97671	9.51468	9.58337
ENSMUST00000027888	8.06961	8.02171	7.97375	8.06643
ENSMUST00000190749	4.48569	4.58221	4.31795	4.28334
ENSMUST00000195501	5.99699	6.05312	5.785	6.02458
ENSMUST00000186465	8.20715	8.30863	7.9681	8.3434
ENSMUST00000189670	5.35975	5.32822	5.61498	5.09029
ENSMUST00000186648	10.1426	10.2079	9.95253	9.9424
ENSMUST00000187733	0	0	0	0
ENSMUST00000191187	3.64857	3.4239	3.26596	3.26445
ENSMUST00000185720	5.63476	5.70615	5.36583	5.36129
ENSMUST00000189841	0.586781	0.763431	0.587942	0.686388
ENSMUST00000190125	3.81528	4.16252	3.29622	3.68824
ENSMUST00000185909	0	0	0	0
ENSMUST00000186894	8.10945	8.29233	7.91926	8.03848
ENSMUST00000185567	6.40344	6.3488	5.52485	5.58849
ENSMUST00000185672	2.42754	2.53039	2.31398	2.26656
ENSMUST00000190464	1.27539	1.35956	1.26383	1.16242
ENSMUST00000190474	4.64826	4.46883	3.91859	3.95951
ENSMUST00000189496	7.5508	7.50482	8.36122	8.18435
ENSMUST00000190067	4.02767	4.35615	3.27914	4.25615
ENSMUST00000187818	-0.892919	-0.89301	-0.88997	-0.796114
ENSMUST00000027421	6.58348	5.8681	5.9268	3.6825
ENSMUST00000194417	4.62548	4.78596	4.01198	4.20833
ENSMUST00000192396	6.00157	5.89839	5.82865	5.66706
ENSMUST00000097672	0.461312	0.226108	0.227368	0.227199
ENSMUST00000139562	1.80005	2.02011	2.1368	1.96277
ENSMUST00000151737	0.765288	0.839273	0.818288	0.955369
ENSMUST00000143656	0	0	0	0
ENSMUST00000027422	0.355278	0.415894	0.276692	0.27668
ENSMUST00000186980	0	0	0	0
ENSMUST00000239195	1.48465	1.48384	2.01759	1.61259
ENSMUST00000188363	-1.72901	-1.7297	-1.70028	-1.72618
ENSMUST00000186574	8.00174	7.79475	7.46384	7.55015
ENSMUST00000070968	5.39113	5.29612	5.53191	4.09524
ENSMUST00000191435	0	0	0	0
ENSMUST00000186857	7.3555	7.46367	6.84271	7.22
ENSMUST00000188681	5.23668	5.45817	5.52201	4.6701
ENSMUST00000189347	0	0	0	0
ENSMUST00000186186	1.12235	1.11319	1.11218	1.06304
ENSMUST00000185743	3.74412	3.78677	3.51166	4.06571
ENSMUST00000186057	1.18774	1.03366	1.03537	1.263
ENSMUST00000189075	2.28425	2.30086	2.24999	2.3788
ENSMUST00000189244	0	0	0	0
ENSMUST00000189336	0.547142	0.546713	0.863649	0.548025
ENSMUST00000052404	5.73443	5.59764	5.66487	5.66229
ENSMUST00000163147	0	0	0	0
ENSMUST00000191162	0.639616	0.972158	0.641059	0.641031
ENSMUST00000187239	1.0919	1.15497	1.15867	1.01097
ENSMUST00000191046	3.85338	4.23706	3.90236	3.86508
ENSMUST00000027632	3.49671	3.28202	3.24368	3.20091
ENSMUST00000185467	-1.72728	-1.70831	-1.72473	-1.72477
ENSMUST00000189042	0	0	0	0
ENSMUST00000187194	-1.7273	-1.70864	-1.72453	-1.7246
ENSMUST00000185261	0	0	0	0
ENSMUST00000192036	0.74187	0.773888	0.757714	0.661463
ENSMUST00000156861	7.49374	7.31879	7.28302	7.08227
ENSMUST00000079625	3.36565	4.60308	4.81185	4.23194
ENSMUST00000150557	1.66366	1.89826	1.66637	2.12315
ENSMUST00000122242	6.25018	6.15188	6.30892	6.56005
ENSMUST00000154353	0	0	0	0
ENSMUST00000152604	-1.72673	-1.70956	-1.7243	-1.72447
ENSMUST00000190607	4.01388	4.41689	4.10709	4.66619
ENSMUST00000188964	6.25018	6.15188	6.30892	6.56005
ENSMUST00000161308	7.29301	7.20116	8.51903	8.60089
ENSMUST00000081026	9.20086	9.25008	11.0524	11.0995
ENSMUST00000162814	2.89609	2.87439	6.04535	5.64176
ENSMUST00000159789	5.27088	4.61268	4.49032	4.71086
ENSMUST00000159441	5.79297	5.91608	6.48884	6.47363
ENSMUST00000162118	0	0	0	0
ENSMUST00000159685	0	0	0	0
ENSMUST00000159740	0	0	0	0
ENSMUST00000097448	2.4311	2.51283	2.81987	2.96066
ENSMUST00000122609	0	0	0	0
ENSMUST00000038091	6.83614	6.80997	7.46516	7.67731
ENSMUST00000194948	4.93605	4.80571	4.96891	5.01073
ENSMUST00000159114	-0.823112	-0.82321	-0.720116	-0.822698
ENSMUST00000161267	2.891	2.67811	3.6365	3.28265
ENSMUST00000162421	0	0	0	0
ENSMUST00000161685	-0.278593	-0.278739	-0.127561	-0.278043
ENSMUST00000159582	3.51011	3.05649	4.07877	4.13135
ENSMUST00000093506	3.49698	3.34434	4.90623	4.88606
ENSMUST00000064341	0.836181	0.835688	0.837862	1.24363
ENSMUST00000193226	0	0	0	0
ENSMUST00000121059	3.05429	3.06834	3.32101	3.35199
ENSMUST00020183359	0	0	0	0
ENSMUST00000239185	-0.827531	-0.827642	-0.718919	-0.827042
ENSMUST00000195256	0	0	0	0
ENSMUST00000160831	-0.862031	-0.862121	-0.859955	-0.760713
ENSMUST00000160487	0	0	0	0
ENSMUST00000122424	7.24248	7.1104	6.97424	7.55505
ENSMUST00000086153	5.67016	5.74779	6.47413	5.63183
ENSMUST00000190878	0	0	0	0
ENSMUST00000188941	1.26569	1.22146	1.26741	1.11838
ENSMUST00000147931	4.91922	4.61734	4.40205	4.58718
ENSMUST00000194858	0	0	0	0
ENSMUST00000121352	5.55081	5.35546	5.45454	5.29776
ENSMUST00000186987	-0.0850663	-0.0536315	-0.124935	-0.0707806
ENSMUST00000085797	0	0	0	0
ENSMUST00000155546	0	0	0	0
ENSMUST00000168081	5.62353	5.69953	3.96361	3.33775
ENSMUST00000080664	4.79562	5.1763	3.45332	3.16698
ENSMUST00000190337	3.81327	4.20419	2.81664	2.81761
ENSMUST00000189526	0	0	0	0
ENSMUST00000188857	3.63831	3.92303	2.74391	2.74362
ENSMUST00000185453	4.38169	4.40786	2.95083	2.95302
ENSMUST00000187790	0	0	0	0
ENSMUST00000185329	3.64277	3.60918	2.87344	2.93611
ENSMUST00000027066	5.06158	3.51926	4.87967	5.30152
ENSMUST00020182033	0	0	0	0
ENSMUST00000193605	-1.05247	-1.05505	-1.08272	-1.08295
ENSMUST00000187401	0	0	0	0
ENSMUST00000067599	0	0	0	0
ENSMUST00000161724	-1.0212	-0.984689	-1.01652	-0.972421
ENSMUST00000160792	0.965761	0.96519	1.42534	0.967687
ENSMUST00000161675	-0.762721	-0.657828	-0.762281	-0.762298
ENSMUST00000238757	0	0	0	0
ENSMUST00000097669	0	0	0	0
ENSMUST00000027802	6.8998	7.02131	6.99442	7.09143
ENSMUST00000194026	3.32907	3.24778	3.19853	3.23493
ENSMUST00000194253	4.56424	4.88645	4.85299	4.54075
ENSMUST00000195270	1.89574	1.9151	1.93638	1.70423
ENSMUST00000027062	0	0	0	0
ENSMUST00000190719	0	0	0	0
ENSMUST00000188982	0	0	0	0
ENSMUST00000190471	0	0	0	0
ENSMUST00000194866	0	0	0	0
ENSMUST00000121569	1.70767	2.24963	1.60893	1.60865
ENSMUST00000037361	0	0	0	0
ENSMUST00000132087	0	0	0	0
ENSMUST00000121367	2.98767	2.89612	3.25654	3.32274
ENSMUST00000159317	0	0	0	0
ENSMUST00000064091	8.50927	8.39814	8.3709	8.4687
ENSMUST00000166624	5.27769	5.12959	4.85895	3.57212
ENSMUST00000163435	6.38432	6.40617	6.08605	5.44034
ENSMUST00000164269	-0.0903015	-0.242616	-0.241848	-0.24187
ENSMUST00000168808	-0.342868	-0.382027	-0.281194	-0.38132
ENSMUST00000163179	-0.1976	-0.0915604	-0.145778	-0.196982
ENSMUST00000168429	-1.72963	-1.73067	-1.72557	-1.69929
ENSMUST00000166422	0	0	0	0
ENSMUST00000168303	2.1685	2.12242	2.10427	2.14791
ENSMUST00000164086	2.04849	2.23751	2.3556	2.43236
ENSMUST00000163621	1.27508	1.41529	1.59096	1.27701
ENSMUST00000168653	0	0	0	0
ENSMUST00000193304	6.19123	6.40712	5.83404	5.88188
ENSMUST00000189807	0	0	0	0
ENSMUST00000163928	0	0	0	0
ENSMUST00000185404	0	0	0	0
ENSMUST00000190750	0	0	0	0
ENSMUST00000187956	0	0	0	0
ENSMUST00000037906	5.68589	5.75172	5.98224	5.937
ENSMUST00000041447	0	0	0	0
ENSMUST00000235071	0	0	0	0
ENSMUST00000157534	0	0	0	0
ENSMUST00000086739	0	0	0	0
ENSMUST00000175681	0	0	0	0
ENSMUST00000170146	0	0	0	0
ENSMUST00000193873	0	0	0	0
ENSMUST00000194564	0	0	0	0
ENSMUST00000158204	0	0	0	0
ENSMUST00000161847	-1.72898	-1.72999	-1.72514	-1.70105
ENSMUST00000162283	0	0	0	0
ENSMUST00000027800	5.84236	5.85533	6.25804	3.70353
ENSMUST00000159436	1.4946	1.82919	1.74705	1.49726
ENSMUST00000161523	1.86141	1.85401	1.88205	3.77868
ENSMUST00000160508	0	0	0	0
ENSMUST00000160536	-0.43718	-0.401447	-0.339041	-0.436664
ENSMUST00000161942	0.257699	0.181077	0.145884	0.197786
ENSMUST00000128545	0	0	0	0
ENSMUST00000191980	0	0	0	0
ENSMUST00000174370	0	0	0	0
ENSMUST00000174458	0	0	0	0
ENSMUST00000037840	0	0	0	0
ENSMUST00000174509	0	0	0	0
ENSMUST00000072886	0	0	0	0
ENSMUST00000189037	0	0	0	0
ENSMUST00000154133	0	0	0	0
ENSMUST00000036928	7.88508	7.79671	8.05569	8.08414
ENSMUST00000111068	2.59033	2.53819	2.41626	2.4607
ENSMUST00000147585	0	0	0	0
ENSMUST00000056089	2.36574	2.36387	3.05327	3.01988
ENSMUST00000195102	0	0	0	0
ENSMUST00000193082	0	0	0	0
ENSMUST00000036819	0	0	0	0
ENSMUST00000195319	0	0	0	0
ENSMUST00000192478	0	0	0	0
ENSMUST00000193613	0	0	0	0
ENSMUST00000027797	9.24664	9.39849	9.3516	9.30025
ENSMUST00000191721	0	0	0	0
ENSMUST00000195209	6.19181	5.92961	5.9432	5.74778
ENSMUST00000191728	5.30142	5.36413	5.57059	5.42326
ENSMUST00000193758	3.28074	3.50868	3.24703	3.02399
ENSMUST00000195511	0	0	0	0
ENSMUST00000193907	0	0	0	0
ENSMUST00000134115	6.83484	6.76998	7.35318	7.48345
ENSMUST00000111059	-0.865835	-0.865931	-0.865522	-0.76612
ENSMUST00000075968	-0.748287	-0.6423	-0.747987	-0.747999
ENSMUST00000111057	5.52605	5.48049	5.19386	4.8116
ENSMUST00000114513	7.57006	7.45953	7.18639	7.33868
ENSMUST00000114512	5.7482	5.86142	3.71108	5.85463
ENSMUST00000156887	0	0	0	0
ENSMUST00000136654	0.618261	0.824017	0.574228	0.574198
ENSMUST00000126221	1.87396	1.97484	1.6379	1.69826
ENSMUST00000138906	-0.421627	-0.385556	-0.421043	-0.322136
ENSMUST00000114510	7.40619	7.77615	7.61671	7.22577
ENSMUST00000114509	7.54523	7.57628	6.30514	6.44253
ENSMUST00000155587	6.543	6.45395	7.21895	7.42941
ENSMUST00000129107	3.38409	3.84974	2.89971	3.38576
ENSMUST00000123324	1.89624	2.28189	1.71247	1.71296
ENSMUST00000139273	0.651677	0.795701	0.797625	0.652725
ENSMUST00000148917	5.82096	5.83529	5.05423	5.13584
ENSMUST00000147825	1.91209	1.79922	1.64781	1.8493
ENSMUST00000145514	7.64628	7.71817	7.09823	6.92603
ENSMUST00000151694	6.25514	6.38097	5.61681	5.4707
ENSMUST00000142976	3.00102	2.62644	3.33237	3.04967
ENSMUST00000185256	0	0	0	0
ENSMUST00000083258	0	0	0	0
ENSMUST00000186764	7.09583	6.47739	5.34572	7.07614
ENSMUST00000069792	7.65745	7.82704	8.02434	7.2321
ENSMUST00000170269	2.90671	2.89727	4.50176	4.86425
ENSMUST00000167732	1.017	0.673529	0.675582	0.675507
ENSMUST00000168082	0	0	0	0
ENSMUST00000180794	-1.72901	-1.73005	-1.7003	-1.72579
ENSMUST00000191424	0	0	0	0
ENSMUST00000189527	0	0	0	0
ENSMUST00000188544	0	0	0	0
ENSMUST00000179821	0	0	0	0
ENSMUST00000079721	0	0	0	0
ENSMUST00000186982	0	0	0	0
ENSMUST00000191007	0	0	0	0
ENSMUST00000193041	0.0286144	-0.0881843	-0.0873864	-0.0329704
ENSMUST00000165859	3.63632	2.98194	3.86418	3.55086
ENSMUST00000188507	0.60869	0.931755	0.60997	0.609958
ENSMUST00000185483	0.975351	0.974775	0.977272	1.43965
ENSMUST00000190108	3.15787	3.29969	2.97406	3.33679
ENSMUST00000185790	0	0	0	0
ENSMUST00000186903	4.51307	4.25247	3.90483	4.12872
ENSMUST00000190452	0	0	0	0
ENSMUST00000191076	-1.70792	-1.728	-1.72456	-1.72461
ENSMUST00000191873	-1.02376	-1.0264	-1.0597	-1.05977
ENSMUST00000237749	6.78426	7.28297	7.56531	7.53245
ENSMUST00000162963	7.8199	7.83786	8.30968	8.6074
ENSMUST00000036329	7.36077	7.23526	6.91953	6.42901
ENSMUST00000159673	1.73787	2.00365	2.20787	1.7412
ENSMUST00000159290	5.68002	5.65359	4.96452	5.18783
ENSMUST00000159698	3.47303	3.46129	3.30098	3.21325
ENSMUST00000159625	5.07768	5.09269	4.53418	4.56473
ENSMUST00000161531	5.0118	4.80665	4.31824	4.79556
ENSMUST00000162819	8.77472	8.85375	9.1562	9.12096
ENSMUST00000003818	5.76276	6.05731	6.07103	6.06896
ENSMUST00000071064	1.49674	1.4955	1.50102	2.31392
ENSMUST00000160968	0	0	0	0
ENSMUST00000159085	0	0	0	0
ENSMUST00000186915	0	0	0	0
ENSMUST00000159528	0	0	0	0
ENSMUST00000160688	0.338138	0.337917	0.570995	0.339115
ENSMUST00000159192	-0.4184	-0.285056	-0.417831	-0.417854
ENSMUST00000162582	3.44856	3.53771	2.90082	3.50574
ENSMUST00000162790	0	0	0	0
ENSMUST00000162019	1.73076	1.83703	1.68614	1.63534
ENSMUST00000159125	0	0	0	0
ENSMUST00000161818	0	0	0	0
ENSMUST00000161068	0	0	0	0
ENSMUST00000194699	2.51485	2.46739	2.63488	2.47637
ENSMUST00000181680	0	0	0	0
ENSMUST00000066988	2.40805	2.14575	2.35657	2.39758
ENSMUST00000190690	-0.24632	-0.179969	-0.286199	-0.286208
ENSMUST00000117444	5.60343	5.06219	5.23822	3.61414
ENSMUST00000192106	4.7063	4.74431	5.02676	4.91562
ENSMUST00000156876	7.3069	7.16917	6.83243	6.54212
ENSMUST00000147758	0	0	0	0
ENSMUST00000188126	2.64781	2.53584	2.41923	2.20725
ENSMUST00000087701	5.62835	5.98746	4.84017	5.17945
ENSMUST00000149887	0	0	0	0
ENSMUST00000147421	2.98167	2.56623	2.19454	2.19456
ENSMUST00000190228	1.67055	1.7184	1.42123	1.4212
ENSMUST00000188413	0	0	0	0
ENSMUST00000161880	0	0	0	0
ENSMUST00000027795	0	0	0	0
ENSMUST00000162685	0	0	0	0
ENSMUST00000209607	-1.70907	-1.72768	-1.72412	-1.72421
ENSMUST00000192780	0	0	0	0
ENSMUST00000159474	0	0	0	0
ENSMUST00000160086	0	0	0	0
ENSMUST00000027271	4.76676	4.8574	4.96126	4.71992
ENSMUST00000177279	0	0	0	0
ENSMUST00000159607	2.39221	2.23924	2.32018	2.59378
ENSMUST00000162576	0	0	0	0
ENSMUST00000162351	-1.70765	-1.72834	-1.72449	-1.72461
ENSMUST00000159725	0	0	0	0
ENSMUST00000186922	2.87581	2.97927	3.14648	2.84493
ENSMUST00000159352	0	0	0	0
ENSMUST00000161125	3.95527	4.12509	3.12471	3.66883
ENSMUST00000044478	5.74264	5.52882	6.40167	6.33152
ENSMUST00000161552	-1.70736	-1.72813	-1.72472	-1.72489
ENSMUST00000159431	0	0	0	0
ENSMUST00000162609	-0.126912	0.0368251	-0.126211	-0.126239
ENSMUST00000162523	0	0	0	0
ENSMUST00000036025	7.39305	7.33379	8.01228	7.98218
ENSMUST00000156459	3.88396	4.2255	3.81041	3.98771
ENSMUST00000155673	2.93238	2.62817	2.24912	2.31391
ENSMUST00000128924	3.17508	3.37395	2.64334	2.88529
ENSMUST00000112621	8.12956	8.25015	7.95765	7.85289
ENSMUST00000152959	4.41273	4.46038	4.54229	4.78575
ENSMUST00000152863	0	0	0	0
ENSMUST00000120499	0	0	0	0
ENSMUST00000055884	0	0	0	0
ENSMUST00000119136	0	0	0	0
ENSMUST00000050567	0	0	0	0
ENSMUST00000114492	0	0	0	0
ENSMUST00000114493	0	0	0	0
ENSMUST00000191441	0	0	0	0
ENSMUST00000190831	0	0	0	0
ENSMUST00000186266	0	0	0	0
ENSMUST00000190726	0	0	0	0
ENSMUST00000027269	0	0	0	0
ENSMUST00000191197	0	0	0	0
ENSMUST00000001724	8.65012	8.70841	8.80938	8.99349
ENSMUST00000148809	-1.73021	-1.73135	-1.69735	-1.72628
ENSMUST00000134417	0	0	0	0
ENSMUST00000131471	4.11091	3.21171	4.04432	4.18278
ENSMUST00000185259	0	0	0	0
ENSMUST00000192952	0	0	0	0
ENSMUST00000119656	0	0	0	0
ENSMUST00000185647	0	0	0	0
ENSMUST00020182149	0	0	0	0
ENSMUST00000185679	0	0	0	0
ENSMUST00000158649	0	0	0	0
ENSMUST00000193796	0	0	0	0
ENSMUST00000158565	0	0	0	0
ENSMUST00000190942	0	0	0	0
ENSMUST00000193865	0	0	0	0
ENSMUST00000189712	0	0	0	0
ENSMUST00000188837	0	0	0	0
ENSMUST00000186939	0	0	0	0
ENSMUST00000189001	0	0	0	0
ENSMUST00000113360	8.81812	8.73405	9.03168	9.16269
ENSMUST00000126962	0	0	0	0
ENSMUST00000130754	0	0	0	0
ENSMUST00000097666	8.24914	8.15679	8.56107	8.18471
ENSMUST00000187623	5.34929	5.32282	5.26196	5.19377
ENSMUST00000027425	7.55616	7.64066	8.12526	8.27351
ENSMUST00000185569	-0.953179	-0.953281	-0.951561	-0.857789
ENSMUST00000139837	4.34951	3.66348	4.12221	4.32303
ENSMUST00000027426	-1.72684	-1.70914	-1.72453	-1.72456
ENSMUST00000129392	0	0	0	0
ENSMUST00000188949	0	0	0	0
ENSMUST00000190367	-0.957225	-0.997749	-0.949745	-0.994912
ENSMUST00000086975	-0.868413	-0.868509	-0.818495	-0.818647
ENSMUST00000112606	-1.70565	-1.72882	-1.7256	-1.72504
ENSMUST00000112603	0	0	0	0
ENSMUST00000239072	0	0	0	0
ENSMUST00000187202	0	0	0	0
ENSMUST00000140361	-1.72989	-1.73101	-1.72602	-1.69826
ENSMUST00000187286	0	0	0	0
ENSMUST00000193624	-1.72811	-1.70564	-1.72567	-1.72571
ENSMUST00000194472	-1.73036	-1.73151	-1.7271	-1.69621
ENSMUST00000104284	0	0	0	0
ENSMUST00000192713	-1.72835	-1.70515	-1.72579	-1.72583
ENSMUST00000194773	0	0	0	0
ENSMUST00000191827	0	0	0	0
ENSMUST00000195879	0	0	0	0
ENSMUST00000185330	0	0	0	0
ENSMUST00000188563	-0.761821	-0.761921	-0.707627	-0.707733
ENSMUST00000195556	0.104787	0.104598	0.251156	0.156982
ENSMUST00000195141	0	0	0	0
ENSMUST00000083406	0	0	0	0
ENSMUST00000189908	0	0	0	0
ENSMUST00000192647	0	0	0	0
ENSMUST00000187796	0	0	0	0
ENSMUST00000182554	0.791342	0.784951	0.765795	0.81402
ENSMUST00000182080	0	0	0	0
ENSMUST00000117146	6.36206	6.26181	6.59902	7.19788
ENSMUST00000133639	0	0	0	0
ENSMUST00000136455	3.25463	3.14843	3.22892	2.99021
ENSMUST00000132919	2.23396	2.18786	2.12121	2.29697
ENSMUST00000195710	0.377463	0.377232	0.565588	0.430158
ENSMUST00000094964	-1.72975	-1.73084	-1.69783	-1.72677
ENSMUST00000189677	0	0	0	0
ENSMUST00000027263	6.93676	7.18412	7.9299	7.89275
ENSMUST00000187066	4.00102	3.74649	4.37659	4.30009
ENSMUST00000185920	4.19249	3.73704	4.52953	4.57092
ENSMUST00000194911	0	0	0	0
ENSMUST00000178474	9.49547	9.41828	9.86239	9.84339
ENSMUST00000186008	3.89175	4.39531	3.59281	3.10563
ENSMUST00000191578	6.72721	6.88404	6.25605	6.7157
ENSMUST00000188362	5.76701	5.95879	5.3683	5.67892
ENSMUST00000189192	4.64072	4.71037	3.74786	4.12042
ENSMUST00000188497	0	0	0	0
ENSMUST00000191544	1.0607	1.14525	1.06268	1.42007
ENSMUST00000191004	-1.72989	-1.73099	-1.72593	-1.69837
ENSMUST00000187460	0	0	0	0
ENSMUST00000185280	0	0	0	0
ENSMUST00000188827	3.78534	3.87706	2.94795	3.25537
ENSMUST00000027579	0	0	0	0
ENSMUST00000186830	0	0	0	0
ENSMUST00000188641	5.92114	6.13468	6.68272	6.54214
ENSMUST00000115352	5.69592	5.67101	5.88812	5.7923
ENSMUST00000186948	4.36402	4.38187	4.95677	4.8236
ENSMUST00000187910	1.15146	1.22627	1.39224	1.25714
ENSMUST00000185771	0.642657	0.562138	0.563441	0.755749
ENSMUST00000185393	6.03448	5.86335	5.42944	5.85845
ENSMUST00000186701	0.801381	0.875357	0.950225	0.904487
ENSMUST00000188987	-1.14329	-1.07961	-1.13824	-1.13849
ENSMUST00000186541	0	0	0	0
ENSMUST00000190986	-1.72972	-1.73074	-1.6989	-1.72581
ENSMUST00000191535	0	0	0	0
ENSMUST00000181371	-1.72967	-1.73076	-1.72656	-1.69818
ENSMUST00000186738	0	0	0	0
ENSMUST00000190037	-1.72944	-1.73052	-1.69948	-1.72573
ENSMUST00000027580	6.43373	6.526	6.77506	6.76461
ENSMUST00000189443	0	0	0	0
ENSMUST00000177501	2.31562	3.62209	2.32446	2.68503
ENSMUST00000177532	0	0	0	0
ENSMUST00000065373	7.12057	6.58901	7.75212	7.80326
ENSMUST00000176451	0	0	0	0
ENSMUST00000191239	-0.817775	-0.817874	-0.817362	-0.71436
ENSMUST00000027581	0	0	0	0
ENSMUST00000159359	0	0	0	0
ENSMUST00000191260	2.81528	2.10536	2.01337	2.14872
ENSMUST00000026881	3.33995	3.59822	3.30961	3.49767
ENSMUST00000190366	0	0	0	0
ENSMUST00000185649	0	0	0	0
ENSMUST00000071842	3.49048	3.49428	3.79557	3.73473
ENSMUST00000159417	0	0	0	0
ENSMUST00000162899	0	0	0	0
ENSMUST00000027582	0	0	0	0
ENSMUST00000159529	0	0	0	0
ENSMUST00000161361	0	0	0	0
ENSMUST00000186604	0	0	0	0
ENSMUST00000194790	0	0	0	0
ENSMUST00000186024	0	0	0	0
ENSMUST00000038382	0	0	0	0
ENSMUST00000188872	0	0	0	0
ENSMUST00000026879	0	0	0	0
ENSMUST00000150457	0	0	0	0
ENSMUST00000189736	-1.09953	-1.02823	-1.09556	-1.09564
ENSMUST00000189465	-1.70499	-1.72895	-1.72558	-1.72562
ENSMUST00000187817	0	0	0	0
ENSMUST00000187478	0	0	0	0
ENSMUST00000188959	-0.614662	-0.654055	-0.68916	-0.689179
ENSMUST00000186192	4.20836	4.16725	4.52324	4.33681
ENSMUST00000186816	0	0	0	0
ENSMUST00000158909	0	0	0	0
ENSMUST00000120904	0	0	0	0
ENSMUST00000150677	0	0	0	0
ENSMUST00000152870	0	0	0	0
ENSMUST00000146850	0	0	0	0
ENSMUST00000097741	-0.866495	-0.8666	-0.763393	-0.86493
ENSMUST00000087659	1.71887	1.63634	1.82709	1.78562
ENSMUST00000088476	0	0	0	0
ENSMUST00000186267	0	0	0	0
ENSMUST00000184834	0	0	0	0
ENSMUST00000157324	0	0	0	0
ENSMUST00000192858	0	0	0	0
ENSMUST00000239682	-0.557469	-0.484573	-0.507967	-0.557106
ENSMUST00000155588	0	0	0	0
ENSMUST00000127328	0	0	0	0
ENSMUST00000149914	0	0	0	0
ENSMUST00000159958	0	0	0	0
ENSMUST00000160305	0	0	0	0
ENSMUST00000095075	0	0	0	0
ENSMUST00000189853	0	0	0	0
ENSMUST00000190885	0	0	0	0
ENSMUST00000190763	0	0	0	0
ENSMUST00000185706	0	0	0	0
ENSMUST00000209898	0	0	0	0
ENSMUST00000209405	0	0	0	0
ENSMUST00000191057	0	0	0	0
ENSMUST00000185773	0	0	0	0
ENSMUST00000188360	0	0	0	0
ENSMUST00000161988	0	0	0	0
ENSMUST00000027128	0	0	0	0
ENSMUST00000160472	-1.72962	-1.7307	-1.72655	-1.69831
ENSMUST00000163072	0	0	0	0
ENSMUST00000159682	-0.84239	-0.842487	-0.740887	-0.842068
ENSMUST00000026876	0	0	0	0
ENSMUST00000115344	0	0	0	0
ENSMUST00000130669	0	0	0	0
ENSMUST00000115340	0	0	0	0
ENSMUST00000126871	0	0	0	0
ENSMUST00000097818	0	0	0	0
ENSMUST00000041638	7.93481	7.80203	8.04974	8.03027
ENSMUST00000190419	0.0655881	0.0929352	-0.00920793	-0.0092401
ENSMUST00000189906	-0.41014	-0.374014	-0.309496	-0.409579
ENSMUST00000210156	0	0	0	0
ENSMUST00000161954	0	0	0	0
ENSMUST00000162877	0	0	0	0
ENSMUST00000160736	0	0	0	0
ENSMUST00000057846	0	0	0	0
ENSMUST00000094610	0	0	0	0
ENSMUST00000159934	0	0	0	0
ENSMUST00000162646	0	0	0	0
ENSMUST00000160693	0	0	0	0
ENSMUST00000162664	0	0	0	0
ENSMUST00000162647	0	0	0	0
ENSMUST00000112583	0	0	0	0
ENSMUST00000094609	0	0	0	0
ENSMUST00000088463	0	0	0	0
ENSMUST00000097817	0	0	0	0
ENSMUST00000186435	-1.03404	-1.03657	-1.06786	-1.06794
ENSMUST00000189030	0	0	0	0
ENSMUST00000191994	0	0	0	0
ENSMUST00000158175	0	0	0	0
ENSMUST00000194647	0	0	0	0
ENSMUST00000185386	0	0	0	0
ENSMUST00000192213	0	0	0	0
ENSMUST00000185704	0	0	0	0
ENSMUST00000186724	0	0	0	0
ENSMUST00000188266	0	0	0	0
ENSMUST00000159108	0	0	0	0
ENSMUST00000185860	0	0	0	0
ENSMUST00000037294	0	0	0	0
ENSMUST00000149505	0	0	0	0
ENSMUST00000162030	-1.03479	-0.99772	-0.985167	-1.0311
ENSMUST00000097739	8.38899	8.29428	7.65119	7.84442
ENSMUST00000185817	6.02162	6.18105	5.11759	5.55588
ENSMUST00000187949	3.94698	3.93417	3.68694	3.64724
ENSMUST00000189506	5.08078	4.94702	4.21138	4.25107
ENSMUST00000194316	4.55023	4.35226	4.2456	4.14438
ENSMUST00000185933	0	0	0	0
ENSMUST00000189427	6.2978	5.93208	4.75841	4.91357
ENSMUST00000038361	8.08941	8.11654	8.09026	7.82841
ENSMUST00000190921	6.24408	6.30802	5.53375	4.51967
ENSMUST00000171405	6.32296	6.21156	3.72311	5.91729
ENSMUST00000191635	2.53209	2.65746	2.45984	2.54844
ENSMUST00000194151	5.45894	5.00233	4.91739	4.70944
ENSMUST00000170338	-1.72702	-1.70951	-1.72421	-1.72432
ENSMUST00000199545	0	0	0	0
ENSMUST00020183373	0	0	0	0
ENSMUST00000083753	0	0	0	0
ENSMUST00000195573	0.58184	0.503874	0.467389	0.567793
ENSMUST00000172057	2.92074	2.91205	4.89554	4.57814
ENSMUST00000027886	1.1715	1.0508	1.31888	1.05254
ENSMUST00000192343	1.79914	1.79536	1.80722	3.11466
ENSMUST00000171292	0	0	0	0
ENSMUST00000063199	0	0	0	0
ENSMUST00000191605	0	0	0	0
ENSMUST00000189208	-0.353239	-0.353378	-0.352644	-0.210565
ENSMUST00000185198	1.67554	1.77851	2.41602	1.67957
ENSMUST00000189316	2.39401	2.45111	2.83347	3.43935
ENSMUST00000190648	0	0	0	0
ENSMUST00000188656	0	0	0	0
ENSMUST00000191503	0.0808773	0.0806894	0.275316	0.0814902
ENSMUST00000185970	-1.72969	-1.73079	-1.7259	-1.6988
ENSMUST00000190762	0	0	0	0
ENSMUST00000189648	0	0	0	0
ENSMUST00000027059	0	0	0	0
ENSMUST00000187754	0	0	0	0
ENSMUST00000064976	0	0	0	0
ENSMUST00000191068	0	0	0	0
ENSMUST00000186972	0	0	0	0
ENSMUST00000189218	0	0	0	0
ENSMUST00000190883	0	0	0	0
ENSMUST00000188428	4.07728	3.91781	3.8803	3.98008
ENSMUST00020181853	0	0	0	0
ENSMUST00000193790	0	0	0	0
ENSMUST00000189622	1.27631	1.27585	1.4264	1.58628
ENSMUST00000190758	0	0	0	0
ENSMUST00000181525	0	0	0	0
ENSMUST00000192970	-1.70652	-1.72864	-1.72495	-1.725
ENSMUST00000097444	0.2608	0.426615	0.261736	0.312724
ENSMUST00000027885	0	0	0	0
ENSMUST00000111720	0	0	0	0
ENSMUST00000194998	1.4747	1.51539	1.62326	1.81708
ENSMUST00000194053	1.53821	1.53755	1.80782	1.89336
ENSMUST00000186765	0	0	0	0
ENSMUST00000190681	0	0	0	0
ENSMUST00000193527	0	0	0	0
ENSMUST00000027585	0	0	0	0
ENSMUST00000185560	0	0	0	0
ENSMUST00000160111	0	0	0	0
ENSMUST00000162406	0	0	0	0
ENSMUST00000160616	3.56146	3.43151	2.67202	2.74501
ENSMUST00000038006	0	0	0	0
ENSMUST00000186537	0	0	0	0
ENSMUST00000188163	0	0	0	0
ENSMUST00000185310	0	0	0	0
ENSMUST00000117245	5.69363	5.58346	5.79935	5.78159
ENSMUST00000191804	3.84099	3.2195	4.45665	4.95782
ENSMUST00000191626	2.32461	2.39855	2.43399	2.09382
ENSMUST00000088448	-1.72728	-1.7076	-1.72509	-1.72512
ENSMUST00000132647	0	0	0	0
ENSMUST00000147480	0	0	0	0
ENSMUST00000128051	0	0	0	0
ENSMUST00000165437	0	0	0	0
ENSMUST00000186141	0	0	0	0
ENSMUST00000194347	0	0	0	0
ENSMUST00000161509	0	0	0	0
ENSMUST00000160969	0	0	0	0
ENSMUST00000093665	0	0	0	0
ENSMUST00000227082	0	0	0	0
ENSMUST00000185494	0	0	0	0
ENSMUST00000083625	0	0	0	0
ENSMUST00000083546	0	0	0	0
ENSMUST00000027061	0	0	0	0
ENSMUST00000027587	0	0	0	0
ENSMUST00000112570	8.77438	8.58044	8.98893	8.90206
ENSMUST00000149760	4.36051	4.31136	3.73191	4.13391
ENSMUST00000126850	5.96318	6.30367	5.67462	6.11576
ENSMUST00000153359	8.21724	8.34719	8.23715	8.27377
ENSMUST00000125760	1.39709	1.64035	1.26998	1.2702
ENSMUST00000143513	2.99339	3.34433	2.80812	2.80768
ENSMUST00000039046	0	0	0	0
ENSMUST00000191111	0	0	0	0
ENSMUST00000189301	0	0	0	0
ENSMUST00000190692	0	0	0	0
ENSMUST00000189563	3.48088	3.65024	2.93035	3.53976
ENSMUST00000179030	6.42152	6.46349	6.7708	6.81452
ENSMUST00000178156	1.70774	1.45279	1.37453	1.4861
ENSMUST00000178226	6.31236	6.13085	5.86787	6.09407
ENSMUST00000177704	3.24085	3.41214	2.99805	2.95104
ENSMUST00000179242	0	0	0	0
ENSMUST00000179398	-0.204835	-0.13607	-0.24587	-0.245879
ENSMUST00000178685	2.69326	2.77895	2.4148	2.61139
ENSMUST00000178935	4.98621	4.79131	3.76442	3.70045
ENSMUST00000177919	0.516761	0.51636	0.824407	0.518158
ENSMUST00000180189	-1.7274	-1.70768	-1.72499	-1.72503
ENSMUST00000180327	2.90095	2.7585	2.58156	2.80402
ENSMUST00000178905	1.35369	1.35271	1.3572	2.03581
ENSMUST00000177679	0.438981	0.718718	0.440307	0.440257
ENSMUST00000044359	0	0	0	0
ENSMUST00000027438	11.2042	11.1477	11.1967	11.2566
ENSMUST00000185676	11.2298	11.3357	11.6486	11.4952
ENSMUST00000188682	0	0	0	0
ENSMUST00000186050	6.10273	6.15498	5.79794	5.71793
ENSMUST00000189504	4.41153	4.82306	4.44874	4.13848
ENSMUST00000185785	4.47092	4.53263	5.12628	4.8411
ENSMUST00000190007	0	0	0	0
ENSMUST00000188243	-0.825393	-0.825503	-0.825023	-0.715811
ENSMUST00000191996	2.06614	2.05898	2.1118	1.97968
ENSMUST00000082903	0	0	0	0
ENSMUST00020181883	0	0	0	0
ENSMUST00000197651	-1.70664	-1.7282	-1.72512	-1.72515
ENSMUST00000193052	3.03957	3.22829	2.85919	3.02881
ENSMUST00020182237	0	0	0	0
ENSMUST00000082889	0	0	0	0
ENSMUST00000127284	1.14993	1.2246	1.30062	1.34422
ENSMUST00000137643	2.62493	2.57446	2.792	2.63758
ENSMUST00000190804	3.5378	3.33356	3.51164	4.08662
ENSMUST00000068505	8.60954	8.72485	8.70383	8.8193
ENSMUST00000194940	0.856699	0.856206	0.859223	1.27268
ENSMUST00000194961	0.325929	0.322318	0.432866	0.28659
ENSMUST00000192230	5.26099	5.15182	5.28334	5.10771
ENSMUST00000192483	4.08751	3.95742	3.67559	3.90097
ENSMUST00000212977	0.146166	0.145975	0.20056	0.296936
ENSMUST00000192568	0	0	0	0
ENSMUST00000195868	0	0	0	0
ENSMUST00000192742	-1.72904	-1.73008	-1.72612	-1.69992
ENSMUST00000212541	0	0	0	0
ENSMUST00000212058	0	0	0	0
ENSMUST00000212614	0	0	0	0
ENSMUST00000027440	0	0	0	0
ENSMUST00000046004	0	0	0	0
ENSMUST00000163337	0	0	0	0
ENSMUST00000208183	0	0	0	0
ENSMUST00000238383	0	0	0	0
ENSMUST00000189398	0	0	0	0
ENSMUST00000191333	0	0	0	0
ENSMUST00000187653	0	0	0	0
ENSMUST00000061512	0	0	0	0
ENSMUST00000053266	9.30438	9.32877	9.87733	9.81655
ENSMUST00000185296	1.84426	1.83984	3.46786	1.85604
ENSMUST00000188112	2.80544	2.55796	2.25709	2.19465
ENSMUST00000191061	6.06203	5.97242	5.70835	6.05795
ENSMUST00000190421	2.78601	3.08059	2.53367	3.04162
ENSMUST00000186367	0	0	0	0
ENSMUST00000185290	0	0	0	0
ENSMUST00000158233	0	0	0	0
ENSMUST00000181654	0	0	0	0
ENSMUST00000118207	0	0	0	0
ENSMUST00000027884	0	0	0	0
ENSMUST00000187546	0	0	0	0
ENSMUST00000121911	0	0	0	0
ENSMUST00000119526	0	0	0	0
ENSMUST00000148649	0	0	0	0
ENSMUST00000209278	0	0	0	0
ENSMUST00000027127	10.1817	10.137	10.1342	10.099
ENSMUST00000190175	0	0	0	0
ENSMUST00000185429	6.43826	6.63961	6.13149	6.20109
ENSMUST00000187500	9.67574	9.68896	9.32947	9.17369
ENSMUST00000188859	3.43801	2.97022	3.11314	3.22793
ENSMUST00000191303	6.63312	6.93531	6.92684	6.90454
ENSMUST00000189051	2.76331	2.53218	2.52582	2.26152
ENSMUST00000188419	0	0	0	0
ENSMUST00000193614	-0.888838	-0.88894	-0.788899	-0.887249
ENSMUST00000045897	11.0669	11.0916	11.7011	11.6652
ENSMUST00000186255	9.33654	9.26431	10.3591	10.3354
ENSMUST00000188699	3.30888	3.00159	4.41773	4.03137
ENSMUST00000186932	0	0	0	0
ENSMUST00000188533	0	0	0	0
ENSMUST00000189400	0	0	0	0
ENSMUST00000068880	0	0	0	0
ENSMUST00000187651	-1.70856	-1.72754	-1.72447	-1.72451
ENSMUST00000167119	0	0	0	0
ENSMUST00000104126	0	0	0	0
ENSMUST00000185639	0	0	0	0
ENSMUST00000160782	0	0	0	0
ENSMUST00000038447	0	0	0	0
ENSMUST00000027444	4.27151	4.84897	5.58499	5.6851
ENSMUST00000148683	-1.1126	-1.04309	-1.10844	-1.10852
ENSMUST00000143674	1.11708	1.07232	0.965201	1.0646
ENSMUST00000150653	0	0	0	0
ENSMUST00000146220	1.18317	1.27598	1.10445	1.25068
ENSMUST00000193369	0	0	0	0
ENSMUST00000087617	-0.978237	-1.05344	-1.04951	-1.0496
ENSMUST00000027125	5.4332	5.31012	4.6641	5.20992
ENSMUST00000185474	2.47639	2.49635	2.47939	2.63982
ENSMUST00000185918	1.61846	1.50989	1.33069	1.33066
ENSMUST00000190239	2.54929	2.73554	2.60252	2.55789
ENSMUST00000037998	6.88394	6.88151	6.63247	6.88933
ENSMUST00000187210	0.735354	0.449552	0.451143	0.451112
ENSMUST00000186612	0	0	0	0
ENSMUST00000189119	0	0	0	0
ENSMUST00000037649	7.29013	7.20783	7.57162	7.92833
ENSMUST00000186865	1.98197	1.79449	1.9507	1.95009
ENSMUST00000142662	0	0	0	0
ENSMUST00000212506	6.06278	6.11383	5.83174	3.72246
ENSMUST00000150945	4.14826	4.11146	3.91913	3.7673
ENSMUST00000189259	5.39674	5.35473	4.95868	4.95615
[truncated: 147,548 more rows]

## Sheet: Trancript normalize
Transcript ID	CT replicate 1	CT replicate 2	MyD88-KO replicate 1	MyD88-KO replicate 2
ENSMUST00000194081	0	0	0	0
ENSMUST00000194393	0	0	0	0
ENSMUST00000185509	0	0	0	0
ENSMUST00000194605	0	3	0	0
ENSMUST00000191703	0	0	0	0
ENSMUST00000191467	0	0	0	0
ENSMUST00000186289	0	0	0	0
ENSMUST00000185910	0	0	0	0
ENSMUST00000193423	0	0	0	0
ENSMUST00000188261	0	0	0	0
ENSMUST00000185658	0	0	0	0
ENSMUST00000188753	0	0	0	0
ENSMUST00000191883	0	0	0	0
ENSMUST00000187764	3	0	2	0
ENSMUST00000158412	0	0	0	0
ENSMUST00000195648	0	0	0	0
ENSMUST00020182710	0	0	0	0
ENSMUST00000190856	0	0	0	0
ENSMUST00000061280	118	113	78	85
ENSMUST00000182114	0	5	8	6
ENSMUST00000182306	0	0	3	0
ENSMUST00000182823	0	0	0	0
ENSMUST00000182675	0	4	0	0
ENSMUST00000182388	49	32	2	4
ENSMUST00000182892	78	57	31	30
ENSMUST00000183204	0	0	0	0
ENSMUST00000182051	0	0	0	1
ENSMUST00000194854	62	72	35	30
ENSMUST00000029124	47	58	77	62
ENSMUST00000195269	0	0	0	0
ENSMUST00000104056	0	0	0	0
ENSMUST00000192649	0	0	0	0
ENSMUST00000181554	1	0	0	0
ENSMUST00000193106	0	0	0	0
ENSMUST00000193732	0	0	0	0
ENSMUST00000193428	8	10	1	3
ENSMUST00000193998	0	0	0	0
ENSMUST00000194886	0	0	0	0
ENSMUST00000195081	0	0	0	0
ENSMUST00000194219	0	0	0	0
ENSMUST00000194305	0	0	0	0
ENSMUST00000194872	0	0	0	0
ENSMUST00000137092	0	0	0	0
ENSMUST00000112701	0	0	0	0
ENSMUST00000129923	0	0	0	0
ENSMUST00000145188	0	0	0	0
ENSMUST00000131464	0	0	0	0
ENSMUST00000146282	0	0	0	0
ENSMUST00000134301	0	0	0	0
ENSMUST00000027542	0	0	0	0
ENSMUST00000172005	0	0	0	0
ENSMUST00000187425	0	0	0	0
ENSMUST00000189337	0	0	0	0
ENSMUST00000189583	1	0	0	0
ENSMUST00000039725	153	165	137	132
ENSMUST00000195196	1	0	0	0
ENSMUST00000194306	46	29	28	33
ENSMUST00000193822	0	0	0	0
ENSMUST00000193858	0	0	2	1
ENSMUST00000191680	6	0	16	0
ENSMUST00000194636	0	0	0	0
ENSMUST00000193610	15	24	35	15
ENSMUST00000194816	0	0	0	3
ENSMUST00000192378	0	0	0	0
ENSMUST00000180129	0	0	0	0
ENSMUST00000201297	0	0	0	0
ENSMUST00000194391	0	0	0	0
ENSMUST00000193745	0	0	0	0
ENSMUST00000126008	45	58	34	52
ENSMUST00000076997	54	23	33	17
ENSMUST00000139451	8	2	2	11
ENSMUST00000136179	0	0	0	0
ENSMUST00000153317	0	0	0	0
ENSMUST00000134860	3	1	2	1
ENSMUST00000136704	0	0	0	0
ENSMUST00000128261	0	0	0	0
ENSMUST00000094626	0	0	0	0
ENSMUST00000187555	0	0	0	0
ENSMUST00000194910	0	0	0	0
ENSMUST00000192257	0	0	0	0
ENSMUST00000189363	0	0	0	0
ENSMUST00000185792	0	0	0	0
ENSMUST00000163003	0	0	0	0
ENSMUST00000191395	12	9	15	7
ENSMUST00000186797	0	0	0	0
ENSMUST00000189286	0	0	0	0
ENSMUST00000192902	0	0	0	0
ENSMUST00000158223	0	0	0	0
ENSMUST00020182643	0	0	0	0
ENSMUST00000186365	0	0	0	0
ENSMUST00000035462	13	10	11	15
ENSMUST00000189731	0	0	0	0
ENSMUST00000189370	0	3	0	0
ENSMUST00000077111	0	0	0	0
ENSMUST00000185787	0	0	0	0
ENSMUST00000185549	0	0	0	0
ENSMUST00000190772	0	0	0	0
ENSMUST00000185872	0	0	0	0
ENSMUST00000158066	0	0	0	0
ENSMUST00000185696	0	0	0	0
ENSMUST00000189766	0	0	0	0
ENSMUST00000190085	0	0	0	0
ENSMUST00000186856	0	0	0	0
ENSMUST00000190670	0	0	0	0
ENSMUST00020181757	0	0	0	0
ENSMUST00000180837	0	0	0	0
ENSMUST00000185902	1	0	0	0
ENSMUST00000186137	0	0	0	0
ENSMUST00000187634	0	0	0	0
ENSMUST00000189918	0	0	0	0
ENSMUST00000125404	0	0	0	0
ENSMUST00000065967	0	0	0	0
ENSMUST00000156184	0	0	0	0
ENSMUST00000144340	0	0	0	0
ENSMUST00000111166	0	0	0	0
ENSMUST00000111167	0	0	0	0
ENSMUST00000104983	3	6	4	4
ENSMUST00000192680	0	0	0	0
ENSMUST00000192153	0	0	0	0
ENSMUST00000193484	0	0	0	0
ENSMUST00000193904	0	0	0	0
ENSMUST00000195389	0	0	0	0
ENSMUST00000194241	0	0	0	0
ENSMUST00000193453	0	0	0	0
ENSMUST00000157250	0	0	0	0
ENSMUST00000113577	0	0	0	0
ENSMUST00000037708	0	0	0	0
ENSMUST00000043725	0	0	0	0
ENSMUST00000132064	0	0	0	0
ENSMUST00000191683	0	0	2	0
ENSMUST00000140295	0	0	0	0
ENSMUST00000140302	0	0	0	0
ENSMUST00000115484	0	0	0	0
ENSMUST00000135046	0	0	0	0
ENSMUST00000144593	2	0	0	2
ENSMUST00000134075	0	0	0	0
ENSMUST00000194098	2	1	1	0
ENSMUST00000126083	0	0	0	0
ENSMUST00000115488	0	0	0	5
ENSMUST00020182976	0	0	0	0
ENSMUST00000185884	0	0	0	0
ENSMUST00000192338	0	0	0	1
ENSMUST00000140995	2	1	0	2
ENSMUST00000194602	0	0	1	0
ENSMUST00020182074	0	0	0	0
ENSMUST00000179777	0	0	0	0
ENSMUST00000193281	0	0	0	0
ENSMUST00000119877	23	15	3	14
ENSMUST00000191876	0	0	0	0
ENSMUST00020182635	0	0	0	0
ENSMUST00000151704	0	0	0	0
ENSMUST00000192115	0	0	0	0
ENSMUST00000085919	0	1	0	0
ENSMUST00000193635	0	0	0	0
ENSMUST00000195333	0	0	0	0
ENSMUST00000195180	0	0	0	0
ENSMUST00000040649	0	0	0	0
ENSMUST00000192026	0	0	0	0
ENSMUST00000195217	0	0	0	0
ENSMUST00000083691	0	0	0	0
ENSMUST00000192792	2	1	5	0
ENSMUST00000072079	219	227	218	205
ENSMUST00000186264	0	0	0	0
ENSMUST00000144177	7	0	7	32
ENSMUST00000027044	13	14	33	38
ENSMUST00000130927	0	0	0	0
ENSMUST00000186467	0	0	0	0
ENSMUST00000190654	0	0	0	0
ENSMUST00000121942	0	4	6	6
ENSMUST00000088666	0	0	0	0
ENSMUST00000191209	0	0	0	0
ENSMUST00000192664	57	73	14	22
ENSMUST00000195717	475	469	306	329
ENSMUST00000194727	0	0	0	0
ENSMUST00000194489	75	76	16	26
ENSMUST00000192927	20	23	22	29
ENSMUST00000195433	297	228	211	131
ENSMUST00000192991	0	26	4	0
ENSMUST00000194984	19	0	0	0
ENSMUST00000193765	44	44	12	11
ENSMUST00000193098	152	135	57	64
ENSMUST00000194371	28	26	20	25
ENSMUST00000192961	144	129	46	40
ENSMUST00000192643	7	8	3	2
ENSMUST00000194263	0	0	0	0
ENSMUST00000057037	0	160	0	0
ENSMUST00000192113	8	2	4	2
ENSMUST00000195121	17	15	1	6
ENSMUST00000195463	0	0	0	0
ENSMUST00000083639	0	0	0	0
ENSMUST00020182596	0	0	0	0
ENSMUST00000187109	1	0	1	1
ENSMUST00000191460	0	0	0	0
ENSMUST00000088658	31	26	35	23
ENSMUST00000115468	47	32	16	13
ENSMUST00000160022	4	8	0	0
ENSMUST00000160451	7	6	0	2
ENSMUST00000188212	0	4	7	0
ENSMUST00000057438	535	608	511	471
ENSMUST00000185579	0	0	0	0
ENSMUST00000087933	205	282	170	252
ENSMUST00000190401	145	130	34	40
ENSMUST00000186028	0	0	4	0
ENSMUST00000188313	538	593	402	361
ENSMUST00000188302	7	0	0	0
ENSMUST00000189388	0	0	0	0
ENSMUST00000186441	0	0	0	0
ENSMUST00000190207	58	50	8	11
ENSMUST00000187115	42	28	3	8
ENSMUST00000150429	45	70	12	0
ENSMUST00000056773	18	4	0	0
ENSMUST00000133305	27	43	14	16
ENSMUST00000027785	63	46	59	71
ENSMUST00000123409	0	0	0	0
ENSMUST00000139589	0	0	0	0
ENSMUST00000194617	21	29	20	28
ENSMUST00000193938	0	0	0	0
ENSMUST00020183251	0	0	0	0
ENSMUST00000192665	2	4	2	1
ENSMUST00000061421	0	0	0	0
ENSMUST00000162750	0	0	0	0
ENSMUST00000159881	1	0	0	0
ENSMUST00000195566	1	0	0	0
ENSMUST00000150600	0	0	0	0
ENSMUST00000161575	0	0	0	0
ENSMUST00000191687	27	22	5	3
ENSMUST00000238662	11	38	27	12
ENSMUST00000168641	0	0	0	0
ENSMUST00000148810	66	55	580	681
ENSMUST00000097541	0	29	144	0
ENSMUST00000086267	0	0	0	0
ENSMUST00000111875	10	11	23	54
ENSMUST00000134499	9	0	16	0
ENSMUST00000120832	0	0	0	0
ENSMUST00000121823	0	0	0	0
ENSMUST00000188786	0	0	0	0
ENSMUST00000191607	0	0	0	0
ENSMUST00000185857	0	0	0	0
ENSMUST00000190362	0	0	0	0
ENSMUST00000189132	0	0	0	0
ENSMUST00000183584	0	0	0	0
ENSMUST00000191156	0	0	0	0
ENSMUST00000193479	0	0	0	0
ENSMUST00020182242	0	0	0	0
ENSMUST00000019843	17	22	50	62
ENSMUST00000111159	0	8	121	98
ENSMUST00000211158	0	0	0	0
ENSMUST00000111160	14	0	0	0
ENSMUST00000192402	0	1	2	4
ENSMUST00000193760	1	0	0	3
ENSMUST00000194506	2	0	5	5
ENSMUST00000194121	1	1	4	6
ENSMUST00000195379	3	2	6	3
ENSMUST00000193819	0	0	6	4
ENSMUST00000195582	0	0	0	0
ENSMUST00000193187	0	0	0	0
ENSMUST00000180591	1	0	0	0
ENSMUST00000195002	0	3	0	0
ENSMUST00000195549	0	0	0	0
ENSMUST00000194319	0	0	0	0
ENSMUST00000192699	0	0	0	0
ENSMUST00000094276	0	17	6	6
ENSMUST00000192851	113	122	98	105
ENSMUST00000193480	61	155	28	46
ENSMUST00000195388	0	0	0	0
ENSMUST00000193440	0	0	0	0
ENSMUST00000195612	161	60	116	77
ENSMUST00000194269	0	0	0	0
ENSMUST00000077225	53	58	24	53
ENSMUST00000191905	0	0	1	0
ENSMUST00000192282	0	0	0	0
ENSMUST00000193447	3	1	0	0
ENSMUST00000194583	0	0	0	0
ENSMUST00000027215	0	0	0	30
ENSMUST00000156392	60	37	22	0
ENSMUST00000128190	0	0	0	0
ENSMUST00000147571	12	28	29	21
ENSMUST00000133677	0	0	2	0
ENSMUST00000150911	38	60	34	61
ENSMUST00000152239	0	3	2	0
ENSMUST00000129702	0	0	0	0
ENSMUST00000147661	1	1	5	3
ENSMUST00000127923	0	0	0	0
ENSMUST00000143327	1	0	0	0
ENSMUST00000149502	0	0	1	0
ENSMUST00000125540	0	0	0	0
ENSMUST00000192759	0	0	0	0
ENSMUST00000188145	0	0	0	0
ENSMUST00000059498	287	283	116	134
ENSMUST00000187951	90	85	26	30
ENSMUST00000191070	5	0	11	3
ENSMUST00000148542	0	0	0	0
ENSMUST00000134195	0	0	0	0
ENSMUST00000016106	0	0	0	0
ENSMUST00000187603	15	28	0	0
ENSMUST00000044581	182	224	237	164
ENSMUST00000128433	13	14	6	10
ENSMUST00000121533	31	28	14	13
ENSMUST00000122608	0	0	0	0
ENSMUST00000187716	0	0	0	0
ENSMUST00000165944	0	0	0	0
ENSMUST00000194334	0	0	0	0
ENSMUST00000016105	434	513	574	460
ENSMUST00000161808	67	91	39	80
ENSMUST00000159184	43	23	2	14
ENSMUST00000161442	0	0	0	0
ENSMUST00000194528	0	0	0	0
ENSMUST00000015124	21	2	26	12
ENSMUST00000161717	0	22	5	7
ENSMUST00000162371	0	0	0	3
ENSMUST00000159270	6	0	0	4
ENSMUST00000159717	0	1	1	0
ENSMUST00000163027	0	0	0	0
ENSMUST00000188105	35	43	34	23
ENSMUST00000188952	0	0	0	0
ENSMUST00000188797	0	0	0	0
ENSMUST00000187346	0	0	0	0
ENSMUST00000190149	0	0	0	0
ENSMUST00000189934	0	0	0	0
ENSMUST00000186930	0	0	0	0
ENSMUST00000027451	0	0	0	0
ENSMUST00000184495	0	0	0	0
ENSMUST00000127586	0	0	1	0
ENSMUST00000044311	0	0	0	0
ENSMUST00000189147	0	0	0	0
ENSMUST00000185671	0	0	0	0
ENSMUST00000083281	0	0	0	0
ENSMUST00000189245	0	0	0	0
ENSMUST00000065767	48	74	32	58
ENSMUST00000141125	82	88	52	40
ENSMUST00000027213	0	0	0	0
ENSMUST00000149665	24	40	18	10
ENSMUST00000152643	1	0	0	0
ENSMUST00000121610	0	0	0	0
ENSMUST00000191719	0	0	0	0
ENSMUST00000094273	0	1	1	0
ENSMUST00000239149	0	0	0	0
ENSMUST00000192146	0	0	0	0
ENSMUST00000238506	0	0	0	0
ENSMUST00000239155	0	0	0	0
ENSMUST00000191673	0	0	0	0
ENSMUST00000240272	0	0	0	0
ENSMUST00000194128	0	1	1	0
ENSMUST00000004994	4	2	0	2
ENSMUST00000087086	0	0	3	0
ENSMUST00000172555	2	0	0	0
ENSMUST00000238744	0	0	0	0
ENSMUST00000155917	0	0	4	0
ENSMUST00000138521	1	0	0	0
ENSMUST00000035991	39	0	78	0
ENSMUST00000186280	0	0	0	1
ENSMUST00000114709	26	78	29	100
ENSMUST00000129068	0	0	0	0
ENSMUST00000036172	0	0	0	0
ENSMUST00000188113	0	0	0	0
ENSMUST00000191857	0	0	0	0
ENSMUST00000161075	52	58	46	55
ENSMUST00000027783	75	94	127	103
ENSMUST00000159284	0	0	0	0
ENSMUST00000069568	0	0	0	0
ENSMUST00000195298	0	0	1	1
ENSMUST00000192920	0	0	0	0
ENSMUST00000094270	0	0	0	0
ENSMUST00000195663	40	46	54	51
ENSMUST00000027781	32	35	6	16
ENSMUST00000154437	13	6	1	3
ENSMUST00000188376	17	21	28	20
ENSMUST00000027214	82	113	102	99
ENSMUST00000131177	30	51	35	10
ENSMUST00000139510	0	12	0	0
ENSMUST00000145406	0	0	0	0
ENSMUST00000137380	31	0	5	21
ENSMUST00000155862	0	0	4	13
ENSMUST00000054801	0	0	0	0
ENSMUST00000150062	0	0	0	0
ENSMUST00000161563	0	0	0	0
ENSMUST00000191483	0	0	0	0
ENSMUST00000190951	0	0	0	0
ENSMUST00000186385	1	3	5	5
ENSMUST00000170217	0	0	0	8
ENSMUST00000068333	232	342	467	365
ENSMUST00000189529	203	106	40	67
ENSMUST00000188247	33	73	28	34
ENSMUST00000189931	1	1	0	0
ENSMUST00000190441	31	0	0	0
ENSMUST00000191021	30	19	3	3
ENSMUST00000186625	0	0	0	0
ENSMUST00000195509	32	49	16	28
ENSMUST00000170511	0	0	0	0
ENSMUST00000190853	0	0	0	0
ENSMUST00000111859	8	9	23	49
ENSMUST00000027760	96	83	233	321
ENSMUST00000111857	8	0	67	0
ENSMUST00000188395	4	3	9	11
ENSMUST00000128251	0	0	0	0
ENSMUST00000149536	0	0	0	0
ENSMUST00000139309	0	0	0	0
ENSMUST00000119836	2	2	7	4
ENSMUST00000191482	0	0	0	0
ENSMUST00000068875	0	0	0	0
ENSMUST00000113524	0	0	0	0
ENSMUST00000134947	0	0	0	0
ENSMUST00000149732	1	0	2	0
ENSMUST00000152111	0	0	0	0
ENSMUST00000125458	0	0	0	0
ENSMUST00000012331	0	0	0	0
ENSMUST00000077755	844	919	1023	1100
ENSMUST00000097536	13	0	12	0
ENSMUST00000143008	38	56	17	24
ENSMUST00000190504	1	0	0	0
ENSMUST00000186132	0	0	0	0
ENSMUST00000074525	0	0	0	0
ENSMUST00000160854	0	0	0	0
ENSMUST00000159555	0	0	0	0
ENSMUST00000161793	0	0	0	0
ENSMUST00000161066	0	0	0	0
ENSMUST00000162600	0	0	0	0
ENSMUST00000194332	0	0	0	0
ENSMUST00000160955	0	0	0	0
ENSMUST00000186732	0	0	0	0
ENSMUST00000194594	1	0	0	0
ENSMUST00000190083	1	0	0	0
ENSMUST00000185547	0	0	0	0
ENSMUST00000188283	0	0	0	0
ENSMUST00000189212	0	0	0	0
ENSMUST00000159117	299	333	159	138
ENSMUST00000161769	1626	1825	1620	1614
ENSMUST00000188044	0	3	2	0
ENSMUST00000189450	0	1	0	0
ENSMUST00000037748	1210	1274	933	899
ENSMUST00000162916	0	0	0	1
ENSMUST00000150825	137	161	33	38
ENSMUST00000146362	136	157	17	3
ENSMUST00000134291	17	25	8	12
ENSMUST00000194245	0	0	0	0
ENSMUST00020182116	0	0	0	0
ENSMUST00000083020	0	0	0	0
ENSMUST00000194861	0	1	0	0
ENSMUST00000027775	0	6	1	7
ENSMUST00000192905	0	2	0	0
ENSMUST00000035779	44	13	21	12
ENSMUST00000134566	0	0	4	0
ENSMUST00000142704	110	134	102	98
ENSMUST00000135642	0	0	0	0
ENSMUST00000132997	0	5	0	0
ENSMUST00000154777	0	19	0	13
ENSMUST00000148608	0	0	0	1
ENSMUST00000186568	48	85	57	37
ENSMUST00000190323	3	3	13	0
ENSMUST00000187641	154	153	129	158
ENSMUST00000189135	9	20	8	5
ENSMUST00000187235	13	14	10	11
ENSMUST00000027754	453	482	550	532
ENSMUST00000193931	0	0	5	0
ENSMUST00000161017	0	0	2	0
ENSMUST00000160789	0	1	5	0
ENSMUST00000083033	0	0	0	0
ENSMUST00000192621	0	0	0	0
ENSMUST00000166384	106	19	22	49
ENSMUST00000188782	0	0	0	0
ENSMUST00000168907	0	43	18	43
ENSMUST00000188625	11	14	11	12
ENSMUST00000188738	65	0	52	14
ENSMUST00000188298	0	10	0	0
ENSMUST00000171265	0	0	0	0
ENSMUST00000188830	0	0	0	0
ENSMUST00000189050	0	0	0	0
ENSMUST00000097826	0	104	74	99
ENSMUST00000191338	20	27	10	5
ENSMUST00000188486	30	22	25	23
ENSMUST00000162545	0	0	0	0
ENSMUST00000053760	203	169	161	140
ENSMUST00000151622	107	122	86	101
ENSMUST00000191249	32	39	23	24
ENSMUST00000189296	0	0	0	0
ENSMUST00000057262	0	0	0	0
ENSMUST00000187432	0	0	0	0
ENSMUST00000186681	0	0	0	0
ENSMUST00000049117	4	6	6	1
ENSMUST00000063059	1	0	3	2
ENSMUST00020183231	0	0	0	0
ENSMUST00000185234	0	0	0	0
ENSMUST00000049972	0	0	0	0
ENSMUST00000187291	0	0	1	0
ENSMUST00000104594	0	0	0	0
ENSMUST00000128302	37	25	36	34
ENSMUST00000068437	0	0	0	0
ENSMUST00000131684	33	39	34	21
ENSMUST00000129393	0	0	0	0
ENSMUST00000125756	1	1	0	0
ENSMUST00000111134	126	146	47	59
ENSMUST00000194237	13	5	3	0
ENSMUST00000162342	160	132	119	111
ENSMUST00000159312	0	0	0	0
ENSMUST00000160706	12	17	9	11
ENSMUST00000178932	0	2	0	0
ENSMUST00000195349	14	20	4	2
ENSMUST00000027769	103	124	68	49
ENSMUST00000139993	0	0	0	0
ENSMUST00000129982	1	0	0	0
ENSMUST00000150778	9	0	9	7
ENSMUST00000129009	0	0	1	0
ENSMUST00000120442	0	0	0	0
ENSMUST00000040706	104	161	80	78
ENSMUST00000144370	3	6	3	6
ENSMUST00000153962	14	28	17	11
ENSMUST00000143270	2	0	0	0
ENSMUST00000129611	0	0	0	0
ENSMUST00000087883	0	0	0	0
ENSMUST00000189818	0	0	0	0
ENSMUST00000123204	0	0	0	0
ENSMUST00000190943	0	0	0	0
ENSMUST00000185687	0	0	0	0
ENSMUST00000186021	0	0	0	0
ENSMUST00000052843	2	0	0	1
ENSMUST00000125294	0	0	3	0
ENSMUST00000140948	0	0	0	0
ENSMUST00000118098	2	4	0	0
ENSMUST00000183059	0	0	0	0
ENSMUST00000171802	0	0	0	0
ENSMUST00020183014	0	0	0	0
ENSMUST00000175437	0	0	0	0
ENSMUST00000185184	0	0	0	0
ENSMUST00000097824	0	1	0	0
ENSMUST00000192299	0	0	0	0
ENSMUST00000040538	0	5	10	17
ENSMUST00000134287	0	0	0	0
ENSMUST00000131039	1	0	1	0
ENSMUST00000144480	1	0	0	0
ENSMUST00000143936	0	0	0	0
ENSMUST00000192611	0	1	0	2
ENSMUST00000073441	503	539	370	468
ENSMUST00000043560	48	10	84	75
ENSMUST00000111836	112	190	113	160
ENSMUST00000186692	29	37	20	55
ENSMUST00000186900	0	0	0	0
ENSMUST00000188937	54	41	43	34
ENSMUST00000185888	26	19	25	28
ENSMUST00000195145	0	0	0	0
ENSMUST00000131716	0	0	0	0
ENSMUST00000221136	0	0	0	0
ENSMUST00000211943	0	0	0	0
ENSMUST00000223392	0	0	0	0
ENSMUST00000187136	0	0	0	0
ENSMUST00000086430	0	0	0	1
ENSMUST00000150143	0	0	0	0
ENSMUST00000134681	0	0	0	0
ENSMUST00000131535	0	0	0	0
ENSMUST00000192814	0	0	0	0
ENSMUST00000113512	145	135	91	238
ENSMUST00000113513	12	42	141	105
ENSMUST00000113515	0	0	0	0
ENSMUST00000113514	11	0	91	0
ENSMUST00000187005	24	50	3	36
ENSMUST00000113510	12	23	1	10
ENSMUST00000113511	26	26	0	6
ENSMUST00000127771	0	0	0	0
ENSMUST00000130714	0	0	0	0
ENSMUST00000143368	0	0	0	0
ENSMUST00000048820	18	19	10	18
ENSMUST00000138319	8	3	0	0
ENSMUST00000186464	0	2	0	0
ENSMUST00000125641	10	10	30	8
ENSMUST00000193178	0	0	0	0
ENSMUST00000147000	0	0	0	0
ENSMUST00000124874	0	0	0	0
ENSMUST00000027049	0	0	0	0
ENSMUST00000130102	0	0	0	0
ENSMUST00000176398	0	1	0	0
ENSMUST00000155163	0	0	1	0
ENSMUST00000134692	0	0	0	0
ENSMUST00000027464	85	93	103	89
ENSMUST00000189176	63	64	41	64
ENSMUST00000239726	0	0	0	0
ENSMUST00000027467	0	0	0	0
ENSMUST00000189793	0	0	0	0
ENSMUST00000190724	0	0	0	0
ENSMUST00000153862	0	0	0	0
ENSMUST00000191529	0	0	1	0
ENSMUST00000191026	0	0	0	0
ENSMUST00000186368	0	0	0	0
ENSMUST00000043313	0	0	0	0
ENSMUST00000186621	0	0	0	0
ENSMUST00000185241	0	0	0	0
ENSMUST00000187569	0	0	0	0
ENSMUST00000190960	0	0	0	0
ENSMUST00000165691	105	130	82	139
ENSMUST00000190117	0	0	0	0
ENSMUST00000190355	4	2	2	8
ENSMUST00000186421	0	0	0	0
ENSMUST00000239741	1	0	0	0
ENSMUST00000195479	0	0	0	0
ENSMUST00000191325	0	0	0	0
ENSMUST00000188074	0	0	0	0
ENSMUST00000185548	0	0	0	0
ENSMUST00000058748	0	0	0	0
ENSMUST00000161427	0	0	0	0
ENSMUST00000192258	1	2	0	2
ENSMUST00000027768	626	631	595	607
ENSMUST00000140489	0	3	3	0
ENSMUST00000151734	54	38	47	61
ENSMUST00000125816	1	1	0	1
ENSMUST00000127250	60	35	8	10
ENSMUST00000145968	0	0	0	0
ENSMUST00000192645	12	16	9	2
ENSMUST00000194536	28	23	17	15
ENSMUST00000147137	0	0	5	4
ENSMUST00000097454	0	0	0	0
ENSMUST00000027050	159	145	249	220
ENSMUST00000190155	0	8	0	0
ENSMUST00000186528	40	56	73	55
ENSMUST00000188619	8	13	2	13
ENSMUST00000139578	68	82	13	42
ENSMUST00000150509	2	2	0	0
ENSMUST00000191296	4	6	5	4
ENSMUST00000193272	0	0	0	0
ENSMUST00000185356	14	11	1	1
ENSMUST00000189005	0	1	0	0
ENSMUST00000188206	0	0	0	0
ENSMUST00000185328	0	0	0	0
ENSMUST00000188831	0	0	0	0
ENSMUST00000027753	0	0	0	0
ENSMUST00000163119	271	266	130	203
ENSMUST00000164108	334	304	197	158
ENSMUST00000168372	0	0	0	0
ENSMUST00000167794	43	78	23	25
ENSMUST00000170897	0	1	0	0
ENSMUST00000167293	1	0	4	0
ENSMUST00000192839	20	27	12	15
ENSMUST00000192816	7	8	9	6
ENSMUST00000187121	1	0	0	1
ENSMUST00000164487	0	0	0	0
ENSMUST00000027752	454	453	642	634
ENSMUST00000159251	3	0	1	10
ENSMUST00000163011	0	0	0	0
ENSMUST00000160515	3	7	9	4
ENSMUST00000161744	0	0	0	0
ENSMUST00000211023	0	0	0	0
ENSMUST00000194884	14	10	16	3
ENSMUST00000110797	4	0	14	7
ENSMUST00000042373	56	31	32	27
ENSMUST00000136614	30	45	13	11
ENSMUST00000137861	9	15	12	9
ENSMUST00000082501	0	0	0	0
ENSMUST00000192184	0	3	1	4
ENSMUST00000189861	0	0	0	0
ENSMUST00000188209	0	0	0	0
ENSMUST00000238212	0	0	0	0
ENSMUST00000190792	0	0	0	0
ENSMUST00000187548	0	0	0	0
ENSMUST00000185557	0	0	0	0
ENSMUST00000185879	0	0	0	0
ENSMUST00000069293	0	0	0	0
ENSMUST00000239890	0	0	0	0
ENSMUST00000186380	133	212	72	0
ENSMUST00000186966	18	22	6	38
ENSMUST00000190544	547	545	186	254
ENSMUST00000188345	0	0	0	0
ENSMUST00000189516	86	73	51	52
ENSMUST00000189509	89	126	53	67
ENSMUST00000190383	52	63	43	46
ENSMUST00000189425	78	79	55	38
ENSMUST00000042141	1498	1506	1035	1013
ENSMUST00000188705	0	0	0	0
ENSMUST00000041874	1	0	1	0
ENSMUST00000187747	1	0	0	0
ENSMUST00000186414	60	50	188	201
ENSMUST00000189749	0	0	0	0
ENSMUST00000189339	0	0	0	0
ENSMUST00000191499	0	0	0	0
ENSMUST00000187094	0	0	0	0
ENSMUST00000178395	0	0	0	0
ENSMUST00000027131	338	313	95	120
ENSMUST00000141226	38	77	62	64
ENSMUST00000186852	0	0	0	0
ENSMUST00000185520	7	0	0	0
ENSMUST00000189404	4	7	3	5
ENSMUST00000195118	0	0	0	0
ENSMUST00000185210	0	0	0	0
ENSMUST00000186233	0	0	0	0
ENSMUST00000190006	0	0	0	0
ENSMUST00000121202	14	18	5	14
ENSMUST00000195733	0	0	0	0
ENSMUST00000183639	0	0	0	0
ENSMUST00000187720	0	0	0	0
ENSMUST00000194762	0	0	0	0
ENSMUST00000187358	1	0	0	0
ENSMUST00020183648	0	0	0	0
ENSMUST00020181689	0	0	0	0
ENSMUST00000186401	0	0	0	0
ENSMUST00000181607	0	0	0	0
ENSMUST00000083009	0	0	0	0
ENSMUST00000188192	0	0	0	0
ENSMUST00000189223	0	0	0	0
ENSMUST00000191041	0	0	0	0
ENSMUST00000181115	0	0	1	0
ENSMUST00020182092	0	0	0	0
ENSMUST00000186142	0	0	0	0
ENSMUST00000190610	2	3	2	2
ENSMUST00000191012	0	0	0	2
ENSMUST00000071087	257	252	114	137
ENSMUST00000143606	37	41	21	12
ENSMUST00000191360	0	0	0	0
ENSMUST00000117415	0	0	0	0
ENSMUST00000191521	0	0	0	0
ENSMUST00000118263	37	38	8	12
ENSMUST00000122156	37	33	6	22
ENSMUST00000190063	16	23	6	8
ENSMUST00000119714	0	18	7	0
ENSMUST00000134716	0	4	0	0
ENSMUST00000155974	0	0	0	0
ENSMUST00000186294	0	0	56	35
ENSMUST00000149214	0	0	0	0
ENSMUST00000190318	93	102	41	39
ENSMUST00000188249	0	0	0	1
ENSMUST00000153804	8	8	1	0
ENSMUST00000188449	5	7	16	3
ENSMUST00000123261	4	11	0	0
ENSMUST00000185422	0	0	0	0
ENSMUST00000190625	0	0	0	0
ENSMUST00000187226	0	6	0	0
ENSMUST00000136283	2	1	1	0
ENSMUST00000128164	2	4	2	2
ENSMUST00000136898	1	1	0	2
ENSMUST00000148663	4	4	2	0
ENSMUST00000186145	0	0	0	0
ENSMUST00000188673	0	0	0	0
ENSMUST00000056879	0	0	0	0
ENSMUST00000189810	0	0	0	0
ENSMUST00000185858	0	0	0	0
ENSMUST00000186262	0	0	0	0
ENSMUST00000190905	0	0	0	0
ENSMUST00000194474	0	0	0	0
ENSMUST00000186016	0	0	0	0
ENSMUST00000185632	0	0	0	0
ENSMUST00020183189	0	0	0	0
ENSMUST00000191457	0	0	0	0
ENSMUST00000187207	0	0	0	0
ENSMUST00020182001	0	0	0	0
ENSMUST00000187677	0	0	0	0
ENSMUST00000041776	0	0	0	0
ENSMUST00000124500	0	0	0	0
ENSMUST00000111815	0	0	0	0
ENSMUST00000152114	0	0	0	0
ENSMUST00000111812	0	0	0	0
ENSMUST00000147700	0	0	0	0
ENSMUST00000147482	0	0	0	0
ENSMUST00000111814	0	0	0	0
ENSMUST00000111810	0	0	0	0
ENSMUST00000147794	0	0	0	0
ENSMUST00000187154	0	0	0	0
ENSMUST00000193511	0	0	0	0
ENSMUST00000190663	0	0	0	0
ENSMUST00000186103	0	0	0	0
ENSMUST00000139157	0	0	0	0
ENSMUST00000114565	0	0	0	0
ENSMUST00000081851	0	0	0	0
ENSMUST00000027748	1	3	3	1
ENSMUST00000191474	0	0	2	0
ENSMUST00000185627	0	0	0	0
ENSMUST00020182029	0	0	0	0
ENSMUST00000189560	0	0	0	0
ENSMUST00000187777	0	0	0	0
ENSMUST00000190705	0	0	0	0
ENSMUST00000189867	0	0	0	0
ENSMUST00000051572	0	0	0	1
ENSMUST00000187104	0	0	0	0
ENSMUST00000189460	0	0	0	0
ENSMUST00000086209	0	0	0	0
ENSMUST00000182722	0	0	45	37
ENSMUST00000183241	30	39	24	45
ENSMUST00000182131	19	28	26	15
ENSMUST00000182538	28	24	70	63
ENSMUST00000182016	0	0	0	0
ENSMUST00000187415	0	0	7	2
ENSMUST00000088615	751	769	533	561
ENSMUST00000187417	0	0	0	0
ENSMUST00000142497	50	46	0	15
ENSMUST00000156563	45	41	27	25
ENSMUST00000128834	6	6	0	4
ENSMUST00000131556	134	139	150	100
ENSMUST00000186813	8	14	2	3
ENSMUST00000186720	32	48	38	36
ENSMUST00020183640	0	0	0	0
ENSMUST00000192111	10	18	11	8
ENSMUST00000077946	635	604	213	302
ENSMUST00000190595	0	0	0	0
ENSMUST00000187774	807	1117	223	597
ENSMUST00000189486	177	159	51	92
ENSMUST00000190983	930	1023	926	606
ENSMUST00000186835	179	186	66	59
ENSMUST00000187885	38	36	19	21
ENSMUST00000191505	198	139	143	95
ENSMUST00000186087	6	20	0	7
ENSMUST00000191449	168	155	67	74
ENSMUST00000187698	44	66	30	25
ENSMUST00000153695	0	0	0	0
ENSMUST00000035577	0	0	0	0
ENSMUST00000147575	0	0	0	0
ENSMUST00000140938	0	0	0	0
ENSMUST00000194845	0	0	0	0
ENSMUST00000118350	0	0	0	0
ENSMUST00000240462	0	0	0	0
ENSMUST00000141249	0	0	0	4
ENSMUST00000238926	0	0	0	0
ENSMUST00000124558	0	0	0	0
ENSMUST00000184095	0	0	0	0
ENSMUST00000145308	0	0	0	0
ENSMUST00000185164	0	0	1	0
ENSMUST00000134030	0	0	2	0
ENSMUST00000206321	0	0	0	0
ENSMUST00000119252	0	0	0	0
ENSMUST00000192705	0	0	0	0
ENSMUST00000194285	33	38	26	29
ENSMUST00000192541	43	47	15	21
ENSMUST00000189483	0	0	0	2
ENSMUST00000195842	69	75	30	33
ENSMUST00000188013	0	0	0	0
ENSMUST00020182331	0	0	0	0
ENSMUST00000186576	0	0	0	0
ENSMUST00000188657	0	0	0	0
ENSMUST00000059607	0	0	0	0
ENSMUST00000123490	0	0	0	0
ENSMUST00000190620	1	1	0	0
ENSMUST00000055314	0	0	0	1
ENSMUST00000194459	0	0	0	0
ENSMUST00000050660	0	0	0	0
ENSMUST00000183582	0	0	0	0
ENSMUST00000189542	0	0	82	79
ENSMUST00000186003	87	108	0	0
ENSMUST00000190103	0	0	0	47
ENSMUST00000027279	86	79	25	9
ENSMUST00000186684	118	83	70	38
ENSMUST00000188204	0	24	0	20
ENSMUST00000188051	0	0	0	0
ENSMUST00000185534	3	0	0	0
ENSMUST00000185961	7	5	1	2
ENSMUST00000188303	58	64	64	46
ENSMUST00000190169	1	1	0	0
ENSMUST00000189410	0	0	1	0
ENSMUST00000194442	0	0	0	0
ENSMUST00000137862	2	6	0	0
ENSMUST00000123720	0	0	0	0
ENSMUST00000068275	0	0	0	0
ENSMUST00000113494	0	0	0	0
ENSMUST00000123285	2	2	0	0
ENSMUST00000192484	0	0	0	0
ENSMUST00000191337	0	0	0	0
ENSMUST00000117185	6	2	2	4
ENSMUST00000086199	165	228	382	431
ENSMUST00000140685	21	3	23	19
ENSMUST00000139476	27	0	19	0
ENSMUST00000153134	0	0	0	0
ENSMUST00000154576	2	8	3	8
ENSMUST00000185385	0	0	0	0
ENSMUST00000188927	2	0	0	0
ENSMUST00000186055	0	0	0	0
ENSMUST00000188704	0	0	0	0
ENSMUST00000158044	0	0	0	0
ENSMUST00000086195	0	0	0	0
ENSMUST00000027056	0	0	0	0
ENSMUST00000190935	0	0	0	0
ENSMUST00000189822	0	0	0	0
ENSMUST00000187694	0	0	0	0
ENSMUST00000188189	0	0	0	0
ENSMUST00000187745	0	0	0	0
ENSMUST00000189385	0	0	0	0
ENSMUST00000188154	0	0	0	0
ENSMUST00000189240	0	0	0	0
ENSMUST00000187189	0	0	0	0
ENSMUST00000190980	0	0	0	0
ENSMUST00020183262	0	0	0	0
ENSMUST00000185981	0	0	0	0
ENSMUST00000104130	0	0	0	0
ENSMUST00000187404	0	0	0	0
ENSMUST00000193623	0	0	0	0
ENSMUST00000087050	3	2	0	0
ENSMUST00000135271	0	0	0	0
ENSMUST00000141994	0	0	0	0
ENSMUST00000113457	7	3	0	0
ENSMUST00000125563	0	0	0	0
ENSMUST00000152664	0	0	0	0
ENSMUST00020182968	0	0	0	0
ENSMUST00000187541	0	0	0	0
ENSMUST00000211821	0	0	0	1
ENSMUST00000226546	0	0	0	0
ENSMUST00000188384	0	0	0	0
ENSMUST00000188965	0	0	0	0
ENSMUST00000238369	0	0	0	0
ENSMUST00000188321	0	0	0	0
ENSMUST00000186256	0	0	0	0
ENSMUST00000004214	0	0	0	0
ENSMUST00000181720	0	0	0	0
ENSMUST00000186858	0	0	0	2
ENSMUST00000187869	0	2	0	1
ENSMUST00000190720	0	2	0	1
ENSMUST00000191584	0	0	0	0
ENSMUST00000181160	1	2	0	0
ENSMUST00000055322	583	563	755	791
ENSMUST00000194612	20	3	38	25
ENSMUST00000191773	11	12	8	23
ENSMUST00000027744	61	72	67	57
ENSMUST00000192410	17	0	0	0
ENSMUST00000195579	15	26	15	5
ENSMUST00000048613	0	0	0	0
ENSMUST00000150870	0	0	0	0
ENSMUST00000142117	0	0	0	0
ENSMUST00000141512	0	0	0	0
ENSMUST00000135014	0	0	0	0
ENSMUST00000137824	0	0	0	0
ENSMUST00000179089	0	0	0	0
ENSMUST00000141339	0	0	0	0
ENSMUST00000191437	0	0	0	0
ENSMUST00000171690	0	0	0	0
ENSMUST00000027743	119	177	128	115
ENSMUST00000193059	36	37	30	0
ENSMUST00000195302	0	0	0	32
ENSMUST00000192519	0	1	0	0
ENSMUST00000191769	0	0	0	0
ENSMUST00000192091	20	23	10	9
ENSMUST00000195693	8	0	1	3
ENSMUST00000192311	7	6	10	11
ENSMUST00000192690	9	5	1	0
ENSMUST00000194158	15	22	0	6
ENSMUST00000194502	0	0	0	0
ENSMUST00000188880	0	0	0	0
ENSMUST00000195360	0	0	0	0
ENSMUST00000187748	0	0	0	0
ENSMUST00000195316	6	8	4	10
ENSMUST00000239837	0	0	0	0
ENSMUST00000183490	0	0	0	0
ENSMUST00000181461	0	0	1	0
ENSMUST00000182390	0	0	0	0
ENSMUST00000181272	0	0	0	0
ENSMUST00000186962	0	0	0	0
ENSMUST00000185937	0	0	0	0
ENSMUST00000186156	0	0	0	0
ENSMUST00000035914	0	0	0	0
ENSMUST00000190976	0	0	0	0
ENSMUST00000186551	0	0	0	0
ENSMUST00000187781	0	0	0	0
ENSMUST00000187096	0	0	0	0
ENSMUST00000186082	0	0	0	0
ENSMUST00000188492	0	0	0	0
ENSMUST00000192162	0	0	0	0
ENSMUST00000078332	30	64	50	54
ENSMUST00000161572	81	76	63	49
ENSMUST00000073025	0	0	0	0
ENSMUST00000161648	0	0	0	0
ENSMUST00000162056	63	61	22	30
ENSMUST00000160786	67	34	127	115
ENSMUST00000162003	20	6	15	7
ENSMUST00000160972	42	57	92	93
ENSMUST00000160750	0	0	0	0
ENSMUST00000159279	0	0	0	0
ENSMUST00000160044	19	18	0	11
ENSMUST00000160744	0	0	0	0
ENSMUST00000160632	4	12	2	7
ENSMUST00000188333	58	64	64	50
ENSMUST00000162794	1	6	3	0
ENSMUST00000162573	15	20	4	10
ENSMUST00000185536	5	15	1	1
ENSMUST00000027331	0	0	0	0
ENSMUST00000138787	0	0	0	0
ENSMUST00000223838	0	0	0	0
ENSMUST00000186121	0	0	0	0
ENSMUST00000192756	0	0	0	0
ENSMUST00000186334	0	0	0	0
ENSMUST00000185925	0	0	0	0
ENSMUST00020182523	0	0	0	0
ENSMUST00000027741	470	533	462	496
ENSMUST00000111775	213	125	141	149
ENSMUST00000139925	39	35	16	20
ENSMUST00000111774	55	120	36	0
ENSMUST00000192359	13	22	17	13
ENSMUST00000129271	72	64	37	22
ENSMUST00000143529	40	39	26	15
ENSMUST00020183595	0	0	0	0
ENSMUST00000046390	0	0	0	0
ENSMUST00000114537	16	27	0	0
ENSMUST00000114541	0	0	0	0
ENSMUST00000018561	0	0	0	0
ENSMUST00000145367	1	0	0	0
ENSMUST00000140731	1	0	0	0
ENSMUST00000140930	0	0	0	0
ENSMUST00000136273	0	0	0	0
ENSMUST00000136701	0	0	0	0
ENSMUST00000126952	0	0	0	0
ENSMUST00000144694	5	0	0	0
ENSMUST00000135125	0	0	0	0
ENSMUST00000151525	6	6	0	0
ENSMUST00000123299	0	0	0	0
ENSMUST00000126657	1	0	0	0
ENSMUST00000186428	0	0	0	0
ENSMUST00000186817	0	0	0	0
ENSMUST00000189886	0	0	0	0
ENSMUST00020182040	0	0	0	0
ENSMUST00000097103	0	0	0	0
ENSMUST00000097453	0	0	0	0
ENSMUST00000111117	0	0	0	0
ENSMUST00000134959	0	0	0	0
ENSMUST00000076687	0	0	0	0
ENSMUST00000097450	0	0	0	0
ENSMUST00000212756	0	0	0	0
ENSMUST00000143350	0	0	0	0
ENSMUST00000132894	0	0	0	0
ENSMUST00000139002	0	0	0	0
ENSMUST00000133890	0	0	0	0
ENSMUST00000152582	0	0	0	0
ENSMUST00000194974	0	0	0	0
ENSMUST00000143176	0	0	0	0
ENSMUST00000135056	0	1	0	0
ENSMUST00000145181	0	0	0	0
ENSMUST00000143161	0	0	0	0
ENSMUST00000145274	0	0	0	0
ENSMUST00000129754	0	0	0	0
ENSMUST00000080138	154	127	98	69
ENSMUST00000035560	23	19	32	28
ENSMUST00000097529	6	21	25	24
ENSMUST00000194476	10	20	25	19
ENSMUST00000159339	2	1	0	0
ENSMUST00000192730	3	0	1	5
ENSMUST00000191822	0	0	0	0
ENSMUST00000195719	0	0	0	0
ENSMUST00000027740	0	0	0	1
ENSMUST00000195275	0	0	0	0
ENSMUST00000195616	0	0	0	0
ENSMUST00000168302	0	0	0	0
ENSMUST00000027277	0	0	0	0
ENSMUST00000187053	0	0	0	0
ENSMUST00000187554	0	0	0	0
ENSMUST00000185516	0	0	1	0
ENSMUST00000105087	0	0	0	1
ENSMUST00000210323	0	1	0	2
ENSMUST00000195419	0	0	0	0
ENSMUST00000035325	16	6	0	4
ENSMUST00000111764	0	0	9	11
ENSMUST00000194632	0	17	0	0
ENSMUST00000130701	0	0	0	0
ENSMUST00000151368	0	0	4	0
ENSMUST00000132495	0	3	0	0
ENSMUST00000140809	2	4	3	0
ENSMUST00000192644	0	0	0	0
ENSMUST00000195048	0	0	0	0
ENSMUST00000177608	0	0	0	0
ENSMUST00000180062	0	0	0	0
ENSMUST00000186051	0	0	0	0
ENSMUST00000187376	0	0	0	0
ENSMUST00000088585	0	0	0	0
ENSMUST00000189541	0	0	0	0
ENSMUST00000186405	0	0	0	0
ENSMUST00000186674	0	0	0	0
ENSMUST00000189447	0	0	0	0
ENSMUST00000185780	0	0	0	0
ENSMUST00000138762	734	807	917	841
ENSMUST00000132189	0	0	0	0
ENSMUST00000129865	25	19	0	0
ENSMUST00000146987	0	0	0	0
ENSMUST00000124495	0	0	0	0
ENSMUST00000192899	31	39	18	15
ENSMUST00000193803	0	0	0	0
ENSMUST00000192007	0	0	0	0
ENSMUST00000191750	4	1	0	0
ENSMUST00000104231	0	0	0	0
ENSMUST00000193347	1	0	0	3
ENSMUST00000027766	3	3	45	24
ENSMUST00000160879	0	0	0	0
ENSMUST00000161300	2	0	0	11
ENSMUST00000160169	2	0	10	0
ENSMUST00000162769	0	1	6	10
ENSMUST00000161632	2	0	0	0
ENSMUST00000159591	0	0	0	0
ENSMUST00000161379	0	0	0	0
ENSMUST00000160482	0	0	0	0
ENSMUST00000161814	0	0	0	0
ENSMUST00000162725	0	2	0	0
ENSMUST00000160121	0	0	0	0
ENSMUST00000159914	0	0	0	0
ENSMUST00000160102	0	1	0	0
ENSMUST00000161743	0	0	0	1
ENSMUST00000161746	0	0	0	0
ENSMUST00000170472	0	0	0	0
ENSMUST00000192794	0	0	0	0
ENSMUST00000193705	2	1	0	0
ENSMUST00000188454	0	1	6	0
ENSMUST00000115402	0	0	0	4
ENSMUST00000136197	0	0	0	0
ENSMUST00000146763	0	0	0	0
ENSMUST00000147606	0	0	1	0
ENSMUST00000133201	0	0	0	0
ENSMUST00000191566	0	0	0	0
ENSMUST00000115403	0	0	0	0
ENSMUST00000189220	309	338	337	346
ENSMUST00000113444	111	57	25	6
ENSMUST00000190052	0	5	0	0
ENSMUST00000063380	5	17	11	30
ENSMUST00000187899	0	0	0	0
ENSMUST00000186302	251	295	209	231
ENSMUST00000190046	0	49	0	0
ENSMUST00000186043	84	38	33	40
ENSMUST00000191708	0	0	0	0
ENSMUST00000059065	0	0	0	0
ENSMUST00000187394	0	0	0	0
ENSMUST00000220768	4	1	0	1
ENSMUST00000223400	0	0	0	0
ENSMUST00000222182	0	0	0	0
ENSMUST00000222600	0	0	0	0
ENSMUST00000047577	0	0	0	0
ENSMUST00000222426	0	0	0	1
ENSMUST00000223536	0	0	0	0
ENSMUST00000223439	0	0	0	0
ENSMUST00000185805	1	2	1	2
ENSMUST00000045560	0	0	0	0
ENSMUST00000142805	0	0	0	0
ENSMUST00000164473	0	0	0	0
ENSMUST00000189789	0	0	0	0
ENSMUST00000188323	0	0	0	0
ENSMUST00000222567	0	0	0	0
ENSMUST00000193762	0	0	0	0
ENSMUST00000188005	0	0	0	0
ENSMUST00000190858	0	0	0	0
ENSMUST00000027351	0	0	0	0
ENSMUST00000113437	0	0	0	0
ENSMUST00000186832	0	0	0	0
ENSMUST00000186994	0	0	0	0
ENSMUST00000113436	0	0	0	0
ENSMUST00000065436	0	0	0	0
ENSMUST00000149342	0	0	0	0
ENSMUST00000065403	0	0	0	0
ENSMUST00000133079	0	0	0	0
ENSMUST00000178732	0	0	0	0
ENSMUST00020183612	0	0	0	0
ENSMUST00000097527	504	595	212	313
ENSMUST00000136331	0	0	0	0
ENSMUST00000027738	108	154	179	127
ENSMUST00000136397	15	23	18	19
ENSMUST00000141878	0	0	0	0
ENSMUST00000130995	40	50	18	37
ENSMUST00000124212	15	33	14	11
ENSMUST00000123705	3	0	0	0
ENSMUST00000141980	48	42	48	47
ENSMUST00000169241	0	0	0	0
ENSMUST00000193532	43	80	39	44
ENSMUST00000130711	28	35	13	13
ENSMUST00000111106	0	0	0	0
ENSMUST00000111108	303	370	122	114
ENSMUST00000193897	48	79	4	15
ENSMUST00000010753	0	0	0	0
ENSMUST00000136291	3	3	0	0
ENSMUST00000111105	0	0	0	0
ENSMUST00000111104	317	307	82	133
ENSMUST00000130029	0	0	0	0
ENSMUST00000149590	22	42	15	10
ENSMUST00000128223	50	26	20	8
ENSMUST00000133340	0	0	0	0
ENSMUST00000050581	0	0	1	0
ENSMUST00000192714	0	1	0	2
ENSMUST00000160953	0	0	0	0
ENSMUST00000159078	0	0	0	0
ENSMUST00000053075	0	0	0	0
ENSMUST00000160237	0	0	0	0
ENSMUST00000160567	0	0	0	0
ENSMUST00000159051	0	1	0	3
ENSMUST00000194004	0	0	0	0
ENSMUST00000195202	0	0	0	0
ENSMUST00000189405	0	0	0	0
ENSMUST00000190615	0	0	1	1
ENSMUST00000070181	492	494	429	412
ENSMUST00000195043	70	71	32	17
ENSMUST00020183649	0	0	0	0
ENSMUST00000193199	128	139	75	52
ENSMUST00000104548	0	0	0	0
ENSMUST00000192452	6	5	3	0
ENSMUST00000194945	21	27	20	9
ENSMUST00000136521	0	0	0	0
ENSMUST00000211561	0	0	0	1
ENSMUST00000210737	0	0	0	0
ENSMUST00000210107	0	0	0	0
ENSMUST00000211782	0	0	0	0
ENSMUST00000179826	0	0	0	0
ENSMUST00000191641	0	2	0	2
ENSMUST00000194222	1	0	0	0
ENSMUST00000168574	301	311	820	892
ENSMUST00000176559	0	0	0	0
ENSMUST00000175948	0	0	0	0
ENSMUST00000176720	0	2	3	0
ENSMUST00000175996	6	9	13	9
ENSMUST00000176822	4	10	6	12
ENSMUST00000177458	97	98	177	134
ENSMUST00000187992	63	85	189	161
ENSMUST00000111757	219	396	159	128
ENSMUST00000111754	68	56	19	39
ENSMUST00000133152	6	0	0	0
ENSMUST00000128941	7	10	10	16
ENSMUST00000131359	65	73	40	39
ENSMUST00000060404	216	104	169	190
ENSMUST00000065648	165	272	116	90
ENSMUST00000097526	190	125	102	134
ENSMUST00000125371	5	5	3	0
ENSMUST00000193393	45	32	87	84
ENSMUST00000189162	0	0	0	0
ENSMUST00000183596	0	0	0	0
ENSMUST00000015628	0	0	0	0
ENSMUST00000062483	0	0	0	0
ENSMUST00000161301	0	0	0	0
ENSMUST00000162552	0	0	0	0
ENSMUST00000161056	0	0	0	0
ENSMUST00000160991	0	0	0	0
ENSMUST00000159839	0	0	0	0
ENSMUST00000161451	0	0	0	0
ENSMUST00000162607	0	0	0	0
ENSMUST00000159678	0	0	0	0
ENSMUST00000183982	0	0	0	0
ENSMUST00000181458	0	0	0	0
ENSMUST00000181691	0	0	0	0
ENSMUST00000186012	0	0	0	0
ENSMUST00000189894	0	0	0	0
ENSMUST00000186697	0	0	0	0
ENSMUST00000186504	0	0	0	0
ENSMUST00000038765	0	0	0	0
ENSMUST00000049126	64	82	14	18
ENSMUST00000191306	2	2	0	0
ENSMUST00000185606	7	0	0	0
ENSMUST00000191546	0	0	0	0
ENSMUST00000191700	8	9	0	0
ENSMUST00000195352	6	9	0	0
ENSMUST00000081713	47	0	0	0
ENSMUST00000006037	105	131	123	156
ENSMUST00000185275	3	6	7	3
ENSMUST00000146784	0	0	0	0
ENSMUST00000133232	5	2	6	8
ENSMUST00000147927	15	27	71	0
ENSMUST00000143603	15	12	7	14
ENSMUST00000139970	48	33	8	32
ENSMUST00000124088	2	8	9	9
ENSMUST00000145280	0	0	0	0
ENSMUST00000068304	205	256	207	246
ENSMUST00000175513	0	0	0	0
ENSMUST00000004565	307	347	371	313
ENSMUST00000142945	0	0	0	0
ENSMUST00000156213	11	31	12	10
ENSMUST00000190805	0	0	0	0
ENSMUST00000195493	10	8	5	8
ENSMUST00000185095	0	0	0	0
ENSMUST00000195811	2	7	5	3
ENSMUST00020183103	0	0	0	0
ENSMUST00000194484	1	6	0	0
ENSMUST00000183952	149	154	176	138
ENSMUST00000183607	2	8	1	3
ENSMUST00000194357	11	5	4	2
ENSMUST00000157157	0	0	0	0
ENSMUST00000188909	0	0	1	0
ENSMUST00000186206	0	2	0	0
ENSMUST00000195506	45	56	30	18
ENSMUST00000122556	0	0	0	0
ENSMUST00000195718	21	23	13	7
ENSMUST00000185813	0	0	0	0
ENSMUST00000187246	0	0	0	0
ENSMUST00000194608	0	0	0	0
ENSMUST00000027777	723	812	937	939
ENSMUST00000194434	0	0	0	0
ENSMUST00000191639	0	4	4	0
ENSMUST00000192411	5	2	1	0
ENSMUST00000193238	14	11	1	2
ENSMUST00000191833	0	0	0	0
ENSMUST00000195560	0	0	0	0
ENSMUST00000027068	980	988	503	500
ENSMUST00000185447	4	0	2	0
ENSMUST00000188377	0	0	0	0
ENSMUST00000027071	298	290	264	263
ENSMUST00000156222	7	10	6	0
ENSMUST00000194537	14	20	5	5
ENSMUST00000088542	0	0	0	0
ENSMUST00000104180	0	0	0	0
ENSMUST00000180415	0	0	0	0
ENSMUST00000194709	0	0	0	0
ENSMUST00020183707	0	0	0	0
ENSMUST00000193148	0	0	0	0
ENSMUST00000190422	595	631	509	558
ENSMUST00000173929	4	1	2	5
ENSMUST00000166172	573	571	662	704
ENSMUST00000027888	296	309	217	237
ENSMUST00000190749	27	35	15	14
ENSMUST00000195501	71	82	44	59
ENSMUST00000186465	325	387	207	292
ENSMUST00000189670	46	48	50	24
ENSMUST00000186648	1267	1462	841	836
ENSMUST00000187733	0	0	0	0
ENSMUST00000191187	21	13	6	6
ENSMUST00000185720	58	68	33	33
ENSMUST00000189841	0	5	0	2
ENSMUST00000190125	18	37	2	10
ENSMUST00000185909	0	0	0	0
ENSMUST00000186894	307	396	201	225
ENSMUST00000185567	109	108	33	36
ENSMUST00000185672	7	11	3	2
ENSMUST00000190464	3	6	2	0
ENSMUST00000190474	40	32	8	9
ENSMUST00000189496	192	202	311	266
ENSMUST00000190067	19	37	0	23
ENSMUST00000187818	0	0	0	2
ENSMUST00000027421	156	81	63	0
ENSMUST00000194417	33	44	8	13
ENSMUST00000192396	75	71	50	41
ENSMUST00000097672	6	0	0	0
ENSMUST00000139562	0	6	7	3
ENSMUST00000151737	0	2	1	4
ENSMUST00000143656	0	0	0	0
ENSMUST00000027422	2	4	0	0
ENSMUST00000186980	0	0	0	0
ENSMUST00000239195	0	0	11	2
ENSMUST00000188363	0	0	1	0
ENSMUST00000186574	303	273	144	157
ENSMUST00000070968	56	54	53	4
ENSMUST00000191435	0	0	0	0
ENSMUST00000186857	187	226	89	130
ENSMUST00000188681	43	63	47	13
ENSMUST00000189347	0	0	0	0
ENSMUST00000186186	3	3	2	1
ENSMUST00000185743	14	17	5	22
ENSMUST00000186057	4	0	0	5
ENSMUST00000189075	5	6	3	6
ENSMUST00000189244	0	0	0	0
ENSMUST00000189336	0	0	6	0
ENSMUST00000052404	61	56	44	44
ENSMUST00000163147	0	0	0	0
ENSMUST00000191162	0	9	0	0
ENSMUST00000187239	2	4	3	0
ENSMUST00000191046	13	31	12	11
ENSMUST00000027632	18	11	7	6
ENSMUST00000185467	0	1	0	0
ENSMUST00000189042	0	0	0	0
ENSMUST00000187194	0	1	0	0
ENSMUST00000185261	0	0	0	0
ENSMUST00000192036	2	3	2	0
ENSMUST00000156861	209	193	135	111
ENSMUST00000079625	0	40	39	16
ENSMUST00000150557	0	6	0	10
ENSMUST00000122242	81	79	69	91
ENSMUST00000154353	0	0	0	0
ENSMUST00000152604	0	1	0	0
ENSMUST00000190607	12	30	11	31
ENSMUST00000188964	81	79	69	91
ENSMUST00000161308	148	146	367	396
ENSMUST00000081026	559	631	2085	2179
ENSMUST00000162814	0	0	110	74
ENSMUST00000159789	63	26	14	21
ENSMUST00000159441	52	66	87	86
ENSMUST00000162118	0	0	0	0
ENSMUST00000159685	0	0	0	0
ENSMUST00000159740	0	0	0	0
ENSMUST00000097448	1	3	9	13
ENSMUST00000122609	0	0	0	0
ENSMUST00000038091	112	118	167	205
ENSMUST00000194948	34	30	28	30
ENSMUST00000159114	0	0	2	0
ENSMUST00000161267	4	0	22	11
ENSMUST00000162421	0	0	0	0
ENSMUST00000161685	0	0	3	0
ENSMUST00000159582	9	0	22	24
ENSMUST00000093506	4	2	45	44
ENSMUST00000064341	0	0	0	8
ENSMUST00000193226	0	0	0	0
ENSMUST00000121059	6	7	11	12
ENSMUST00020183359	0	0	0	0
ENSMUST00000239185	0	0	2	0
ENSMUST00000195256	0	0	0	0
ENSMUST00000160831	0	0	0	2
ENSMUST00000160487	0	0	0	0
ENSMUST00000122424	167	160	102	180
ENSMUST00000086153	50	60	100	38
ENSMUST00000190878	0	0	0	0
ENSMUST00000188941	4	3	3	0
ENSMUST00000147931	43	29	14	20
ENSMUST00000194858	0	0	0	0
ENSMUST00000121352	58	48	38	31
ENSMUST00000186987	1	2	0	1
ENSMUST00000085797	0	0	0	0
ENSMUST00000155546	0	0	0	0
ENSMUST00000168081	87	102	7	0
ENSMUST00000080664	48	82	3	0
ENSMUST00000190337	25	49	0	0
ENSMUST00000189526	0	0	0	0
ENSMUST00000188857	23	40	0	0
ENSMUST00000185453	44	50	0	0
ENSMUST00000187790	0	0	0	0
ENSMUST00000185329	24	24	1	2
ENSMUST00000027066	47	0	30	52
ENSMUST00020182033	0	0	0	0
ENSMUST00000193605	1	1	0	0
ENSMUST00000187401	0	0	0	0
ENSMUST00000067599	0	0	0	0
ENSMUST00000161724	0	1	0	1
ENSMUST00000160792	0	0	9	0
ENSMUST00000161675	0	3	0	0
ENSMUST00000238757	0	0	0	0
ENSMUST00000097669	0	0	0	0
ENSMUST00000027802	126	154	112	124
ENSMUST00000194026	13	11	7	8
ENSMUST00000194253	22	41	29	17
ENSMUST00000195270	5	6	5	0
ENSMUST00000027062	0	0	0	0
ENSMUST00000190719	0	0	0	0
ENSMUST00000188982	0	0	0	0
ENSMUST00000190471	0	0	0	0
ENSMUST00000194866	0	0	0	0
ENSMUST00000121569	2	19	0	0
ENSMUST00000037361	0	0	0	0
ENSMUST00000132087	0	0	0	0
ENSMUST00000121367	6	4	11	13
ENSMUST00000159317	0	0	0	0
ENSMUST00000064091	397	381	295	323
ENSMUST00000166624	61	54	29	0
ENSMUST00000163435	104	114	60	27
ENSMUST00000164269	4	0	0	0
ENSMUST00000168808	1	0	2	0
ENSMUST00000163179	0	3	1	0
ENSMUST00000168429	0	0	0	1
ENSMUST00000166422	0	0	0	0
ENSMUST00000168303	6	5	3	4
ENSMUST00000164086	0	5	6	8
ENSMUST00000163621	0	4	7	0
ENSMUST00000168653	0	0	0	0
ENSMUST00000193304	83	113	45	48
ENSMUST00000189807	0	0	0	0
ENSMUST00000163928	0	0	0	0
ENSMUST00000185404	0	0	0	0
ENSMUST00000190750	0	0	0	0
ENSMUST00000187956	0	0	0	0
ENSMUST00000037906	52	62	59	56
ENSMUST00000041447	0	0	0	0
ENSMUST00000235071	0	0	0	0
ENSMUST00000157534	0	0	0	0
ENSMUST00000086739	0	0	0	0
ENSMUST00000175681	0	0	0	0
ENSMUST00000170146	0	0	0	0
ENSMUST00000193873	0	0	0	0
ENSMUST00000194564	0	0	0	0
ENSMUST00000158204	0	0	0	0
ENSMUST00000161847	0	0	0	1
ENSMUST00000162283	0	0	0	0
ENSMUST00000027800	76	84	95	0
ENSMUST00000159436	0	10	5	0
ENSMUST00000161523	0	0	0	66
ENSMUST00000160508	0	0	0	0
ENSMUST00000160536	0	1	2	0
ENSMUST00000161942	3	1	0	1
ENSMUST00000128545	0	0	0	0
ENSMUST00000191980	0	0	0	0
ENSMUST00000174370	0	0	0	0
ENSMUST00000174458	0	0	0	0
ENSMUST00000037840	0	0	0	0
ENSMUST00000174509	0	0	0	0
ENSMUST00000072886	0	0	0	0
ENSMUST00000189037	0	0	0	0
ENSMUST00000154133	0	0	0	0
ENSMUST00000036928	255	257	237	244
ENSMUST00000111068	9	8	3	4
ENSMUST00000147585	0	0	0	0
ENSMUST00000056089	0	0	15	14
ENSMUST00000195102	0	0	0	0
ENSMUST00000193082	0	0	0	0
ENSMUST00000036819	0	0	0	0
ENSMUST00000195319	0	0	0	0
ENSMUST00000192478	0	0	0	0
ENSMUST00000193613	0	0	0	0
ENSMUST00000027797	658	817	572	549
ENSMUST00000191721	0	0	0	0
ENSMUST00000195209	92	74	52	41
ENSMUST00000191728	40	47	46	38
ENSMUST00000193758	11	21	8	3
ENSMUST00000195511	0	0	0	0
ENSMUST00000193907	0	0	0	0
ENSMUST00000134115	115	117	153	174
ENSMUST00000111059	0	0	0	2
ENSMUST00000075968	0	3	0	0
ENSMUST00000111057	63	65	29	16
ENSMUST00000114513	221	213	120	139
ENSMUST00000114512	74	91	0	66
ENSMUST00000156887	0	0	0	0
ENSMUST00000136654	1	7	0	0
ENSMUST00000126221	6	10	0	1
ENSMUST00000138906	0	1	0	2
ENSMUST00000114510	181	267	181	124
ENSMUST00000114509	237	255	57	66
ENSMUST00000155587	90	86	146	179
ENSMUST00000129107	12	34	0	9
ENSMUST00000123324	4	17	0	0
ENSMUST00000139273	0	4	3	0
ENSMUST00000148917	75	81	22	25
ENSMUST00000147825	7	4	0	4
ENSMUST00000145514	233	260	116	98
ENSMUST00000151694	98	120	36	30
ENSMUST00000142976	9	0	16	8
ENSMUST00000185256	0	0	0	0
ENSMUST00000083258	0	0	0	0
ENSMUST00000186764	178	103	21	144
ENSMUST00000069792	219	271	251	119
ENSMUST00000170269	0	0	34	53
ENSMUST00000167732	9	0	0	0
ENSMUST00000168082	0	0	0	0
ENSMUST00000180794	0	0	1	0
ENSMUST00000191424	0	0	0	0
ENSMUST00000189527	0	0	0	0
ENSMUST00000188544	0	0	0	0
ENSMUST00000179821	0	0	0	0
ENSMUST00000079721	0	0	0	0
ENSMUST00000186982	0	0	0	0
ENSMUST00000191007	0	0	0	0
ENSMUST00000193041	3	0	0	1
ENSMUST00000165859	17	0	21	11
ENSMUST00000188507	0	9	0	0
ENSMUST00000185483	0	0	0	9
ENSMUST00000190108	9	15	3	12
ENSMUST00000185790	0	0	0	0
ENSMUST00000186903	35	24	8	14
ENSMUST00000190452	0	0	0	0
ENSMUST00000191076	1	0	0	0
ENSMUST00000191873	1	1	0	0
ENSMUST00000237749	105	182	179	173
ENSMUST00000162963	230	252	289	378
ENSMUST00000036329	202	194	103	62
ENSMUST00000159673	0	7	10	0
ENSMUST00000159290	70	74	19	27
ENSMUST00000159698	16	17	7	5
ENSMUST00000159625	46	50	15	16
ENSMUST00000161531	46	37	10	25
ENSMUST00000162819	467	530	518	501
ENSMUST00000003818	53	82	61	61
ENSMUST00000071064	0	0	0	16
ENSMUST00000160968	0	0	0	0
ENSMUST00000159085	0	0	0	0
ENSMUST00000186915	0	0	0	0
ENSMUST00000159528	0	0	0	0
ENSMUST00000160688	0	0	5	0
ENSMUST00000159192	0	4	0	0
ENSMUST00000162582	15	20	0	13
ENSMUST00000162790	0	0	0	0
ENSMUST00000162019	4	8	2	1
ENSMUST00000159125	0	0	0	0
ENSMUST00000161818	0	0	0	0
ENSMUST00000161068	0	0	0	0
ENSMUST00000194699	6	5	8	4
ENSMUST00000181680	0	0	0	0
ENSMUST00000066988	8	1	5	6
ENSMUST00000190690	1	3	0	0
ENSMUST00000117444	83	46	40	0
ENSMUST00000192106	25	29	33	28
ENSMUST00000156876	192	181	96	71
ENSMUST00000147758	0	0	0	0
ENSMUST00000188126	12	9	4	0
ENSMUST00000087701	62	102	16	27
ENSMUST00000149887	0	0	0	0
ENSMUST00000147421	23	9	0	0
ENSMUST00000190228	6	8	0	0
ENSMUST00000188413	0	0	0	0
ENSMUST00000161880	0	0	0	0
ENSMUST00000027795	0	0	0	0
ENSMUST00000162685	0	0	0	0
ENSMUST00000209607	1	0	0	0
ENSMUST00000192780	0	0	0	0
ENSMUST00000159474	0	0	0	0
ENSMUST00000160086	0	0	0	0
ENSMUST00000027271	28	35	31	21
ENSMUST00000177279	0	0	0	0
ENSMUST00000159607	6	2	3	10
ENSMUST00000162576	0	0	0	0
ENSMUST00000162351	1	0	0	0
ENSMUST00000159725	0	0	0	0
ENSMUST00000186922	6	10	12	4
ENSMUST00000159352	0	0	0	0
ENSMUST00000161125	24	35	0	10
ENSMUST00000044478	52	43	87	81
ENSMUST00000161552	1	0	0	0
ENSMUST00000159431	0	0	0	0
ENSMUST00000162609	0	5	0	0
ENSMUST00000162523	0	0	0	0
ENSMUST00000036025	172	178	242	236
ENSMUST00000156459	14	31	9	14
ENSMUST00000155673	20	10	0	1
ENSMUST00000128924	14	24	0	4
ENSMUST00000112621	314	384	211	192
ENSMUST00000152959	20	24	20	30
ENSMUST00000152863	0	0	0	0
ENSMUST00000120499	0	0	0	0
ENSMUST00000055884	0	0	0	0
ENSMUST00000119136	0	0	0	0
ENSMUST00000050567	0	0	0	0
ENSMUST00000114492	0	0	0	0
ENSMUST00000114493	0	0	0	0
ENSMUST00000191441	0	0	0	0
ENSMUST00000190831	0	0	0	0
ENSMUST00000186266	0	0	0	0
ENSMUST00000190726	0	0	0	0
ENSMUST00000027269	0	0	0	0
ENSMUST00000191197	0	0	0	0
ENSMUST00000001724	433	500	388	457
ENSMUST00000148809	0	0	1	0
ENSMUST00000134417	0	0	0	0
ENSMUST00000131471	26	0	17	22
ENSMUST00000185259	0	0	0	0
ENSMUST00000192952	0	0	0	0
ENSMUST00000119656	0	0	0	0
ENSMUST00000185647	0	0	0	0
ENSMUST00020182149	0	0	0	0
ENSMUST00000185679	0	0	0	0
ENSMUST00000158649	0	0	0	0
ENSMUST00000193796	0	0	0	0
ENSMUST00000158565	0	0	0	0
ENSMUST00000190942	0	0	0	0
ENSMUST00000193865	0	0	0	0
ENSMUST00000189712	0	0	0	0
ENSMUST00000188837	0	0	0	0
ENSMUST00000186939	0	0	0	0
ENSMUST00000189001	0	0	0	0
ENSMUST00000113360	483	477	472	529
ENSMUST00000126962	0	0	0	0
ENSMUST00000130754	0	0	0	0
ENSMUST00000097666	328	325	353	253
ENSMUST00000187623	47	49	33	30
ENSMUST00000027425	190	223	257	295
ENSMUST00000185569	0	0	0	2
ENSMUST00000139837	30	6	15	22
ENSMUST00000027426	0	1	0	0
ENSMUST00000129392	0	0	0	0
ENSMUST00000188949	0	0	0	0
ENSMUST00000190367	1	0	1	0
ENSMUST00000086975	0	0	1	1
ENSMUST00000112606	1	0	0	0
ENSMUST00000112603	0	0	0	0
ENSMUST00000239072	0	0	0	0
ENSMUST00000187202	0	0	0	0
ENSMUST00000140361	0	0	0	1
ENSMUST00000187286	0	0	0	0
ENSMUST00000193624	0	1	0	0
ENSMUST00000194472	0	0	0	1
ENSMUST00000104284	0	0	0	0
ENSMUST00000192713	0	1	0	0
ENSMUST00000194773	0	0	0	0
ENSMUST00000191827	0	0	0	0
ENSMUST00000195879	0	0	0	0
ENSMUST00000185330	0	0	0	0
ENSMUST00000188563	0	0	1	1
ENSMUST00000195556	0	0	3	1
ENSMUST00000195141	0	0	0	0
ENSMUST00000083406	0	0	0	0
ENSMUST00000189908	0	0	0	0
ENSMUST00000192647	0	0	0	0
ENSMUST00000187796	0	0	0	0
ENSMUST00000182554	2	2	1	2
ENSMUST00000182080	0	0	0	0
ENSMUST00000117146	82	78	86	158
ENSMUST00000133639	0	0	0	0
ENSMUST00000136455	13	10	10	4
ENSMUST00000132919	6	5	2	6
ENSMUST00000195710	0	0	4	1
ENSMUST00000094964	0	0	1	0
ENSMUST00000189677	0	0	0	0
ENSMUST00000027263	114	155	242	235
ENSMUST00000187066	15	8	25	22
ENSMUST00000185920	19	6	26	28
ENSMUST00000194911	0	0	0	0
ENSMUST00000178474	772	782	841	830
ENSMUST00000186008	20	49	8	0
ENSMUST00000191578	122	157	56	92
ENSMUST00000188362	63	86	29	44
ENSMUST00000189192	38	45	4	12
ENSMUST00000188497	0	0	0	0
ENSMUST00000191544	0	2	0	7
ENSMUST00000191004	0	0	0	1
ENSMUST00000187460	0	0	0	0
ENSMUST00000185280	0	0	0	0
ENSMUST00000188827	24	31	0	5
ENSMUST00000027579	0	0	0	0
ENSMUST00000186830	0	0	0	0
ENSMUST00000188641	55	75	105	91
ENSMUST00000115352	54	55	57	51
ENSMUST00000186948	17	19	35	29
ENSMUST00000187910	0	2	5	2
ENSMUST00000185771	2	0	0	4
ENSMUST00000185393	84	74	29	51
ENSMUST00000186701	0	2	3	2
ENSMUST00000188987	0	2	0	0
ENSMUST00000186541	0	0	0	0
ENSMUST00000190986	0	0	1	0
ENSMUST00000191535	0	0	0	0
ENSMUST00000181371	0	0	0	1
ENSMUST00000186738	0	0	0	0
ENSMUST00000190037	0	0	1	0
ENSMUST00000027580	89	107	100	99
ENSMUST00000189443	0	0	0	0
ENSMUST00000177501	0	43	0	5
ENSMUST00000177532	0	0	0	0
ENSMUST00000065373	144	91	212	223
ENSMUST00000176451	0	0	0	0
ENSMUST00000191239	0	0	0	2
ENSMUST00000027581	0	0	0	0
ENSMUST00000159359	0	0	0	0
ENSMUST00000191260	24	2	0	2
ENSMUST00000026881	9	20	6	11
ENSMUST00000190366	0	0	0	0
ENSMUST00000185649	0	0	0	0
ENSMUST00000071842	9	10	16	14
ENSMUST00000159417	0	0	0	0
ENSMUST00000162899	0	0	0	0
ENSMUST00000027582	0	0	0	0
ENSMUST00000159529	0	0	0	0
ENSMUST00000161361	0	0	0	0
ENSMUST00000186604	0	0	0	0
ENSMUST00000194790	0	0	0	0
ENSMUST00000186024	0	0	0	0
ENSMUST00000038382	0	0	0	0
ENSMUST00000188872	0	0	0	0
ENSMUST00000026879	0	0	0	0
ENSMUST00000150457	0	0	0	0
ENSMUST00000189736	0	2	0	0
ENSMUST00000189465	1	0	0	0
ENSMUST00000187817	0	0	0	0
ENSMUST00000187478	0	0	0	0
ENSMUST00000188959	2	1	0	0
ENSMUST00000186192	18	18	25	18
ENSMUST00000186816	0	0	0	0
ENSMUST00000158909	0	0	0	0
ENSMUST00000120904	0	0	0	0
ENSMUST00000150677	0	0	0	0
ENSMUST00000152870	0	0	0	0
ENSMUST00000146850	0	0	0	0
ENSMUST00000097741	0	0	2	0
ENSMUST00000087659	3	1	5	4
ENSMUST00000088476	0	0	0	0
ENSMUST00000186267	0	0	0	0
ENSMUST00000184834	0	0	0	0
ENSMUST00000157324	0	0	0	0
ENSMUST00000192858	0	0	0	0
ENSMUST00000239682	0	2	1	0
ENSMUST00000155588	0	0	0	0
ENSMUST00000127328	0	0	0	0
ENSMUST00000149914	0	0	0	0
ENSMUST00000159958	0	0	0	0
ENSMUST00000160305	0	0	0	0
ENSMUST00000095075	0	0	0	0
ENSMUST00000189853	0	0	0	0
ENSMUST00000190885	0	0	0	0
ENSMUST00000190763	0	0	0	0
ENSMUST00000185706	0	0	0	0
ENSMUST00000209898	0	0	0	0
ENSMUST00000209405	0	0	0	0
ENSMUST00000191057	0	0	0	0
ENSMUST00000185773	0	0	0	0
ENSMUST00000188360	0	0	0	0
ENSMUST00000161988	0	0	0	0
ENSMUST00000027128	0	0	0	0
ENSMUST00000160472	0	0	0	1
ENSMUST00000163072	0	0	0	0
ENSMUST00000159682	0	0	2	0
ENSMUST00000026876	0	0	0	0
ENSMUST00000115344	0	0	0	0
ENSMUST00000130669	0	0	0	0
ENSMUST00000115340	0	0	0	0
ENSMUST00000126871	0	0	0	0
ENSMUST00000097818	0	0	0	0
ENSMUST00000041638	266	254	238	235
ENSMUST00000190419	2	3	0	0
ENSMUST00000189906	0	1	2	0
ENSMUST00000210156	0	0	0	0
ENSMUST00000161954	0	0	0	0
ENSMUST00000162877	0	0	0	0
ENSMUST00000160736	0	0	0	0
ENSMUST00000057846	0	0	0	0
ENSMUST00000094610	0	0	0	0
ENSMUST00000159934	0	0	0	0
ENSMUST00000162646	0	0	0	0
ENSMUST00000160693	0	0	0	0
ENSMUST00000162664	0	0	0	0
ENSMUST00000162647	0	0	0	0
ENSMUST00000112583	0	0	0	0
ENSMUST00000094609	0	0	0	0
ENSMUST00000088463	0	0	0	0
ENSMUST00000097817	0	0	0	0
ENSMUST00000186435	1	1	0	0
ENSMUST00000189030	0	0	0	0
ENSMUST00000191994	0	0	0	0
ENSMUST00000158175	0	0	0	0
ENSMUST00000194647	0	0	0	0
ENSMUST00000185386	0	0	0	0
ENSMUST00000192213	0	0	0	0
ENSMUST00000185704	0	0	0	0
ENSMUST00000186724	0	0	0	0
ENSMUST00000188266	0	0	0	0
ENSMUST00000159108	0	0	0	0
ENSMUST00000185860	0	0	0	0
ENSMUST00000037294	0	0	0	0
ENSMUST00000149505	0	0	0	0
ENSMUST00000162030	0	1	1	0
ENSMUST00000097739	391	385	163	196
ENSMUST00000185817	84	109	20	37
ENSMUST00000187949	21	22	9	8
ENSMUST00000189506	52	46	10	11
ENSMUST00000194316	33	25	15	12
ENSMUST00000185933	0	0	0	0
ENSMUST00000189427	124	91	14	18
ENSMUST00000038361	302	338	241	190
ENSMUST00000190921	107	125	38	8
ENSMUST00000171405	119	116	0	62
ENSMUST00000191635	6	11	3	5
ENSMUST00000194151	65	38	24	17
ENSMUST00000170338	0	1	0	0
ENSMUST00000199545	0	0	0	0
ENSMUST00020183373	0	0	0	0
ENSMUST00000083753	0	0	0	0
ENSMUST00000195573	3	1	0	2
ENSMUST00000172057	0	0	54	37
ENSMUST00000027886	3	0	6	0
ENSMUST00000192343	0	0	0	29
ENSMUST00000171292	0	0	0	0
ENSMUST00000063199	0	0	0	0
ENSMUST00000191605	0	0	0	0
ENSMUST00000189208	0	0	0	3
ENSMUST00000185198	0	2	16	0
ENSMUST00000189316	0	1	7	25
ENSMUST00000190648	0	0	0	0
ENSMUST00000188656	0	0	0	0
ENSMUST00000191503	0	0	4	0
ENSMUST00000185970	0	0	0	1
ENSMUST00000190762	0	0	0	0
ENSMUST00000189648	0	0	0	0
ENSMUST00000027059	0	0	0	0
ENSMUST00000187754	0	0	0	0
ENSMUST00000064976	0	0	0	0
ENSMUST00000191068	0	0	0	0
ENSMUST00000186972	0	0	0	0
ENSMUST00000189218	0	0	0	0
ENSMUST00000190883	0	0	0	0
ENSMUST00000188428	22	17	11	14
ENSMUST00020181853	0	0	0	0
ENSMUST00000193790	0	0	0	0
ENSMUST00000189622	0	0	3	7
ENSMUST00000190758	0	0	0	0
ENSMUST00000181525	0	0	0	0
ENSMUST00000192970	1	0	0	0
ENSMUST00000097444	0	5	0	1
ENSMUST00000027885	0	0	0	0
ENSMUST00000111720	0	0	0	0
ENSMUST00000194998	0	1	3	8
ENSMUST00000194053	0	0	5	7
ENSMUST00000186765	0	0	0	0
ENSMUST00000190681	0	0	0	0
ENSMUST00000193527	0	0	0	0
ENSMUST00000027585	0	0	0	0
ENSMUST00000185560	0	0	0	0
ENSMUST00000160111	0	0	0	0
ENSMUST00000162406	0	0	0	0
ENSMUST00000160616	26	22	0	1
ENSMUST00000038006	0	0	0	0
ENSMUST00000186537	0	0	0	0
ENSMUST00000188163	0	0	0	0
ENSMUST00000185310	0	0	0	0
ENSMUST00000117245	56	53	51	50
ENSMUST00000191804	11	0	26	51
ENSMUST00000191626	6	9	7	0
ENSMUST00000088448	0	1	0	0
ENSMUST00000132647	0	0	0	0
ENSMUST00000147480	0	0	0	0
ENSMUST00000128051	0	0	0	0
ENSMUST00000165437	0	0	0	0
ENSMUST00000186141	0	0	0	0
ENSMUST00000194347	0	0	0	0
ENSMUST00000161509	0	0	0	0
ENSMUST00000160969	0	0	0	0
ENSMUST00000093665	0	0	0	0
ENSMUST00000227082	0	0	0	0
ENSMUST00000185494	0	0	0	0
ENSMUST00000083625	0	0	0	0
ENSMUST00000083546	0	0	0	0
ENSMUST00000027061	0	0	0	0
ENSMUST00000027587	0	0	0	0
ENSMUST00000112570	475	433	461	429
ENSMUST00000149760	30	30	5	15
ENSMUST00000126850	66	104	38	65
ENSMUST00000153359	320	388	265	275
ENSMUST00000125760	3	11	0	0
ENSMUST00000143513	9	24	3	3
ENSMUST00000039046	0	0	0	0
ENSMUST00000191111	0	0	0	0
ENSMUST00000189301	0	0	0	0
ENSMUST00000190692	0	0	0	0
ENSMUST00000189563	14	22	0	13
ENSMUST00000179030	87	99	101	106
ENSMUST00000178156	9	2	0	2
ENSMUST00000178226	96	86	45	59
ENSMUST00000177704	13	22	4	3
ENSMUST00000179242	0	0	0	0
ENSMUST00000179398	1	3	0	0
ENSMUST00000178685	9	13	1	5
ENSMUST00000178935	58	49	5	4
ENSMUST00000177919	0	0	6	0
ENSMUST00000180189	0	1	0	0
ENSMUST00000180327	12	8	2	7
ENSMUST00000178905	0	0	0	14
ENSMUST00000177679	0	8	0	0
ENSMUST00000044359	0	0	0	0
ENSMUST00000027438	2599	2689	2041	2155
ENSMUST00000185676	2537	2989	2928	2588
ENSMUST00000188682	0	0	0	0
ENSMUST00000186050	83	96	44	40
ENSMUST00000189504	22	47	19	10
ENSMUST00000185785	18	22	42	27
ENSMUST00000190007	0	0	0	0
ENSMUST00000188243	0	0	0	2
ENSMUST00000191996	5	5	5	2
ENSMUST00000082903	0	0	0	0
ENSMUST00020181883	0	0	0	0
ENSMUST00000197651	1	0	0	0
ENSMUST00000193052	9	17	3	7
ENSMUST00020182237	0	0	0	0
ENSMUST00000082889	0	0	0	0
ENSMUST00000127284	0	2	3	4
ENSMUST00000137643	6	5	9	5
ENSMUST00000190804	11	6	8	27
ENSMUST00000068505	419	505	364	404
ENSMUST00000194940	0	0	0	8
ENSMUST00000194961	1	1	3	0
ENSMUST00000192230	44	41	36	28
ENSMUST00000192483	24	20	7	13
ENSMUST00000212977	0	0	1	3
ENSMUST00000192568	0	0	0	0
ENSMUST00000195868	0	0	0	0
ENSMUST00000192742	0	0	0	1
ENSMUST00000212541	0	0	0	0
ENSMUST00000212058	0	0	0	0
ENSMUST00000212614	0	0	0	0
ENSMUST00000027440	0	0	0	0
ENSMUST00000046004	0	0	0	0
ENSMUST00000163337	0	0	0	0
ENSMUST00000208183	0	0	0	0
ENSMUST00000238383	0	0	0	0
ENSMUST00000189398	0	0	0	0
ENSMUST00000191333	0	0	0	0
ENSMUST00000187653	0	0	0	0
ENSMUST00000061512	0	0	0	0
ENSMUST00000053266	658	734	864	823
ENSMUST00000185296	0	0	40	0
ENSMUST00000188112	18	10	1	0
ENSMUST00000191061	79	78	39	60
ENSMUST00000190421	6	17	0	11
ENSMUST00000186367	0	0	0	0
ENSMUST00000185290	0	0	0	0
ENSMUST00000158233	0	0	0	0
ENSMUST00000181654	0	0	0	0
ENSMUST00000118207	0	0	0	0
ENSMUST00000027884	0	0	0	0
ENSMUST00000187546	0	0	0	0
ENSMUST00000121911	0	0	0	0
ENSMUST00000119526	0	0	0	0
ENSMUST00000148649	0	0	0	0
ENSMUST00000209278	0	0	0	0
ENSMUST00000027127	1279	1330	986	961
ENSMUST00000190175	0	0	0	0
ENSMUST00000185429	98	131	56	61
ENSMUST00000187500	911	983	564	495
ENSMUST00000188859	20	4	6	9
ENSMUST00000191303	106	160	103	101
ENSMUST00000189051	14	7	5	0
ENSMUST00000188419	0	0	0	0
ENSMUST00000193614	0	0	2	0
ENSMUST00000045897	2230	2447	3079	3001
ENSMUST00000186255	666	682	1219	1201
ENSMUST00000188699	5	0	37	21
ENSMUST00000186932	0	0	0	0
ENSMUST00000188533	0	0	0	0
ENSMUST00000189400	0	0	0	0
ENSMUST00000068880	0	0	0	0
ENSMUST00000187651	1	0	0	0
ENSMUST00000167119	0	0	0	0
ENSMUST00000104126	0	0	0	0
ENSMUST00000185639	0	0	0	0
ENSMUST00000160782	0	0	0	0
ENSMUST00000038447	0	0	0	0
ENSMUST00000027444	9	29	55	62
ENSMUST00000148683	0	2	0	0
ENSMUST00000143674	4	3	0	2
ENSMUST00000150653	0	0	0	0
ENSMUST00000146220	2	5	0	3
ENSMUST00000193369	0	0	0	0
ENSMUST00000087617	2	0	0	0
ENSMUST00000027125	57	52	14	34
ENSMUST00000185474	5	6	4	8
ENSMUST00000185918	8	5	0	0
ENSMUST00000190239	5	12	5	4
ENSMUST00000037998	132	144	81	106
ENSMUST00000187210	7	0	0	0
ENSMUST00000186612	0	0	0	0
ENSMUST00000189119	0	0	0	0
ENSMUST00000037649	163	164	168	236
ENSMUST00000186865	6	1	4	4
ENSMUST00000142662	0	0	0	0
ENSMUST00000212506	97	112	59	0
ENSMUST00000150945	24	24	12	8
ENSMUST00000189259	54	55	23	23
[truncated: 147,548 more rows]
