# Supplementary material for: Integrated cellular 4D-TIMS lipidomics and transcriptomics for characterization of anti-inflammatory and anti-atherosclerotic phenotype of MyD88-KO macrophages
Source: Front Cell Dev Biol. 2024 Aug 23;12:1450971. doi: 10.3389/fcell.2024.1450971 (PMC11377276; doi:10.3389/fcell.2024.1450971)
Supplement: Supplementary file 4 [file DataSheet2.XLSX]

## Sheet: RNAseq transcript overview
Trancript ID	baseMean	log2FoldChange	lfcSE	stat	pvalue	padj	status	CT	MyD88-KO
ENSMUST00000127786	3888.01	5.33248	0.0851786	62.6035	0	0	OK	188.31	7587.71
ENSMUST00000200473	2987.38	5.17066	0.0918511	56.294	0	0	OK	161.4	5813.36
ENSMUST00000124553	7285.5	3.20768	0.0550146	58.3059	0	0	OK	1423.14	13147.9
ENSMUST00000212899	2157.16	5.36428	0.112736	47.5825	0	0	OK	102.255	4212.06
ENSMUST00000199958	1603.39	5.70104	0.141494	40.2919	0	0	OK	60.4803	3146.29
ENSMUST00000025563	36925.5	1.28208	0.0290125	44.1906	0	0	OK	21519	52331.9
ENSMUST00000079443	1995.48	2.86402	0.0782027	36.6231	1.22828e-293	5.41165e-290	OK	481.976	3508.99
ENSMUST00000092163	11974.7	1.21921	0.0343917	35.4505	2.84715e-275	1.09761e-271	OK	7195.92	16753.4
ENSMUST00000173672	18496.5	-1.34862	0.0393081	-34.3088	5.79638e-258	1.98629e-254	OK	26562.7	10430.3
ENSMUST00000146468	3517.33	-1.81286	0.0546039	-33.2002	1.06947e-241	3.29836e-238	OK	5476.04	1558.62
ENSMUST00000092620	4652.76	1.68318	0.0510195	32.9908	1.09999e-238	3.08406e-235	OK	2209.63	7095.88
ENSMUST00000172753	1166.78	5.97509	0.181546	32.9123	1.46635e-237	3.76865e-234	OK	36.5163	2297.04
ENSMUST00000094434	7028.02	1.68599	0.0521707	32.3169	4.05039e-229	9.60909e-226	OK	3332.69	10723.3
ENSMUST00000031840	38211.7	-0.935456	0.0292255	-32.0082	8.39268e-225	1.84885e-221	OK	50183.6	26239.9
ENSMUST00000076373	1325.73	2.9097	0.093483	31.1254	1.09074e-212	2.24263e-209	OK	311.402	2340.07
ENSMUST00000088336	4752.82	1.63966	0.0534524	30.6752	1.21888e-206	2.34947e-203	OK	2309.48	7196.16
ENSMUST00000015484	1395.2	3.21971	0.105353	30.561	4.03345e-205	7.31738e-202	OK	270.492	2519.91
ENSMUST00000196710	2524.2	2.43443	0.0800435	30.4138	3.61007e-203	6.18546e-200	OK	788.136	4260.27
ENSMUST00000189941	91560	1.79488	0.0591274	30.3561	2.08945e-202	3.39162e-199	OK	40967.8	142152
ENSMUST00000107392	2772.52	-2.39577	0.0791888	-30.2538	4.64513e-201	7.16302e-198	OK	4659.61	885.426
ENSMUST00000087328	1191.97	6.76866	0.224231	30.1861	3.60237e-200	5.29052e-197	OK	21.6652	2362.28
ENSMUST00000071641	2555.54	1.73617	0.0586157	29.6195	8.39274e-193	1.17655e-189	OK	1179.98	3931.09
ENSMUST00000239600	9696.84	2.7158	0.0924902	29.3631	1.62454e-189	2.17837e-186	OK	2562.06	16831.6
ENSMUST00000081026	1486.58	2.25354	0.0806688	27.9357	9.83132e-172	1.26337e-168	OK	515.41	2457.74
ENSMUST00000102979	2721.25	2.17178	0.0779882	27.8475	1.15478e-170	1.42459e-167	OK	988.506	4453.99
ENSMUST00000082421	269473	1.84434	0.0669461	27.5496	4.47449e-167	5.30761e-164	OK	117395	421551
ENSMUST00000001801	4004.82	-1.61963	0.0589279	-27.485	2.65214e-166	3.02943e-163	OK	6043.1	1966.53
ENSMUST00000074072	1374.75	2.24935	0.0820645	27.4096	2.10808e-165	2.32198e-162	OK	477.784	2271.72
ENSMUST00000077208	1393.52	2.2552	0.0827702	27.2465	1.83071e-163	1.94693e-160	OK	482.688	2304.35
ENSMUST00000102782	2253.4	1.9207	0.0713032	26.937	8.09116e-160	8.31798e-157	OK	941.651	3565.15
ENSMUST00000183034	802.574	3.07136	0.114814	26.7508	1.20822e-157	1.16446e-154	OK	170.658	1434.49
ENSMUST00000191178	973.92	2.68258	0.100277	26.7517	1.17831e-157	1.16446e-154	OK	262.511	1685.33
ENSMUST00000082411	21032	1.66701	0.0624316	26.7014	4.53502e-157	4.23832e-154	OK	10073.8	31990.1
ENSMUST00000035105	951.996	2.79119	0.106964	26.0946	4.19554e-150	3.80573e-147	OK	240.342	1663.65
ENSMUST00000082407	6513.14	1.70963	0.0656227	26.0525	1.26097e-149	1.11113e-146	OK	3050.1	9976.19
ENSMUST00000082424	705.188	3.76149	0.144985	25.944	2.12785e-148	1.82292e-145	OK	96.8535	1313.52
ENSMUST00000021674	1414.36	2.24869	0.0879427	25.5699	3.29509e-144	2.74659e-141	OK	491.736	2336.98
ENSMUST00000188299	29164	1.82857	0.0724469	25.2401	1.45556e-140	1.18134e-137	OK	12814.2	45513.9
ENSMUST00000082409	242894	1.43644	0.0579274	24.7973	9.58733e-136	7.58161e-133	OK	131063	354724
ENSMUST00000062045	3790.06	1.26525	0.051257	24.6844	1.57332e-134	1.21307e-131	OK	2227.03	5353.09
ENSMUST00000238238	1305.82	2.34933	0.0967323	24.2869	2.69484e-130	2.02711e-127	OK	428.429	2183.22
ENSMUST00000055770	1320.85	8.41622	0.34879	24.1298	1.21765e-128	8.94129e-126	OK	7.71044	2633.99
ENSMUST00000090461	1808.05	1.71364	0.0714048	23.9989	2.85239e-127	2.04583e-124	OK	844.906	2771.19
ENSMUST00000053150	1642.76	2.08504	0.0873305	23.8753	5.53052e-126	3.87652e-123	OK	626.663	2658.85
ENSMUST00000082396	117729	1.54825	0.0652446	23.73	1.76819e-124	1.21184e-121	OK	59994.9	175463
ENSMUST00000099126	578.654	3.13615	0.133599	23.4744	7.45295e-122	4.99688e-119	OK	118.192	1039.12
ENSMUST00000082419	3043.06	1.63455	0.0702523	23.2668	9.61182e-120	6.3072e-117	OK	1482.65	4603.48
ENSMUST00000066401	5792.5	-1.95434	0.0850193	-22.987	6.28524e-117	4.0384e-114	OK	9208.78	2376.22
ENSMUST00000249640	5326.78	-1.74506	0.0760282	-22.9527	1.38354e-116	8.70811e-114	OK	8205.63	2447.92
ENSMUST00000089430	3610.1	1.29894	0.0570154	22.7823	6.87345e-115	4.23968e-112	OK	2086.47	5133.73
ENSMUST00000019649	3154.89	1.25799	0.055396	22.709	3.65128e-114	2.20802e-111	OK	1860.4	4449.38
ENSMUST00000167403	3456.01	1.43052	0.063017	22.7006	4.41905e-114	2.62092e-111	OK	1870.42	5041.61
ENSMUST00000105465	12924.1	-0.950559	0.041979	-22.6437	1.61054e-113	9.37185e-111	OK	17034.2	8814.04
ENSMUST00000104941	550.075	-4.21315	0.186538	-22.586	5.95325e-113	3.40008e-110	OK	1043.87	56.2809
ENSMUST00000136938	1824.37	2.09761	0.0931849	22.5102	3.2958e-112	1.8481e-109	OK	691.049	2957.7
ENSMUST00000024599	1856.63	-1.72779	0.0776131	-22.2615	8.71812e-110	4.80135e-107	OK	2852.16	861.107
ENSMUST00000239091	1002.34	-2.56034	0.116135	-22.0462	1.03905e-107	5.62199e-105	OK	1714.08	290.598
ENSMUST00000082408	107835	1.80548	0.0820992	21.9914	3.47817e-107	1.84949e-104	OK	47975	167694
ENSMUST00000106216	1910.87	-1.48244	0.0677601	-21.8777	4.23498e-106	2.18178e-103	OK	2814.48	1007.26
ENSMUST00000084013	6158.03	1.59244	0.0727887	21.8776	4.24458e-106	2.18178e-103	OK	3067.06	9249.01
ENSMUST00000024988	660.647	2.88402	0.131869	21.8704	4.97225e-106	2.51392e-103	OK	157.634	1163.66
ENSMUST00000239650	10074.7	2.5899	0.118577	21.8415	9.36899e-106	4.66047e-103	OK	2870.05	17279.3
ENSMUST00000188231	261208	1.85055	0.0854436	21.6581	5.09292e-104	2.49319e-101	OK	113412	409004
ENSMUST00000006496	1359.77	2.30654	0.106971	21.5623	4.05872e-103	1.95586e-100	OK	457.298	2262.23
ENSMUST00020183253	252279	-0.842577	0.0395334	-21.3131	8.5894e-101	4.07547e-98	OK	323924	180635
ENSMUST00000074245	3259.96	1.28841	0.0606479	21.2441	3.73858e-100	1.74699e-97	OK	1893.9	4626.01
ENSMUST00000112107	422.69	4.82282	0.227669	21.1835	1.35622e-99	6.24287e-97	OK	28.8509	816.529
ENSMUST00000026459	1866.48	1.38966	0.0657136	21.1473	2.92284e-99	1.32564e-96	OK	1031.15	2701.8
ENSMUST00000005620	530.482	2.89919	0.137748	21.047	2.43546e-98	1.08858e-95	OK	125.408	935.555
ENSMUST00000027639	393.631	5.35132	0.258681	20.6869	4.54255e-95	2.00138e-92	OK	18.8236	768.438
ENSMUST00000118499	3233.73	1.06901	0.0519816	20.5651	5.6334e-94	2.44704e-91	OK	2087.63	4379.83
ENSMUST00000080666	642.976	-6.66734	0.325568	-20.4791	3.30828e-93	1.41709e-90	OK	1273.42	12.5286
ENSMUST00000091701	1310.84	1.54071	0.0762096	20.2168	6.96823e-91	2.94393e-88	OK	670.614	1951.07
ENSMUST00000165033	530.485	3.31049	0.164866	20.0799	1.10653e-89	4.61168e-87	OK	97.1491	963.821
ENSMUST00000227553	1323.97	1.53905	0.0779529	19.7433	9.16657e-87	3.76941e-84	OK	677.912	1970.03
ENSMUST00000086519	4575.77	1.02083	0.0517451	19.728	1.24084e-86	5.03535e-84	OK	3021.23	6130.31
ENSMUST00000076364	2999.03	1.02696	0.0522003	19.6734	3.64542e-86	1.46011e-83	OK	1974.52	4023.53
ENSMUST00000182283	1486.14	-1.49761	0.0761462	-19.6676	4.08832e-86	1.61651e-83	OK	2194.96	777.32
ENSMUST00000160961	877.046	-2.33719	0.118897	-19.6572	5.01271e-86	1.95693e-83	OK	1464.31	289.781
ENSMUST00000112172	3766.1	1.08165	0.0550977	19.6315	8.31445e-86	3.20532e-83	OK	2416.91	5115.3
ENSMUST00000028062	8268.28	-1.01397	0.0518187	-19.5676	2.92198e-85	1.11255e-82	OK	11059.9	5476.67
ENSMUST00000033683	1329.26	1.67197	0.0867233	19.2794	8.00623e-83	3.01122e-80	OK	635.024	2023.5
ENSMUST00000131327	1430.71	-1.65559	0.0863738	-19.1677	6.88269e-82	2.55746e-79	OK	2172.01	689.411
ENSMUST00000220166	1216.18	-1.57449	0.0825991	-19.0619	5.23497e-81	1.92204e-78	OK	1820.96	611.407
ENSMUST00000024739	7813.31	0.948498	0.0502184	18.8874	1.44681e-79	5.24953e-77	OK	5333.57	10293
ENSMUST00000120557	3209.1	1.08035	0.0574763	18.7965	8.06252e-79	2.89135e-76	OK	2060.71	4357.5
ENSMUST00000190277	119494	1.28225	0.0684674	18.7279	2.93164e-78	1.03925e-75	OK	69631.4	169356
ENSMUST00000129339	841.216	1.91312	0.102896	18.5927	3.68382e-77	1.29105e-74	OK	352.991	1329.44
ENSMUST00000028045	340.158	4.69499	0.252669	18.5815	4.53267e-77	1.5707e-74	OK	25.2887	655.027
ENSMUST00000022124	1305.37	-1.57867	0.0850527	-18.5611	6.6308e-77	2.27223e-74	OK	1955.92	654.821
ENSMUST00000114458	644.027	2.23285	0.120895	18.4692	3.6516e-76	1.23757e-73	OK	225.95	1062.1
ENSMUST00000210106	10481	0.92486	0.0501537	18.4405	6.21389e-76	2.08307e-73	OK	7232.02	13730
ENSMUST00000033582	957.521	1.8667	0.101319	18.424	8.43764e-76	2.79812e-73	OK	412.105	1502.94
ENSMUST00000015712	3504.39	-1.17486	0.0639277	-18.3779	1.97363e-75	6.47539e-73	OK	4857.34	2151.44
ENSMUST00000021552	308.97	4.71905	0.256949	18.3657	2.47297e-75	8.02829e-73	OK	22.604	595.337
ENSMUST00000193675	2142.24	2.87115	0.156449	18.352	3.17988e-75	1.02157e-72	OK	515.178	3769.3
ENSMUST00000007757	510.034	-2.55918	0.139667	-18.3235	5.3762e-75	1.70935e-72	OK	872.098	147.97
ENSMUST00000098070	378.03	-4.56475	0.249785	-18.2747	1.31612e-74	4.14188e-72	OK	725.409	30.6518
ENSMUST00000076842	2134.32	1.09717	0.0600994	18.256	1.85435e-74	5.77677e-72	OK	1359.72	2908.92
ENSMUST00000118209	626.396	2.15176	0.117972	18.2396	2.50498e-74	7.7256e-72	OK	230.137	1022.66
ENSMUST00000179285	1123.63	1.54975	0.0860053	18.0192	1.37682e-72	4.20421e-70	OK	572.163	1675.1
ENSMUST00000107094	569.094	2.29444	0.127584	17.9837	2.61349e-72	7.8255e-70	OK	192.729	945.459
ENSMUST00000249436	569.094	2.29444	0.127584	17.9837	2.61349e-72	7.8255e-70	OK	192.729	945.459
ENSMUST00000026565	290.659	4.34431	0.242135	17.9417	5.57484e-72	1.65321e-69	OK	27.2757	554.042
ENSMUST00000177113	810.699	2.1089	0.118282	17.8294	4.176e-71	1.22659e-68	OK	305.14	1316.26
ENSMUST00000095471	681.851	2.16136	0.121668	17.7644	1.33356e-70	3.88004e-68	OK	249.152	1114.55
ENSMUST00000042235	25496.9	0.816399	0.0461292	17.6981	4.33873e-70	1.25057e-67	OK	18469.3	32524.5
ENSMUST00000082405	191289	1.67124	0.0952445	17.5469	6.28438e-69	1.7946e-66	OK	91418.7	291158
ENSMUST00000063661	1545.55	-1.3643	0.0779338	-17.5059	1.29195e-68	3.6555e-66	OK	2226.35	864.763
ENSMUST00000019276	4653.16	-0.796682	0.0458575	-17.373	1.32148e-67	3.70506e-65	OK	5906.26	3400.07
ENSMUST00000082418	177779	1.44006	0.0828996	17.3712	1.36395e-67	3.78969e-65	OK	95751.9	259806
ENSMUST00000148810	386.62	3.76235	0.216867	17.3487	2.01799e-67	5.55686e-65	OK	53.0706	720.169
ENSMUST00000040914	3573.51	0.897456	0.0519666	17.2699	7.93134e-67	2.16469e-64	OK	2496.53	4650.48
ENSMUST00000219259	254.935	4.90461	0.287075	17.0848	1.92711e-65	5.2135e-63	OK	16.4727	493.398
ENSMUST00000210918	639.46	1.86627	0.109735	17.0071	7.27596e-65	1.95129e-62	OK	275.281	1003.64
ENSMUST00000078034	1570.13	1.26555	0.0746186	16.9603	1.61595e-64	4.29633e-62	OK	922.467	2217.79
ENSMUST00000214547	485.856	-2.46801	0.146219	-16.8789	6.43459e-64	1.69615e-61	OK	822.97	148.743
ENSMUST00000032998	1952.77	1.27097	0.0753249	16.8732	7.0811e-64	1.85075e-61	OK	1144.23	2761.31
ENSMUST00000095267	738.134	1.84352	0.109335	16.8612	8.6824e-64	2.2502e-61	OK	321.708	1154.56
ENSMUST00000024954	275.336	4.78453	0.283935	16.8508	1.03576e-63	2.66198e-61	OK	19.2809	531.391
ENSMUST00000032825	1221.83	1.61539	0.0962647	16.7807	3.37994e-63	8.61494e-61	OK	601.303	1842.35
ENSMUST00000140155	931.848	1.63272	0.0975925	16.73	7.92554e-63	2.00354e-60	OK	454.452	1409.24
ENSMUST00000082392	282201	1.54438	0.0924813	16.6994	1.3235e-62	3.31854e-60	OK	144098	420304
ENSMUST00000060427	768.42	1.72184	0.103623	16.6164	5.30228e-62	1.31877e-59	OK	357.524	1179.32
ENSMUST00000026901	1962.43	1.05932	0.0640071	16.5501	1.59902e-61	3.94522e-59	OK	1272.67	2652.19
ENSMUST00000111194	961.3	-1.62263	0.0980484	-16.5493	1.61922e-61	3.96337e-59	OK	1451.3	471.299
ENSMUST00000029385	1162.29	1.33683	0.0815321	16.3963	2.0309e-60	4.93188e-58	OK	659.277	1665.3
ENSMUST00000082414	136213	1.4211	0.0872526	16.2872	1.21671e-59	2.9316e-57	OK	74071	198355
ENSMUST00000222435	8359.46	0.796165	0.0490566	16.2295	3.11899e-59	7.45679e-57	OK	6109.64	10609.3
ENSMUST00000020640	3478.6	1.24735	0.0769771	16.2042	4.70924e-59	1.11721e-56	OK	2061.97	4895.23
ENSMUST00000180086	414.204	2.73703	0.170625	16.0412	6.58576e-58	1.55047e-55	OK	108.049	720.359
ENSMUST00000105275	2461.46	-1.03156	0.0644277	-16.0111	1.06933e-57	2.49842e-55	OK	3305.78	1617.13
ENSMUST00000219053	1793.21	-1.30796	0.0817711	-15.9954	1.37623e-57	3.19129e-55	OK	2554.62	1031.79
ENSMUST00000209061	1183.48	1.5983	0.0999716	15.9875	1.56185e-57	3.5947e-55	OK	587.648	1779.31
ENSMUST00000110559	1876.76	-1.07199	0.0670833	-15.98	1.76088e-57	4.02277e-55	OK	2543.62	1209.9
ENSMUST00000209474	1058.66	2.02856	0.127545	15.9047	5.87897e-57	1.33319e-54	OK	416.797	1700.52
ENSMUST00000153838	1188.94	1.27887	0.0805316	15.8804	8.66368e-57	1.95034e-54	OK	693.971	1683.91
ENSMUST00000004140	633.378	1.87528	0.118722	15.7955	3.3402e-56	7.46486e-54	OK	271.328	995.428
ENSMUST00000107041	5806.26	0.665416	0.0424226	15.6854	1.90272e-55	4.22171e-53	OK	4490.49	7122.03
ENSMUST00000015800	1262.73	2.80752	0.179068	15.6785	2.12294e-55	4.67669e-53	OK	315.652	2209.81
ENSMUST00000184842	673.025	1.80534	0.115299	15.6579	2.93561e-55	6.42108e-53	OK	299.447	1046.6
ENSMUST00000243051	1815.19	1.28344	0.0821401	15.625	4.91657e-55	1.06783e-52	OK	1057.13	2573.26
ENSMUST00000028499	767.86	-1.75308	0.112251	-15.6175	5.53636e-55	1.19403e-52	OK	1184.36	351.362
ENSMUST00000058470	2087.97	-1.02412	0.0656315	-15.6042	6.8205e-55	1.46077e-52	OK	2799.44	1376.51
ENSMUST00000034966	4596.17	0.755739	0.0485332	15.5716	1.13541e-54	2.41497e-52	OK	3419.14	5773.2
ENSMUST00000032185	3163.82	-0.807622	0.0521388	-15.4898	4.06253e-54	8.58169e-52	OK	4026.95	2300.69
ENSMUST00000168574	623.198	1.87121	0.120842	15.4848	4.39531e-54	9.22148e-52	OK	267.559	978.837
ENSMUST00000109104	231.042	4.87575	0.315983	15.4304	1.02164e-53	2.12895e-51	OK	15.2204	446.864
ENSMUST00000034983	1608.46	-1.05873	0.0691231	-15.3165	5.92874e-53	1.22717e-50	OK	2173.52	1043.41
ENSMUST00000178147	1933.85	1.49718	0.0978864	15.295	8.25041e-53	1.69634e-50	OK	1011.72	2855.98
ENSMUST00000103122	416.323	-3.26991	0.214427	-15.2496	1.65742e-52	3.3852e-50	OK	754.433	78.213
ENSMUST00000208230	247.036	3.88843	0.255719	15.2059	3.23262e-52	6.55903e-50	OK	31.252	462.819
ENSMUST00000220860	423.586	3.15484	0.207487	15.205	3.27735e-52	6.60633e-50	OK	85.5179	761.654
ENSMUST00000077257	224.005	4.30906	0.283428	15.2034	3.35812e-52	6.72519e-50	OK	21.5158	426.494
ENSMUST00000029900	486.05	-2.10031	0.138271	-15.1899	4.12859e-52	8.21483e-50	OK	788.269	183.83
ENSMUST00000028882	284.221	4.6134	0.304575	15.147	7.93201e-52	1.55816e-49	OK	22.3113	546.131
ENSMUST00000075558	2322.14	0.886601	0.0585331	15.147	7.93143e-52	1.55816e-49	OK	1630.25	3014.03
ENSMUST00000146867	1213.52	1.27089	0.0840134	15.1272	1.07148e-51	2.09149e-49	OK	711.097	1715.95
ENSMUST00000029490	1054.44	1.48961	0.0986383	15.1018	1.57597e-51	3.05688e-49	OK	553.784	1555.1
ENSMUST00000042610	2221.14	0.959575	0.0636759	15.0697	2.5638e-51	4.94189e-49	OK	1508.55	2933.73
ENSMUST00000136479	675.888	-1.74966	0.117224	-14.9258	2.24034e-50	4.29157e-48	OK	1041.93	309.841
ENSMUST00000022865	999.116	1.28585	0.0864977	14.8657	5.50168e-50	1.04739e-47	OK	581.176	1417.06
ENSMUST00000111178	333.468	-3.3706	0.226999	-14.8485	7.11312e-50	1.34586e-47	OK	608.14	58.7966
ENSMUST00000118723	807.281	1.55311	0.104693	14.8349	8.70985e-50	1.628e-47	OK	410.361	1204.2
ENSMUST00000038027	2153.74	1.30169	0.0877449	14.835	8.70155e-50	1.628e-47	OK	1243.08	3064.41
ENSMUST00000033310	6078.4	0.715522	0.0482618	14.8258	9.97203e-50	1.8527e-47	OK	4601.23	7555.57
ENSMUST00000148900	2532.79	-1.01169	0.0682732	-14.8182	1.11741e-49	2.06359e-47	OK	3386.15	1679.42
ENSMUST00000150350	1110.46	1.36247	0.0927757	14.6856	7.97246e-49	1.46356e-46	OK	621.888	1599.03
ENSMUST00000151698	5004.44	-0.704051	0.0479445	-14.6847	8.07674e-49	1.47393e-46	OK	6201.88	3807
ENSMUST00000102745	1135.1	1.21368	0.0827012	14.6755	9.25666e-49	1.67932e-46	OK	683.944	1586.26
ENSMUST00000096355	1081.64	-1.30449	0.0889791	-14.6607	1.15153e-48	2.07687e-46	OK	1539.85	623.428
ENSMUST00000101148	470.509	1.91684	0.13097	14.6358	1.6604e-48	2.96002e-46	OK	197.032	743.986
ENSMUST00000175934	1092.53	1.40871	0.0962499	14.6359	1.65725e-48	2.96002e-46	OK	597.831	1587.23
ENSMUST00000089162	1031.75	-1.36096	0.0936891	-14.5263	8.25034e-48	1.46235e-45	OK	1485.25	578.243
ENSMUST00000033053	257.281	2.97805	0.205156	14.516	9.59102e-48	1.69027e-45	OK	57.9512	456.61
ENSMUST00000034214	636.01	1.85516	0.127901	14.5047	1.13098e-47	1.98185e-45	OK	275.452	996.567
ENSMUST00000005671	241.281	6.38059	0.441653	14.447	2.61657e-47	4.55919e-45	OK	5.72301	476.84
ENSMUST00000119383	355.434	2.2044	0.153487	14.3621	8.94403e-47	1.54968e-44	OK	126.74	584.127
ENSMUST00000120149	2485.35	0.795229	0.0554621	14.3382	1.26203e-46	2.17443e-44	OK	1817.21	3153.5
ENSMUST00000186255	994.278	1.28528	0.0897588	14.3192	1.66003e-46	2.84428e-44	OK	578.525	1410.03
ENSMUST00000030651	1684.83	0.943025	0.065908	14.3082	1.94506e-46	3.31423e-44	OK	1152.98	2216.67
ENSMUST00000050770	429.231	2.39526	0.168241	14.2371	5.39528e-46	9.14262e-44	OK	137.119	721.344
ENSMUST00000165532	317.084	3.02559	0.213381	14.1793	1.23069e-45	2.07409e-43	OK	69.3598	564.808
ENSMUST00000033828	234.619	3.10264	0.219445	14.1386	2.19691e-45	3.68233e-43	OK	48.9306	420.308
ENSMUST00000234467	283.307	2.6931	0.190838	14.112	3.20425e-45	5.34175e-43	OK	75.8823	490.732
ENSMUST00000188775	1650.57	1.073	0.076038	14.1114	3.23221e-45	5.35938e-43	OK	1063.58	2237.56
ENSMUST00000220628	1034.95	-1.57482	0.111707	-14.0977	3.92084e-45	6.46644e-43	OK	1549.7	520.212
ENSMUST00000102971	1849.75	0.946892	0.0674046	14.0479	7.93563e-45	1.30182e-42	OK	1263.61	2435.88
ENSMUST00000110457	1052.56	1.28193	0.0912921	14.042	8.62123e-45	1.40681e-42	OK	613.448	1491.68
ENSMUST00000095360	390.632	2.52531	0.180024	14.0276	1.05653e-44	1.71498e-42	OK	115.623	665.641
ENSMUST00000101375	1087.67	1.95965	0.139985	13.999	1.57969e-44	2.55075e-42	OK	444.883	1730.45
ENSMUST00000130132	951.281	-2.6839	0.192636	-13.9325	4.01882e-44	6.45544e-42	OK	1646.36	256.206
ENSMUST00000095310	1903.68	-0.919441	0.0662001	-13.8888	7.4055e-44	1.18338e-41	OK	2490.57	1316.8
ENSMUST00000033824	2768.93	0.774069	0.0558997	13.8475	1.31793e-43	2.09516e-41	OK	2043.43	3494.44
ENSMUST00000136122	442.892	2.14758	0.155204	13.8371	1.52177e-43	2.40681e-41	OK	163.103	722.68
ENSMUST00000004072	1549.54	1.31674	0.0956274	13.7695	3.8906e-43	6.12194e-41	OK	887.731	2211.36
ENSMUST00000102573	443.285	2.62354	0.191149	13.7251	7.18262e-43	1.12446e-40	OK	123.778	762.793
ENSMUST00000171473	2345.66	1.02357	0.0746501	13.7116	8.65082e-43	1.34747e-40	OK	1546.78	3144.53
ENSMUST00000020190	171.026	5.06693	0.371543	13.6375	2.39484e-42	3.71153e-40	OK	9.90893	332.143
ENSMUST00000101429	172.246	5.07275	0.372257	13.627	2.76594e-42	4.26522e-40	OK	9.94059	334.552
ENSMUST00000046384	179.133	5.32658	0.392562	13.5688	6.13485e-42	9.41318e-40	OK	8.71078	349.556
ENSMUST00000136312	11282.3	1.12377	0.0828689	13.5608	6.84223e-42	1.04466e-39	OK	7097.68	15466.9
ENSMUST00000013807	226.953	6.64521	0.491979	13.5071	1.41985e-41	2.14655e-39	OK	4.48994	449.416
ENSMUST00000249247	226.953	6.64521	0.491979	13.5071	1.41985e-41	2.14655e-39	OK	4.48994	449.416
ENSMUST00000000696	643.069	1.80871	0.134017	13.4962	1.64761e-41	2.47873e-39	OK	285.599	1000.54
ENSMUST00000117095	842.289	-1.32095	0.0979644	-13.4839	1.94485e-41	2.9117e-39	OK	1203.04	481.542
ENSMUST00000029671	186.821	5.78582	0.430485	13.4402	3.51268e-41	5.23356e-39	OK	6.65192	366.99
ENSMUST00000062356	179.641	4.32258	0.322716	13.3944	6.52283e-41	9.67166e-39	OK	17.1013	342.181
ENSMUST00000245652	469.761	-2.15092	0.16071	-13.3838	7.51725e-41	1.10928e-38	OK	766.852	172.671
ENSMUST00000183478	1441.89	1.01066	0.0758255	13.3288	1.57452e-40	2.31237e-38	OK	956.533	1927.26
ENSMUST00000005923	474.111	1.87481	0.140753	13.3198	1.77481e-40	2.59416e-38	OK	203.153	745.07
ENSMUST00000061552	991.235	1.13913	0.0855564	13.3143	1.91112e-40	2.78024e-38	OK	619.044	1363.43
ENSMUST00000048375	472.421	-2.37967	0.178759	-13.3122	1.96644e-40	2.84728e-38	OK	792.551	152.291
ENSMUST00000102964	649.786	1.47324	0.110862	13.289	2.68199e-40	3.8652e-38	OK	344.125	955.447
ENSMUST00000157560	1797.2	0.905981	0.0686732	13.1926	9.67358e-40	1.38764e-37	OK	1250.74	2343.66
ENSMUST00000189661	1480.43	1.03354	0.0784287	13.1781	1.17307e-39	1.67494e-37	OK	971.715	1989.14
ENSMUST00000020238	2366.2	-0.772895	0.0587094	-13.1648	1.3996e-39	1.98918e-37	OK	2985.28	1747.11
ENSMUST00000004554	2039.22	0.863705	0.0657929	13.1276	2.287e-39	3.23547e-37	OK	1446.41	2632.03
ENSMUST00000072875	445.063	1.82942	0.139407	13.1229	2.43522e-39	3.42943e-37	OK	195.463	694.664
ENSMUST00000064922	1450.26	1.04224	0.0794642	13.1159	2.67082e-39	3.74412e-37	OK	948.062	1952.46
ENSMUST00000002305	353.798	2.01062	0.153808	13.0723	4.74107e-39	6.61626e-37	OK	140.687	566.908
ENSMUST00000187117	1894.74	1.3538	0.103589	13.0689	4.95693e-39	6.88633e-37	OK	1065.71	2723.78
ENSMUST00000039135	556.592	-1.64715	0.12639	-13.0323	8.0162e-39	1.10864e-36	OK	843.788	269.396
ENSMUST00000110039	1435.77	-1.43913	0.110749	-12.9946	1.31336e-38	1.80827e-36	OK	2097.87	773.672
ENSMUST00000114050	1469.6	-1.09163	0.0840528	-12.9875	1.44142e-38	1.97577e-36	OK	2000.5	938.697
ENSMUST00000112384	812.873	1.23724	0.0952866	12.9844	1.50088e-38	2.04816e-36	OK	484.219	1141.53
ENSMUST00000114888	186.575	3.76932	0.290752	12.9641	1.95616e-38	2.65771e-36	OK	25.4958	347.655
ENSMUST00000171419	310.631	2.82833	0.218462	12.9466	2.45706e-38	3.3236e-36	OK	76.6753	544.587
ENSMUST00000105785	860.569	-1.34715	0.104162	-12.9332	2.92466e-38	3.93884e-36	OK	1235.5	485.636
ENSMUST00000120360	2093.52	0.830571	0.0644273	12.8916	5.01918e-38	6.73028e-36	OK	1507.01	2680.04
ENSMUST00000039267	543.849	1.75904	0.136564	12.8808	5.77524e-38	7.71058e-36	OK	248.065	839.634
ENSMUST00000052602	1072.66	-1.06838	0.0830308	-12.8672	6.88384e-38	9.15105e-36	OK	1452.63	692.693
ENSMUST00000227175	267.872	2.56753	0.1996	12.8634	7.23515e-38	9.57679e-36	OK	77.3308	458.412
ENSMUST00000120234	2027.44	1.09247	0.084933	12.8627	7.29575e-38	9.61574e-36	OK	1294.5	2760.38
ENSMUST00000045897	2750.36	0.728425	0.0566669	12.8545	8.11431e-38	1.06491e-35	OK	2070.41	3430.32
ENSMUST00000187578	744.323	-1.4252	0.111141	-12.8233	1.21454e-37	1.58719e-35	OK	1084.73	403.919
ENSMUST00000022913	207.992	-3.1617	0.247281	-12.7859	1.96632e-37	2.55879e-35	OK	374.172	41.8124
ENSMUST00000032934	4706.69	0.604896	0.0473204	12.783	2.04089e-37	2.64467e-35	OK	3734.18	5679.2
ENSMUST00000021554	1435.83	-1.22024	0.0954714	-12.7812	2.08752e-37	2.69378e-35	OK	2009.26	862.397
ENSMUST00000224393	149.408	4.32276	0.338471	12.7714	2.36833e-37	3.0434e-35	OK	14.2215	284.594
ENSMUST00000017851	1468.28	0.965988	0.0757161	12.758	2.81257e-37	3.59928e-35	OK	994.295	1942.26
ENSMUST00000078001	159.263	5.25352	0.412463	12.7369	3.68555e-37	4.69695e-35	OK	8.13658	310.39
ENSMUST00000239298	919.938	-1.41607	0.112343	-12.6048	1.9868e-36	2.5216e-34	OK	1338.35	501.524
ENSMUST00000209823	144.879	4.35554	0.34653	12.569	3.12652e-36	3.95184e-34	OK	13.4951	276.263
ENSMUST00000114071	1118.3	1.05714	0.0841678	12.5599	3.50806e-36	4.41601e-34	OK	725.983	1510.63
ENSMUST00000102968	2107.44	0.843753	0.0675315	12.4942	8.02852e-36	1.00654e-33	OK	1508.16	2706.72
ENSMUST00000219696	1666.4	-1.2157	0.097727	-12.4397	1.59006e-35	1.98539e-33	OK	2329.72	1003.09
ENSMUST00000114482	397.946	-2.35534	0.191038	-12.3292	6.30882e-35	7.84558e-33	OK	665.784	130.108
ENSMUST00000082402	1.1372e+06	1.53179	0.124834	12.2706	1.3024e-34	1.61315e-32	OK	584462	1.68994e+06
ENSMUST00000061829	566.806	1.42027	0.115956	12.2483	1.71522e-34	2.11596e-32	OK	308.353	825.259
ENSMUST00000029082	601.814	1.65058	0.134819	12.2429	1.8328e-34	2.252e-32	OK	290.759	912.868
ENSMUST00000062370	600.72	1.37125	0.112125	12.2297	2.15793e-34	2.64098e-32	OK	334.947	866.492
ENSMUST00000017637	146.523	5.43992	0.447241	12.1633	4.87554e-34	5.94335e-32	OK	6.59883	286.448
ENSMUST00000105107	2435.02	0.77709	0.0639132	12.1585	5.16852e-34	6.27568e-32	OK	1794.63	3075.4
ENSMUST00000074267	385.332	1.7534	0.144461	12.1375	6.68284e-34	8.08257e-32	OK	176.292	594.372
ENSMUST00000037947	1429.51	1.09948	0.0906608	12.1274	7.56088e-34	9.10879e-32	OK	909.712	1949.31
ENSMUST00000092956	16691.7	0.433695	0.0359189	12.0743	1.44398e-33	1.73283e-31	OK	14201.6	19181.9
ENSMUST00000020543	795.218	-1.48061	0.122827	-12.0545	1.83719e-33	2.19616e-31	OK	1170.87	419.566
ENSMUST00000158992	635.823	-1.32028	0.109536	-12.0533	1.86251e-33	2.21783e-31	OK	908.021	363.624
ENSMUST00000196871	414.742	-1.8542	0.153996	-12.0406	2.17414e-33	2.57894e-31	OK	649.767	179.717
ENSMUST00000004850	513.639	1.58405	0.131695	12.0282	2.5254e-33	2.98414e-31	OK	256.941	770.336
ENSMUST00000091752	2025.09	0.848256	0.0705245	12.0278	2.53783e-33	2.98737e-31	OK	1446.33	2603.85
ENSMUST00000094077	283.372	2.22692	0.185285	12.0189	2.82831e-33	3.31665e-31	OK	99.7555	466.989
ENSMUST00000051241	481.585	2.49888	0.208179	12.0035	3.40515e-33	3.97797e-31	OK	144.784	818.386
ENSMUST00000140687	910.801	1.10301	0.0919618	11.9942	3.80863e-33	4.43252e-31	OK	578.648	1242.95
ENSMUST00000214037	970.661	-1.15096	0.0960139	-11.9874	4.13541e-33	4.79474e-31	OK	1338.54	602.78
ENSMUST00000045301	8070.69	0.442165	0.0369968	11.9515	6.38001e-33	7.36951e-31	OK	6843.51	9297.87
ENSMUST00000137400	1132.21	0.99751	0.0834777	11.9494	6.53859e-33	7.52451e-31	OK	755.673	1508.74
ENSMUST00000169681	2632.49	1.07688	0.0901669	11.9432	7.04814e-33	8.08074e-31	OK	1693.21	3571.77
ENSMUST00000055071	156.688	3.27573	0.274414	11.9372	7.57685e-33	8.65472e-31	OK	29.329	284.046
ENSMUST00000244629	1157.45	-1.09937	0.0921245	-11.9335	7.91451e-33	9.00707e-31	OK	1578.28	736.615
ENSMUST00000064795	422.559	2.0056	0.168571	11.8976	1.21759e-32	1.38058e-30	OK	168.5	676.619
ENSMUST00000031653	139.624	3.79349	0.319598	11.8696	1.70296e-32	1.92385e-30	OK	18.7841	260.463
ENSMUST00000099972	1703.19	0.790291	0.0669681	11.801	3.8565e-32	4.34082e-30	OK	1248.02	2158.35
ENSMUST00000183302	160.521	4.36446	0.370226	11.7886	4.46689e-32	5.00958e-30	OK	14.8642	306.179
ENSMUST00000030613	862.34	1.67449	0.14222	11.774	5.3158e-32	5.94002e-30	OK	411.415	1313.27
ENSMUST00000022960	846.59	1.06547	0.0906032	11.7597	6.29633e-32	7.01029e-30	OK	547.451	1145.73
ENSMUST00000025095	493.23	1.49437	0.127212	11.7471	7.30531e-32	8.10443e-30	OK	258.41	728.049
ENSMUST00000102972	916.788	1.22999	0.104726	11.7449	7.50507e-32	8.2962e-30	OK	548.046	1285.53
ENSMUST00000020118	206.517	3.10285	0.264256	11.7418	7.77671e-32	8.56577e-30	OK	43.0641	369.971
ENSMUST00000154645	309.49	-2.28381	0.194532	-11.74	7.94535e-32	8.72038e-30	OK	513.525	105.455
ENSMUST00000120430	552.491	1.34623	0.114704	11.7366	8.27423e-32	9.04913e-30	OK	311.924	793.058
ENSMUST00000180422	646.897	1.29501	0.110566	11.7125	1.09944e-31	1.19816e-29	OK	374.601	919.193
ENSMUST00000003981	474.81	-1.82023	0.155463	-11.7085	1.15334e-31	1.25247e-29	OK	740.056	209.565
ENSMUST00000037850	619.527	1.4093	0.120397	11.7054	1.19578e-31	1.294e-29	OK	338.903	900.151
ENSMUST00000026013	155.486	3.66957	0.313508	11.7049	1.20348e-31	1.29779e-29	OK	22.6578	288.314
ENSMUST00000068408	1744.31	0.819332	0.0700035	11.7042	1.21357e-31	1.3041e-29	OK	1261.9	2226.73
ENSMUST00000109764	156.533	3.73673	0.321195	11.6339	2.77276e-31	2.96926e-29	OK	21.8451	291.222
ENSMUST00000021607	2102.91	0.718249	0.0617632	11.6291	2.9326e-31	3.12956e-29	OK	1589.99	2615.83
ENSMUST00000005256	176.229	3.07404	0.264487	11.6227	3.16058e-31	3.36123e-29	OK	37.4107	315.047
ENSMUST00000187714	5401.04	0.946149	0.0814806	11.6119	3.58352e-31	3.79791e-29	OK	3690.84	7111.23
ENSMUST00000129580	1071.09	1.05294	0.0909047	11.583	5.02848e-31	5.31108e-29	OK	696.696	1445.48
ENSMUST00000016672	1307.94	0.856764	0.0740498	11.5701	5.84136e-31	6.14858e-29	OK	930.594	1685.28
ENSMUST00000031838	147.475	4.18822	0.363035	11.5367	8.61836e-31	9.04078e-29	OK	15.3383	279.612
ENSMUST00000099673	1346.96	-1.05394	0.0913891	-11.5324	9.05786e-31	9.46961e-29	OK	1818.19	875.735
ENSMUST00000025561	969.8	-1.04285	0.0904363	-11.5314	9.16935e-31	9.55378e-29	OK	1305.81	633.795
ENSMUST00000106588	173.827	2.80483	0.243708	11.509	1.18867e-30	1.23433e-28	OK	43.5232	304.13
ENSMUST00000163153	317.545	2.75176	0.239472	11.491	1.46435e-30	1.51551e-28	OK	82.1017	552.988
ENSMUST00000113026	486.619	-1.50208	0.131257	-11.4438	2.52529e-30	2.60476e-28	OK	719.296	253.942
ENSMUST00000060738	434.163	1.49876	0.13099	11.4418	2.58407e-30	2.65651e-28	OK	226.954	641.372
ENSMUST00000151120	9162.25	0.899518	0.0789663	11.3912	4.6277e-30	4.74162e-28	OK	6395	11929.5
ENSMUST00000076694	1103.45	0.912082	0.0802922	11.3595	6.64993e-30	6.79107e-28	OK	765.82	1441.09
ENSMUST00000192506	1232.56	-0.912462	0.0804673	-11.3395	8.35815e-30	8.50738e-28	OK	1609.84	855.272
ENSMUST00000034881	331.659	1.74052	0.153868	11.3118	1.14771e-29	1.16436e-27	OK	152.784	510.535
ENSMUST00000189457	1763.49	0.812836	0.0720184	11.2865	1.52982e-29	1.54692e-27	OK	1279.44	2247.53
ENSMUST00000069817	669.773	1.18573	0.105414	11.2483	2.36017e-29	2.37876e-27	OK	409.049	930.497
ENSMUST00000046094	936.811	1.02598	0.0912641	11.2419	2.5398e-29	2.55146e-27	OK	617.066	1256.56
ENSMUST00000113820	1025.61	1.0586	0.0941762	11.2406	2.57602e-29	2.57945e-27	OK	665.353	1385.87
ENSMUST00000049572	1718.92	-0.971144	0.0864192	-11.2376	2.66572e-29	2.66063e-27	OK	2276.56	1161.28
ENSMUST00000158792	981.518	-1.21617	0.108233	-11.2366	2.69472e-29	2.6809e-27	OK	1372.35	590.69
ENSMUST00000030010	780.549	1.40778	0.126455	11.1327	8.69765e-29	8.62522e-27	OK	427.313	1133.79
ENSMUST00000057145	148.361	3.99794	0.359777	11.1123	1.09329e-28	1.08071e-26	OK	17.4777	279.245
ENSMUST00000025856	473.409	1.52801	0.137636	11.1018	1.22878e-28	1.21076e-26	OK	243.781	703.037
ENSMUST00000125792	1994.93	-1.1019	0.099372	-11.0886	1.4246e-28	1.39924e-26	OK	2721.78	1268.09
ENSMUST00000067530	494.971	1.44042	0.130386	11.0474	2.2567e-28	2.20949e-26	OK	266.544	723.399
ENSMUST00000046515	954.805	-1.12616	0.102161	-11.0234	2.94858e-28	2.87776e-26	OK	1309.63	599.983
ENSMUST00000042564	395.406	1.55905	0.141646	11.0067	3.54818e-28	3.45204e-26	OK	200.378	590.434
ENSMUST00000001507	425.962	-1.49733	0.136196	-10.9939	4.08845e-28	3.96515e-26	OK	629.094	222.83
ENSMUST00000089510	703.618	1.17072	0.106616	10.9808	4.72973e-28	4.57271e-26	OK	432.83	974.405
ENSMUST00000038377	803.129	1.09949	0.100159	10.9774	4.90937e-28	4.73156e-26	OK	511.094	1095.16
ENSMUST00000075738	460.018	1.36778	0.124848	10.9555	6.25028e-28	6.00513e-26	OK	256.94	663.095
ENSMUST00000099173	515.434	1.30678	0.119362	10.948	6.79153e-28	6.50489e-26	OK	296.748	734.121
ENSMUST00000187485	152.398	-3.5027	0.320082	-10.9431	7.16772e-28	6.84395e-26	OK	280.087	24.7101
ENSMUST00000135573	1507.67	0.937543	0.0860831	10.8911	1.27046e-27	1.20933e-25	OK	1034.33	1981.01
ENSMUST00000024811	653.178	1.16202	0.106849	10.8754	1.51074e-27	1.43363e-25	OK	403.482	902.874
ENSMUST00000133426	1123.58	-0.945702	0.0870418	-10.8649	1.69374e-27	1.60235e-25	OK	1479.2	767.965
ENSMUST00000026050	398.463	1.50719	0.138917	10.8496	2.00348e-27	1.88958e-25	OK	207.394	589.531
ENSMUST00000216867	610.664	1.33198	0.122892	10.8386	2.25824e-27	2.12336e-25	OK	347.216	874.111
ENSMUST00000048966	956.302	1.13561	0.104883	10.8274	2.55278e-27	2.39302e-25	OK	598.228	1314.38
ENSMUST00000166658	291.277	1.88302	0.174122	10.8143	2.94435e-27	2.75172e-25	OK	124.253	458.302
ENSMUST00000047737	235.683	2.88126	0.266738	10.8018	3.37354e-27	3.1433e-25	OK	56.33	415.036
ENSMUST00000121285	1535.04	0.85455	0.0791624	10.7949	3.63868e-27	3.38013e-25	OK	1093.26	1976.82
ENSMUST00000086763	637.573	2.60725	0.24166	10.7889	3.88202e-27	3.59536e-25	OK	179.765	1095.38
ENSMUST00000067625	135.559	3.5443	0.328782	10.7801	4.27483e-27	3.9473e-25	OK	21.4043	249.713
ENSMUST00000176015	179.797	-2.6872	0.249306	-10.7787	4.33952e-27	3.99508e-25	OK	311.265	48.3284
ENSMUST00000023312	1210.86	-1.21777	0.113083	-10.7688	4.83092e-27	4.43424e-25	OK	1693.58	728.15
ENSMUST00000022378	615.999	1.18372	0.110194	10.7421	6.45624e-27	5.90851e-25	OK	376.571	855.426
ENSMUST00000015449	1137.58	0.869709	0.0810411	10.7317	7.22539e-27	6.59285e-25	OK	804.71	1470.44
ENSMUST00000098346	477.44	1.56303	0.145713	10.7268	7.61885e-27	6.93136e-25	OK	241.452	713.428
ENSMUST00000035852	158.86	4.61936	0.431034	10.7169	8.47849e-27	7.69074e-25	OK	12.4211	305.298
ENSMUST00000031411	218.687	2.31376	0.215912	10.7162	8.54181e-27	7.72545e-25	OK	73.2402	364.135
ENSMUST00000213235	2287.1	-0.619956	0.0580774	-10.6746	1.33762e-26	1.20624e-24	OK	2771.08	1803.12
ENSMUST00000046859	202.591	2.37521	0.222684	10.6663	1.46355e-26	1.31595e-24	OK	65.4777	339.705
ENSMUST00000145335	877.934	1.06481	0.0998395	10.6652	1.48058e-26	1.3274e-24	OK	567.894	1187.97
ENSMUST00000212158	109.652	5.23796	0.491504	10.657	1.61733e-26	1.4458e-24	OK	5.66117	213.644
ENSMUST00000188503	619.993	1.31886	0.123794	10.6536	1.67734e-26	1.49511e-24	OK	354.821	885.166
ENSMUST00000008036	1413.74	0.845528	0.0793839	10.6511	1.72272e-26	1.53114e-24	OK	1010.93	1816.56
ENSMUST00000040280	137.935	3.04701	0.286498	10.6354	2.03991e-26	1.80784e-24	OK	29.7754	246.094
ENSMUST00000000193	380.541	-1.53497	0.144334	-10.6349	2.0515e-26	1.81291e-24	OK	565.824	195.258
ENSMUST00000092836	139.971	6.46182	0.607811	10.6313	2.13105e-26	1.87782e-24	OK	3.14027	276.802
ENSMUST00000026571	168.206	3.08262	0.290061	10.6275	2.22039e-26	1.95097e-24	OK	35.5184	300.894
ENSMUST00000126116	468.667	1.44919	0.136541	10.6136	2.57694e-26	2.25782e-24	OK	251.259	686.075
ENSMUST00000109267	894.477	1.29206	0.121772	10.6105	2.66364e-26	2.32718e-24	OK	518.721	1270.23
ENSMUST00000035842	914.002	1.23758	0.116809	10.5949	3.14738e-26	2.74205e-24	OK	544.368	1283.64
ENSMUST00000169017	621.246	1.68573	0.159125	10.5937	3.18579e-26	2.76769e-24	OK	294.638	947.855
ENSMUST00000078886	1549.51	1.73495	0.164134	10.5703	4.093e-26	3.54585e-24	OK	715.928	2383.09
ENSMUST00000245107	104.273	5.19085	0.491219	10.5673	4.22535e-26	3.65025e-24	OK	5.55736	202.988
ENSMUST00000106112	213.836	2.66199	0.25229	10.5513	5.00876e-26	4.31495e-24	OK	58.3529	369.319
ENSMUST00000189977	663.936	1.26815	0.120639	10.5119	7.61301e-26	6.54019e-24	OK	389.574	938.298
ENSMUST00000110551	369.551	1.67296	0.159557	10.485	1.01214e-25	8.67093e-24	OK	176.453	562.649
ENSMUST00000244431	915.047	1.17422	0.112057	10.4788	1.08121e-25	9.23697e-24	OK	561.945	1268.15
ENSMUST00000215836	1300.45	-0.863512	0.0824354	-10.475	1.12514e-25	9.5858e-24	OK	1678.41	922.478
ENSMUST00000238681	1016.8	1.48586	0.142001	10.4637	1.26781e-25	1.07715e-23	OK	535.041	1498.56
ENSMUST00000033664	705.386	-1.057	0.101196	-10.4451	1.54268e-25	1.30708e-23	OK	952.819	457.954
ENSMUST00000026723	428.184	1.5124	0.144984	10.4315	1.78121e-25	1.50505e-23	OK	222.27	634.098
ENSMUST00000188090	557.105	1.28096	0.122824	10.4293	1.82299e-25	1.53614e-23	OK	324.841	789.368
ENSMUST00000118987	105.241	5.26267	0.50473	10.4267	1.87245e-25	1.57352e-23	OK	5.3435	205.139
ENSMUST00000051396	1527.99	-0.764625	0.0733773	-10.4205	2.00004e-25	1.67531e-23	OK	1923.68	1132.29
ENSMUST00000093902	4271.23	0.778787	0.0747379	10.4202	2.00444e-25	1.67531e-23	OK	3145.6	5396.86
ENSMUST00000170870	820.042	-1.25415	0.120666	-10.3935	2.65377e-25	2.21203e-23	OK	1155.61	484.478
ENSMUST00000184155	269.437	2.16343	0.208189	10.3917	2.70568e-25	2.24922e-23	OK	98.3382	440.536
ENSMUST00000045779	1178.17	-0.879751	0.0847008	-10.3866	2.85404e-25	2.36616e-23	OK	1526.66	829.678
ENSMUST00000109412	748.918	-1.00967	0.0972268	-10.3846	2.91262e-25	2.40826e-23	OK	1000.78	497.051
ENSMUST00000057195	501.699	1.32293	0.127487	10.377	3.15568e-25	2.60225e-23	OK	286.542	716.856
ENSMUST00000142555	1250.14	1.86929	0.18016	10.3757	3.19796e-25	2.63009e-23	OK	537.286	1962.99
ENSMUST00000105105	1175.28	0.851659	0.0820913	10.3745	3.23796e-25	2.65591e-23	OK	838.113	1512.44
ENSMUST00000218296	611.711	1.22793	0.118618	10.352	4.09958e-25	3.35372e-23	OK	366.04	857.381
ENSMUST00000025646	380.662	2.04679	0.198151	10.3295	5.18412e-25	4.22972e-23	OK	148.352	612.971
ENSMUST00000032194	908.082	-1.12204	0.108645	-10.3276	5.28828e-25	4.30332e-23	OK	1244.42	571.741
ENSMUST00000169409	427.854	-1.76453	0.17093	-10.3231	5.53822e-25	4.49485e-23	OK	661.125	194.583
ENSMUST00000031243	10690.8	0.397064	0.0385989	10.2869	8.07093e-25	6.53322e-23	OK	9228.86	12152.8
ENSMUST00000070726	803.808	-1.03283	0.100433	-10.2837	8.34558e-25	6.73785e-23	OK	1079.84	527.774
ENSMUST00000114884	637.898	1.31503	0.128034	10.2709	9.52817e-25	7.65256e-23	OK	365.76	910.036
ENSMUST00000003274	100.484	4.24962	0.413751	10.271	9.52502e-25	7.65256e-23	OK	10.0372	190.931
ENSMUST00000047463	152.926	-3.4892	0.339893	-10.2656	1.00706e-24	8.06722e-23	OK	280.843	25.0097
ENSMUST00000081840	1160.41	0.929025	0.0905229	10.2629	1.03588e-24	8.27659e-23	OK	799.18	1521.63
ENSMUST00000005234	1161.52	-0.82272	0.0802122	-10.2568	1.10303e-24	8.79034e-23	OK	1484.02	839.028
ENSMUST00000076046	873.604	-1.0332	0.100795	-10.2506	1.17626e-24	9.34972e-23	OK	1173.71	573.501
ENSMUST00000023486	2766.03	-0.605312	0.0591938	-10.2259	1.51738e-24	1.20302e-22	OK	3337.93	2194.12
ENSMUST00000030243	125.39	4.02146	0.393604	10.217	1.66368e-24	1.31563e-22	OK	14.5466	236.234
ENSMUST00000075827	116.179	3.37043	0.330222	10.2065	1.85338e-24	1.4619e-22	OK	20.4868	211.872
ENSMUST00000178812	2474.82	-0.705428	0.0691891	-10.1956	2.07361e-24	1.63143e-22	OK	3068.09	1881.54
ENSMUST00000171798	177.058	7.66118	0.752322	10.1834	2.35266e-24	1.84627e-22	OK	1.74085	352.375
ENSMUST00000025253	2967.34	0.669492	0.0657703	10.1792	2.45474e-24	1.92149e-22	OK	2290.93	3643.76
ENSMUST00000239523	141.708	4.49222	0.441546	10.1738	2.59484e-24	2.02601e-22	OK	12.0573	271.359
ENSMUST00000030551	100.527	5.09497	0.500874	10.1722	2.63969e-24	2.05583e-22	OK	5.71545	195.339
ENSMUST00000102518	128.2	4.14887	0.4086	10.1539	3.18462e-24	2.47398e-22	OK	13.6825	242.717
ENSMUST00000098843	2067.59	1.22035	0.120278	10.1461	3.44733e-24	2.67134e-22	OK	1241.78	2893.39
ENSMUST00000028624	221.263	2.12171	0.209365	10.134	3.90245e-24	3.01642e-22	OK	82.6825	359.843
ENSMUST00000025511	392.03	1.73691	0.171523	10.1264	4.21924e-24	3.25314e-22	OK	180.942	603.117
ENSMUST00000185928	573.329	1.16887	0.115555	10.1153	4.72682e-24	3.63541e-22	OK	352.996	793.662
ENSMUST00000003912	5002.43	-0.582045	0.0575713	-10.11	4.98889e-24	3.82742e-22	OK	5998.06	4006.8
ENSMUST00000221295	579.147	1.25557	0.1244	10.093	5.93271e-24	4.54022e-22	OK	341.92	816.375
ENSMUST00000030455	1610.84	0.678615	0.0672892	10.0851	6.43243e-24	4.91046e-22	OK	1238.82	1982.85
ENSMUST00000022428	108.437	4.44086	0.440749	10.0757	7.07454e-24	5.3873e-22	OK	9.54604	207.327
ENSMUST00000081619	223.958	1.94609	0.193181	10.0739	7.2082e-24	5.47557e-22	OK	92.2914	355.624
ENSMUST00000127484	1171.22	0.787274	0.0782595	10.0598	8.31822e-24	6.30325e-22	OK	859.356	1483.09
ENSMUST00000040430	1480.36	-0.729781	0.0726456	-10.0458	9.58947e-24	7.24874e-22	OK	1847	1113.73
ENSMUST00000179322	1085.3	-1.0544	0.104975	-10.0442	9.74135e-24	7.34555e-22	OK	1465.14	705.462
ENSMUST00000126751	251.302	-2.01744	0.20113	-10.0306	1.11878e-23	8.41568e-22	OK	403.052	99.552
ENSMUST00000077389	580.23	1.20411	0.120171	10.02	1.24542e-23	9.33402e-22	OK	351.234	809.226
ENSMUST00000225540	1688.07	-0.966902	0.0964986	-10.0199	1.24692e-23	9.33402e-22	OK	2233.48	1142.66
ENSMUST00000164733	101.672	5.67568	0.566769	10.0141	1.32173e-23	9.87007e-22	OK	3.90183	199.443
ENSMUST00000033820	93.569	4.69494	0.470276	9.98337	1.80247e-23	1.34275e-21	OK	6.95655	180.181
ENSMUST00000226068	1758.02	-0.676257	0.0677921	-9.97546	1.95194e-23	1.45059e-21	OK	2162.67	1353.37
ENSMUST00000118924	239.209	2.33108	0.23401	9.96148	2.24692e-23	1.6658e-21	OK	79.3156	399.102
ENSMUST00000024575	239.153	-1.99628	0.201322	-9.91588	3.55115e-23	2.6264e-21	OK	382.447	95.8587
ENSMUST00000106787	117.004	3.68623	0.372253	9.90249	4.06033e-23	2.9958e-21	OK	16.8683	217.139
ENSMUST00000025542	920.203	1.63541	0.165379	9.88884	4.65408e-23	3.42569e-21	OK	448.142	1392.26
ENSMUST00000172689	331.46	-1.63851	0.165698	-9.88855	4.66754e-23	3.42742e-21	OK	501.761	161.159
ENSMUST00000238267	1018.8	-0.874233	0.0886216	-9.86478	5.91628e-23	4.32639e-21	OK	1318.37	719.227
ENSMUST00000220647	303.322	-2.75872	0.279655	-9.86472	5.91983e-23	4.32639e-21	OK	528.549	78.0957
ENSMUST00000204260	1781.83	1.04639	0.106207	9.85232	6.69781e-23	4.88338e-21	OK	1162.56	2401.1
ENSMUST00000196929	209.064	2.1426	0.217587	9.84712	7.05384e-23	5.13084e-21	OK	77.2084	340.919
ENSMUST00000176030	209.906	2.32206	0.235928	9.84223	7.40517e-23	5.37372e-21	OK	69.9633	349.849
ENSMUST00000047864	11379.3	0.391518	0.0397871	9.84034	7.54583e-23	5.46293e-21	OK	9844.62	12913.9
ENSMUST00000205035	256.794	2.58444	0.262912	9.83003	8.35955e-23	6.03787e-21	OK	73.3927	440.196
ENSMUST00000218900	462.522	-1.50319	0.153009	-9.82422	8.85573e-23	6.3813e-21	OK	683.813	241.23
ENSMUST00000067925	697.401	1.26355	0.12868	9.81927	9.30113e-23	6.68662e-21	OK	410.133	984.669
ENSMUST00000139959	903.56	-1.00602	0.102465	-9.81817	9.40339e-23	6.74441e-21	OK	1206.42	600.7
ENSMUST00000161308	280.523	1.72585	0.175901	9.8115	1.00467e-22	7.1891e-21	OK	130.241	430.804
ENSMUST00000114086	202.414	2.13451	0.217613	9.80875	1.03242e-22	7.37054e-21	OK	75.0949	329.733
ENSMUST00000080149	2286.93	-0.57469	0.0586704	-9.79523	1.18023e-22	8.40634e-21	OK	2736.49	1837.36
ENSMUST00000044011	531.721	1.12191	0.114842	9.76916	1.5272e-22	1.08526e-20	OK	334.8	728.642
ENSMUST00000219848	961.307	-1.93122	0.197765	-9.76523	1.58746e-22	1.12549e-20	OK	1523.22	399.398
ENSMUST00000043069	1246.74	-0.790845	0.0810131	-9.76194	1.6399e-22	1.16e-20	OK	1580.15	913.333
ENSMUST00000059080	268.517	1.698	0.174413	9.73552	2.12733e-22	1.50135e-20	OK	126.524	410.509
ENSMUST00000201488	2409.33	0.682111	0.0701528	9.72321	2.4008e-22	1.69048e-20	OK	1850.14	2968.52
ENSMUST00000041331	382.551	-1.78315	0.183867	-9.69806	3.07281e-22	2.15874e-20	OK	592.85	172.251
ENSMUST00000177591	422.064	1.69088	0.17454	9.68765	3.40263e-22	2.38501e-20	OK	199.627	644.502
ENSMUST00000028016	1745.42	0.686329	0.0708541	9.68651	3.44086e-22	2.40634e-20	OK	1337.91	2152.94
ENSMUST00000145664	906.408	1.02429	0.105899	9.67238	3.95078e-22	2.7567e-20	OK	597.508	1215.31
ENSMUST00000023747	1303.09	0.726598	0.0751606	9.66727	4.15293e-22	2.89121e-20	OK	981.709	1624.47
ENSMUST00000121618	934.404	-1.15638	0.119631	-9.66618	4.1977e-22	2.91579e-20	OK	1290.04	578.763
ENSMUST00000038169	1035.25	0.794169	0.0822723	9.65294	4.77653e-22	3.31041e-20	OK	757.293	1313.2
ENSMUST00000070690	184.335	-2.42359	0.251178	-9.64891	4.96802e-22	3.4354e-20	OK	310.749	57.921
ENSMUST00000021933	1479.7	0.811989	0.0841615	9.64798	5.01324e-22	3.45891e-20	OK	1073.94	1885.45
ENSMUST00000012348	94.804	5.41785	0.561932	9.64145	5.34264e-22	3.67795e-20	OK	4.33392	185.274
ENSMUST00000144408	245.894	2.53045	0.262538	9.63841	5.50354e-22	3.78028e-20	OK	72.5615	419.226
ENSMUST00000106766	439.025	1.73648	0.180322	9.62985	5.98176e-22	4.09963e-20	OK	202.679	675.37
ENSMUST00000032196	1511.04	-0.905715	0.0941153	-9.62347	6.36488e-22	4.35253e-20	OK	1970.36	1051.72
ENSMUST00000006415	434.3	-1.80855	0.188023	-9.61876	6.66286e-22	4.54622e-20	OK	675.701	192.898
ENSMUST00000026122	2851.15	-0.627507	0.0653722	-9.59898	8.07363e-22	5.49667e-20	OK	3461.61	2240.68
ENSMUST00000001455	352.661	1.61939	0.1689	9.58783	8.99573e-22	6.11095e-20	OK	173.194	532.128
ENSMUST00000182161	234.799	2.31893	0.241917	9.58562	9.19028e-22	6.22939e-20	OK	78.4019	391.196
ENSMUST00000179483	524.074	-9.854	1.02825	-9.58329	9.40035e-22	6.35781e-20	OK	1047.02	1.13137
ENSMUST00000067538	1368	0.699805	0.073164	9.56488	1.12327e-21	7.58048e-20	OK	1042.57	1693.43
ENSMUST00000071044	962.603	-1.06414	0.111618	-9.53381	1.51609e-21	1.02091e-19	OK	1302.35	622.857
ENSMUST00000241271	681.165	-1.10505	0.115942	-9.531	1.55778e-21	1.0467e-19	OK	929.989	432.341
ENSMUST00000111147	1562.23	0.683979	0.0717993	9.52626	1.63044e-21	1.09314e-19	OK	1198.69	1925.77
ENSMUST00000081649	516.575	1.13285	0.11945	9.48391	2.44932e-21	1.6386e-19	OK	323.576	709.574
ENSMUST00000028815	598.368	-1.06389	0.112184	-9.4834	2.46133e-21	1.64307e-19	OK	809.513	387.223
ENSMUST00000243217	175.893	-2.66597	0.281141	-9.48268	2.47833e-21	1.65084e-19	OK	303.901	47.8846
ENSMUST00000102977	469.985	1.16893	0.123453	9.4686	2.8361e-21	1.88509e-19	OK	289.36	650.611
ENSMUST00000217308	358.778	-3.55939	0.376521	-9.45335	3.28164e-21	2.17654e-19	OK	661.449	56.1066
ENSMUST00000034015	536.875	-1.4609	0.154567	-9.45157	3.33797e-21	2.20915e-19	OK	787.63	286.12
ENSMUST00000235407	1385.13	-13.6505	1.44451	-9.44986	3.39283e-21	2.24065e-19	OK	2770.05	0.215423
ENSMUST00000117892	363.469	1.43431	0.151982	9.43738	3.82216e-21	2.51879e-19	OK	196.336	530.603
ENSMUST00000057740	1245.2	0.716855	0.0759781	9.43502	3.90937e-21	2.57076e-19	OK	942.047	1548.34
ENSMUST00000182751	779.25	0.959544	0.10182	9.42394	4.34467e-21	2.85094e-19	OK	529.257	1029.24
ENSMUST00000047405	995.193	1.02738	0.109209	9.40748	5.08176e-21	3.32753e-19	OK	655.094	1335.29
ENSMUST00000199139	279.936	1.73795	0.184782	9.40545	5.18105e-21	3.38535e-19	OK	129.133	430.739
ENSMUST00000086725	805.17	0.985813	0.104857	9.4015	5.37889e-21	3.5072e-19	OK	540.305	1070.04
ENSMUST00000111214	191.736	2.05339	0.218458	9.39947	5.48361e-21	3.56793e-19	OK	74.4488	309.023
ENSMUST00000182328	1318.49	0.715762	0.0761516	9.39916	5.49992e-21	3.57101e-19	OK	997.967	1639.01
ENSMUST00000113852	84.3299	4.51568	0.48377	9.33434	1.0162e-20	6.58417e-19	OK	7.06439	161.595
ENSMUST00000049845	850.727	-0.955927	0.10249	-9.32706	1.08844e-20	7.03742e-19	OK	1122.69	578.76
ENSMUST00000074680	104.191	4.02251	0.431289	9.32671	1.09207e-20	7.04615e-19	OK	12.079	196.304
ENSMUST00000165430	195.472	-2.13087	0.22858	-9.3222	1.13957e-20	7.33724e-19	OK	318.276	72.6687
ENSMUST00000023225	406.684	1.26646	0.13589	9.31977	1.16597e-20	7.4916e-19	OK	238.825	574.543
ENSMUST00000045923	190.27	1.97956	0.212825	9.30135	1.38673e-20	8.89152e-19	OK	76.974	303.565
ENSMUST00000102967	538.403	1.06088	0.114125	9.29576	1.46154e-20	9.35175e-19	OK	348.91	727.895
ENSMUST00000115021	83.4535	4.80831	0.517612	9.2894	1.55165e-20	9.90776e-19	OK	5.75175	161.155
ENSMUST00000020358	454.479	2.26998	0.244595	9.2806	1.68526e-20	1.07387e-18	OK	156.093	752.866
ENSMUST00000107822	514.21	1.83318	0.197664	9.27421	1.78948e-20	1.13793e-18	OK	225.372	803.047
ENSMUST00000200919	92.8854	5.70183	0.614976	9.27164	1.83302e-20	1.16321e-18	OK	3.50179	182.269
ENSMUST00000167646	523.282	5.58722	0.603233	9.26212	2.00412e-20	1.26918e-18	OK	21.3258	1025.24
ENSMUST00000068944	1314.23	0.784077	0.0847484	9.25182	2.20709e-20	1.39485e-18	OK	965.642	1662.83
ENSMUST00000020251	999.114	-0.875597	0.0946743	-9.24852	2.27625e-20	1.43562e-18	OK	1293.33	704.9
ENSMUST00000212920	201.469	-2.45774	0.265913	-9.24265	2.40459e-20	1.51347e-18	OK	340.887	62.052
ENSMUST00000102625	418.086	1.37438	0.148796	9.23662	2.54398e-20	1.59794e-18	OK	232.751	603.42
ENSMUST00000039758	525.288	1.13549	0.123134	9.22165	2.92553e-20	1.83387e-18	OK	328.619	721.956
ENSMUST00000091703	615.006	1.32284	0.143638	9.20957	3.27446e-20	2.04843e-18	OK	351.273	878.739
ENSMUST00000201185	1247.94	0.872944	0.0949413	9.19456	3.76515e-20	2.35063e-18	OK	881.501	1614.38
ENSMUST00000189960	260.555	-1.84971	0.201181	-9.19428	3.77522e-20	2.35216e-18	OK	407.931	113.179
ENSMUST00020182744	2265.64	-0.684681	0.0745864	-9.17971	4.32241e-20	2.68574e-18	OK	2793.39	1737.89
ENSMUST00000026613	1539.84	-0.733842	0.079943	-9.17957	4.32804e-20	2.68574e-18	OK	1923.24	1156.45
ENSMUST00000112640	351.801	-1.47891	0.161275	-9.17009	4.72622e-20	2.92693e-18	OK	517.827	185.776
ENSMUST00000025040	602.285	1.04914	0.114614	9.15361	5.50596e-20	3.40299e-18	OK	392.459	812.112
ENSMUST00000202317	81.3014	4.50476	0.492695	9.14309	6.06954e-20	3.74381e-18	OK	6.86026	155.743
ENSMUST00000001304	716.656	-1.28821	0.141254	-9.11987	7.52122e-20	4.62998e-18	OK	1016.92	416.387
ENSMUST00000015877	567.524	1.03751	0.113889	9.1099	8.24583e-20	5.06593e-18	OK	371.819	763.229
ENSMUST00000106197	3299.68	0.468842	0.0514819	9.10693	8.47451e-20	5.19607e-18	OK	2768.19	3831.17
ENSMUST00000122162	578.593	1.4605	0.16046	9.10194	8.87339e-20	5.42985e-18	OK	308.416	848.771
ENSMUST00000028522	177.434	2.02638	0.223057	9.08459	1.04095e-19	6.35719e-18	OK	69.9409	284.926
ENSMUST00000051672	275.735	1.55034	0.170782	9.07789	1.10703e-19	6.74739e-18	OK	140.364	411.106
ENSMUST00000042665	722.509	1.02699	0.113191	9.073	1.1578e-19	7.04296e-18	OK	475.685	969.334
ENSMUST00000086013	287.073	1.49642	0.164947	9.07212	1.16724e-19	7.08639e-18	OK	150.244	423.901
ENSMUST00000024839	251.054	1.78046	0.196269	9.07154	1.1735e-19	7.11041e-18	OK	113.205	388.902
ENSMUST00000200186	333.202	-1.65264	0.182324	-9.06431	1.25398e-19	7.58311e-18	OK	505.596	160.808
ENSMUST00000016400	3632.51	0.540678	0.059734	9.05144	1.41093e-19	8.51558e-18	OK	2959.69	4305.33
ENSMUST00000041616	1012.74	-0.924369	0.102245	-9.04069	1.5568e-19	9.37761e-18	OK	1326.52	698.96
ENSMUST00000237439	1220.52	0.744656	0.0824188	9.03503	1.63961e-19	9.85714e-18	OK	912.34	1528.7
ENSMUST00000119853	403.456	1.3239	0.146655	9.0273	1.75962e-19	1.0558e-17	OK	230.321	576.591
ENSMUST00000180611	1110.72	-0.811171	0.0898964	-9.02339	1.8235e-19	1.09201e-17	OK	1415	806.434
ENSMUST00000222705	181.016	-2.22891	0.247284	-9.01359	1.99423e-19	1.19194e-17	OK	298.382	63.6506
ENSMUST00000215424	191.318	-1.99474	0.221964	-8.98678	2.54591e-19	1.51873e-17	OK	305.884	76.7506
ENSMUST00000162698	619.45	1.08727	0.121009	8.985	2.58731e-19	1.54045e-17	OK	396.484	842.415
ENSMUST00000163139	1151.52	-0.840338	0.0936377	-8.97435	2.85023e-19	1.69372e-17	OK	1477.71	825.321
ENSMUST00000005292	371.566	1.34099	0.149765	8.95398	3.42896e-19	2.0337e-17	OK	210.326	532.807
ENSMUST00000034276	482.975	1.3871	0.154935	8.95276	3.46701e-19	2.05232e-17	OK	267.168	698.783
ENSMUST00000065090	650.348	-1.05549	0.117989	-8.94567	3.69706e-19	2.18431e-17	OK	878.175	422.521
ENSMUST00000001809	8908.01	0.408477	0.0457082	8.93663	4.01232e-19	2.36604e-17	OK	7655.28	10160.7
ENSMUST00000052248	342.112	1.49068	0.166921	8.93047	4.24221e-19	2.49683e-17	OK	179.576	504.648
ENSMUST00000205103	681.708	-1.00514	0.112606	-8.92613	4.41164e-19	2.59161e-17	OK	910.022	453.394
ENSMUST00000111336	274.547	1.66419	0.186586	8.9192	4.69661e-19	2.75377e-17	OK	131.697	417.397
ENSMUST00000040069	1351.52	-0.709877	0.0795951	-8.9186	4.72232e-19	2.76359e-17	OK	1677.47	1025.56
ENSMUST00000044844	1314.07	-0.741498	0.0831897	-8.91334	4.9518e-19	2.8924e-17	OK	1644.52	983.615
ENSMUST00000091403	581.507	-1.09721	0.12312	-8.91177	5.02246e-19	2.92812e-17	OK	792.558	370.456
ENSMUST00000081342	2634.08	0.533159	0.0599424	8.89454	5.86639e-19	3.41368e-17	OK	2152.82	3115.34
ENSMUST00000172812	68645.8	0.380363	0.0428777	8.87088	7.25691e-19	4.21488e-17	OK	59648.7	77642.9
ENSMUST00000090781	243.971	-1.72643	0.194725	-8.866	7.58176e-19	4.39528e-17	OK	374.707	113.236
ENSMUST00000211491	513.104	1.25073	0.141099	8.86417	7.70746e-19	4.45977e-17	OK	303.646	722.561
ENSMUST00000246767	355.545	-1.40299	0.158556	-8.84851	8.86957e-19	5.12259e-17	OK	515.976	195.114
ENSMUST00000034834	6038.12	0.511419	0.057859	8.83907	9.65209e-19	5.56411e-17	OK	4978.96	7097.27
ENSMUST00000025774	874.433	0.789244	0.0893225	8.83589	9.93084e-19	5.71412e-17	OK	641.041	1107.83
ENSMUST00000236879	855.126	-0.984691	0.111457	-8.83469	1.00378e-18	5.76491e-17	OK	1136.13	574.124
ENSMUST00000137868	761.666	-0.898417	0.101889	-8.81761	1.16934e-18	6.69083e-17	OK	991.447	531.886
ENSMUST00000018610	99.5113	6.46152	0.73279	8.8177	1.16839e-18	6.69083e-17	OK	2.233	196.79
ENSMUST00000117513	359.744	-1.77217	0.201054	-8.8144	1.20325e-18	6.87209e-17	OK	556.549	162.94
ENSMUST00000176683	647.294	1.10294	0.125391	8.79605	1.41711e-18	8.07859e-17	OK	411.251	883.336
ENSMUST00000023612	232.12	1.80769	0.205565	8.79378	1.44611e-18	8.22868e-17	OK	103.146	361.094
ENSMUST00000049908	167.104	2.86199	0.325684	8.78762	1.52766e-18	8.67673e-17	OK	40.4112	293.796
ENSMUST00000119368	739.689	0.944455	0.107512	8.78467	1.56829e-18	8.89109e-17	OK	505.864	973.515
ENSMUST00000008893	434.855	1.58597	0.180546	8.7843	1.57337e-18	8.90356e-17	OK	217.313	652.396
ENSMUST00000025523	1653.98	0.579027	0.066144	8.75403	2.05864e-18	1.16283e-16	OK	1326.45	1981.51
ENSMUST00000022169	703.24	0.937943	0.107291	8.74205	2.28912e-18	1.29065e-16	OK	482.366	924.113
ENSMUST00000226830	188.966	-2.05748	0.235618	-8.73226	2.49629e-18	1.40489e-16	OK	304.726	73.2059
ENSMUST00000026318	419.791	1.44077	0.165568	8.70202	3.26022e-18	1.83149e-16	OK	226.018	613.563
ENSMUST00000030051	645.705	0.953753	0.109759	8.68955	3.63884e-18	2.04046e-16	OK	439.718	851.691
ENSMUST00000067664	1483.35	0.610131	0.0704432	8.66132	4.66334e-18	2.6102e-16	OK	1174.28	1792.42
ENSMUST00000034215	1685.76	0.587039	0.0677979	8.65866	4.77361e-18	2.66708e-16	OK	1347.45	2024.08
ENSMUST00000027233	85.7523	5.24663	0.606102	8.65635	4.87099e-18	2.71657e-16	OK	4.4014	167.103
ENSMUST00000044730	620.758	1.18119	0.136502	8.6533	5.00298e-18	2.78514e-16	OK	379.942	861.573
ENSMUST00000219368	569.408	-1.18722	0.137416	-8.63956	5.64309e-18	3.13583e-16	OK	791.312	347.504
ENSMUST00000110452	1606.64	0.682823	0.0790647	8.63626	5.80858e-18	3.22198e-16	OK	1233.37	1979.91
ENSMUST00000109820	211.556	2.33725	0.270783	8.63147	6.05707e-18	3.35379e-16	OK	69.8968	353.216
ENSMUST00000023143	1406.08	0.66967	0.077635	8.62588	6.36038e-18	3.51542e-16	OK	1085.48	1726.68
ENSMUST00000077605	808.592	-0.884007	0.102669	-8.61024	7.29066e-18	4.02238e-16	OK	1048.85	568.332
ENSMUST00000032508	631.595	1.05761	0.122914	8.60451	7.66403e-18	4.22083e-16	OK	409.929	853.262
ENSMUST00000220139	242.744	-1.68521	0.195981	-8.59888	8.04991e-18	4.42544e-16	OK	370.332	115.157
ENSMUST00000236305	133.115	2.65558	0.309055	8.59258	8.50391e-18	4.66671e-16	OK	36.465	229.765
ENSMUST00000065289	304.774	-1.38374	0.161202	-8.58391	9.17e-18	5.0233e-16	OK	440.672	168.876
ENSMUST00000075723	1154.08	0.708831	0.0827256	8.56845	1.04887e-17	5.73551e-16	OK	876.135	1432.02
ENSMUST00000128768	282.093	1.95509	0.228424	8.55904	1.13816e-17	6.21273e-16	OK	115.674	448.512
ENSMUST00000040514	81.3964	3.6531	0.427149	8.55228	1.20677e-17	6.57564e-16	OK	11.9874	150.805
ENSMUST00000038893	1299.46	0.76085	0.0890079	8.54811	1.25116e-17	6.80548e-16	OK	964.531	1634.39
ENSMUST00000050487	370.183	1.25652	0.147224	8.53476	1.40441e-17	7.62562e-16	OK	218.45	521.917
ENSMUST00000022925	1051.98	0.899673	0.105428	8.53351	1.41975e-17	7.69532e-16	OK	734.198	1369.75
ENSMUST00000057910	436.972	1.20994	0.141822	8.53136	1.44632e-17	7.82559e-16	OK	263.77	610.174
ENSMUST00000249652	65695.9	0.428893	0.0503273	8.52208	1.5672e-17	8.46478e-16	OK	56001.9	75389.8
ENSMUST00000111484	569.782	1.47847	0.173575	8.51775	1.62678e-17	8.77122e-16	OK	300.952	838.611
ENSMUST00000114897	719.521	1.17876	0.138412	8.51633	1.64686e-17	8.86399e-16	OK	440.907	998.136
ENSMUST00000129797	153.349	-2.36089	0.277231	-8.51597	1.65208e-17	8.8766e-16	OK	256.722	49.9763
ENSMUST00000226352	109.551	2.64817	0.311114	8.51189	1.71118e-17	9.17815e-16	OK	30.1431	188.959
ENSMUST00000182415	338.951	1.31792	0.155116	8.49634	1.95664e-17	1.04765e-15	OK	194.071	483.831
ENSMUST00000028841	749.208	0.837095	0.098855	8.46791	2.49828e-17	1.33535e-15	OK	537.751	960.665
ENSMUST00000007814	1155.37	0.680909	0.0805359	8.45473	2.79741e-17	1.49265e-15	OK	887.673	1423.07
ENSMUST00000023882	1346.92	0.646803	0.0765307	8.45156	2.87441e-17	1.53108e-15	OK	1049.94	1643.89
ENSMUST00000041555	194.849	1.81182	0.214495	8.4469	2.99141e-17	1.59066e-15	OK	86.3912	303.307
ENSMUST00000034131	847.496	0.765937	0.0907256	8.44235	3.11015e-17	1.65095e-15	OK	627.664	1067.33
ENSMUST00000202544	140.318	-2.36984	0.280939	-8.43543	3.29974e-17	1.74858e-15	OK	235.144	45.4927
ENSMUST00000094451	89.4159	3.60841	0.428204	8.42685	3.55083e-17	1.87841e-15	OK	13.5513	165.281
ENSMUST00000018711	640.403	0.880209	0.104512	8.42208	3.69846e-17	1.95007e-15	OK	450.886	829.92
ENSMUST00000082337	517.322	1.01756	0.120821	8.42207	3.69894e-17	1.95007e-15	OK	342.088	692.556
ENSMUST00000114246	156.862	2.14707	0.255097	8.41666	3.87374e-17	2.03874e-15	OK	57.7838	255.94
ENSMUST00000042105	233.208	1.54284	0.183338	8.41527	3.9199e-17	2.05952e-15	OK	119.176	347.24
ENSMUST00000100507	1871.1	0.543265	0.0645703	8.41354	3.97827e-17	2.08663e-15	OK	1522.92	2219.29
ENSMUST00000111956	288.856	-1.50575	0.179574	-8.38514	5.06642e-17	2.65286e-15	OK	427.255	150.457
ENSMUST00000028135	1491.23	-0.624347	0.0744918	-8.38141	5.2297e-17	2.73372e-15	OK	1808.96	1173.5
ENSMUST00000023677	532.422	0.981044	0.117091	8.37847	5.36188e-17	2.79807e-15	OK	358.064	706.781
ENSMUST00000070478	475.409	1.20185	0.143453	8.37797	5.38496e-17	2.80537e-15	OK	288.097	662.722
ENSMUST00000010278	402.922	1.25497	0.150026	8.36504	6.00925e-17	3.12532e-15	OK	237.949	567.894
ENSMUST00000001008	1404	-0.74237	0.0887896	-8.36101	6.21838e-17	3.22864e-15	OK	1757.46	1050.54
ENSMUST00000204653	587.442	1.7419	0.208409	8.35808	6.37483e-17	3.3043e-15	OK	270.415	904.469
ENSMUST00000113237	178.976	-2.15687	0.258119	-8.35611	6.48216e-17	3.3543e-15	OK	292.386	65.5653
ENSMUST00000204073	90.5604	6.38102	0.763763	8.35472	6.5589e-17	3.38833e-15	OK	2.14738	178.973
ENSMUST00000053865	548.218	-1.15547	0.138347	-8.35194	6.71491e-17	3.46312e-15	OK	756.726	339.71
ENSMUST00000106697	104.341	2.72521	0.326343	8.35076	6.78259e-17	3.49218e-15	OK	27.4128	181.27
ENSMUST00000037472	887.238	-0.944261	0.113083	-8.35013	6.81892e-17	3.50504e-15	OK	1167.65	606.824
ENSMUST00000224651	478.298	1.18865	0.142488	8.34214	7.29557e-17	3.74381e-15	OK	291.698	664.897
ENSMUST00000190511	2283.2	0.873415	0.104829	8.33182	7.96117e-17	4.07858e-15	OK	1612.43	2953.97
ENSMUST00000022842	1251.75	0.673617	0.080938	8.32263	8.60291e-17	4.39275e-15	OK	964.714	1538.78
ENSMUST00000023749	836.307	0.779635	0.0936743	8.32283	8.58891e-17	4.39275e-15	OK	615.679	1056.93
ENSMUST00000093166	728.619	-1.00804	0.121193	-8.31762	8.97441e-17	4.57487e-15	OK	973.294	483.943
ENSMUST00000039956	180.864	-1.84853	0.222448	-8.30998	9.57216e-17	4.87153e-15	OK	283.114	78.6135
ENSMUST00000035014	197.32	1.81181	0.218039	8.30956	9.60553e-17	4.88047e-15	OK	87.4874	307.153
ENSMUST00000185789	3521.67	-0.464714	0.0560289	-8.29417	1.09347e-16	5.54666e-15	OK	4084.01	2959.33
ENSMUST00000114547	790.004	-0.853308	0.103046	-8.28081	1.22343e-16	6.19572e-15	OK	1017.05	562.954
ENSMUST00000212459	459.017	-1.05721	0.127695	-8.27921	1.23992e-16	6.26893e-15	OK	620.059	297.975
ENSMUST00000182593	1525.64	0.684844	0.0828956	8.26152	1.43834e-16	7.26021e-15	OK	1170.18	1881.1
ENSMUST00000221154	234.774	1.72257	0.20857	8.25897	1.46938e-16	7.40474e-15	OK	109.191	360.357
ENSMUST00000075242	319.559	1.26908	0.153687	8.25759	1.48646e-16	7.4786e-15	OK	187.42	451.698
ENSMUST00000108613	2127.15	0.552256	0.0672097	8.21691	2.08813e-16	1.04886e-14	OK	1724.92	2529.39
ENSMUST00000065793	577.274	1.25327	0.152648	8.21018	2.20848e-16	1.10751e-14	OK	341.197	813.351
ENSMUST00000168747	65.4951	4.57562	0.557469	8.20785	2.25175e-16	1.12737e-14	OK	5.27227	125.718
ENSMUST00000190298	1198	0.714002	0.08701	8.20597	2.28728e-16	1.14331e-14	OK	907.454	1488.54
ENSMUST00000118144	387.862	-1.43209	0.174701	-8.19734	2.45761e-16	1.22646e-14	OK	565.976	209.748
ENSMUST00000153541	394.46	-11.8727	1.44971	-8.18972	2.6183e-16	1.30454e-14	OK	788.711	0.210318
ENSMUST00000027965	123.665	2.79163	0.340927	8.18835	2.64838e-16	1.3174e-14	OK	31.2124	216.118
ENSMUST00000218649	549.015	-1.05916	0.129376	-8.18668	2.68541e-16	1.33367e-14	OK	741.957	356.074
ENSMUST00000057272	701.99	-0.823349	0.100595	-8.18478	2.7281e-16	1.35269e-14	OK	897.038	506.942
ENSMUST00000071523	405.724	-11.865	1.44989	-8.18334	2.76086e-16	1.36455e-14	OK	811.231	0.217487
ENSMUST00000025254	103.726	-2.82814	0.345595	-8.18338	2.75997e-16	1.36455e-14	OK	181.846	25.6064
ENSMUST00000033821	65.1164	5.00605	0.612145	8.17789	2.88863e-16	1.42541e-14	OK	3.93044	126.302
ENSMUST00000117557	403.132	-11.8869	1.45433	-8.17349	2.99604e-16	1.47605e-14	OK	806.051	0.212832
ENSMUST00000178636	2162.61	0.58733	0.0718721	8.17187	3.03634e-16	1.49352e-14	OK	1728.38	2596.83
ENSMUST00000101426	102.819	7.29285	0.893147	8.16534	3.20519e-16	1.57406e-14	OK	1.3031	204.335
ENSMUST00000115165	109.324	2.90262	0.356546	8.14095	3.92193e-16	1.92299e-14	OK	25.7904	192.857
ENSMUST00000188025	461.269	-1.18185	0.145179	-8.14062	3.93259e-16	1.92516e-14	OK	640.301	282.236
ENSMUST00000080882	399.579	1.07855	0.132746	8.12493	4.47616e-16	2.18779e-14	OK	256.806	542.351
ENSMUST00000138667	151.845	3.51465	0.433185	8.1135	4.91806e-16	2.39997e-14	OK	24.4336	279.256
ENSMUST00000047226	494.046	1.01562	0.125299	8.10559	5.2492e-16	2.55751e-14	OK	326.991	661.101
ENSMUST00000135025	204.31	-1.89517	0.234024	-8.09817	5.57911e-16	2.71396e-14	OK	322.042	86.5786
ENSMUST00000042405	274.202	1.37026	0.169213	8.09784	5.59449e-16	2.71716e-14	OK	152.965	395.439
ENSMUST00000066807	444.938	-1.13505	0.140228	-8.09434	5.75775e-16	2.79206e-14	OK	611.465	278.412
ENSMUST00000163095	410.25	-1.16743	0.14427	-8.09194	5.87216e-16	2.84307e-14	OK	567.736	252.765
ENSMUST00000039191	167.659	-1.9109	0.236237	-8.08892	6.01968e-16	2.90992e-14	OK	264.88	70.4385
ENSMUST00000111442	159.073	8.4857	1.04956	8.08503	6.21468e-16	2.99948e-14	OK	0.885047	317.26
ENSMUST00000042286	1066.83	0.687605	0.0851022	8.07976	6.48938e-16	3.12717e-14	OK	817.308	1316.36
ENSMUST00000003640	276.004	11.7306	1.45238	8.0768	6.64874e-16	3.19897e-14	OK	0.162394	551.846
ENSMUST00000172785	690.876	0.944606	0.117122	8.06514	7.3152e-16	3.51414e-14	OK	472.448	909.304
ENSMUST00000198180	1750.58	0.786404	0.0976261	8.05526	7.93088e-16	3.80399e-14	OK	1284.94	2216.22
ENSMUST00000040312	77.4184	3.37429	0.419334	8.04678	8.50014e-16	4.06438e-14	OK	13.6185	141.218
ENSMUST00000110889	70.062	5.1078	0.634758	8.04685	8.49532e-16	4.06438e-14	OK	3.94908	136.175
ENSMUST00000152945	252.595	1.60236	0.199143	8.04627	8.53541e-16	4.07493e-14	OK	125.159	380.032
ENSMUST00000149475	453.818	-1.38096	0.171826	-8.03694	9.21095e-16	4.39065e-14	OK	655.823	251.813
ENSMUST00000067443	271.886	-1.44315	0.179586	-8.03594	9.28647e-16	4.41981e-14	OK	397.562	146.209
ENSMUST00000138843	320.831	1.25181	0.155828	8.03325	9.49275e-16	4.51103e-14	OK	189.762	451.9
ENSMUST00000139560	217.564	1.57572	0.196708	8.01044	1.14299e-15	5.41488e-14	OK	109.306	325.823
ENSMUST00000088480	744.728	0.908232	0.11338	8.0105	1.14243e-15	5.41488e-14	OK	517.757	971.698
ENSMUST00000122373	269.201	-1.79741	0.225243	-7.97987	1.46491e-15	6.92936e-14	OK	418.114	120.287
ENSMUST00000003521	1053.77	0.68981	0.0866421	7.9616	1.6983e-15	8.02101e-14	OK	806.54	1301.01
ENSMUST00000174598	246.54	11.5774	1.45439	7.96028	1.71653e-15	8.09472e-14	OK	0.161303	492.919
ENSMUST00000113487	630.319	0.918035	0.11537	7.95729	1.7585e-15	8.27998e-14	OK	436.276	824.361
ENSMUST00000133115	149.68	2.84808	0.358107	7.95316	1.8182e-15	8.54802e-14	OK	36.5054	262.854
ENSMUST00000053819	389.673	1.62882	0.204821	7.95241	1.82922e-15	8.58675e-14	OK	190.428	588.918
ENSMUST00000034713	1626.05	-0.593592	0.0746505	-7.95161	1.84098e-15	8.61681e-14	OK	1955.92	1296.17
ENSMUST00000224182	424.418	1.10733	0.139259	7.9516	1.84121e-15	8.61681e-14	OK	269.09	579.745
ENSMUST00000102476	2790.79	0.67218	0.0845936	7.94599	1.92639e-15	9.00178e-14	OK	2152.16	3429.42
ENSMUST00000168401	1184.73	-0.951665	0.119961	-7.93311	2.13723e-15	9.9719e-14	OK	1561.9	807.558
ENSMUST00000063957	194.867	1.97675	0.249194	7.93256	2.14665e-15	1.00007e-13	OK	78.9566	310.777
ENSMUST00000029722	1009.91	0.747588	0.0943056	7.92729	2.2398e-15	1.04189e-13	OK	753.949	1265.87
ENSMUST00000238471	1263.81	-0.68381	0.0863254	-7.92131	2.35016e-15	1.09158e-13	OK	1557.84	969.783
ENSMUST00000161682	78.6816	-3.93518	0.496867	-7.91998	2.3754e-15	1.10165e-13	OK	147.707	9.65593
ENSMUST00000112131	119.707	-2.42224	0.305872	-7.91912	2.39195e-15	1.10766e-13	OK	201.77	37.6435
ENSMUST00000023580	659.329	0.883568	0.111715	7.90912	2.59224e-15	1.19861e-13	OK	463.511	855.146
ENSMUST00000079573	369.683	-1.22929	0.155541	-7.90337	2.71466e-15	1.25333e-13	OK	518.298	221.068
ENSMUST00000159512	100.374	-3.53882	0.448071	-7.89791	2.83616e-15	1.30747e-13	OK	184.844	15.9043
ENSMUST00000159814	213.085	1.64511	0.20835	7.89589	2.8826e-15	1.3269e-13	OK	103.246	322.924
ENSMUST00000164728	214.098	-1.77219	0.224496	-7.89406	2.92512e-15	1.34446e-13	OK	331.225	96.971
ENSMUST00000237513	158.111	-2.12119	0.269072	-7.88335	3.18711e-15	1.4627e-13	OK	257.121	59.1011
ENSMUST00000109241	327.413	1.41806	0.179978	7.87911	3.2972e-15	1.51098e-13	OK	178.316	476.509
ENSMUST00000000466	1181.22	-0.63724	0.0808831	-7.87854	3.31236e-15	1.51567e-13	OK	1437.94	924.511
ENSMUST00000047973	487.895	-1.24785	0.158395	-7.87809	3.32419e-15	1.51884e-13	OK	686.656	289.133
ENSMUST00000104958	340.427	1.16196	0.147502	7.87758	3.33774e-15	1.52277e-13	OK	210.295	470.558
ENSMUST00000028794	410.599	1.77608	0.225488	7.87659	3.3645e-15	1.53271e-13	OK	185.584	635.614
ENSMUST00000204885	506.888	-1.48454	0.188563	-7.87291	3.46492e-15	1.57613e-13	OK	746.872	266.904
ENSMUST00000027810	383.237	1.32025	0.167798	7.86814	3.59943e-15	1.6325e-13	OK	219.174	547.3
ENSMUST00000081924	71.3339	3.76675	0.478727	7.86825	3.59639e-15	1.6325e-13	OK	9.76413	132.904
ENSMUST00000005017	489.994	0.985343	0.125346	7.86101	3.81046e-15	1.72315e-13	OK	328.879	651.109
ENSMUST00000249431	489.994	0.985343	0.125346	7.86101	3.81046e-15	1.72315e-13	OK	328.879	651.109
ENSMUST00000058897	82.2235	3.16144	0.402635	7.85189	4.09815e-15	1.85053e-13	OK	16.5319	147.915
ENSMUST00000102965	540.247	1.01223	0.128958	7.84929	4.1841e-15	1.88658e-13	OK	358.132	722.362
ENSMUST00000077636	197.132	-1.89118	0.241052	-7.84554	4.31082e-15	1.94088e-13	OK	310.546	83.7188
ENSMUST00000040260	286.262	-1.45611	0.185622	-7.84452	4.3461e-15	1.95391e-13	OK	419.593	152.931
ENSMUST00000161114	233.581	-1.54656	0.197191	-7.843	4.39922e-15	1.97491e-13	OK	348.025	119.137
ENSMUST00000195443	242.845	1.42503	0.181706	7.84253	4.41544e-15	1.97931e-13	OK	131.794	353.895
ENSMUST00000132277	206.685	-1.85473	0.236598	-7.83916	4.53573e-15	2.03028e-13	OK	323.834	89.535
ENSMUST00000013737	219.596	11.4187	1.45723	7.83592	4.65419e-15	2.08029e-13	OK	0.160368	439.031
ENSMUST00000001452	880.069	0.759639	0.096953	7.83513	4.68369e-15	2.09045e-13	OK	653.581	1106.56
ENSMUST00000222462	293.379	1.64738	0.210393	7.83	4.87887e-15	2.17441e-13	OK	141.981	444.777
ENSMUST00000120826	581.338	0.871233	0.111579	7.80819	5.80165e-15	2.58194e-13	OK	410.952	751.724
ENSMUST00000122065	103.625	-3.42125	0.438247	-7.80668	5.87118e-15	2.60912e-13	OK	189.556	17.6945
ENSMUST00000050328	824.571	0.843233	0.10812	7.79907	6.23629e-15	2.76739e-13	OK	590.23	1058.91
ENSMUST00000055241	1259.9	0.727265	0.0932994	7.79496	6.44293e-15	2.85498e-13	OK	948.9	1570.9
ENSMUST00000124102	453.289	-0.985256	0.126509	-7.78804	6.80589e-15	3.01148e-13	OK	602.323	304.255
ENSMUST00000035158	115.336	3.03598	0.389907	7.78643	6.89297e-15	3.04565e-13	OK	25.0675	205.605
ENSMUST00000185929	623.752	1.07823	0.138562	7.78154	7.16457e-15	3.16112e-13	OK	400.941	846.563
ENSMUST00000024909	185.499	1.66896	0.214642	7.77556	7.51165e-15	3.30952e-13	OK	88.7583	282.239
ENSMUST00000013851	147.328	1.94408	0.250173	7.77095	7.78986e-15	3.4272e-13	OK	60.7798	233.876
ENSMUST00000145417	227.556	1.63685	0.210658	7.77015	7.8395e-15	3.44413e-13	OK	110.737	344.376
ENSMUST00000186414	136.035	2.22708	0.286768	7.76615	8.09057e-15	3.54938e-13	OK	47.8841	224.187
ENSMUST00000065977	255.642	11.6497	1.50105	7.76107	8.42183e-15	3.68946e-13	OK	0.159077	511.125
ENSMUST00000108408	162.901	-2.14374	0.276418	-7.75545	8.80296e-15	3.85095e-13	OK	265.68	60.1212
ENSMUST00000027941	768.043	0.925374	0.119424	7.74866	9.28656e-15	4.05675e-13	OK	529.835	1006.25
ENSMUST00000053183	799.532	0.777525	0.10035	7.74815	9.32434e-15	4.0675e-13	OK	589.15	1009.91
ENSMUST00000222886	207.396	-1.58912	0.205176	-7.74516	9.54623e-15	4.15841e-13	OK	311.318	103.474
ENSMUST00000044277	495.837	0.943182	0.121822	7.74228	9.76479e-15	4.24761e-13	OK	339.293	652.381
ENSMUST00000001566	5625.95	0.341974	0.0441969	7.73751	1.01386e-14	4.40399e-13	OK	4962.27	6289.63
ENSMUST00000219990	216.957	-1.53405	0.198336	-7.73459	1.03736e-14	4.49975e-13	OK	322.539	111.375
ENSMUST00000022722	264.778	1.69833	0.219717	7.72964	1.07852e-14	4.6717e-13	OK	124.741	404.816
ENSMUST00000030121	561.704	-1.12384	0.145404	-7.72911	1.08302e-14	4.68463e-13	OK	770.053	353.355
ENSMUST00000167459	69.5272	3.59564	0.465394	7.72601	1.10968e-14	4.78651e-13	OK	10.6237	128.431
ENSMUST00000156793	218.445	11.4601	1.48329	7.72613	1.10862e-14	4.78651e-13	OK	0.155023	436.736
ENSMUST00000064667	767.246	0.744836	0.0964985	7.71862	1.17592e-14	5.06517e-13	OK	573.474	961.019
ENSMUST00000122994	202.21	-1.64373	0.213074	-7.71438	1.21571e-14	5.22926e-13	OK	306.372	98.0473
ENSMUST00000114242	275.614	-11.369	1.47464	-7.70967	1.26141e-14	5.41826e-13	OK	551.02	0.208337
ENSMUST00000049149	12976.2	-0.266774	0.0346203	-7.7057	1.30128e-14	5.58174e-13	OK	14172.5	11779.8
ENSMUST00000165307	329	1.37007	0.177807	7.70539	1.30448e-14	5.5877e-13	OK	183.551	474.448
ENSMUST00000085679	960.655	0.920516	0.119553	7.69963	1.36458e-14	5.83703e-13	OK	664.172	1257.14
ENSMUST00000064454	1304.04	0.611886	0.0795167	7.69506	1.41426e-14	6.04116e-13	OK	1031.58	1576.51
ENSMUST00000094203	211.152	11.3548	1.4782	7.68149	1.57254e-14	6.70796e-13	OK	0.161186	422.143
ENSMUST00000112036	194.815	-2.33697	0.304431	-7.67654	1.63439e-14	6.96217e-13	OK	325.253	64.3758
ENSMUST00000011877	242.146	-11.1723	1.45546	-7.67612	1.63981e-14	6.97562e-13	OK	484.083	0.209766
ENSMUST00000023509	361.842	1.22055	0.159016	7.67567	1.64556e-14	6.99045e-13	OK	217.299	506.385
ENSMUST00000053686	550.473	0.885051	0.115315	7.6751	1.65289e-14	7.01192e-13	OK	386.727	714.219
ENSMUST00000016168	83.7591	6.98337	0.910044	7.67366	1.67154e-14	7.08129e-13	OK	1.31353	166.205
ENSMUST00000117217	321.808	-1.59227	0.207857	-7.6604	1.85351e-14	7.84145e-13	OK	483.323	160.294
ENSMUST00000044850	66.1356	5.90611	0.771159	7.65875	1.87755e-14	7.93225e-13	OK	2.16954	130.102
ENSMUST00000219591	341.314	2.25321	0.294225	7.65813	1.88666e-14	7.95985e-13	OK	118.359	564.27
ENSMUST00000207982	1187.76	0.936503	0.122402	7.65105	1.99341e-14	8.39873e-13	OK	815.24	1560.27
ENSMUST00000097442	79.4875	6.91084	0.904716	7.63869	2.19442e-14	9.23302e-13	OK	1.31028	157.665
ENSMUST00000110894	266.048	1.56476	0.204876	7.63757	2.21359e-14	9.301e-13	OK	134.426	397.671
ENSMUST00000102758	778.355	0.79696	0.104395	7.63406	2.27471e-14	9.5448e-13	OK	568.675	988.036
ENSMUST00000020288	533.21	1.08674	0.142426	7.63018	2.34428e-14	9.82337e-13	OK	341.371	725.05
ENSMUST00000088621	5206.7	1.10374	0.144662	7.62981	2.35094e-14	9.83791e-13	OK	3306.77	7106.64
ENSMUST00000057488	79.7132	-3.18242	0.417615	-7.62047	2.52751e-14	1.05624e-12	OK	143.608	15.8188
ENSMUST00000061772	161.453	2.37609	0.312029	7.61498	2.63742e-14	1.10069e-12	OK	52.155	270.751
ENSMUST00000044250	656.988	0.783717	0.103038	7.60613	2.82435e-14	1.17711e-12	OK	482.802	831.173
ENSMUST00000026495	2286.41	0.566865	0.074632	7.59546	3.06694e-14	1.27648e-12	OK	1842.92	2729.91
ENSMUST00000165210	372.701	-1.51723	0.200072	-7.58338	3.36663e-14	1.39933e-12	OK	552.413	192.989
ENSMUST00000168991	251.587	1.43399	0.189135	7.58182	3.40735e-14	1.41435e-12	OK	135.922	367.253
ENSMUST00000038945	131.72	1.98847	0.262314	7.58049	3.44246e-14	1.427e-12	OK	53.0256	210.414
ENSMUST00000154896	203.536	-1.81404	0.23951	-7.57397	3.61997e-14	1.49857e-12	OK	316.937	90.1347
ENSMUST00000231737	778.781	0.848556	0.112072	7.5715	3.68934e-14	1.52524e-12	OK	556.134	1001.43
ENSMUST00000031766	342.777	1.26156	0.166651	7.57008	3.73001e-14	1.53999e-12	OK	201.778	483.775
ENSMUST00000119417	332.212	-1.25655	0.166044	-7.56757	3.80256e-14	1.56785e-12	OK	468.385	196.04
ENSMUST00000101151	469.564	-1.43455	0.189635	-7.5648	3.88462e-14	1.59954e-12	OK	685.514	253.614
ENSMUST00000214811	168.236	11.0823	1.46548	7.56222	3.96256e-14	1.62946e-12	OK	0.15511	336.317
ENSMUST00000027777	871.036	0.673547	0.0890737	7.56167	3.97914e-14	1.6341e-12	OK	671.322	1070.75
ENSMUST00000025337	602.084	0.940223	0.12456	7.54836	4.40778e-14	1.80772e-12	OK	412.552	791.615
ENSMUST00000179331	999.975	-0.788673	0.104492	-7.54772	4.42955e-14	1.81423e-12	OK	1266.69	733.258
ENSMUST00000019064	77.6473	6.45312	0.857264	7.52757	5.16917e-14	2.11436e-12	OK	1.75245	153.542
ENSMUST00000203328	239.017	-2.40118	0.319138	-7.52398	5.31345e-14	2.17049e-12	OK	401.942	76.0913
ENSMUST00000050785	61.6371	4.95775	0.659297	7.51975	5.48809e-14	2.2368e-12	OK	3.84314	119.431
ENSMUST00000182378	232.97	1.405	0.186843	7.5197	5.49028e-14	2.2368e-12	OK	127.719	338.221
ENSMUST00000145934	481.646	-1.10631	0.147195	-7.51593	5.65096e-14	2.29922e-12	OK	657.77	305.522
ENSMUST00000203313	213.357	-1.8073	0.240777	-7.50614	6.08981e-14	2.47452e-12	OK	331.887	94.8281
ENSMUST00000201831	304.265	-1.81563	0.242087	-7.49992	6.38577e-14	2.59136e-12	OK	473.903	134.626
ENSMUST00000117288	2006.06	0.517846	0.0690959	7.49459	6.65066e-14	2.69531e-12	OK	1649.84	2362.27
ENSMUST00000027752	563.074	0.875922	0.116928	7.49112	6.82905e-14	2.76397e-12	OK	397.205	728.943
ENSMUST00000049005	465.578	-1.13063	0.151095	-7.48292	7.26897e-14	2.93817e-12	OK	639.216	291.941
ENSMUST00000112949	198.805	2.5573	0.341977	7.47798	7.54748e-14	3.04277e-12	OK	57.7415	339.869
ENSMUST00000068045	1779.4	-0.492347	0.0658394	-7.478	7.54621e-14	3.04277e-12	OK	2080.12	1478.69
ENSMUST00000151114	617.268	1.029	0.137729	7.47119	7.94719e-14	3.19973e-12	OK	406.016	828.519
ENSMUST00000130491	145.793	1.89502	0.253741	7.46833	8.12183e-14	3.26578e-12	OK	61.7861	229.799
ENSMUST00000029700	98.6213	2.43319	0.326392	7.45482	8.99915e-14	3.61384e-12	OK	30.815	166.428
ENSMUST00000227454	206.709	1.50476	0.201908	7.45273	9.14306e-14	3.66686e-12	OK	107.723	305.695
ENSMUST00000237465	5250.44	3.01657	0.404916	7.44987	9.34348e-14	3.74237e-12	OK	1154.91	9345.98
ENSMUST00000166123	835.77	0.94629	0.127052	7.44806	9.47216e-14	3.78899e-12	OK	571.094	1100.45
ENSMUST00000184866	158.527	10.9745	1.47396	7.44561	9.64981e-14	3.85505e-12	OK	0.15749	316.897
ENSMUST00000120233	1036.38	-0.645356	0.0866888	-7.44452	9.72994e-14	3.88203e-12	OK	1264.39	808.366
ENSMUST00000227153	179.137	-1.67954	0.225888	-7.43527	1.04357e-13	4.15822e-12	OK	273.037	85.2371
ENSMUST00000059354	231.456	-1.4394	0.193619	-7.43418	1.05221e-13	4.18727e-12	OK	338.208	124.704
ENSMUST00000108608	1010.21	-0.757521	0.101999	-7.42673	1.11312e-13	4.42394e-12	OK	1269.49	750.92
ENSMUST00000111455	193.34	11.2267	1.51213	7.42442	1.13275e-13	4.49617e-12	OK	0.161285	386.52
ENSMUST00000230115	199.1	-2.39288	0.322505	-7.41969	1.17394e-13	4.65365e-12	OK	334.509	63.691
ENSMUST00000021412	355.849	1.06911	0.144245	7.41174	1.2465e-13	4.93494e-12	OK	229.718	481.98
ENSMUST00000086399	617.568	-0.814983	0.110024	-7.40734	1.28858e-13	5.09501e-12	OK	787.505	447.63
ENSMUST00000179505	1083.97	-0.609179	0.0823334	-7.39892	1.37292e-13	5.42155e-12	OK	1309.48	858.458
ENSMUST00000227063	142.044	1.94027	0.262267	7.39808	1.3817e-13	5.44509e-12	OK	58.7228	225.365
ENSMUST00000084852	773.716	0.827736	0.111886	7.39801	1.38242e-13	5.44509e-12	OK	557.654	989.778
ENSMUST00000246968	84.2691	3.07726	0.416008	7.39713	1.39158e-13	5.47421e-12	OK	17.8534	150.685
ENSMUST00000144153	413.751	0.958045	0.12968	7.38778	1.49305e-13	5.86586e-12	OK	281.207	546.294
ENSMUST00000108700	63.8836	-4.23387	0.573163	-7.38686	1.50337e-13	5.8989e-12	OK	121.319	6.44773
ENSMUST00000124624	203.026	-1.52532	0.206522	-7.38576	1.51579e-13	5.94011e-12	OK	301.359	104.693
ENSMUST00000024956	341.934	1.09758	0.14865	7.38365	1.54005e-13	6.02748e-12	OK	217.796	466.072
ENSMUST00000102787	232.285	1.46833	0.199056	7.37647	1.62546e-13	6.35371e-12	OK	123.326	341.244
ENSMUST00000022715	208.875	1.63897	0.222396	7.36962	1.71116e-13	6.68024e-12	OK	101.533	316.218
ENSMUST00000211725	437.208	1.48167	0.2011	7.36782	1.73437e-13	6.76227e-12	OK	230.551	643.866
ENSMUST00000086199	318.778	1.46159	0.198568	7.36067	1.82989e-13	7.1257e-12	OK	169.828	467.728
ENSMUST00000043757	802.238	0.675613	0.091829	7.3573	1.8767e-13	7.2988e-12	OK	617.753	986.723
ENSMUST00000025955	2927.01	0.514357	0.0699639	7.35176	1.9562e-13	7.5984e-12	OK	2410.69	3443.32
ENSMUST00000172910	507.07	0.956527	0.130157	7.34903	1.99648e-13	7.74507e-12	OK	344.871	669.269
ENSMUST00000044524	477.42	-0.913288	0.124326	-7.34591	2.04365e-13	7.91812e-12	OK	623.682	331.159
ENSMUST00000029677	384.885	1.72301	0.234835	7.33713	2.18229e-13	8.44468e-12	OK	178.964	590.805
ENSMUST00000127248	75.947	-3.46835	0.47289	-7.33437	2.22774e-13	8.60973e-12	OK	139.308	12.5863
ENSMUST00000116115	785.716	0.792558	0.1081	7.33174	2.27191e-13	8.76945e-12	OK	575.165	996.268
ENSMUST00000224141	177.985	-10.715	1.46317	-7.32316	2.42201e-13	9.33715e-12	OK	355.758	0.211647
ENSMUST00000000505	520.613	0.962867	0.131494	7.3225	2.43398e-13	9.37159e-12	OK	353.056	688.17
ENSMUST00000018430	973.708	0.663136	0.0905922	7.32002	2.47943e-13	9.53467e-12	OK	753.784	1193.63
ENSMUST00000205204	620.526	-0.792678	0.108338	-7.31671	2.54133e-13	9.76056e-12	OK	786.835	454.217
ENSMUST00000064571	64.2783	5.14114	0.702756	7.31568	2.5609e-13	9.82346e-12	OK	3.5426	125.014
ENSMUST00000093073	452.263	0.909729	0.124382	7.31397	2.59368e-13	9.93686e-12	OK	314.214	590.311
ENSMUST00000028617	795.79	0.76887	0.105153	7.31194	2.63317e-13	1.00756e-11	OK	588.616	1002.96
ENSMUST00000236403	530.976	-1.00696	0.137775	-7.30877	2.69607e-13	1.03035e-11	OK	709.106	352.846
ENSMUST00000033809	188.568	1.65439	0.22651	7.30383	2.79696e-13	1.06759e-11	OK	90.9222	286.214
ENSMUST00000070173	141.497	1.9668	0.269342	7.30225	2.82996e-13	1.07885e-11	OK	57.6479	225.346
ENSMUST00000109260	603.721	1.09688	0.150293	7.29828	2.91467e-13	1.10977e-11	OK	384.669	822.774
ENSMUST00000185269	402.1	2.58701	0.354517	7.2973	2.93601e-13	1.11652e-11	OK	114.746	689.455
ENSMUST00000126220	87.0854	2.98671	0.409352	7.29617	2.9607e-13	1.12452e-11	OK	19.5114	154.659
ENSMUST00000060148	256.779	1.26743	0.173962	7.28569	3.20026e-13	1.21401e-11	OK	150.721	362.836
ENSMUST00000181570	238.59	-1.46109	0.200659	-7.28143	3.30293e-13	1.24989e-11	OK	350.038	127.141
ENSMUST00000174287	382.558	1.42776	0.196078	7.28159	3.29911e-13	1.24989e-11	OK	207.333	557.783
ENSMUST00000091130	1578.45	0.890559	0.122349	7.27882	3.36763e-13	1.27281e-11	OK	1106.17	2050.73
ENSMUST00000138659	53.0391	5.06389	0.695995	7.27576	3.44482e-13	1.30039e-11	OK	3.07929	102.999
ENSMUST00000028829	922.273	0.715563	0.0985273	7.26259	3.79755e-13	1.43179e-11	OK	698.13	1146.42
ENSMUST00000084621	159.709	-1.73162	0.23851	-7.26013	3.86708e-13	1.45622e-11	OK	245.496	73.9222
ENSMUST00000219178	427.448	-1.45342	0.200215	-7.25926	3.89208e-13	1.46385e-11	OK	626.226	228.67
ENSMUST00000021201	818.305	-0.802065	0.11052	-7.2572	3.95177e-13	1.48449e-11	OK	1040.09	596.521
ENSMUST00000019962	506.624	0.84253	0.116267	7.24654	4.27558e-13	1.60418e-11	OK	362.756	650.492
ENSMUST00000114065	176.054	-10.7279	1.48045	-7.24636	4.2811e-13	1.6043e-11	OK	351.9	0.207498
ENSMUST00000056641	347.491	-1.12012	0.15464	-7.24339	4.37602e-13	1.63787e-11	OK	475.996	218.985
ENSMUST00000179543	828.77	0.670574	0.0926121	7.24067	4.46475e-13	1.66906e-11	OK	639.556	1017.98
ENSMUST00000201569	160.006	-2.16048	0.298549	-7.23659	4.60099e-13	1.71791e-11	OK	261.515	58.4963
ENSMUST00000226119	78.5042	6.87638	0.950465	7.23476	4.66362e-13	1.73918e-11	OK	1.32509	155.683
ENSMUST00000077755	991.656	0.652098	0.0901392	7.23435	4.67775e-13	1.74235e-11	OK	771.281	1212.03
ENSMUST00000063690	255.004	-1.37614	0.190375	-7.22856	4.88151e-13	1.81605e-11	OK	368.171	141.837
ENSMUST00000057293	466.308	0.93466	0.129397	7.2232	5.07797e-13	1.88686e-11	OK	320.328	612.288
ENSMUST00000120780	198.023	1.5815	0.219526	7.20415	5.84069e-13	2.16766e-11	OK	99.1899	296.856
ENSMUST00000119694	136.996	2.15187	0.29887	7.20001	6.02066e-13	2.23177e-11	OK	50.3288	223.662
ENSMUST00000013304	734.083	0.779684	0.108298	7.19945	6.0457e-13	2.23836e-11	OK	540.412	927.754
ENSMUST00000102926	1446.01	0.558943	0.0778106	7.18338	6.80085e-13	2.51493e-11	OK	1169.35	1722.68
ENSMUST00000029773	69.3654	6.29532	0.876739	7.18037	6.95208e-13	2.56777e-11	OK	1.74421	136.987
ENSMUST00000004745	728.092	0.730747	0.101781	7.1796	6.99171e-13	2.57932e-11	OK	547.541	908.643
ENSMUST00000093962	960.408	0.750691	0.10461	7.1761	7.17277e-13	2.64295e-11	OK	716.028	1204.79
ENSMUST00000029014	177.963	1.54332	0.215315	7.16773	7.62512e-13	2.80628e-11	OK	90.9218	265.005
ENSMUST00000165797	134.683	2.26929	0.316695	7.16553	7.74878e-13	2.84839e-11	OK	46.2761	223.09
ENSMUST00000033927	294.633	1.22546	0.171043	7.16468	7.79707e-13	2.86273e-11	OK	176.516	412.749
ENSMUST00000079056	218.604	1.71103	0.23886	7.16334	7.87334e-13	2.8825e-11	OK	102.296	334.912
ENSMUST00000022197	170.572	1.73326	0.241966	7.16324	7.87895e-13	2.8825e-11	OK	78.8809	262.263
ENSMUST00000080859	1164.48	0.551316	0.0769634	7.16335	7.87281e-13	2.8825e-11	OK	944.654	1384.32
ENSMUST00000243272	154.014	-10.5081	1.46723	-7.16185	7.95972e-13	2.9086e-11	OK	307.817	0.211366
ENSMUST00000030763	416.482	0.942904	0.131798	7.15414	8.42011e-13	3.07319e-11	OK	285.028	547.937
ENSMUST00000059672	1571.21	-0.575448	0.080482	-7.15002	8.6765e-13	3.16302e-11	OK	1880.47	1261.94
ENSMUST00000136155	278.763	-1.53765	0.215193	-7.14543	8.97164e-13	3.26676e-11	OK	414.688	142.838
ENSMUST00000105106	405.314	1.06168	0.148589	7.14511	8.99238e-13	3.27045e-11	OK	262.563	548.065
ENSMUST00000139971	297.089	-1.28303	0.179728	-7.13872	9.4204e-13	3.42208e-11	OK	421.124	173.054
ENSMUST00000206835	322.972	-1.19104	0.166958	-7.13378	9.76477e-13	3.53892e-11	OK	449.2	196.744
ENSMUST00000040110	204.115	-1.95388	0.273892	-7.13378	9.76498e-13	3.53892e-11	OK	324.476	83.7541
ENSMUST00000082453	2799.2	0.536492	0.075308	7.12397	1.04862e-12	3.79585e-11	OK	2284.65	3313.75
ENSMUST00000029142	342.281	1.02574	0.144277	7.10955	1.16423e-12	4.20938e-11	OK	225.481	459.081
ENSMUST00000177083	121.46	10.563	1.48658	7.10557	1.19824e-12	4.32727e-11	OK	0.160471	242.759
ENSMUST00000031726	791.893	0.839492	0.11816	7.10471	1.20575e-12	4.34929e-11	OK	567.783	1016
ENSMUST00000055322	690.353	0.781756	0.110094	7.10083	1.24007e-12	4.46786e-11	OK	507.757	872.948
ENSMUST00000059206	312.886	-1.36042	0.191638	-7.09892	1.25737e-12	4.52491e-11	OK	450.367	175.404
ENSMUST00000137557	144.095	-10.3843	1.46393	-7.09348	1.30784e-12	4.70107e-11	OK	287.974	0.215453
ENSMUST00000003038	478.961	0.851904	0.12021	7.08678	1.37269e-12	4.92842e-11	OK	341.519	616.402
ENSMUST00000178486	2360.1	1.00795	0.142436	7.07651	1.47831e-12	5.30144e-11	OK	1567.62	3152.57
ENSMUST00000116304	2068.79	-0.460661	0.0651526	-7.07049	1.54383e-12	5.53e-11	OK	2396.3	1741.28
ENSMUST00000025800	66.1891	-3.74963	0.530559	-7.06731	1.57963e-12	5.65168e-11	OK	123.218	9.16057
ENSMUST00000020022	93.098	-2.55445	0.36173	-7.06175	1.64422e-12	5.87594e-11	OK	159.111	27.0853
ENSMUST00000192863	1294.89	0.630353	0.0893372	7.05588	1.71506e-12	6.12201e-11	OK	1016.42	1573.36
ENSMUST00000169266	519.7	1.17901	0.167154	7.05343	1.74563e-12	6.22394e-11	OK	318.423	720.977
ENSMUST00000003635	244.01	1.25023	0.177313	7.05093	1.77725e-12	6.32935e-11	OK	144.436	343.583
ENSMUST00000059155	919.411	0.617478	0.087621	7.04714	1.82627e-12	6.49465e-11	OK	725.605	1113.22
ENSMUST00000058714	69.6606	-3.19248	0.453025	-7.04702	1.82788e-12	6.49465e-11	OK	125.584	13.7374
ENSMUST00000123995	936.669	-0.748611	0.106348	-7.03928	1.93241e-12	6.85818e-11	OK	1174.38	698.961
ENSMUST00000082432	314.761	-10.1291	1.43982	-7.03499	1.9928e-12	7.05626e-11	OK	628.961	0.561634
ENSMUST00000100484	930.788	0.646953	0.0919609	7.03509	1.99132e-12	7.05626e-11	OK	725.518	1136.06
ENSMUST00000157400	104.551	10.3627	1.4739	7.03079	2.05365e-12	7.26337e-11	OK	0.158688	208.943
ENSMUST00000035065	145.191	1.69604	0.241248	7.03029	2.06102e-12	7.28107e-11	OK	68.4846	221.898
ENSMUST00000038446	141.601	1.86999	0.266048	7.02875	2.08393e-12	7.35359e-11	OK	60.8344	222.367
ENSMUST00000091374	161.47	1.63316	0.232603	7.02124	2.19914e-12	7.75128e-11	OK	78.7292	244.211
ENSMUST00000028892	760.604	0.66358	0.0946353	7.01196	2.34996e-12	8.27341e-11	OK	588.701	932.506
ENSMUST00000088010	110.023	10.414	1.48522	7.01174	2.35376e-12	8.27734e-11	OK	0.161168	219.885
ENSMUST00000028938	1353.52	0.503801	0.0718569	7.01117	2.36328e-12	8.30135e-11	OK	1119.56	1587.48
ENSMUST00000206682	135.783	-10.2977	1.46969	-7.00671	2.4398e-12	8.56041e-11	OK	271.35	0.21558
ENSMUST00000098994	139.22	-10.3332	1.47585	-7.00151	2.53215e-12	8.87434e-11	OK	278.224	0.215669
ENSMUST00000034197	79.6424	2.90369	0.414742	7.00119	2.53801e-12	8.88478e-11	OK	18.7762	140.509
ENSMUST00000003123	215.911	1.41428	0.202124	6.99713	2.61267e-12	9.13577e-11	OK	117.815	314.008
ENSMUST00000199317	202.01	1.40036	0.200491	6.98463	2.85611e-12	9.97567e-11	OK	111.005	293.015
ENSMUST00000019974	262.675	1.67432	0.239735	6.98407	2.86739e-12	1.00038e-10	OK	125.331	400.019
ENSMUST00000072503	246.476	1.33208	0.190737	6.98385	2.87207e-12	1.00088e-10	OK	140.137	352.816
ENSMUST00000042970	212.225	1.41965	0.203466	6.97733	3.00841e-12	1.04721e-10	OK	115.491	308.96
ENSMUST00000102866	267.596	1.28667	0.184417	6.97697	3.01621e-12	1.04874e-10	OK	155.595	379.597
ENSMUST00000107948	125.582	-10.2317	1.4666	-6.97647	3.0268e-12	1.05123e-10	OK	250.955	0.208714
ENSMUST00000155131	196.003	-1.54437	0.22155	-6.97075	3.15251e-12	1.09366e-10	OK	291.922	100.084
ENSMUST00000044332	757.551	-0.794603	0.114167	-6.96	3.40271e-12	1.17913e-10	OK	961.054	554.049
ENSMUST00000027760	197.518	2.00975	0.289068	6.95252	3.5882e-12	1.24202e-10	OK	78.5811	316.456
ENSMUST00000096020	631.138	0.877853	0.126305	6.95027	3.64591e-12	1.26058e-10	OK	444.833	817.443
ENSMUST00000102922	237.749	1.40008	0.201498	6.94837	3.69534e-12	1.27624e-10	OK	130.661	344.837
ENSMUST00000052622	124.842	2.37408	0.341709	6.94766	3.71397e-12	1.28124e-10	OK	40.3755	209.308
ENSMUST00000187168	96.286	10.2593	1.47704	6.94581	3.76302e-12	1.29671e-10	OK	0.156998	192.415
ENSMUST00000140540	118.501	2.64655	0.381203	6.94262	3.84892e-12	1.32483e-10	OK	32.6375	204.365
ENSMUST00000025684	299.588	1.16405	0.167816	6.93648	4.01979e-12	1.3821e-10	OK	184.882	414.294
ENSMUST00000027727	331.148	1.24313	0.17924	6.93557	4.04593e-12	1.38954e-10	OK	196.695	465.601
ENSMUST00000030187	3650.65	-0.402503	0.0580626	-6.93222	4.14278e-12	1.42122e-10	OK	4156.62	3144.67
ENSMUST00000247403	124.391	-10.1938	1.47083	-6.93062	4.18987e-12	1.43578e-10	OK	248.57	0.212236
ENSMUST00000130643	193.123	2.45715	0.35463	6.92877	4.24526e-12	1.45314e-10	OK	59.5021	326.744
ENSMUST00000178557	98.2643	10.2444	1.48168	6.91405	4.71011e-12	1.61047e-10	OK	0.161884	196.367
ENSMUST00000128594	769.639	-0.747982	0.108282	-6.90773	4.92453e-12	1.68192e-10	OK	964.801	574.477
ENSMUST00000137219	64.5059	3.61792	0.524029	6.90405	5.05399e-12	1.72423e-10	OK	9.71671	119.295
ENSMUST00000181935	789.515	0.672618	0.0974882	6.89948	5.21936e-12	1.77868e-10	OK	608.733	970.297
ENSMUST00000088454	119.141	-10.1486	1.47099	-6.89915	5.23129e-12	1.78078e-10	OK	238.072	0.209739
ENSMUST00000044083	320.626	2.46615	0.357682	6.89479	5.39439e-12	1.83427e-10	OK	98.2664	542.986
ENSMUST00000020562	196.765	1.51109	0.219178	6.89437	5.41052e-12	1.83773e-10	OK	102.209	291.321
ENSMUST00000076316	599.377	-0.815153	0.118259	-6.89297	5.464e-12	1.85385e-10	OK	764.342	434.413
ENSMUST00000077609	516.063	1.05631	0.153296	6.89068	5.5525e-12	1.88181e-10	OK	335.148	696.977
ENSMUST00000222517	95.7271	2.99653	0.435155	6.88612	5.7334e-12	1.94098e-10	OK	21.3182	170.136
ENSMUST00000006470	848.287	0.613379	0.0891753	6.87835	6.05508e-12	2.04764e-10	OK	670.625	1025.95
ENSMUST00000000153	258.75	1.23146	0.179095	6.87598	6.15632e-12	2.07907e-10	OK	154.568	362.932
ENSMUST00000035208	78.0758	-3.09984	0.450829	-6.87586	6.16149e-12	2.07907e-10	OK	139.84	16.3113
ENSMUST00000076354	287.396	-9.96449	1.44967	-6.87365	6.25812e-12	2.10936e-10	OK	574.217	0.574732
ENSMUST00000017622	403.189	1.07802	0.156928	6.86949	6.44312e-12	2.16935e-10	OK	259.191	547.186
ENSMUST00000005371	389.279	1.07553	0.156604	6.86784	6.51796e-12	2.19215e-10	OK	250.542	528.017
ENSMUST00000040314	275.958	1.12643	0.164075	6.86535	6.63297e-12	2.22721e-10	OK	173.385	378.531
ENSMUST00000007980	500.801	1.06162	0.154636	6.86527	6.63665e-12	2.22721e-10	OK	324.43	677.173
ENSMUST00000023610	74.5006	5.59316	0.815061	6.86226	6.77801e-12	2.27218e-10	OK	3.02397	145.977
ENSMUST00000115668	146.625	1.64402	0.239661	6.85979	6.89607e-12	2.30925e-10	OK	71.0848	222.166
ENSMUST00000019726	591.111	1.05197	0.15337	6.85907	6.93088e-12	2.31839e-10	OK	384.667	797.555
ENSMUST00000021468	97.6281	10.2386	1.49477	6.84965	7.40329e-12	2.47373e-10	OK	0.161477	195.095
ENSMUST00000183946	389.471	1.03237	0.15073	6.84913	7.42979e-12	2.47989e-10	OK	255.778	523.164
ENSMUST00000192807	104.835	10.3112	1.50633	6.84526	7.63361e-12	2.54517e-10	OK	0.164893	209.505
ENSMUST00000007130	1157.27	1.24706	0.18222	6.84368	7.71835e-12	2.57064e-10	OK	686.081	1628.46
ENSMUST00000131854	246.309	1.45054	0.211978	6.84291	7.76015e-12	2.58178e-10	OK	131.959	360.659
ENSMUST00000094657	267.957	1.21433	0.177475	6.84225	7.79575e-12	2.59083e-10	OK	161.404	374.511
ENSMUST00000052832	242.31	1.73785	0.25402	6.84138	7.84331e-12	2.60383e-10	OK	111.783	372.837
ENSMUST00000099353	684.879	0.716435	0.104729	6.84085	7.87265e-12	2.61076e-10	OK	518.236	851.522
ENSMUST00000099149	97.3211	10.2347	1.49725	6.8357	8.16051e-12	2.70331e-10	OK	0.161403	194.481
ENSMUST00000027601	679.855	0.695654	0.101832	6.8314	8.40906e-12	2.78266e-10	OK	519.049	840.661
ENSMUST00000023774	222.616	1.57795	0.231175	6.82579	8.74447e-12	2.89055e-10	OK	111.714	333.518
ENSMUST00000176088	89.4599	2.35824	0.345729	6.82108	9.03583e-12	2.98366e-10	OK	29.1997	149.72
ENSMUST00000151768	165.504	-1.75982	0.2581	-6.81837	9.20806e-12	3.03728e-10	OK	255.548	75.4595
ENSMUST00000126178	199.423	1.92377	0.282424	6.81164	9.64905e-12	3.17934e-10	OK	83.1948	315.652
ENSMUST00000205663	215.935	-1.31309	0.192948	-6.80543	1.00746e-11	3.31602e-10	OK	307.938	123.932
ENSMUST00000060918	297.266	-1.51961	0.223349	-6.80375	1.01927e-11	3.35132e-10	OK	440.793	153.74
ENSMUST00000079684	253.513	1.40377	0.206595	6.79478	1.08479e-11	3.56296e-10	OK	139.067	367.959
ENSMUST00000213013	88.2231	10.0929	1.48548	6.79437	1.08784e-11	3.56915e-10	OK	0.161413	176.285
ENSMUST00000057324	224.857	-1.30349	0.191854	-6.79416	1.08945e-11	3.57063e-10	OK	320.048	129.666
ENSMUST00000135930	91.042	10.1418	1.49353	6.7905	1.11742e-11	3.65843e-10	OK	0.161029	181.923
ENSMUST00000030805	261.568	1.17878	0.173606	6.78997	1.12154e-11	3.66802e-10	OK	160.282	362.855
ENSMUST00000001480	454.7	0.865826	0.127572	6.78697	1.14513e-11	3.7412e-10	OK	322.21	587.19
ENSMUST00000053266	785.537	0.655613	0.0966464	6.78362	1.17201e-11	3.82498e-10	OK	610.058	961.016
ENSMUST00000003450	629.356	0.702511	0.103587	6.78186	1.18636e-11	3.8677e-10	OK	479.084	779.629
ENSMUST00000030939	588.097	0.877355	0.129429	6.77868	1.21276e-11	3.94961e-10	OK	414.59	761.604
ENSMUST00000183663	337.792	1.46127	0.215642	6.77636	1.23245e-11	4.00949e-10	OK	179.987	495.596
ENSMUST00000103199	508.223	0.791691	0.116937	6.77025	1.28562e-11	4.17807e-10	OK	372.174	644.272
ENSMUST00000231053	441.67	-0.88358	0.130538	-6.76874	1.29905e-11	4.21727e-10	OK	572.846	310.494
ENSMUST00000187757	45.4084	4.87061	0.720215	6.76271	1.35432e-11	4.39208e-10	OK	3.00172	87.8151
ENSMUST00000041318	111.842	-10.0262	1.48266	-6.76227	1.35844e-11	4.40079e-10	OK	223.47	0.214308
ENSMUST00000181983	81.9549	10.0218	1.48523	6.74766	1.50251e-11	4.86244e-10	OK	0.157514	163.752
ENSMUST00000029567	144.252	-3.05885	0.453468	-6.74546	1.52538e-11	4.93127e-10	OK	257.591	30.9119
ENSMUST00000022242	465.72	-0.927264	0.137549	-6.74133	1.56938e-11	5.06821e-10	OK	610.438	321.002
ENSMUST00000054960	1341.22	0.556919	0.0826977	6.7344	1.64609e-11	5.31037e-10	OK	1085.52	1596.93
ENSMUST00000056907	396.636	0.996764	0.148114	6.7297	1.70011e-11	5.47891e-10	OK	264.819	528.452
ENSMUST00000064821	88.0812	10.0969	1.50052	6.72895	1.70887e-11	5.50139e-10	OK	0.160708	176.002
ENSMUST00000125619	107.544	-10.0132	1.48853	-6.72693	1.73277e-11	5.57252e-10	OK	214.881	0.207927
ENSMUST00000102560	83.7573	10.0146	1.48902	6.72565	1.74807e-11	5.61584e-10	OK	0.161784	167.353
ENSMUST00000079158	385.317	-1.01732	0.151285	-6.72451	1.76183e-11	5.65418e-10	OK	515.808	254.827
ENSMUST00000028241	760.238	-0.647165	0.0962427	-6.7243	1.76438e-11	5.65647e-10	OK	927.949	592.527
ENSMUST00000019701	54.1801	-4.94748	0.736215	-6.72016	1.81529e-11	5.81364e-10	OK	104.959	3.40156
ENSMUST00000020308	90.8588	2.25358	0.336036	6.70635	1.99549e-11	6.38411e-10	OK	31.5009	150.217
ENSMUST00000140014	59.1249	5.73407	0.855452	6.70298	2.04215e-11	6.52663e-10	OK	2.18066	116.069
ENSMUST00000021937	273.706	1.30617	0.19496	6.69967	2.08884e-11	6.66892e-10	OK	157.627	389.785
ENSMUST00000072837	421.21	1.29516	0.193334	6.69908	2.0973e-11	6.68902e-10	OK	243.894	598.526
ENSMUST00000170715	143.117	1.78723	0.266914	6.69589	2.1436e-11	6.82962e-10	OK	64.3004	221.933
ENSMUST00000048249	210.294	1.76605	0.263905	6.692	2.20144e-11	7.00666e-10	OK	95.5617	325.026
ENSMUST00000046332	58.9517	6.47749	0.969059	6.68431	2.3201e-11	7.37673e-10	OK	1.30846	116.595
ENSMUST00000097543	113.223	-10.0744	1.50756	-6.68259	2.34755e-11	7.45632e-10	OK	226.237	0.209828
ENSMUST00000036951	343.818	1.00881	0.151201	6.67201	2.52328e-11	8.00623e-10	OK	228.279	459.356
ENSMUST00000043843	1517.38	-0.652918	0.0978767	-6.67082	2.54377e-11	8.06294e-10	OK	1855	1179.77
ENSMUST00000107820	416.002	-0.8839	0.132568	-6.66754	2.6012e-11	8.23652e-10	OK	539.596	292.408
ENSMUST00000085425	94.4462	2.54358	0.38158	6.66592	2.63013e-11	8.31956e-10	OK	27.6549	161.238
ENSMUST00000115527	88.4855	2.41777	0.362787	6.66443	2.65696e-11	8.39583e-10	OK	27.8983	149.073
ENSMUST00000145275	125.398	-3.02423	0.453989	-6.66146	2.71127e-11	8.55868e-10	OK	223.343	27.4529
ENSMUST00000163694	939.698	-0.861235	0.129398	-6.65568	2.81986e-11	8.89236e-10	OK	1212.14	667.259
ENSMUST00000102821	356.619	0.969718	0.145713	6.65497	2.8335e-11	8.92625e-10	OK	241.085	472.154
ENSMUST00000036493	2183.82	-0.390631	0.0587005	-6.65464	2.83998e-11	8.93753e-10	OK	2477.68	1889.96
ENSMUST00000105283	161.868	-2.01533	0.303038	-6.65043	2.92239e-11	9.1875e-10	OK	259.538	64.1986
ENSMUST00000100327	319.986	-1.49536	0.224942	-6.64779	2.97536e-11	9.34452e-10	OK	472.412	167.56
ENSMUST00000114509	144.73	-1.69249	0.254775	-6.64309	3.07165e-11	9.6371e-10	OK	221.065	68.3957
ENSMUST00000103109	50.3025	5.20483	0.785278	6.62801	3.4025e-11	1.06643e-09	OK	2.65577	97.9493
ENSMUST00000117536	80.2014	9.97447	1.50515	6.6269	3.42813e-11	1.07337e-09	OK	0.159282	160.243
ENSMUST00000196114	542.925	0.866258	0.13085	6.62024	3.58623e-11	1.12173e-09	OK	384.654	701.196
ENSMUST00000034026	174.382	9.65241	1.4581	6.61984	3.59586e-11	1.12361e-09	OK	0.432839	348.331
ENSMUST00000226363	91.5088	-9.78719	1.47881	-6.61829	3.63384e-11	1.13433e-09	OK	182.811	0.206902
ENSMUST00000015003	621.389	0.724678	0.109515	6.61715	3.66185e-11	1.14191e-09	OK	468.525	774.253
ENSMUST00000033541	126.175	1.90561	0.288018	6.61628	3.68354e-11	1.14752e-09	OK	53.1638	199.187
ENSMUST00000044158	313.578	1.16558	0.176274	6.61234	3.78297e-11	1.1773e-09	OK	193.373	433.782
ENSMUST00000122148	79.3303	9.91741	1.50032	6.61018	3.83852e-11	1.19338e-09	OK	0.163902	158.497
ENSMUST00000113332	222.703	1.49416	0.226181	6.60605	3.94711e-11	1.22591e-09	OK	116.69	328.717
ENSMUST00000056977	130.608	2.09178	0.316841	6.60201	4.05629e-11	1.25729e-09	OK	49.6347	211.58
ENSMUST00000079327	75.3627	9.86408	1.49409	6.60206	4.05474e-11	1.25729e-09	OK	0.161561	150.564
ENSMUST00000002837	469.058	-0.855315	0.129564	-6.6015	4.07029e-11	1.26036e-09	OK	604.167	333.95
ENSMUST00000145084	1471.64	0.875976	0.132723	6.60003	4.11074e-11	1.27161e-09	OK	1038.1	1905.17
ENSMUST00000058237	323.852	-1.0283	0.155806	-6.59984	4.11593e-11	1.27194e-09	OK	434.616	213.088
ENSMUST00000109367	53.5097	6.34765	0.963015	6.59144	4.35595e-11	1.34476e-09	OK	1.29816	105.721
ENSMUST00000119544	197.275	1.64105	0.249011	6.59028	4.38983e-11	1.35387e-09	OK	95.7896	298.761
ENSMUST00000178328	292.209	-1.29149	0.195979	-6.58997	4.39911e-11	1.35538e-09	OK	414.914	169.504
ENSMUST00000074085	107.499	2.29672	0.3486	6.58843	4.44514e-11	1.36819e-09	OK	36.3577	178.64
ENSMUST00000213158	79.0391	9.88591	1.50063	6.58785	4.46246e-11	1.37215e-09	OK	0.166901	157.911
ENSMUST00000229127	891.501	-0.765161	0.116186	-6.58564	4.52936e-11	1.39134e-09	OK	1122.52	660.479
ENSMUST00000130243	298.976	-1.22373	0.185884	-6.58334	4.59991e-11	1.4116e-09	OK	418.684	179.269
ENSMUST00000102524	595.73	-0.737391	0.112065	-6.58005	4.70288e-11	1.44176e-09	OK	744.745	446.715
ENSMUST00000019638	238.091	1.23781	0.188152	6.57878	4.74333e-11	1.45272e-09	OK	141.788	334.394
ENSMUST00000130411	705.657	0.6891	0.104782	6.57652	4.81585e-11	1.47347e-09	OK	540.262	871.052
ENSMUST00000134063	43.9635	4.26911	0.64942	6.57374	4.90683e-11	1.49982e-09	OK	4.33542	83.5915
ENSMUST00000108401	159.643	2.56454	0.390134	6.57348	4.91525e-11	1.5009e-09	OK	46.1686	273.118
ENSMUST00000137953	336.449	-1.15199	0.175283	-6.57219	4.95812e-11	1.5125e-09	OK	464.067	208.832
ENSMUST00000016072	1122.38	0.524877	0.0798679	6.57181	4.97073e-11	1.51485e-09	OK	920.428	1324.32
ENSMUST00000223683	1081.79	0.529944	0.0806786	6.56858	5.0797e-11	1.54653e-09	OK	885.31	1278.28
ENSMUST00000211840	352.271	1.27018	0.19349	6.56457	5.2184e-11	1.58719e-09	OK	206.495	498.048
ENSMUST00000170373	402.947	1.14639	0.174656	6.5637	5.24888e-11	1.59488e-09	OK	250.777	555.117
ENSMUST00000184770	156.755	-1.55032	0.236472	-6.55604	5.52568e-11	1.67734e-09	OK	233.712	79.7975
ENSMUST00000154672	105.1	1.98722	0.303181	6.55458	5.58003e-11	1.69217e-09	OK	42.3388	167.862
ENSMUST00000043269	71.5665	9.78762	1.49451	6.54906	5.79019e-11	1.75418e-09	OK	0.161764	142.971
ENSMUST00000239003	91.8976	-9.78113	1.49417	-6.5462	5.90192e-11	1.78627e-09	OK	183.586	0.208655
ENSMUST00000124641	179.677	1.58138	0.241616	6.54499	5.94995e-11	1.79904e-09	OK	90.0059	269.347
ENSMUST00000079601	111.398	2.12649	0.324953	6.544	5.9894e-11	1.8092e-09	OK	41.5158	181.28
ENSMUST00000058790	113.725	1.9209	0.293588	6.54282	6.0369e-11	1.82176e-09	OK	47.5183	179.932
ENSMUST00000113870	91.5961	-9.77149	1.49478	-6.53708	6.27311e-11	1.89119e-09	OK	182.983	0.209363
ENSMUST00000159855	89.136	-9.72039	1.4872	-6.53604	6.31674e-11	1.90249e-09	OK	178.061	0.211077
ENSMUST00000170536	57.7143	5.68188	0.869764	6.53266	6.46112e-11	1.94407e-09	OK	2.20557	113.223
ENSMUST00000136663	93.7104	-9.81531	1.50294	-6.53075	6.54413e-11	1.96713e-09	OK	187.213	0.207795
ENSMUST00000141746	95.0863	-2.43917	0.373544	-6.52982	6.5848e-11	1.97743e-09	OK	160.566	29.6067
ENSMUST00000220758	358.481	-1.31384	0.201221	-6.52935	6.60555e-11	1.98173e-09	OK	511.294	205.667
ENSMUST00000166032	115.568	1.85372	0.283948	6.52837	6.64888e-11	1.99279e-09	OK	50.0914	181.046
ENSMUST00000010195	95.8474	2.79177	0.427752	6.52661	6.72739e-11	2.01436e-09	OK	24.1893	167.506
ENSMUST00000005830	294.312	1.02293	0.156809	6.52342	6.87222e-11	2.05573e-09	OK	194.135	394.49
ENSMUST00000004172	153.838	1.50968	0.231534	6.52034	7.01504e-11	2.09642e-09	OK	79.9683	227.707
ENSMUST00000023151	361.216	0.930023	0.142682	6.51816	7.11755e-11	2.125e-09	OK	248.66	473.773
ENSMUST00000105372	70.2718	2.70965	0.415787	6.51691	7.1771e-11	2.1407e-09	OK	18.6357	121.908
ENSMUST00000099703	624.537	0.849243	0.130432	6.51098	7.46612e-11	2.22476e-09	OK	445.85	803.224
ENSMUST00000150047	264.939	1.22939	0.188824	6.51075	7.47775e-11	2.22607e-09	OK	158.425	371.454
ENSMUST00000087714	582.064	0.836605	0.128505	6.51027	7.50181e-11	2.23108e-09	OK	417.873	746.255
ENSMUST00000038816	93.7996	2.37578	0.364951	6.50985	7.52281e-11	2.23517e-09	OK	30.3061	157.293
ENSMUST00000031542	164.573	1.91796	0.294654	6.50918	7.55599e-11	2.24072e-09	OK	68.8754	260.272
ENSMUST00000045866	1732.51	0.484482	0.0744294	6.50927	7.55147e-11	2.24072e-09	OK	1444.31	2020.71
ENSMUST00000083419	5593.44	0.439415	0.0675111	6.50878	7.57642e-11	2.24462e-09	OK	4748.14	6438.73
ENSMUST00000025217	1880.51	0.504698	0.0775435	6.50858	7.58648e-11	2.24544e-09	OK	1554.89	2206.12
ENSMUST00000037941	368.083	0.909849	0.139798	6.50833	7.59903e-11	2.247e-09	OK	255.715	480.45
ENSMUST00000047835	82.2726	10.0017	1.5368	6.50816	7.60792e-11	2.24747e-09	OK	0.160341	164.385
ENSMUST00000146927	226.347	-1.32687	0.203986	-6.50474	7.78285e-11	2.29695e-09	OK	323.669	129.025
ENSMUST00000037983	407.321	1.00562	0.154623	6.50369	7.83717e-11	2.31077e-09	OK	270.842	543.799
ENSMUST00000051522	880.117	0.571467	0.0878961	6.50162	7.94586e-11	2.34057e-09	OK	708.049	1052.19
ENSMUST00000164556	68.831	9.75156	1.49995	6.50126	7.96501e-11	2.34398e-09	OK	0.159514	137.503
ENSMUST00000093191	358.161	-0.94364	0.145241	-6.49708	8.1896e-11	2.40777e-09	OK	471.29	245.033
ENSMUST00000097682	596.33	1.2142	0.18696	6.49446	8.33296e-11	2.44759e-09	OK	359.221	833.438
ENSMUST00000006956	94.5283	2.81238	0.433422	6.48878	8.65317e-11	2.53922e-09	OK	23.5601	165.497
ENSMUST00000022904	794.184	0.801862	0.123587	6.48823	8.68531e-11	2.54623e-09	OK	578.989	1009.38
ENSMUST00000068031	1289.72	0.582769	0.0898287	6.48756	8.72352e-11	2.55413e-09	OK	1032.71	1546.72
ENSMUST00000162862	244.644	-1.25932	0.194115	-6.48747	8.7288e-11	2.55413e-09	OK	345.117	144.17
ENSMUST00000001059	232.188	1.1689	0.180243	6.48513	8.86528e-11	2.5916e-09	OK	142.956	321.421
ENSMUST00000212291	168.85	-1.60511	0.247573	-6.48341	8.96723e-11	2.61892e-09	OK	254.156	83.5436
ENSMUST00000085519	243.997	1.14919	0.177262	6.48301	8.99121e-11	2.62344e-09	OK	151.65	336.345
ENSMUST00000025486	461.388	0.817882	0.126419	6.46961	9.82537e-11	2.86412e-09	OK	333.998	588.777
ENSMUST00000065371	68.2876	9.72258	1.50298	6.46888	9.87312e-11	2.87533e-09	OK	0.161462	136.414
ENSMUST00000009058	484.63	-0.897698	0.138855	-6.46499	1.01307e-10	2.94755e-09	OK	630.724	338.536
ENSMUST00000021668	798.603	0.628982	0.0973734	6.45949	1.05058e-10	3.0538e-09	OK	627.223	969.983
ENSMUST00000200655	69.0415	9.74816	1.50947	6.45799	1.06103e-10	3.08128e-09	OK	0.160378	137.923
ENSMUST00000027602	418.983	0.932953	0.1445	6.45643	1.07199e-10	3.11018e-09	OK	288.042	549.924
ENSMUST00000030361	204.188	3.35302	0.519397	6.45561	1.07785e-10	3.12424e-09	OK	36.404	371.971
ENSMUST00000105690	93.2062	10.1682	1.57538	6.45445	1.08613e-10	3.14234e-09	OK	0.161867	186.251
ENSMUST00000022704	240.438	1.5183	0.235232	6.45447	1.08598e-10	3.14234e-09	OK	124.433	356.443
ENSMUST00000005651	552.562	-0.945008	0.146484	-6.45127	1.10919e-10	3.20604e-09	OK	727.329	377.794
ENSMUST00000109627	97.6607	2.14637	0.332793	6.44955	1.1218e-10	3.23945e-09	OK	35.9898	159.331
ENSMUST00000229086	77.6238	2.56611	0.397966	6.44807	1.13285e-10	3.26832e-09	OK	22.4278	132.82
ENSMUST00000075767	147.929	-1.83152	0.284101	-6.44671	1.14305e-10	3.29465e-09	OK	230.965	64.8938
ENSMUST00000120232	82.5977	-9.60213	1.48954	-6.44638	1.14553e-10	3.29871e-09	OK	164.983	0.21228
ENSMUST00000127652	81.8573	-9.5822	1.48857	-6.43717	1.21724e-10	3.50196e-09	OK	163.501	0.2133
ENSMUST00000111332	58.8321	-5.64892	0.878161	-6.43267	1.25381e-10	3.6038e-09	OK	115.365	2.29922
ENSMUST00000227428	771.642	0.59889	0.093196	6.42613	1.30893e-10	3.75523e-09	OK	613.742	929.543
ENSMUST00000229141	412.906	1.03387	0.160885	6.42615	1.30876e-10	3.75523e-09	OK	270.979	554.832
ENSMUST00000236195	75.7149	-5.39236	0.839201	-6.42559	1.31361e-10	3.76515e-09	OK	147.908	3.52152
ENSMUST00000144064	177.775	1.64535	0.256106	6.4245	1.32305e-10	3.78869e-09	OK	86.126	269.423
ENSMUST00000128570	78.2534	-9.55631	1.48923	-6.41696	1.39023e-10	3.97737e-09	OK	156.299	0.207597
ENSMUST00000114059	283.043	-1.11794	0.174236	-6.41624	1.39686e-10	3.99262e-09	OK	387.531	178.555
ENSMUST00000058437	1012.45	1.20107	0.1875	6.40571	1.49669e-10	4.27402e-09	OK	613.772	1411.12
ENSMUST00000057669	224.278	1.52145	0.237706	6.40054	1.54828e-10	4.41725e-09	OK	115.882	332.673
ENSMUST00000146249	119.215	-1.82567	0.285438	-6.39601	1.59487e-10	4.54596e-09	OK	185.968	52.4634
ENSMUST00000113400	59.1983	-3.47172	0.542811	-6.39581	1.597e-10	4.54783e-09	OK	108.607	9.78963
ENSMUST00000112207	84.8656	-9.65475	1.51189	-6.38589	1.70404e-10	4.84819e-09	OK	169.521	0.210306
ENSMUST00000026196	466.147	0.943821	0.14783	6.3845	1.71964e-10	4.88805e-09	OK	318.884	613.41
ENSMUST00000186548	541.375	0.870671	0.136395	6.38345	1.7314e-10	4.91696e-09	OK	382.798	699.952
ENSMUST00000217593	334.266	1.08814	0.170486	6.38258	1.74125e-10	4.94038e-09	OK	213.862	454.671
ENSMUST00000021757	110.603	2.16797	0.33977	6.38068	1.76301e-10	4.99752e-09	OK	40.2638	180.942
ENSMUST00000226059	98.6052	10.2606	1.60851	6.37896	1.78293e-10	5.04934e-09	OK	0.160628	197.05
ENSMUST00000111878	65.7539	9.67484	1.51678	6.37855	1.78769e-10	5.05817e-09	OK	0.160695	131.347
ENSMUST00000110455	1002.79	0.538398	0.0844704	6.37381	1.84394e-10	5.21255e-09	OK	817.82	1187.77
ENSMUST00000204671	411.114	0.936587	0.147012	6.37081	1.8803e-10	5.31047e-09	OK	282.165	540.063
ENSMUST00000032800	79.6612	-9.50911	1.49311	-6.36866	1.90693e-10	5.38074e-09	OK	159.104	0.21835
ENSMUST00000005964	334.562	1.11329	0.175074	6.35899	2.03081e-10	5.72507e-09	OK	211.521	457.603
ENSMUST00000089776	378.973	1.00553	0.158154	6.35789	2.04546e-10	5.76111e-09	OK	252.004	505.942
ENSMUST00000115383	45.9066	4.65042	0.731502	6.35736	2.05247e-10	5.77482e-09	OK	3.51586	88.2974
ENSMUST00000082428	487.329	0.760755	0.119667	6.35724	2.05408e-10	5.77482e-09	OK	361.737	612.92
ENSMUST00000034787	556.653	-0.861836	0.13558	-6.35664	2.06213e-10	5.79217e-09	OK	718.146	395.161
ENSMUST00000023128	1066.17	-0.725993	0.114374	-6.34751	2.18827e-10	6.1409e-09	OK	1328.91	803.435
ENSMUST00000029515	156.643	1.47683	0.232764	6.34475	2.22793e-10	6.24651e-09	OK	82.8064	230.48
ENSMUST00000034755	71.8913	9.80154	1.54501	6.34401	2.23864e-10	6.27084e-09	OK	0.16094	143.622
ENSMUST00000154005	82.9603	-2.5133	0.396465	-6.33927	2.30857e-10	6.46085e-09	OK	141.19	24.7302
ENSMUST00000160986	256.446	-1.11183	0.175413	-6.33837	2.32215e-10	6.49296e-09	OK	350.646	162.246
ENSMUST00000168015	221.572	2.30704	0.364047	6.33719	2.33988e-10	6.53662e-09	OK	74.4948	368.649
ENSMUST00000173078	69.1133	9.7274	1.53551	6.33495	2.37418e-10	6.62644e-09	OK	0.16287	138.064
ENSMUST00000107619	69.0725	2.64851	0.418268	6.3321	2.4185e-10	6.74402e-09	OK	19.0015	119.143
ENSMUST00000028553	497.935	0.874021	0.138144	6.32687	2.50184e-10	6.97012e-09	OK	351.554	644.316
ENSMUST00000027264	229.204	1.26755	0.200588	6.31919	2.62946e-10	7.31799e-09	OK	134.528	323.88
ENSMUST00000053245	85.0055	-9.66399	1.52934	-6.31907	2.63145e-10	7.31799e-09	OK	169.802	0.209311
ENSMUST00000013220	416.689	0.902248	0.142791	6.31867	2.63818e-10	7.33009e-09	OK	290.479	542.898
ENSMUST00000097822	2686.26	0.391833	0.0620367	6.31614	2.6817e-10	7.43849e-09	OK	2323.7	3048.83
ENSMUST00000109579	433.283	-0.892131	0.14125	-6.31599	2.68443e-10	7.43849e-09	OK	563.138	303.428
ENSMUST00000190050	59.826	9.54048	1.51051	6.31608	2.68275e-10	7.43849e-09	OK	0.16046	119.492
ENSMUST00000103084	57.3467	7.01923	1.1115	6.31507	2.70032e-10	7.47582e-09	OK	0.877412	113.816
ENSMUST00000230977	54.8277	5.35464	0.848052	6.31404	2.71838e-10	7.51908e-09	OK	2.61599	107.039
ENSMUST00000128221	166.51	-1.45796	0.231012	-6.31117	2.76931e-10	7.65307e-09	OK	244.149	88.8722
ENSMUST00000209646	96.5113	2.14631	0.340141	6.31005	2.78948e-10	7.7019e-09	OK	35.5675	157.455
ENSMUST00000098190	69.7579	-9.42807	1.49428	-6.30944	2.8004e-10	7.72514e-09	OK	139.314	0.202238
ENSMUST00000162415	1775.03	0.428606	0.0679583	6.30689	2.84704e-10	7.84678e-09	OK	1513.28	2036.78
ENSMUST00000103008	1212.57	0.547439	0.086909	6.299	2.99582e-10	8.24946e-09	OK	985.236	1439.91
ENSMUST00000105854	93.0724	2.28185	0.362272	6.29872	3.00116e-10	8.25681e-09	OK	31.749	154.396
ENSMUST00000120980	626.084	0.724793	0.11514	6.29488	3.0764e-10	8.45625e-09	OK	472.042	780.127
ENSMUST00000133067	277.534	-1.08267	0.17202	-6.29386	3.09673e-10	8.50456e-09	OK	377.045	178.024
ENSMUST00000111318	79.1541	-9.55296	1.51798	-6.29319	3.1101e-10	8.53369e-09	OK	158.098	0.210474
ENSMUST00000006667	369.742	1.75235	0.278579	6.29032	3.16803e-10	8.68492e-09	OK	169.254	570.229
ENSMUST00000107038	67.5186	-6.87377	1.09314	-6.2881	3.21373e-10	8.80237e-09	OK	133.895	1.14171
ENSMUST00000040789	107.381	-2.08813	0.332249	-6.28484	3.28187e-10	8.98103e-09	OK	173.87	40.8916
ENSMUST00000100765	92.065	10.1499	1.6156	6.28244	3.333e-10	9.11285e-09	OK	0.161924	183.968
ENSMUST00000228655	139.76	-1.64815	0.262412	-6.28079	3.36864e-10	9.20215e-09	OK	211.911	67.6098
ENSMUST00000031383	833.535	0.724705	0.1154	6.27994	3.38694e-10	9.24394e-09	OK	628.475	1038.59
ENSMUST00000204991	72.1628	-9.4125	1.49902	-6.27912	3.40487e-10	9.28467e-09	OK	144.114	0.211476
ENSMUST00000041059	594.575	1.02747	0.163637	6.27897	3.40819e-10	9.28552e-09	OK	391.368	797.783
ENSMUST00000182633	203.07	-1.36771	0.217933	-6.27584	3.47759e-10	9.46622e-09	OK	292.712	113.427
ENSMUST00000112099	424.463	0.865339	0.137931	6.27372	3.52533e-10	9.58773e-09	OK	300.849	548.077
ENSMUST00000034740	256.826	1.54236	0.245868	6.27313	3.53863e-10	9.6154e-09	OK	131.278	382.374
ENSMUST00000042390	431.134	0.832508	0.132738	6.27183	3.56823e-10	9.68731e-09	OK	310.081	552.186
ENSMUST00000024932	2404.1	-0.471233	0.0751367	-6.27167	3.57185e-10	9.68861e-09	OK	2793.27	2014.92
ENSMUST00000235815	46.5045	4.048	0.645473	6.27137	3.57887e-10	9.69911e-09	OK	5.30229	87.7067
ENSMUST00000048068	91.4823	2.18605	0.34867	6.26969	3.61761e-10	9.79548e-09	OK	32.9631	150.001
ENSMUST00000180626	367.78	-1.04861	0.167254	-6.26954	3.62117e-10	9.79654e-09	OK	495.85	239.711
ENSMUST00000131301	39.427	4.4633	0.712133	6.26752	3.66855e-10	9.91602e-09	OK	3.41964	75.4343
ENSMUST00000027677	319.286	1.11533	0.177961	6.26727	3.67432e-10	9.92292e-09	OK	201.669	436.904
ENSMUST00000202254	204.689	-1.88231	0.300372	-6.26661	3.68985e-10	9.95615e-09	OK	322.028	87.3496
ENSMUST00000204550	149.201	-1.66053	0.265132	-6.26303	3.77578e-10	1.01791e-08	OK	226.694	71.7086
ENSMUST00000229739	93.6762	1.99177	0.318141	6.26066	3.83357e-10	1.03259e-08	OK	37.6417	149.711
ENSMUST00000134415	57.0718	9.4903	1.51724	6.25495	3.97633e-10	1.0701e-08	OK	0.158483	113.985
ENSMUST00000175096	186876	-0.34965	0.0559917	-6.24467	4.24692e-10	1.14193e-08	OK	209411	164341
ENSMUST00000160013	309.171	1.15008	0.184401	6.23686	4.46429e-10	1.19933e-08	OK	192.075	426.267
ENSMUST00000033673	908.98	0.55451	0.0889219	6.23592	4.49135e-10	1.20555e-08	OK	736.413	1081.55
ENSMUST00000217038	711.984	1.1813	0.18958	6.23115	4.6301e-10	1.24171e-08	OK	435.755	988.213
ENSMUST00000106550	613.259	-0.815054	0.13083	-6.22988	4.66803e-10	1.2508e-08	OK	782.025	444.493
ENSMUST00000000356	834.937	0.619866	0.0995299	6.22793	4.72626e-10	1.2653e-08	OK	658.278	1011.6
ENSMUST00000111704	484.228	-0.943658	0.151551	-6.22667	4.76446e-10	1.27442e-08	OK	637.178	331.277
ENSMUST00000047877	146.535	-1.51452	0.243238	-6.22648	4.77027e-10	1.27487e-08	OK	217.087	75.9834
ENSMUST00000001326	550.795	0.755475	0.121339	6.22617	4.77967e-10	1.27627e-08	OK	409.789	691.8
ENSMUST00000040357	76.0939	4.55754	0.732118	6.22514	4.81135e-10	1.28362e-08	OK	6.19958	145.988
ENSMUST00000066070	427.153	0.963031	0.154736	6.2237	4.85563e-10	1.29432e-08	OK	289.654	564.652
ENSMUST00000164763	77.3809	-9.52383	1.53103	-6.22052	4.95513e-10	1.3197e-08	OK	154.552	0.20995
ENSMUST00000063278	44.4161	4.61407	0.742437	6.21477	5.13996e-10	1.36656e-08	OK	3.48509	85.3471
ENSMUST00000238882	44.4161	4.61407	0.742437	6.21477	5.13996e-10	1.36656e-08	OK	3.48509	85.3471
ENSMUST00000190993	246.193	1.38138	0.222333	6.2131	5.1948e-10	1.37996e-08	OK	136.577	355.808
ENSMUST00000012580	66.1915	-9.30089	1.49719	-6.21222	5.22424e-10	1.38658e-08	OK	132.173	0.209555
ENSMUST00000226722	183.911	1.27796	0.205854	6.20808	5.36371e-10	1.42237e-08	OK	107.395	260.428
ENSMUST00000217841	69.5817	-9.37719	1.51069	-6.20721	5.39345e-10	1.42903e-08	OK	138.955	0.208957
ENSMUST00000102508	874.733	0.562601	0.0906554	6.20593	5.43732e-10	1.43839e-08	OK	706.304	1043.16
ENSMUST00000159542	58.6575	9.53966	1.53719	6.20591	5.43809e-10	1.43839e-08	OK	0.157415	117.158
ENSMUST00000032949	564.317	0.790933	0.127511	6.20288	5.54379e-10	1.46509e-08	OK	413.39	715.244
ENSMUST00000091348	54.4337	9.39825	1.51576	6.20034	5.63426e-10	1.48772e-08	OK	0.161102	108.706
ENSMUST00000168361	74.7105	-9.49106	1.53089	-6.19972	5.6565e-10	1.49232e-08	OK	149.214	0.207355
ENSMUST00000188330	59.8985	9.55178	1.54161	6.19599	5.79187e-10	1.52673e-08	OK	0.159403	119.638
ENSMUST00000238555	703.058	-0.865761	0.13979	-6.19328	5.89251e-10	1.55193e-08	OK	907.9	498.217
ENSMUST00000167636	420.009	-0.875113	0.141306	-6.19305	5.90097e-10	1.55283e-08	OK	543.627	296.391
ENSMUST00000212102	67.4236	-9.27643	1.49846	-6.19065	5.99164e-10	1.57535e-08	OK	134.63	0.217099
ENSMUST00000201888	129.504	1.86403	0.301232	6.18801	6.09296e-10	1.59926e-08	OK	55.8181	203.19
ENSMUST00000186360	78.7375	-2.76269	0.446455	-6.18807	6.09064e-10	1.59926e-08	OK	137.251	20.2238
ENSMUST00000203220	60.0974	9.54762	1.5433	6.18651	6.15127e-10	1.61319e-08	OK	0.160393	120.034
ENSMUST00000160922	65.3034	9.62428	1.55597	6.18538	6.19518e-10	1.62333e-08	OK	0.165279	130.442
ENSMUST00000051558	288.124	-1.1516	0.186208	-6.18451	6.22959e-10	1.63096e-08	OK	397.378	178.869
ENSMUST00000077407	377.529	0.857894	0.138723	6.18421	6.24124e-10	1.63262e-08	OK	268.476	486.583
ENSMUST00000051687	662.816	0.660135	0.106758	6.18349	6.27013e-10	1.63879e-08	OK	513.765	811.867
ENSMUST00000030202	48.651	3.4219	0.553407	6.18333	6.27627e-10	1.639e-08	OK	8.30398	88.998
ENSMUST00000159310	246.978	-1.13131	0.183056	-6.18014	6.40432e-10	1.67103e-08	OK	339.139	154.817
ENSMUST00000224359	777.342	0.586092	0.0948385	6.1799	6.41432e-10	1.67222e-08	OK	621.581	933.102
ENSMUST00000115547	61.3485	9.57298	1.54949	6.17815	6.48584e-10	1.68944e-08	OK	0.160883	122.536
ENSMUST00000143698	57.8498	9.49242	1.53688	6.17644	6.55651e-10	1.70641e-08	OK	0.160409	115.539
ENSMUST00000048967	225.865	-1.27155	0.205996	-6.17267	6.71463e-10	1.74609e-08	OK	319.422	132.309
ENSMUST00000109726	349.749	1.11472	0.18061	6.17199	6.74345e-10	1.7521e-08	OK	220.973	478.524
ENSMUST00000153581	310.725	1.4251	0.231091	6.16681	6.96809e-10	1.80808e-08	OK	168.628	452.822
ENSMUST00000032088	468.399	-0.856112	0.138827	-6.16675	6.97063e-10	1.80808e-08	OK	603.436	333.362
ENSMUST00000064447	662.829	0.67412	0.109355	6.16448	7.07137e-10	1.83267e-08	OK	510.728	814.93
ENSMUST00000015749	211.749	1.17238	0.190211	6.16357	7.11213e-10	1.84169e-08	OK	130.154	293.345
ENSMUST00000030665	263.008	1.07178	0.173944	6.16165	7.19892e-10	1.8626e-08	OK	169.571	356.444
ENSMUST00000102598	691.008	0.776862	0.126113	6.16006	7.27176e-10	1.87943e-08	OK	509.33	872.686
ENSMUST00000130305	72.4218	-9.43179	1.53114	-6.15996	7.27614e-10	1.87943e-08	OK	144.634	0.20942
ENSMUST00000098060	374.467	1.0791	0.175218	6.15861	7.33867e-10	1.89399e-08	OK	240.604	508.329
ENSMUST00000114217	55.1612	9.3919	1.52507	6.15834	7.35128e-10	1.89407e-08	OK	0.163974	110.158
ENSMUST00000065928	62.5008	-9.25866	1.50341	-6.15843	7.34696e-10	1.89407e-08	OK	124.798	0.203738
ENSMUST00000211886	477.509	-0.781259	0.126962	-6.15351	7.57864e-10	1.95102e-08	OK	603.731	351.286
ENSMUST00000177754	1130.7	0.611415	0.0993841	6.15204	7.64926e-10	1.96756e-08	OK	894.624	1366.77
ENSMUST00000029480	627.726	0.758322	0.123287	6.15087	7.70609e-10	1.98053e-08	OK	466.447	789.005
ENSMUST00000109111	64.2948	-9.26342	1.50678	-6.14783	7.85523e-10	2.01718e-08	OK	128.381	0.208896
ENSMUST00000030673	42.6287	5.23992	0.852488	6.14662	7.91504e-10	2.03085e-08	OK	2.19793	83.0594
ENSMUST00000222482	93.4888	-2.54874	0.414686	-6.1462	7.93627e-10	2.0346e-08	OK	159.687	27.291
ENSMUST00000058754	261.889	-1.10265	0.179414	-6.14583	7.95455e-10	2.03759e-08	OK	357.367	166.411
ENSMUST00000004497	186.857	-1.65441	0.269416	-6.14072	8.21484e-10	2.10252e-08	OK	283.618	90.0963
ENSMUST00000126562	207.23	-1.22118	0.198907	-6.13947	8.27964e-10	2.11735e-08	OK	290.049	124.411
ENSMUST00000049527	688.487	0.627252	0.102173	6.13912	8.29812e-10	2.12032e-08	OK	541.132	835.843
ENSMUST00000150029	63.1025	-9.21807	1.50316	-6.13246	8.65309e-10	2.20919e-08	OK	125.993	0.211559
ENSMUST00000040729	176.21	11.0923	1.80957	6.12982	8.79812e-10	2.24436e-08	OK	0.16134	352.26
ENSMUST00000155014	62.6203	-9.23185	1.50649	-6.12807	8.89519e-10	2.26724e-08	OK	125.033	0.20795
ENSMUST00000009693	184.313	1.34108	0.218904	6.12634	8.99237e-10	2.28866e-08	OK	104.326	264.299
ENSMUST00000042834	363.24	0.943042	0.153933	6.12631	8.99404e-10	2.28866e-08	OK	248.575	477.905
ENSMUST00000048116	1162.72	0.471169	0.0769483	6.12318	9.17258e-10	2.33216e-08	OK	974.52	1350.91
ENSMUST00000006587	638.364	0.70799	0.115628	6.12302	9.18155e-10	2.33252e-08	OK	484.798	791.93
ENSMUST00000014830	109.641	-2.50021	0.408402	-6.12194	9.24402e-10	2.34646e-08	OK	186.345	32.9366
ENSMUST00000027068	719.503	-0.630418	0.103139	-6.11229	9.82145e-10	2.49098e-08	OK	874.25	564.756
ENSMUST00000107614	52.888	9.35453	1.53051	6.11204	9.83679e-10	2.49282e-08	OK	0.161335	105.615
ENSMUST00000038876	597.101	-0.759017	0.124222	-6.11018	9.95199e-10	2.51994e-08	OK	750.647	443.556
ENSMUST00000232202	67.0438	2.97532	0.486976	6.10978	9.97687e-10	2.52417e-08	OK	15.1267	118.961
ENSMUST00000020931	51.9468	9.30906	1.52371	6.10947	9.99615e-10	2.52491e-08	OK	0.16353	103.73
ENSMUST00000173075	192.888	1.24276	0.203415	6.1095	9.99447e-10	2.52491e-08	OK	114.592	271.184
ENSMUST00000029433	153.787	-1.49233	0.244345	-6.10748	1.01219e-09	2.55458e-08	OK	226.919	80.6556
ENSMUST00000145396	186.504	-1.30587	0.213883	-6.10553	1.0246e-09	2.58379e-08	OK	265.585	107.423
ENSMUST00000064076	134.629	-8.88326	1.45529	-6.10414	1.03357e-09	2.60428e-08	OK	268.689	0.569013
ENSMUST00000156249	1114.22	2.65923	0.435715	6.10315	1.04e-09	2.61833e-08	OK	304.557	1923.87
ENSMUST00000108142	62.4389	9.62235	1.57689	6.1021	1.04683e-09	2.63339e-08	OK	0.15824	124.72
ENSMUST00000022196	843.886	0.579045	0.0949097	6.10101	1.05403e-09	2.64933e-08	OK	676.771	1011
ENSMUST00000123371	620.327	-1.30843	0.214572	-6.09786	1.07501e-09	2.69986e-08	OK	883.808	356.846
ENSMUST00000162814	53.3793	9.3953	1.54088	6.09734	1.07848e-09	2.70637e-08	OK	0.158304	106.6
ENSMUST00000198539	349.926	-0.98306	0.161239	-6.09689	1.08151e-09	2.71178e-08	OK	464.738	235.114
ENSMUST00000102881	1394.53	0.534711	0.0877084	6.09647	1.08438e-09	2.71677e-08	OK	1139.02	1650.04
ENSMUST00000033001	57.0216	2.78306	0.456615	6.09498	1.09449e-09	2.73986e-08	OK	14.4668	99.5765
ENSMUST00000105235	848.621	0.72817	0.119518	6.09255	1.11124e-09	2.77954e-08	OK	638.893	1058.35
ENSMUST00000126346	84.1819	10.0325	1.64689	6.09177	1.1167e-09	2.79093e-08	OK	0.160606	168.203
ENSMUST00000100026	692.528	0.635733	0.104392	6.08989	1.1299e-09	2.82165e-08	OK	542.367	842.689
ENSMUST00000040833	376.899	0.923866	0.151717	6.08942	1.13321e-09	2.82761e-08	OK	260.183	493.616
ENSMUST00000201544	84.8549	-2.12877	0.349622	-6.08877	1.1378e-09	2.83678e-08	OK	138.127	31.5831
ENSMUST00000112254	314.551	-1.06598	0.175086	-6.0883	1.14117e-09	2.84288e-08	OK	425.745	203.357
ENSMUST00000044043	250.729	1.2299	0.202048	6.08715	1.14935e-09	2.86094e-08	OK	149.89	351.568
ENSMUST00000227096	75.6482	2.84637	0.467917	6.08306	1.17909e-09	2.93262e-08	OK	18.4691	132.827
ENSMUST00000129642	48.77	9.2829	1.52609	6.08282	1.18091e-09	2.93475e-08	OK	0.156334	97.3836
ENSMUST00000173975	96.9317	3.48067	0.572862	6.07593	1.23269e-09	3.06097e-08	OK	15.9386	177.925
ENSMUST00000238172	64.9432	2.84792	0.468807	6.07483	1.24119e-09	3.07961e-08	OK	15.8405	114.046
ENSMUST00000026021	104.372	1.83649	0.3024	6.07306	1.25497e-09	3.1113e-08	OK	45.6629	163.081
ENSMUST00000123744	213.51	-1.21164	0.199608	-6.07011	1.27821e-09	3.16637e-08	OK	298.244	128.775
ENSMUST00000193411	288.884	1.03917	0.171256	6.06793	1.2957e-09	3.20713e-08	OK	189.119	388.648
ENSMUST00000110663	321.975	1.13705	0.187484	6.06478	1.32138e-09	3.26805e-08	OK	201.278	442.672
ENSMUST00000208214	302.53	1.08386	0.178762	6.06313	1.33498e-09	3.29906e-08	OK	193.949	411.112
ENSMUST00000023913	149.743	-1.56275	0.257837	-6.061	1.35279e-09	3.3404e-08	OK	223.747	75.7396
ENSMUST00000036884	94.2808	2.06454	0.340802	6.05788	1.3793e-09	3.40312e-08	OK	36.3808	152.181
ENSMUST00000099224	259.929	1.05256	0.173893	6.05292	1.42241e-09	3.50667e-08	OK	169.103	350.754
ENSMUST00000002291	748.12	0.737034	0.121825	6.04992	1.44918e-09	3.56982e-08	OK	561.074	935.167
ENSMUST00000020886	885.821	0.733995	0.121429	6.04466	1.49723e-09	3.68525e-08	OK	665.221	1106.42
ENSMUST00000233476	57.5098	-9.11613	1.5084	-6.04357	1.50744e-09	3.70742e-08	OK	114.813	0.2069
ENSMUST00000110857	428.297	0.791095	0.130913	6.04289	1.51374e-09	3.71993e-08	OK	313.726	542.868
ENSMUST00000219661	268.679	-1.03478	0.17129	-6.04109	1.53076e-09	3.75877e-08	OK	361.106	176.252
ENSMUST00000104916	447.43	0.757512	0.125397	6.0409	1.53261e-09	3.76032e-08	OK	332.591	562.27
ENSMUST00000026262	687.831	0.63989	0.105944	6.0399	1.54205e-09	3.78047e-08	OK	537.744	837.918
ENSMUST00000102925	386.778	0.868234	0.143822	6.03687	1.57128e-09	3.84907e-08	OK	273.783	499.772
ENSMUST00000051574	53.5555	9.38244	1.55478	6.03456	1.59393e-09	3.90145e-08	OK	0.160246	106.951
ENSMUST00000102554	49.3519	9.25011	1.53337	6.03255	1.61391e-09	3.94722e-08	OK	0.161831	98.5421
ENSMUST00000223268	62.073	-9.20861	1.52676	-6.03146	1.62487e-09	3.97089e-08	OK	123.936	0.209475
ENSMUST00000168211	60.9791	-9.18478	1.52292	-6.03103	1.62921e-09	3.97835e-08	OK	121.749	0.209205
ENSMUST00000001792	109.013	1.89269	0.313836	6.03082	1.63127e-09	3.98021e-08	OK	46.258	171.768
ENSMUST00000032479	48.8761	9.20528	1.52665	6.02972	1.64249e-09	4.00443e-08	OK	0.16532	97.587
ENSMUST00000160405	193.003	1.93137	0.320331	6.02931	1.64663e-09	4.01134e-08	OK	80.1812	305.825
ENSMUST00000084030	475.657	0.883124	0.146631	6.02276	1.71464e-09	4.17372e-08	OK	334.456	616.858
ENSMUST00000175752	67.1347	9.71729	1.61379	6.0214	1.72914e-09	4.20571e-08	OK	0.159318	134.11
ENSMUST00000039450	904.725	-0.650671	0.108064	-6.02114	1.73191e-09	4.20913e-08	OK	1105.36	704.094
ENSMUST00000057561	62.6287	2.65352	0.441013	6.01688	1.77814e-09	4.31808e-08	OK	17.1773	108.08
ENSMUST00000006235	6839.77	-0.249975	0.0415595	-6.01487	1.80028e-09	4.36841e-08	OK	7430.85	6248.68
ENSMUST00000123726	178.994	-1.3339	0.221795	-6.01413	1.80859e-09	4.38512e-08	OK	256.311	101.677
ENSMUST00000111143	189.729	1.8982	0.315781	6.01114	1.84224e-09	4.46319e-08	OK	80.2665	299.192
ENSMUST00000045665	245.332	1.14596	0.190676	6.01001	1.85508e-09	4.49078e-08	OK	152.715	337.948
ENSMUST00000006221	212.641	-1.20079	0.199814	-6.00955	1.86036e-09	4.50004e-08	OK	296.356	128.926
ENSMUST00000041588	49.5543	9.24576	1.53886	6.0082	1.87592e-09	4.53412e-08	OK	0.162984	98.9456
ENSMUST00000029748	50.2052	4.43642	0.738416	6.00802	1.87798e-09	4.53553e-08	OK	4.43275	95.9776
ENSMUST00000135188	413.721	-0.804341	0.133913	-6.00645	1.89625e-09	4.57607e-08	OK	526.154	301.288
ENSMUST00000043493	501.264	0.763382	0.12711	6.00567	1.90545e-09	4.59468e-08	OK	371.656	630.872
ENSMUST00000067880	535.426	-0.684175	0.113981	-6.00255	1.9424e-09	4.68011e-08	OK	660.057	410.794
ENSMUST00000228713	113.317	-1.8724	0.311967	-6.00191	1.95015e-09	4.69513e-08	OK	178.015	48.6194
ENSMUST00000186627	63.8159	-9.2351	1.53882	-6.0014	1.95621e-09	4.70603e-08	OK	127.42	0.211445
ENSMUST00000153664	82.3661	-2.46827	0.41137	-6.00013	1.97165e-09	4.7395e-08	OK	139.52	25.2123
ENSMUST00000084828	386.048	-0.836487	0.139544	-5.99442	2.04219e-09	4.90523e-08	OK	494.931	277.164
ENSMUST00000113755	49.1403	9.25456	1.54589	5.98655	2.14345e-09	5.14444e-08	OK	0.160641	98.12
ENSMUST00000032992	1227.62	0.511865	0.0855049	5.98638	2.14566e-09	5.14574e-08	OK	1012.1	1443.15
ENSMUST00000102593	545.869	0.704027	0.117616	5.9858	2.15335e-09	5.15617e-08	OK	415.26	676.477
ENSMUST00000162945	156.678	1.35566	0.226478	5.98582	2.15298e-09	5.15617e-08	OK	88.0427	225.313
ENSMUST00000220299	80.2461	-2.92354	0.488574	-5.98383	2.17952e-09	5.21479e-08	OK	141.802	18.69
ENSMUST00000212524	280.214	1.19364	0.199485	5.98359	2.18273e-09	5.21842e-08	OK	170.484	389.945
ENSMUST00000094065	62.949	2.49068	0.416457	5.98064	2.22259e-09	5.3096e-08	OK	19.0166	106.881
ENSMUST00000146796	65.935	-2.55094	0.426742	-5.97771	2.263e-09	5.40194e-08	OK	112.647	19.2226
ENSMUST00000037575	55.0298	-9.03077	1.5109	-5.97706	2.27201e-09	5.41507e-08	OK	109.85	0.210023
ENSMUST00000014913	375.224	0.977915	0.163608	5.97718	2.27035e-09	5.41507e-08	OK	252.709	497.739
ENSMUST00000006911	186.145	2.83707	0.474672	5.97691	2.27409e-09	5.41584e-08	OK	45.704	326.586
ENSMUST00000159924	485.76	-0.988035	0.165344	-5.97565	2.29174e-09	5.45366e-08	OK	645.888	325.633
ENSMUST00000232108	147.252	-1.69424	0.283604	-5.97394	2.31584e-09	5.50677e-08	OK	224.981	69.5233
ENSMUST00000153033	225.503	-1.26293	0.211446	-5.97283	2.33178e-09	5.5404e-08	OK	318.351	132.656
ENSMUST00000170614	54.5896	-3.44102	0.576204	-5.97188	2.3453e-09	5.56394e-08	OK	99.9739	9.20525
ENSMUST00000032492	1215.57	-0.864246	0.144717	-5.97197	2.3441e-09	5.56394e-08	OK	1569.16	861.991
ENSMUST00000222989	70.5914	9.77574	1.63964	5.96214	2.4895e-09	5.90152e-08	OK	0.160877	141.022
ENSMUST00000033495	93.4066	2.20168	0.369396	5.96021	2.51906e-09	5.96701e-08	OK	33.3586	153.455
ENSMUST00000189542	45.4036	9.12113	1.53116	5.95701	2.56899e-09	6.08061e-08	OK	0.162782	90.6444
ENSMUST00000166484	44.364	9.13741	1.53409	5.95622	2.58136e-09	6.10519e-08	OK	0.157274	88.5707
ENSMUST00000046426	501.501	-0.742181	0.12462	-5.95556	2.59188e-09	6.12538e-08	OK	627.725	375.276
ENSMUST00000246034	283.352	-0.995095	0.167175	-5.95242	2.64212e-09	6.23932e-08	OK	377.375	189.33
ENSMUST00000189946	720.789	0.603767	0.101442	5.95184	2.65148e-09	6.25664e-08	OK	572.128	869.451
ENSMUST00000015511	973.785	-0.571526	0.0961805	-5.94223	2.81178e-09	6.62982e-08	OK	1164.18	783.385
ENSMUST00000137119	53.2687	-8.99495	1.51379	-5.94202	2.81533e-09	6.63312e-08	OK	106.329	0.208403
ENSMUST00000043616	334.658	0.951294	0.160131	5.94073	2.83758e-09	6.68044e-08	OK	228.154	441.161
ENSMUST00000204257	47.7211	9.2375	1.55513	5.94002	2.84989e-09	6.70431e-08	OK	0.157855	95.2844
ENSMUST00000040888	135.894	1.49359	0.251509	5.93853	2.87591e-09	6.76036e-08	OK	71.2254	200.563
ENSMUST00000127002	44.275	9.12192	1.53642	5.93714	2.90029e-09	6.81249e-08	OK	0.158649	88.3913
ENSMUST00000108625	519.566	1.01621	0.171234	5.9346	2.94561e-09	6.91366e-08	OK	343.788	695.344
ENSMUST00000022616	89.059	2.64286	0.445616	5.93081	3.01452e-09	7.07002e-08	OK	24.5826	153.535
ENSMUST00000034296	259.871	1.12344	0.189545	5.92704	3.08446e-09	7.22855e-08	OK	163.51	356.232
ENSMUST00000029783	331.699	0.950414	0.160522	5.92079	3.20401e-09	7.50302e-08	OK	226.228	437.169
ENSMUST00000065079	132.878	-3.20939	0.542254	-5.91861	3.24679e-09	7.59745e-08	OK	239.828	25.9286
ENSMUST00000076922	190.279	1.2162	0.205532	5.91731	3.2725e-09	7.65179e-08	OK	114.511	266.047
ENSMUST00000035295	549.76	-0.750799	0.12689	-5.91694	3.27984e-09	7.66143e-08	OK	689.668	409.852
ENSMUST00000117291	632.534	0.619895	0.104768	5.91685	3.28159e-09	7.66143e-08	OK	498.694	766.375
ENSMUST00000149384	381.056	0.847987	0.14338	5.91428	3.33339e-09	7.77648e-08	OK	272.184	489.928
ENSMUST00000079421	262.254	1.51798	0.256842	5.91019	3.41709e-09	7.96573e-08	OK	135.746	388.763
ENSMUST00000180167	977.081	-1.06158	0.179658	-5.9089	3.44397e-09	8.02232e-08	OK	1321.18	632.985
ENSMUST00000000001	452.632	0.828251	0.140237	5.90607	3.50367e-09	8.15521e-08	OK	326.159	579.105
ENSMUST00000220798	460.552	-1.09577	0.185602	-5.90389	3.55024e-09	8.25738e-08	OK	627.504	293.599
ENSMUST00000026547	50.7197	9.3033	1.57639	5.90167	3.59851e-09	8.36335e-08	OK	0.160306	101.279
ENSMUST00000005606	252.347	1.10383	0.187071	5.90061	3.62154e-09	8.41053e-08	OK	160.258	344.435
ENSMUST00000045351	280.798	1.26613	0.214594	5.90012	3.63245e-09	8.4232e-08	OK	164.925	396.67
ENSMUST00000112231	40.4034	3.97217	0.673227	5.9002	3.63067e-09	8.4232e-08	OK	4.84038	75.9665
ENSMUST00000015894	250.648	1.51455	0.257037	5.89237	3.80706e-09	8.82145e-08	OK	129.967	371.329
ENSMUST00000034426	831.109	0.645173	0.1095	5.89198	3.81591e-09	8.83532e-08	OK	648.309	1013.91
ENSMUST00000070200	465.342	0.963814	0.163612	5.89084	3.84248e-09	8.89016e-08	OK	315.437	615.246
ENSMUST00000164773	92.1008	3.12837	0.531255	5.88865	3.89368e-09	9.00188e-08	OK	18.9032	165.298
ENSMUST00000221717	81.9344	-2.6519	0.450389	-5.88801	3.90866e-09	9.02973e-08	OK	141.375	22.4942
ENSMUST00000145791	87.3174	-2.74416	0.466073	-5.88783	3.91293e-09	9.03282e-08	OK	151.955	22.6799
ENSMUST00000067542	140.584	1.57547	0.267794	5.88314	4.02557e-09	9.2859e-08	OK	70.6396	210.529
ENSMUST00000109087	445.367	1.0388	0.176589	5.88256	4.03959e-09	9.31129e-08	OK	291.612	599.122
ENSMUST00000105169	257.679	1.03416	0.175813	5.88214	4.04995e-09	9.32818e-08	OK	169.085	346.273
ENSMUST00000107218	51.4565	-8.92895	1.51823	-5.88114	4.07442e-09	9.37755e-08	OK	102.702	0.210716
ENSMUST00000023076	70.6575	-9.38812	1.59705	-5.87843	4.14181e-09	9.52554e-08	OK	141.104	0.210589
ENSMUST00000095048	42.6786	9.06435	1.54231	5.87713	4.17449e-09	9.59356e-08	OK	0.159143	85.198
ENSMUST00000155410	191.288	-1.36801	0.232806	-5.87615	4.19913e-09	9.643e-08	OK	275.745	106.831
ENSMUST00000152608	43.6304	9.08017	1.54577	5.87419	4.24916e-09	9.75062e-08	OK	0.160921	87.0998
ENSMUST00000126792	168.237	-1.73703	0.295745	-5.87341	4.26926e-09	9.78946e-08	OK	258.828	77.645
ENSMUST00000159996	42.7445	9.04902	1.54089	5.8726	4.29025e-09	9.83029e-08	OK	0.161088	85.3279
ENSMUST00000027112	680.487	-0.846965	0.144259	-5.87116	4.32764e-09	9.9086e-08	OK	874.688	486.286
ENSMUST00000102611	42.5527	9.0457	1.54086	5.87054	4.3438e-09	9.93822e-08	OK	0.160735	84.9447
ENSMUST00000216501	193.39	-1.21693	0.207332	-5.86948	4.37169e-09	9.99462e-08	OK	270.438	116.341
ENSMUST00000080880	643.324	0.844947	0.14399	5.8681	4.40815e-09	1.00705e-07	OK	460.142	826.507
ENSMUST00000164807	50.9994	-8.90428	1.51817	-5.86516	4.48713e-09	1.02433e-07	OK	101.786	0.212439
ENSMUST00000187992	133.19	1.67471	0.285565	5.86455	4.50344e-09	1.0273e-07	OK	63.5367	202.844
ENSMUST00000201883	667.477	0.751431	0.1282	5.8614	4.58979e-09	1.0459e-07	OK	497.475	837.48
ENSMUST00000034775	407.633	0.784535	0.133849	5.86133	4.59177e-09	1.0459e-07	OK	299.451	515.814
ENSMUST00000199343	107.618	-1.75241	0.299103	-5.85888	4.65988e-09	1.06063e-07	OK	165.974	49.2618
ENSMUST00000107384	485.157	0.809448	0.138171	5.85831	4.67605e-09	1.06353e-07	OK	352.515	617.798
ENSMUST00000035519	63.7166	9.62386	1.64289	5.85789	4.68798e-09	1.06545e-07	OK	0.16131	127.272
ENSMUST00000111230	535.891	0.876879	0.149704	5.85742	4.70108e-09	1.06764e-07	OK	377.867	693.914
ENSMUST00000125687	307.387	-1.02736	0.175419	-5.85662	4.72371e-09	1.07199e-07	OK	412.432	202.342
ENSMUST00000209626	77.993	2.31162	0.394859	5.85428	4.79084e-09	1.08643e-07	OK	26.1529	129.833
ENSMUST00000048572	106.002	1.94201	0.331817	5.85265	4.83806e-09	1.09633e-07	OK	43.7806	168.223
ENSMUST00000219029	548.824	-0.891497	0.152343	-5.85193	4.85911e-09	1.10029e-07	OK	713.196	384.451
ENSMUST00000102781	693.376	0.728959	0.124613	5.8498	4.9217e-09	1.11365e-07	OK	521.837	864.916
ENSMUST00000165316	908.321	0.628637	0.107501	5.84774	4.98289e-09	1.12667e-07	OK	713.499	1103.14
ENSMUST00000072777	660.691	-0.607454	0.103922	-5.84528	5.05724e-09	1.1418e-07	OK	797.765	523.616
ENSMUST00000154124	133.099	-3.17271	0.542774	-5.84535	5.05498e-09	1.1418e-07	OK	239.624	26.5736
ENSMUST00000153442	238.493	-1.17238	0.200617	-5.84388	5.09974e-09	1.15056e-07	OK	330.394	146.592
ENSMUST00000173535	232.302	1.18071	0.202076	5.84291	5.1297e-09	1.15647e-07	OK	142.216	322.388
ENSMUST00000138762	839.551	0.586031	0.100302	5.84268	5.13676e-09	1.15722e-07	OK	671.342	1007.76
ENSMUST00000153515	145.231	-1.77056	0.303185	-5.83987	5.2241e-09	1.17603e-07	OK	224.626	65.8368
ENSMUST00000169074	51.4875	9.31599	1.59539	5.8393	5.242e-09	1.1792e-07	OK	0.161309	102.814
ENSMUST00000242309	49.5503	-8.87331	1.52042	-5.83609	5.34406e-09	1.20128e-07	OK	98.8897	0.210872
ENSMUST00000097649	894.346	0.741025	0.127037	5.83315	5.43917e-09	1.22177e-07	OK	669.58	1119.11
ENSMUST00000019514	695.751	0.697126	0.11952	5.83273	5.45269e-09	1.22392e-07	OK	530.85	860.652
ENSMUST00000026635	55.2223	2.67429	0.45859	5.83154	5.49186e-09	1.23181e-07	OK	14.9589	95.4858
ENSMUST00000111159	64.4703	5.20016	0.892132	5.82892	5.57873e-09	1.25039e-07	OK	3.41451	125.526
ENSMUST00000225758	1109.5	0.530543	0.0910841	5.82476	5.71937e-09	1.28098e-07	OK	907.761	1311.24
ENSMUST00000222375	426.359	-1.66057	0.285229	-5.82186	5.81947e-09	1.30246e-07	OK	647.807	204.911
ENSMUST00000119353	429.229	0.770359	0.132328	5.82158	5.82933e-09	1.30372e-07	OK	317.278	541.18
ENSMUST00000102632	53.9188	-5.94815	1.02181	-5.82119	5.84303e-09	1.30583e-07	OK	106.119	1.71879
ENSMUST00000020668	107.516	-1.78941	0.307434	-5.82046	5.86873e-09	1.31063e-07	OK	166.783	48.2486
ENSMUST00000063517	195.526	1.18915	0.204321	5.82002	5.88404e-09	1.31309e-07	OK	119.217	271.836
ENSMUST00000066279	35.2964	5.29163	0.909269	5.81966	5.89692e-09	1.31489e-07	OK	1.7574	68.8354
ENSMUST00000023687	493.097	0.776193	0.133377	5.81955	5.90061e-09	1.31489e-07	OK	363.559	622.634
ENSMUST00000201960	72.534	-9.42966	1.62063	-5.81853	5.93663e-09	1.32196e-07	OK	144.858	0.210054
ENSMUST00000036125	592.297	0.72732	0.125051	5.81621	6.01979e-09	1.33951e-07	OK	446.081	738.514
ENSMUST00000132456	316.507	0.993771	0.17091	5.81457	6.07889e-09	1.35169e-07	OK	211.612	421.402
ENSMUST00000227049	42.2959	9.03774	1.55448	5.81399	6.10013e-09	1.35543e-07	OK	0.160647	84.4311
ENSMUST00000214510	172.098	-1.37782	0.237004	-5.8135	6.11803e-09	1.35843e-07	OK	248.553	95.6432
ENSMUST00000042771	43.5979	9.05976	1.55844	5.81335	6.12356e-09	1.35868e-07	OK	0.163088	87.0327
ENSMUST00000033755	39.0694	4.43023	0.762359	5.81121	6.20247e-09	1.3752e-07	OK	3.46373	74.6751
ENSMUST00000000291	310.9	1.00471	0.172896	5.81108	6.20695e-09	1.37521e-07	OK	206.815	414.984
ENSMUST00000026927	323.793	0.870332	0.149923	5.80518	6.42955e-09	1.4235e-07	OK	228.984	418.602
ENSMUST00000046739	40.2426	9.04909	1.55914	5.80389	6.47924e-09	1.43347e-07	OK	0.151653	80.3336
ENSMUST00000118152	711.181	0.621457	0.107107	5.80221	6.54479e-09	1.44694e-07	OK	560.332	862.03
ENSMUST00000238305	40.9845	8.96707	1.54554	5.8019	6.55694e-09	1.44859e-07	OK	0.163466	81.8056
ENSMUST00000006973	337.202	0.920516	0.158829	5.79563	6.80644e-09	1.50263e-07	OK	233.133	441.272
ENSMUST00000069507	60.9136	2.6174	0.451665	5.79502	6.83139e-09	1.50706e-07	OK	17.0711	104.756
ENSMUST00000102571	46.4416	3.96607	0.684442	5.79461	6.84813e-09	1.50967e-07	OK	5.5859	87.2973
ENSMUST00000239168	70.3742	-2.80111	0.483444	-5.79408	6.86979e-09	1.51337e-07	OK	123.088	17.6603
ENSMUST00000116257	40.57	8.98752	1.5521	5.79056	7.01514e-09	1.54428e-07	OK	0.159539	80.9805
ENSMUST00000102870	629.431	-0.671645	0.116111	-5.78452	7.27198e-09	1.59968e-07	OK	773.356	485.506
ENSMUST00000014290	1078.66	-0.479008	0.0828301	-5.78302	7.33728e-09	1.61289e-07	OK	1256.1	901.214
ENSMUST00000009340	61.5369	2.7699	0.479115	5.78129	7.41285e-09	1.62835e-07	OK	15.7371	107.337
ENSMUST00000156820	47.6751	-8.80748	1.52407	-5.77892	7.51835e-09	1.64917e-07	OK	95.1378	0.212343
ENSMUST00000026221	3860.86	0.41042	0.0710193	5.77899	7.51485e-09	1.64917e-07	OK	3315.36	4406.36
ENSMUST00000091704	1014.34	0.541575	0.0937352	5.7777	7.57265e-09	1.6599e-07	OK	826.16	1202.53
ENSMUST00000184082	39.6307	8.95105	1.54928	5.77754	7.58016e-09	1.66037e-07	OK	0.159827	79.1016
ENSMUST00000102888	35.6822	5.30388	0.918547	5.77421	7.73157e-09	1.69233e-07	OK	1.76196	69.6024
ENSMUST00000169108	42.3364	9.01151	1.56085	5.77348	7.7652e-09	1.69849e-07	OK	0.163745	84.5091
ENSMUST00000206358	330.329	-1.04676	0.18134	-5.77236	7.81692e-09	1.70859e-07	OK	445.171	215.487
ENSMUST00000045173	75.7271	3.71431	0.644117	5.76652	8.09251e-09	1.76757e-07	OK	10.722	140.732
ENSMUST00000032561	968.712	0.497985	0.0863769	5.76526	8.15306e-09	1.77828e-07	OK	803.164	1134.26
ENSMUST00000025679	342.586	1.10785	0.192156	5.76537	8.14771e-09	1.77828e-07	OK	217.153	468.018
ENSMUST00000121270	767.282	0.904917	0.156985	5.76436	8.19696e-09	1.78659e-07	OK	534.238	1000.33
ENSMUST00000028177	336.963	1.01918	0.176831	5.76358	8.2346e-09	1.79353e-07	OK	222.655	451.271
ENSMUST00000150848	806.482	-0.814293	0.141289	-5.7633	8.24833e-09	1.79525e-07	OK	1028.23	584.738
ENSMUST00000080511	972.514	0.516722	0.0896762	5.76209	8.3079e-09	1.80694e-07	OK	800.192	1144.84
ENSMUST00000170127	123.936	2.07933	0.361057	5.75901	8.46104e-09	1.83895e-07	OK	47.4295	200.443
ENSMUST00000023071	218.089	1.18898	0.206522	5.75716	8.55417e-09	1.85788e-07	OK	132.984	303.193
ENSMUST00000220049	181.911	-10.7613	1.87008	-5.75445	8.69231e-09	1.88655e-07	OK	363.613	0.209489
ENSMUST00000222253	49.1417	-8.87253	1.54196	-5.75407	8.712e-09	1.8895e-07	OK	98.0741	0.209245
ENSMUST00000134698	93.2758	-2.36045	0.410262	-5.75353	8.73965e-09	1.89416e-07	OK	156.145	30.4062
ENSMUST00000143349	250.763	-1.05927	0.184132	-5.75279	8.77819e-09	1.90118e-07	OK	338.898	162.628
ENSMUST00000030398	675.48	-0.623845	0.108452	-5.75227	8.80513e-09	1.90568e-07	OK	819.291	531.67
ENSMUST00000052761	423.953	1.01595	0.176684	5.75009	8.91981e-09	1.92914e-07	OK	280.556	567.349
ENSMUST00000247632	52.0028	-8.95821	1.55841	-5.74828	9.01535e-09	1.94844e-07	OK	103.797	0.208687
ENSMUST00000062069	162.744	-1.33005	0.231528	-5.74466	9.21082e-09	1.98929e-07	OK	232.865	92.6231
ENSMUST00000120633	52.4831	-8.96953	1.56162	-5.74374	9.26099e-09	1.99873e-07	OK	104.757	0.208971
ENSMUST00000100202	171.492	1.65752	0.288629	5.74275	9.31505e-09	2.00899e-07	OK	82.5523	260.431
ENSMUST00000026222	211.39	1.43654	0.250162	5.74246	9.33129e-09	2.01109e-07	OK	114.058	308.723
ENSMUST00000102889	826.05	-0.617671	0.107564	-5.74234	9.33795e-09	2.01112e-07	OK	1000.23	651.871
ENSMUST00000036719	757.173	0.760979	0.132549	5.74113	9.40446e-09	2.02403e-07	OK	561.985	952.362
ENSMUST00000238669	47.105	-8.81226	1.53499	-5.74092	9.41628e-09	2.02516e-07	OK	94.0009	0.209111
ENSMUST00000049022	312.161	0.870325	0.151675	5.73808	9.57536e-09	2.05794e-07	OK	220.758	403.563
ENSMUST00000170794	83.6485	3.90839	0.681286	5.73679	9.64878e-09	2.07227e-07	OK	10.4459	156.851
ENSMUST00000196111	650.965	0.629972	0.109851	5.73478	9.76374e-09	2.0955e-07	OK	511.055	790.875
ENSMUST00000019937	224.606	1.15767	0.201874	5.73462	9.77288e-09	2.096e-07	OK	139.033	310.179
ENSMUST00000197196	74.1786	-2.3105	0.402989	-5.7334	9.84393e-09	2.10977e-07	OK	123.467	24.8899
ENSMUST00000096356	337.791	-1.41288	0.246525	-5.73117	9.97377e-09	2.13612e-07	OK	491.131	184.45
ENSMUST00000075510	350.393	1.53807	0.268396	5.73062	1.00065e-08	2.14163e-07	OK	179.502	521.285
ENSMUST00000001780	867.892	0.571047	0.0996561	5.73018	1.00326e-08	2.14573e-07	OK	698.336	1037.45
ENSMUST00000127206	483.534	-0.792549	0.138319	-5.72989	1.00499e-08	2.14794e-07	OK	613.107	353.961
ENSMUST00000080861	67.3439	2.73836	0.478371	5.72434	1.03835e-08	2.2177e-07	OK	17.5532	117.135
ENSMUST00000108607	47.9645	-8.80167	1.5377	-5.72391	1.041e-08	2.22184e-07	OK	95.7145	0.214491
ENSMUST00000084264	75.9665	2.93865	0.513482	5.72299	1.04664e-08	2.23232e-07	OK	17.5301	134.403
ENSMUST00000023095	41.1484	5.97593	1.0446	5.72076	1.0605e-08	2.26033e-07	OK	1.28708	81.0098
ENSMUST00000038259	868.3	-0.791596	0.138415	-5.71902	1.07142e-08	2.28201e-07	OK	1100.71	635.887
ENSMUST00000069579	167.081	1.24153	0.217114	5.71833	1.07578e-08	2.28972e-07	OK	99.3202	234.841
ENSMUST00000178686	83.9295	-2.07512	0.362907	-5.71805	1.07753e-08	2.29188e-07	OK	135.664	32.1952
ENSMUST00000125975	38.2138	8.89914	1.55654	5.71727	1.08252e-08	2.30089e-07	OK	0.159747	76.2678
ENSMUST00000160189	194.445	-1.25958	0.220346	-5.71637	1.08821e-08	2.31139e-07	OK	274.317	114.573
ENSMUST00000149745	241.681	1.27397	0.222896	5.71554	1.09354e-08	2.32111e-07	OK	141.406	341.956
ENSMUST00000031309	469.315	-0.887412	0.155293	-5.71443	1.10076e-08	2.33483e-07	OK	609.269	329.361
ENSMUST00000041965	854.553	0.687913	0.120392	5.71395	1.10382e-08	2.33972e-07	OK	654.591	1054.51
ENSMUST00000026470	1031.99	0.558722	0.0978135	5.71211	1.11582e-08	2.36352e-07	OK	834.614	1229.36
ENSMUST00000023352	376.91	-0.889765	0.155851	-5.70907	1.13597e-08	2.40456e-07	OK	489.589	264.232
ENSMUST00000021970	43.0945	3.83033	0.671398	5.705	1.16342e-08	2.46097e-07	OK	5.66112	80.5278
ENSMUST00000163924	233.348	1.02815	0.180263	5.70362	1.1729e-08	2.47933e-07	OK	153.548	313.149
ENSMUST00000138263	144.158	1.52756	0.26789	5.70218	1.18286e-08	2.49866e-07	OK	74.2511	214.064
ENSMUST00000199798	237.476	1.1537	0.202337	5.70188	1.1849e-08	2.50126e-07	OK	147.279	327.673
ENSMUST00000149566	1097.7	0.748398	0.131268	5.7013	1.18894e-08	2.50808e-07	OK	819.198	1376.19
ENSMUST00000111435	60.574	2.79634	0.491141	5.69356	1.2442e-08	2.62286e-07	OK	15.245	105.903
ENSMUST00000021322	233.989	1.26495	0.222178	5.69343	1.24511e-08	2.62299e-07	OK	137.512	330.467
ENSMUST00000084488	342.344	0.923792	0.162303	5.69179	1.25717e-08	2.64659e-07	OK	236.336	448.352
ENSMUST00000148640	160.481	1.63682	0.287617	5.69098	1.26316e-08	2.65737e-07	OK	78.0967	242.865
ENSMUST00000078528	747.663	0.561042	0.0985932	5.69047	1.26687e-08	2.66337e-07	OK	604.09	891.235
ENSMUST00000058793	401.394	0.745518	0.131157	5.68418	1.31443e-08	2.76146e-07	OK	299.931	502.856
ENSMUST00000072357	44.9585	-8.75324	1.54051	-5.68204	1.33094e-08	2.79425e-07	OK	89.7091	0.207898
ENSMUST00000014221	218.096	1.15099	0.202609	5.68083	1.34046e-08	2.81231e-07	OK	135.435	300.756
ENSMUST00000018002	224.314	1.04288	0.183594	5.68036	1.34415e-08	2.81814e-07	OK	146.594	302.034
ENSMUST00000201414	1236.2	0.429179	0.075585	5.67809	1.36206e-08	2.85375e-07	OK	1053.67	1418.73
ENSMUST00000136965	345.706	-0.996143	0.175483	-5.67659	1.37408e-08	2.87698e-07	OK	460.531	230.882
ENSMUST00000006774	468.84	0.877832	0.15465	5.67623	1.37694e-08	2.88101e-07	OK	330.447	607.233
ENSMUST00000205503	621.509	0.593218	0.10455	5.67403	1.39478e-08	2.91638e-07	OK	495.501	747.517
ENSMUST00000042275	475.755	-1.03837	0.183011	-5.67382	1.39644e-08	2.91786e-07	OK	639.94	311.571
ENSMUST00000222087	1003.22	0.511682	0.0901874	5.67354	1.39874e-08	2.92069e-07	OK	827.156	1179.29
ENSMUST00000172108	44.1847	-8.69304	1.53262	-5.672	1.4114e-08	2.94513e-07	OK	88.1563	0.213003
ENSMUST00000032409	524.562	0.665523	0.117338	5.67187	1.41248e-08	2.94538e-07	OK	405.672	643.453
ENSMUST00000090246	38.0684	4.79605	0.845997	5.66911	1.43545e-08	2.99126e-07	OK	2.64534	73.4914
ENSMUST00000137526	73.8338	2.65657	0.468775	5.66706	1.45271e-08	3.02518e-07	OK	20.2137	127.454
ENSMUST00000076836	512.774	1.18307	0.208885	5.66376	1.48094e-08	3.08189e-07	OK	313.566	711.982
ENSMUST00000080164	57.065	9.45489	1.6697	5.66264	1.49064e-08	3.09998e-07	OK	0.162396	113.968
ENSMUST00000077783	109.396	1.81888	0.32124	5.66208	1.49547e-08	3.10794e-07	OK	48.3188	170.473
ENSMUST00000005722	187.452	1.38293	0.244594	5.654	1.56754e-08	3.25553e-07	OK	103.91	270.994
ENSMUST00000027123	856.306	0.515548	0.0912028	5.65277	1.57882e-08	3.27675e-07	OK	704.913	1007.7
ENSMUST00000183307	417.027	-0.879682	0.155628	-5.65245	1.58173e-08	3.28057e-07	OK	540.37	293.684
ENSMUST00000107756	470.031	-0.700933	0.124062	-5.64987	1.60566e-08	3.32574e-07	OK	582.019	358.043
ENSMUST00000075896	220.22	1.13075	0.200138	5.64987	1.60565e-08	3.32574e-07	OK	138.08	302.359
ENSMUST00000186003	42.9822	-8.69168	1.53868	-5.64879	1.61583e-08	3.34456e-07	OK	85.7571	0.207403
ENSMUST00000112318	46.0477	-8.78211	1.55509	-5.64734	1.62953e-08	3.37065e-07	OK	91.8867	0.208725
ENSMUST00000134977	170.199	-1.33857	0.237098	-5.64565	1.64557e-08	3.40154e-07	OK	243.941	96.4571
ENSMUST00000237796	71.1266	3.36743	0.596686	5.64356	1.66567e-08	3.44078e-07	OK	12.566	129.687
ENSMUST00000153867	35.4226	8.81691	1.56252	5.64274	1.67367e-08	3.455e-07	OK	0.156745	70.6884
ENSMUST00000005336	908.137	-0.610564	0.108222	-5.64177	1.68307e-08	3.47207e-07	OK	1097.49	718.788
ENSMUST00000026538	216.433	1.34603	0.238698	5.63905	1.70991e-08	3.5251e-07	OK	122.205	310.66
ENSMUST00000169533	69.877	-2.29422	0.407051	-5.6362	1.73846e-08	3.58121e-07	OK	116.086	23.6675
ENSMUST00000240065	708.681	0.711565	0.126251	5.6361	1.73945e-08	3.58121e-07	OK	537.372	879.99
ENSMUST00000235730	202.825	-1.14786	0.203719	-5.63455	1.75521e-08	3.61123e-07	OK	279.509	126.14
ENSMUST00000169371	35.0502	8.81065	1.56479	5.63058	1.79608e-08	3.69287e-07	OK	0.155771	69.9447
ENSMUST00000203929	108.557	1.65763	0.294431	5.62996	1.80249e-08	3.70356e-07	OK	52.2538	164.86
ENSMUST00000028083	677.966	0.563239	0.100047	5.62972	1.805e-08	3.70625e-07	OK	547.28	808.652
ENSMUST00000078976	489.94	0.729464	0.129599	5.62863	1.81651e-08	3.7274e-07	OK	368.65	611.23
ENSMUST00000131035	3777.86	0.267079	0.0474592	5.62754	1.82793e-08	3.74835e-07	OK	3429.17	4126.56
ENSMUST00000165599	42.8793	-8.67448	1.54235	-5.6242	1.8637e-08	3.81916e-07	OK	85.5492	0.209381
ENSMUST00000165111	58.4459	-9.12227	1.62203	-5.624	1.8659e-08	3.82113e-07	OK	116.683	0.209377
ENSMUST00000030811	35.3021	8.7835	1.56231	5.62213	1.88621e-08	3.86015e-07	OK	0.159863	70.4443
ENSMUST00000121440	185.083	1.14416	0.20359	5.61991	1.91062e-08	3.90753e-07	OK	115.31	254.855
ENSMUST00000223109	64.1387	2.70195	0.480844	5.61918	1.91866e-08	3.92136e-07	OK	17.0882	111.189
ENSMUST00000015346	56.1038	2.51988	0.448564	5.61765	1.93572e-08	3.9536e-07	OK	16.6596	95.548
ENSMUST00000038107	563.206	0.714859	0.127268	5.61698	1.94329e-08	3.96645e-07	OK	426.457	699.954
ENSMUST00000155076	138.392	1.65878	0.295336	5.61661	1.94745e-08	3.97231e-07	OK	66.5745	210.209
ENSMUST00000030524	42.1361	-8.63296	1.53776	-5.61398	1.97721e-08	4.03034e-07	OK	84.0605	0.211744
ENSMUST00000200998	127.087	-1.61778	0.288257	-5.6123	1.99659e-08	4.06716e-07	OK	191.709	62.4657
ENSMUST00000200775	42.0706	-8.66127	1.54374	-5.61058	2.01651e-08	4.10502e-07	OK	83.9339	0.207317
ENSMUST00000018569	156.922	1.58561	0.282805	5.6067	2.06215e-08	4.19518e-07	OK	78.435	235.41
ENSMUST00000138438	42.4798	-8.66148	1.54519	-5.60544	2.07731e-08	4.22323e-07	OK	84.7503	0.209303
ENSMUST00000029013	383.499	0.844809	0.15077	5.60329	2.10325e-08	4.27314e-07	OK	274.317	492.681
ENSMUST00000038356	248.654	1.10012	0.196356	5.60267	2.11081e-08	4.28567e-07	OK	158.191	339.117
ENSMUST00000166172	641.125	0.647495	0.115609	5.60073	2.13445e-08	4.33083e-07	OK	499.621	782.629
ENSMUST00000215273	47.0616	-8.79206	1.56986	-5.60055	2.13672e-08	4.33259e-07	OK	93.9113	0.211858
ENSMUST00000195526	50.8463	3.02928	0.540944	5.59999	2.14367e-08	4.34381e-07	OK	11.0969	90.5956
ENSMUST00000172509	42.2431	-8.65153	1.54503	-5.59957	2.14887e-08	4.3515e-07	OK	84.2766	0.209574
ENSMUST00000186927	529.317	1.08869	0.194475	5.59811	2.16701e-08	4.38536e-07	OK	338.566	720.068
ENSMUST00000247473	40.9404	-8.62323	1.54043	-5.59796	2.16893e-08	4.38637e-07	OK	81.6736	0.207124
ENSMUST00000199369	277.494	1.00306	0.179197	5.59752	2.17439e-08	4.39453e-07	OK	184.735	370.253
ENSMUST00000138793	109.453	1.93411	0.345561	5.597	2.1809e-08	4.4048e-07	OK	45.4027	173.503
ENSMUST00000117851	197.544	1.16609	0.208347	5.59686	2.18268e-08	4.40549e-07	OK	121.789	273.299
ENSMUST00000180341	739.405	0.71911	0.12854	5.59443	2.21349e-08	4.46476e-07	OK	558.85	919.961
ENSMUST00000078525	34.4673	3.88312	0.694305	5.59282	2.23416e-08	4.50351e-07	OK	4.37544	64.5591
ENSMUST00000031625	182.078	1.21355	0.217016	5.59201	2.24453e-08	4.51851e-07	OK	109.716	254.44
ENSMUST00000210018	132.566	-2.09417	0.374492	-5.59204	2.24423e-08	4.51851e-07	OK	214.821	50.3116
ENSMUST00000073466	54.5161	2.81465	0.503599	5.58908	2.28277e-08	4.5925e-07	OK	13.5688	95.4633
ENSMUST00000152247	546.189	0.790332	0.14145	5.58735	2.30564e-08	4.63548e-07	OK	400.216	692.163
ENSMUST00000021239	740.612	0.567247	0.101556	5.58557	2.32933e-08	4.68006e-07	OK	596.861	884.364
ENSMUST00000045041	74.8836	-2.39836	0.429409	-5.58526	2.33352e-08	4.68543e-07	OK	125.889	23.8786
ENSMUST00000021860	33.4814	8.76584	1.57088	5.58022	2.40221e-08	4.8202e-07	OK	0.153482	66.8093
ENSMUST00000075549	392.011	0.782659	0.140311	5.57803	2.43255e-08	4.8779e-07	OK	288.212	495.81
ENSMUST00000079957	1078.09	-0.619731	0.111112	-5.57755	2.43935e-08	4.88837e-07	OK	1306.15	850.03
ENSMUST00000027343	113.021	1.58646	0.284525	5.57583	2.46347e-08	4.9335e-07	OK	56.4662	169.575
ENSMUST00000162541	41.9778	-8.61258	1.54494	-5.5747	2.47962e-08	4.96262e-07	OK	83.7417	0.213943
ENSMUST00000107122	35.8665	8.79399	1.57804	5.57272	2.50798e-08	5.01612e-07	OK	0.161245	71.5717
ENSMUST00000068825	355.715	1.03369	0.185521	5.57182	2.52096e-08	5.03881e-07	OK	233.466	477.964
ENSMUST00000238476	141.302	1.39982	0.251358	5.56904	2.5615e-08	5.11653e-07	OK	77.6663	204.937
ENSMUST00000142344	480.13	1.88718	0.338996	5.56696	2.59222e-08	5.17119e-07	OK	204.349	755.91
ENSMUST00000077960	81.0318	2.06011	0.370058	5.567	2.59159e-08	5.17119e-07	OK	31.3458	130.718
ENSMUST00000227554	66.4626	-2.3637	0.425003	-5.5616	2.67306e-08	5.32902e-07	OK	111.3	21.6248
ENSMUST00000133910	132.1	2.20753	0.396987	5.56072	2.68668e-08	5.35271e-07	OK	47.0203	217.18
ENSMUST00000020908	47.278	9.21145	1.65732	5.55803	2.72833e-08	5.43217e-07	OK	0.159233	94.3967
ENSMUST00000057934	373.604	1.15679	0.208161	5.5572	2.74135e-08	5.45457e-07	OK	231.361	515.847
ENSMUST00000098521	1437.36	-0.619115	0.111418	-5.55671	2.74909e-08	5.46646e-07	OK	1741.12	1133.59
ENSMUST00000202899	53.5551	2.85725	0.514213	5.55655	2.75156e-08	5.46783e-07	OK	12.9888	94.1214
ENSMUST00000224823	60.5419	-3.17541	0.571561	-5.55569	2.76513e-08	5.49127e-07	OK	109.017	12.067
ENSMUST00000040718	197.915	-1.15892	0.20863	-5.55488	2.77798e-08	5.51324e-07	OK	273.391	122.438
ENSMUST00000121964	81.2644	2.63347	0.474113	5.55451	2.78386e-08	5.52135e-07	OK	22.5573	139.971
ENSMUST00000088392	471.138	-0.72436	0.130417	-5.55417	2.78928e-08	5.52854e-07	OK	586.991	355.285
ENSMUST00000062264	1207.99	0.438522	0.0789909	5.55155	2.83145e-08	5.60853e-07	OK	1025.8	1390.18
ENSMUST00000137543	34.0995	8.71895	1.57063	5.55124	2.83648e-08	5.61488e-07	OK	0.161467	68.0376
ENSMUST00000170752	301.021	-0.986056	0.177701	-5.54897	2.87353e-08	5.68457e-07	OK	400.067	201.976
ENSMUST00000088778	34.2005	8.69205	1.56657	5.54846	2.88199e-08	5.69766e-07	OK	0.164985	68.236
ENSMUST00000033458	33.4645	8.71369	1.57057	5.54811	2.88775e-08	5.70539e-07	OK	0.159037	66.7699
ENSMUST00000198014	85.7682	-2.13355	0.384695	-5.54607	2.92159e-08	5.76854e-07	OK	139.699	31.8371
ENSMUST00000161460	207.174	-1.09195	0.196991	-5.54311	2.97141e-08	5.86317e-07	OK	282.037	132.311
ENSMUST00000032359	156.109	-1.34888	0.243406	-5.54168	2.99579e-08	5.90748e-07	OK	224.198	88.0194
ENSMUST00000239525	1582.67	0.401383	0.0724517	5.54001	3.02447e-08	5.96023e-07	OK	1363.92	1801.43
ENSMUST00000043200	218.399	1.10548	0.199713	5.53534	3.10622e-08	6.11352e-07	OK	138.591	298.207
ENSMUST00000075641	1382.25	0.595642	0.107606	5.53542	3.10481e-08	6.11352e-07	OK	1100.89	1663.61
ENSMUST00000091924	96.2493	1.88439	0.340439	5.53517	3.10929e-08	6.11567e-07	OK	41.0273	151.471
ENSMUST00000018304	302.213	1.19085	0.215169	5.53451	3.12106e-08	6.1349e-07	OK	184.114	420.311
ENSMUST00000223840	123.11	1.44245	0.260694	5.53312	3.14584e-08	6.17968e-07	OK	66.2269	179.993
ENSMUST00000049872	313.406	-0.967883	0.174931	-5.53293	3.14928e-08	6.18248e-07	OK	414.763	212.05
ENSMUST00000025290	321.738	-0.977691	0.176709	-5.53276	3.15235e-08	6.18458e-07	OK	426.768	216.709
ENSMUST00000214561	45.2747	-6.36352	1.15033	-5.53191	3.1677e-08	6.21074e-07	OK	89.463	1.08651
ENSMUST00000052882	966.564	0.577511	0.104401	5.53168	3.1717e-08	6.21464e-07	OK	775.649	1157.48
ENSMUST00000109462	163.224	2.27438	0.411231	5.53067	3.19019e-08	6.24689e-07	OK	55.9186	270.529
ENSMUST00000218962	69.4831	2.49011	0.450625	5.5259	3.278e-08	6.41478e-07	OK	20.9976	117.969
ENSMUST00000208446	36.5691	8.8047	1.59382	5.52428	3.30843e-08	6.47022e-07	OK	0.163191	72.9751
ENSMUST00000127122	37.1389	3.58594	0.649224	5.52343	3.32452e-08	6.49757e-07	OK	5.7101	68.5677
ENSMUST00000205428	671.548	-0.714104	0.12929	-5.52328	3.32736e-08	6.499e-07	OK	834.437	508.659
ENSMUST00000039480	136.808	1.59717	0.289413	5.51866	3.41594e-08	6.66778e-07	OK	67.9708	205.646
ENSMUST00000021692	445.204	0.701774	0.127199	5.51713	3.44574e-08	6.72169e-07	OK	339.009	551.4
ENSMUST00000204293	144.955	1.36593	0.247616	5.51631	3.46188e-08	6.74892e-07	OK	81.0386	208.871
ENSMUST00000033754	50.6185	5.20761	0.944115	5.51586	3.47072e-08	6.76187e-07	OK	2.66745	98.5695
ENSMUST00000016081	285.682	0.91397	0.165713	5.51537	3.48045e-08	6.77228e-07	OK	198.1	373.264
ENSMUST00000022977	459.466	-0.712952	0.129264	-5.51546	3.47866e-08	6.77228e-07	OK	570.74	348.192
ENSMUST00000081435	81.1001	2.24898	0.407778	5.51521	3.48365e-08	6.77423e-07	OK	28.1917	134.009
ENSMUST00000021729	116.712	1.51407	0.274695	5.51183	3.55116e-08	6.90116e-07	OK	60.5329	172.891
ENSMUST00000221317	198.401	1.21112	0.219842	5.50903	3.60819e-08	7.00757e-07	OK	119.693	277.11
ENSMUST00000105512	33.1856	8.66513	1.57302	5.50859	3.61712e-08	7.0205e-07	OK	0.163098	66.2082
ENSMUST00000117915	40.5484	-8.62786	1.5672	-5.50529	3.68571e-08	7.14911e-07	OK	80.8922	0.204485
ENSMUST00000218656	119.104	-1.53734	0.279339	-5.5035	3.7232e-08	7.2173e-07	OK	177.169	61.0383
ENSMUST00000028969	104.67	1.58362	0.287758	5.5033	3.72756e-08	7.22122e-07	OK	52.3714	156.968
ENSMUST00000030164	569.01	-0.66666	0.121182	-5.50133	3.76947e-08	7.29781e-07	OK	698.187	439.832
ENSMUST00000019378	35.8184	8.80289	1.60102	5.49831	3.83448e-08	7.41902e-07	OK	0.160041	71.4768
ENSMUST00000110333	478.592	0.815983	0.148415	5.49798	3.84161e-08	7.42351e-07	OK	346.744	610.441
ENSMUST00000069623	41.0571	-8.62806	1.5693	-5.49804	3.84026e-08	7.42351e-07	OK	81.9071	0.207023
ENSMUST00000021114	201.418	1.08755	0.197855	5.49669	3.86983e-08	7.47335e-07	OK	128.902	273.934
ENSMUST00000027952	388.302	-1.26944	0.230974	-5.49603	3.88442e-08	7.49683e-07	OK	548.906	227.698
ENSMUST00000045388	37.6828	6.43621	1.17111	5.49581	3.88917e-08	7.5013e-07	OK	0.860387	74.5052
ENSMUST00000177307	116.432	1.92944	0.3511	5.49542	3.89775e-08	7.51315e-07	OK	48.4219	184.443
ENSMUST00000052686	1239.77	0.426648	0.0776718	5.49296	3.9525e-08	7.6106e-07	OK	1057.77	1421.76
ENSMUST00000168195	304.866	0.859207	0.156421	5.49293	3.95324e-08	7.6106e-07	OK	216.675	393.057
ENSMUST00000002274	131.125	1.41236	0.257155	5.49226	3.96819e-08	7.63462e-07	OK	71.6195	190.631
ENSMUST00000106435	41.0877	8.98549	1.63619	5.49173	3.98016e-08	7.65288e-07	OK	0.161802	82.0135
ENSMUST00000062862	75.9859	2.16182	0.39391	5.4881	4.06271e-08	7.80673e-07	OK	27.7585	124.213
ENSMUST00000168872	45.4365	9.14288	1.66614	5.48745	4.0777e-08	7.83066e-07	OK	0.160467	90.7124
ENSMUST00000146429	38.2582	8.85881	1.61561	5.48328	4.1752e-08	8.0129e-07	OK	0.164457	76.352
ENSMUST00000164098	64.5608	-2.49511	0.455099	-5.48257	4.19184e-08	8.03984e-07	OK	109.669	19.4527
ENSMUST00000100816	299.026	0.875795	0.159757	5.48206	4.20406e-08	8.05826e-07	OK	210.952	387.101
ENSMUST00000076505	53.8078	2.59304	0.473088	5.4811	4.22697e-08	8.09714e-07	OK	15.3	92.3155
ENSMUST00000075164	659.916	0.629376	0.114836	5.48066	4.23735e-08	8.11198e-07	OK	518.212	801.62
ENSMUST00000034074	432.649	0.74744	0.136391	5.48014	4.24982e-08	8.13081e-07	OK	323.015	542.282
ENSMUST00000122226	4748.63	0.292106	0.0533215	5.4782	4.29678e-08	8.21557e-07	OK	4269.53	5227.72
ENSMUST00000126041	75.9847	1.96201	0.358216	5.47717	4.3218e-08	8.25388e-07	OK	31.0393	120.93
ENSMUST00000123084	82.0944	-2.53894	0.463551	-5.47716	4.32217e-08	8.25388e-07	OK	140.085	24.1042
ENSMUST00000121574	131.732	-1.45672	0.266067	-5.47502	4.37464e-08	8.34891e-07	OK	193.11	70.354
ENSMUST00000103092	705.802	0.749815	0.136963	5.4746	4.3851e-08	8.3637e-07	OK	526.408	885.197
ENSMUST00000164449	172.453	-2.817	0.514586	-5.4743	4.39241e-08	8.37245e-07	OK	302.044	42.8617
ENSMUST00000151430	158.945	1.26592	0.231256	5.4741	4.39742e-08	8.37682e-07	OK	93.3651	224.524
ENSMUST00000198872	111.963	2.08087	0.380138	5.47399	4.40023e-08	8.37701e-07	OK	42.8107	181.116
ENSMUST00000020145	127.1	-1.54508	0.282298	-5.47322	4.41923e-08	8.408e-07	OK	189.324	64.877
ENSMUST00000242851	35.5605	8.79213	1.60643	5.47308	4.42276e-08	8.40952e-07	OK	0.160076	70.9609
ENSMUST00000176923	39.3883	8.92455	1.63081	5.47246	4.43825e-08	8.43376e-07	OK	0.161789	78.6147
ENSMUST00000135227	223.215	-1.25327	0.229077	-5.47096	4.47604e-08	8.50034e-07	OK	314.498	131.931
ENSMUST00000236711	40.3051	-8.59747	1.57155	-5.4707	4.48256e-08	8.50749e-07	OK	80.4027	0.207575
ENSMUST00000028081	32.1853	8.63889	1.57923	5.47031	4.49242e-08	8.52096e-07	OK	0.161077	64.2094
ENSMUST00000207277	162.718	-1.73374	0.317029	-5.46871	4.53334e-08	8.59329e-07	OK	250.206	75.2299
ENSMUST00000112850	31.6537	8.62995	1.57922	5.4647	4.63701e-08	8.77863e-07	OK	0.159399	63.1479
ENSMUST00000238405	111.901	1.57784	0.288732	5.46473	4.63599e-08	8.77863e-07	OK	56.158	167.645
ENSMUST00000161504	170.823	-1.20689	0.220856	-5.46459	4.63966e-08	8.77863e-07	OK	238.379	103.266
ENSMUST00000213282	37.4048	5.84503	1.06966	5.46438	4.64523e-08	8.78379e-07	OK	1.27919	73.5304
ENSMUST00000220806	129.855	-1.42405	0.26067	-5.46303	4.68074e-08	8.84551e-07	OK	189.201	70.5087
ENSMUST00000004203	599.207	0.837382	0.153353	5.4605	4.74794e-08	8.96701e-07	OK	430.032	768.383
ENSMUST00000074863	107.836	1.99253	0.365159	5.45662	4.85284e-08	9.15951e-07	OK	43.3132	172.359
ENSMUST00000176986	123.196	-1.82307	0.334276	-5.45378	4.93097e-08	9.30129e-07	OK	192.101	54.2914
ENSMUST00000025053	319.366	0.93279	0.171046	5.45345	4.94019e-08	9.31299e-07	OK	219.574	419.158
ENSMUST00000133112	111.991	-1.54339	0.283255	-5.44877	5.07189e-08	9.55541e-07	OK	166.767	57.214
ENSMUST00000020692	165.842	1.2826	0.235451	5.4474	5.11117e-08	9.62353e-07	OK	96.6229	235.061
ENSMUST00000084838	263.223	1.11643	0.205049	5.4447	5.18916e-08	9.76442e-07	OK	166.171	360.276
ENSMUST00000090553	345.084	1.02785	0.188811	5.44382	5.21492e-08	9.80691e-07	OK	227.105	463.064
ENSMUST00000110529	58.7704	2.4255	0.445734	5.44158	5.281e-08	9.92512e-07	OK	18.446	99.0948
ENSMUST00000021217	355.454	1.3359	0.245573	5.43992	5.3305e-08	1.0012e-06	OK	201.715	509.193
ENSMUST00000021413	274.122	1.07268	0.197231	5.43869	5.3673e-08	1.0075e-06	OK	176.663	371.581
ENSMUST00000091741	338.397	0.792481	0.145715	5.43858	5.37079e-08	1.00755e-06	OK	247.724	429.07
ENSMUST00000003152	239.285	0.965283	0.177508	5.43798	5.38868e-08	1.01029e-06	OK	162.093	316.477
ENSMUST00000179695	33.9155	8.71611	1.60293	5.43762	5.39978e-08	1.01175e-06	OK	0.160911	67.67
ENSMUST00000139365	134.461	-1.55754	0.286615	-5.43425	5.50284e-08	1.03044e-06	OK	200.728	68.1934
ENSMUST00000027337	37.2845	3.58395	0.659526	5.43414	5.50623e-08	1.03045e-06	OK	5.73978	68.8293
ENSMUST00000041272	1695.59	-0.386828	0.0711928	-5.43353	5.52487e-08	1.03331e-06	OK	1921.56	1469.63
ENSMUST00000111108	213.92	-1.11314	0.20493	-5.43181	5.57851e-08	1.04271e-06	OK	292.583	135.257
ENSMUST00000114471	128.088	-1.76668	0.325285	-5.43116	5.59876e-08	1.04586e-06	OK	197.99	58.1863
ENSMUST00000118466	31.0595	8.6019	1.58422	5.42973	5.64389e-08	1.05365e-06	OK	0.15947	61.9595
ENSMUST00000170000	288.756	0.982711	0.181068	5.42732	5.7207e-08	1.06735e-06	OK	194.045	383.467
ENSMUST00000085585	276.808	0.944196	0.173991	5.42668	5.74119e-08	1.07052e-06	OK	189.328	364.289
ENSMUST00000007042	30.7504	8.59989	1.58489	5.42616	5.75792e-08	1.07299e-06	OK	0.158103	61.3427
ENSMUST00000108810	37.6859	-8.49739	1.56616	-5.42561	5.77563e-08	1.07564e-06	OK	75.1638	0.207989
ENSMUST00000211648	54.4224	3.17042	0.584458	5.42454	5.81036e-08	1.08146e-06	OK	10.8811	97.9637
ENSMUST00000096433	141.691	1.32495	0.244275	5.42402	5.82736e-08	1.08397e-06	OK	80.8453	202.537
ENSMUST00000162708	587.372	0.722083	0.133246	5.41915	5.98814e-08	1.1132e-06	OK	443.373	731.371
ENSMUST00000177497	473.541	-0.764864	0.141332	-5.41185	6.23782e-08	1.15892e-06	OK	596.209	350.874
ENSMUST00000021698	1279.93	-0.738242	0.136459	-5.40999	6.30275e-08	1.17028e-06	OK	1600.44	959.416
ENSMUST00000125774	163.21	1.36646	0.252845	5.40431	6.50586e-08	1.20726e-06	OK	91.2204	235.199
ENSMUST00000146479	37.3903	3.66054	0.67736	5.40413	6.5123e-08	1.20773e-06	OK	5.48026	69.3003
ENSMUST00000193611	480.717	-0.707696	0.130971	-5.40347	6.53656e-08	1.2115e-06	OK	596.313	365.121
ENSMUST00000181233	874.297	0.653518	0.120976	5.40203	6.58901e-08	1.22049e-06	OK	679.594	1069
ENSMUST00000128367	118.459	-1.48837	0.275607	-5.40032	6.6522e-08	1.23146e-06	OK	174.665	62.2535
ENSMUST00000149667	129.517	1.36283	0.252399	5.39951	6.68221e-08	1.23627e-06	OK	72.5204	186.515
ENSMUST00000061101	163.506	1.4436	0.267368	5.3993	6.69027e-08	1.23702e-06	OK	87.9066	239.105
ENSMUST00000227869	89.0203	-2.07083	0.383567	-5.39887	6.70626e-08	1.23923e-06	OK	143.81	34.2302
ENSMUST00000185471	208.232	-1.05249	0.194992	-5.39764	6.75226e-08	1.24699e-06	OK	280.99	135.475
ENSMUST00000025181	426.926	0.920284	0.170547	5.39606	6.81218e-08	1.2573e-06	OK	295.197	558.656
ENSMUST00000064139	184.744	1.17372	0.217528	5.39572	6.825e-08	1.25891e-06	OK	113.482	256.007
ENSMUST00000179781	380.5	0.732686	0.135826	5.39429	6.87956e-08	1.26822e-06	OK	285.904	475.096
ENSMUST00000118317	638.668	0.702748	0.13029	5.39374	6.90071e-08	1.27135e-06	OK	486.123	791.214
ENSMUST00000062241	96.007	1.88596	0.349716	5.39285	6.93499e-08	1.27691e-06	OK	40.8889	151.125
ENSMUST00000022573	97.7534	1.7999	0.333777	5.39252	6.94757e-08	1.27846e-06	OK	43.6208	151.886
ENSMUST00000218161	203.414	-1.08255	0.200773	-5.39192	6.97077e-08	1.28196e-06	OK	276.342	130.487
ENSMUST00000074575	274.563	1.3567	0.251647	5.39127	6.99604e-08	1.28585e-06	OK	154.206	394.919
ENSMUST00000135913	572.436	0.59807	0.11097	5.38947	7.06674e-08	1.29807e-06	OK	455.455	689.418
ENSMUST00000047450	157.204	1.37991	0.256125	5.38765	7.13847e-08	1.31046e-06	OK	87.2745	227.134
ENSMUST00000091197	184.795	-1.1552	0.214444	-5.38694	7.16669e-08	1.31486e-06	OK	255.065	114.526
ENSMUST00000039659	71.4041	2.45925	0.456627	5.38568	7.21704e-08	1.32331e-06	OK	21.9729	120.835
ENSMUST00000030940	276.458	1.29873	0.241188	5.38472	7.25592e-08	1.32965e-06	OK	159.797	393.12
ENSMUST00000005185	928.877	-0.488717	0.0907652	-5.38442	7.26804e-08	1.33108e-06	OK	1084.72	773.034
ENSMUST00000087315	1025.76	0.644065	0.119724	5.3796	7.46506e-08	1.36635e-06	OK	800.524	1251
ENSMUST00000062322	174.628	1.7715	0.329382	5.37825	7.52148e-08	1.37586e-06	OK	79.1233	270.134
ENSMUST00000117061	135.489	1.43377	0.266596	5.37805	7.52976e-08	1.37656e-06	OK	73.2076	197.771
ENSMUST00000119946	365.97	0.760724	0.141511	5.37573	7.62733e-08	1.39357e-06	OK	271.658	460.282
ENSMUST00000193647	197.548	1.26554	0.235453	5.3749	7.66255e-08	1.39917e-06	OK	116.062	279.033
ENSMUST00000133148	75.4907	-2.05671	0.38288	-5.37168	7.80048e-08	1.42352e-06	OK	121.724	29.2579
ENSMUST00000183659	648.994	1.77066	0.329694	5.37062	7.8466e-08	1.43024e-06	OK	294.188	1003.8
ENSMUST00000207062	35.4258	-8.39392	1.56291	-5.37071	7.84268e-08	1.43024e-06	OK	70.6416	0.21001
ENSMUST00000170811	39.1813	-8.52771	1.58821	-5.36939	7.90028e-08	1.43918e-06	OK	78.1509	0.211757
ENSMUST00000100497	31902.8	-0.314293	0.0585457	-5.36833	7.94678e-08	1.44679e-06	OK	35364.2	28441.5
ENSMUST00000222651	29.6276	8.54813	1.59273	5.36697	8.0071e-08	1.45691e-06	OK	0.157878	59.0972
ENSMUST00000177005	218.788	1.19568	0.222795	5.36674	8.01744e-08	1.45794e-06	OK	132.98	304.595
ENSMUST00000148451	60.437	-2.70098	0.50333	-5.36621	8.0409e-08	1.46134e-06	OK	104.763	16.1113
ENSMUST00000105914	30.0142	8.51633	1.5877	5.36395	8.14205e-08	1.47885e-06	OK	0.163494	59.8648
ENSMUST00000107644	35.6213	-8.37361	1.56173	-5.36175	8.24203e-08	1.49613e-06	OK	71.0285	0.214154
ENSMUST00000184149	97.7543	2.05769	0.383981	5.35884	8.37584e-08	1.51899e-06	OK	37.8658	157.643
ENSMUST00000020954	32.3561	8.65386	1.61489	5.3588	8.37782e-08	1.51899e-06	OK	0.160265	64.5519
ENSMUST00000103191	471.241	0.776201	0.144892	5.35712	8.45601e-08	1.53227e-06	OK	347.444	595.039
ENSMUST00000042096	567.634	-0.702524	0.131156	-5.35642	8.48865e-08	1.53728e-06	OK	703.171	432.096
ENSMUST00000221423	35.3778	-8.37206	1.56308	-5.35613	8.50231e-08	1.53885e-06	OK	70.5426	0.212917
ENSMUST00000224272	88.2351	1.74872	0.326503	5.35591	8.51252e-08	1.53979e-06	OK	40.4692	136.001
ENSMUST00000102570	167.499	-1.51603	0.283064	-5.3558	8.51787e-08	1.53986e-06	OK	248.212	86.7863
ENSMUST00000185715	34.0256	8.74846	1.63393	5.35425	8.59123e-08	1.55221e-06	OK	0.157862	67.8933
ENSMUST00000004684	29.543	8.51172	1.59054	5.35146	8.72495e-08	1.57545e-06	OK	0.161441	58.9246
ENSMUST00000160723	108.554	-2.28551	0.427164	-5.35043	8.77445e-08	1.58346e-06	OK	180.155	36.9521
ENSMUST00000112862	90.0485	1.73604	0.324497	5.34996	8.7973e-08	1.58665e-06	OK	41.5813	138.516
ENSMUST00000046285	30.5478	5.49967	1.02802	5.34977	8.80667e-08	1.58741e-06	OK	1.32114	59.7745
ENSMUST00000129753	407.876	0.945827	0.176814	5.34928	8.83066e-08	1.59081e-06	OK	278.766	536.985
ENSMUST00000042658	31.6784	4.31964	0.807756	5.34771	8.90742e-08	1.6037e-06	OK	3.02155	60.3353
ENSMUST00000028509	308.997	0.885179	0.165587	5.34569	9.0075e-08	1.62077e-06	OK	217.069	400.925
ENSMUST00000102838	67.4767	-2.26084	0.423279	-5.34126	9.23011e-08	1.65986e-06	OK	111.656	23.2971
ENSMUST00000150672	120.019	-1.72783	0.323714	-5.33751	9.42299e-08	1.69356e-06	OK	184.374	55.6636
ENSMUST00000031841	328.126	0.825256	0.154626	5.33711	9.44409e-08	1.69636e-06	OK	236.756	419.495
ENSMUST00000173246	95.7871	1.85435	0.347553	5.33544	9.53125e-08	1.71102e-06	OK	41.5033	150.071
ENSMUST00000102993	171.134	1.21477	0.227738	5.33405	9.60471e-08	1.72321e-06	OK	103.061	239.208
ENSMUST00000176797	36.5341	-8.40544	1.57614	-5.33294	9.66352e-08	1.73275e-06	OK	72.8533	0.214863
ENSMUST00000090779	322.095	-1.01601	0.19055	-5.33199	9.71443e-08	1.73926e-06	OK	431.045	213.144
ENSMUST00000204804	258.029	-1.55147	0.290976	-5.33194	9.71674e-08	1.73926e-06	OK	384.784	131.274
ENSMUST00000109754	33.0863	8.68206	1.62826	5.3321	9.70825e-08	1.73926e-06	OK	0.160718	66.0119
ENSMUST00000115526	33.827	-8.37954	1.57165	-5.33167	9.7314e-08	1.74087e-06	OK	67.4514	0.202535
ENSMUST00000117337	35.4226	-8.39829	1.57523	-5.33147	9.74213e-08	1.74178e-06	OK	70.6358	0.209357
ENSMUST00000119427	37.5235	-3.58361	0.672831	-5.32617	1.00304e-07	1.79228e-06	OK	69.2692	5.77784
ENSMUST00000033093	344.078	0.788333	0.148026	5.32564	1.00597e-07	1.79648e-06	OK	252.342	435.814
ENSMUST00000061455	146.053	2.32404	0.436816	5.3204	1.03539e-07	1.84795e-06	OK	48.6252	243.482
ENSMUST00000025292	289.593	0.877256	0.164926	5.31909	1.0429e-07	1.86028e-06	OK	204.163	375.023
ENSMUST00000071537	28.9708	8.49731	1.59784	5.31798	1.04923e-07	1.87049e-06	OK	0.159899	57.7818
ENSMUST00000030851	112.484	1.85269	0.348589	5.31481	1.06767e-07	1.90225e-06	OK	48.7817	176.186
ENSMUST00000035346	227.412	0.979632	0.184355	5.31384	1.0734e-07	1.91136e-06	OK	153.038	301.786
ENSMUST00000146952	33.9415	-8.33357	1.56906	-5.31117	1.08922e-07	1.93841e-06	OK	67.6733	0.209779
ENSMUST00000141917	86.5381	-2.07369	0.390613	-5.30881	1.10343e-07	1.96257e-06	OK	139.854	33.2224
ENSMUST00000214054	189.497	-1.1538	0.217358	-5.30828	1.10665e-07	1.96716e-06	OK	261.476	117.518
ENSMUST00000053913	30.28	8.55482	1.61173	5.30784	1.10934e-07	1.97081e-06	OK	0.160611	60.3994
ENSMUST00000196894	33.6745	-8.31652	1.56737	-5.30602	1.12045e-07	1.98864e-06	OK	67.1384	0.210595
ENSMUST00000116560	871.297	0.54843	0.103361	5.30598	1.12067e-07	1.98864e-06	OK	707.654	1034.94
ENSMUST00000027754	514.343	0.616909	0.11636	5.30174	1.14703e-07	2.03425e-06	OK	406.02	622.667
ENSMUST00000174806	37.1009	8.8684	1.67327	5.30004	1.15778e-07	2.05213e-06	OK	0.158428	74.0434
ENSMUST00000135934	34.3872	-8.30666	1.56767	-5.29872	1.16617e-07	2.06509e-06	OK	68.5578	0.216523
ENSMUST00000021091	318.368	0.837846	0.158124	5.29868	1.16643e-07	2.06509e-06	OK	228.435	408.301
ENSMUST00000053969	28.5067	8.46538	1.59805	5.2973	1.17524e-07	2.0795e-06	OK	0.160848	56.8526
ENSMUST00000030757	383.189	0.775243	0.146378	5.29616	1.18264e-07	2.09138e-06	OK	282.642	483.736
ENSMUST00000219786	33.1741	-8.31152	1.56945	-5.29583	1.18476e-07	2.09393e-06	OK	66.1401	0.208184
ENSMUST00000124789	29.3509	8.49312	1.60442	5.29359	1.19941e-07	2.11861e-06	OK	0.162466	58.5392
ENSMUST00000237587	33.557	-8.30142	1.5689	-5.29123	1.21495e-07	2.14483e-06	OK	66.9019	0.212061
ENSMUST00000052529	848.475	0.584689	0.110571	5.28791	1.23723e-07	2.18292e-06	OK	678.857	1018.09
ENSMUST00000218291	28.1079	8.45376	1.59967	5.28471	1.25907e-07	2.22017e-06	OK	0.159877	56.0558
ENSMUST00000020078	596.155	-0.625463	0.118485	-5.27885	1.29995e-07	2.29095e-06	OK	723.396	468.914
ENSMUST00000151984	35.208	3.93713	0.745878	5.27852	1.30231e-07	2.29381e-06	OK	4.31531	66.1008
ENSMUST00000022082	82.7137	1.92276	0.364276	5.2783	1.30386e-07	2.29523e-06	OK	34.5254	130.902
ENSMUST00000030588	41.4462	5.16156	0.978035	5.27747	1.30977e-07	2.30431e-06	OK	2.25301	80.6393
ENSMUST00000140861	137.41	-1.52009	0.288063	-5.27693	1.31365e-07	2.3085e-06	OK	203.772	71.0478
ENSMUST00000236895	67.6949	2.20437	0.417734	5.27697	1.31338e-07	2.3085e-06	OK	24.1391	111.251
ENSMUST00000029078	38.1433	3.4014	0.64486	5.27464	1.33014e-07	2.33483e-06	OK	6.59556	69.691
ENSMUST00000209289	474.239	0.988927	0.187484	5.27473	1.32952e-07	2.33483e-06	OK	317.779	630.7
ENSMUST00000209469	1874.44	0.35478	0.0672801	5.27318	1.34079e-07	2.35217e-06	OK	1645.12	2103.76
ENSMUST00000233169	47.397	3.13766	0.595175	5.27183	1.35072e-07	2.36825e-06	OK	9.67192	85.1221
ENSMUST00000113025	179.955	-1.13459	0.215233	-5.27143	1.35366e-07	2.37206e-06	OK	247.282	112.629
ENSMUST00000079251	2085.4	0.446408	0.0846884	5.27118	1.35549e-07	2.37393e-06	OK	1765.31	2405.49
ENSMUST00000238271	29.3652	8.56322	1.62511	5.26932	1.3693e-07	2.39674e-06	OK	0.154857	58.5754
ENSMUST00000069511	83.5444	2.36938	0.449704	5.26876	1.37348e-07	2.40269e-06	OK	27.0931	139.996
ENSMUST00000135386	134.615	-1.42768	0.271022	-5.26777	1.38089e-07	2.41428e-06	OK	196.271	72.9595
ENSMUST00000110798	977.72	0.515531	0.0979038	5.26569	1.39666e-07	2.44048e-06	OK	804.867	1150.57
ENSMUST00000058351	281.586	0.897316	0.170435	5.26487	1.40286e-07	2.44992e-06	OK	196.734	366.437
ENSMUST00000134669	31.8522	8.64642	1.64245	5.26436	1.40682e-07	2.45544e-06	OK	0.158582	63.5458
ENSMUST00000240588	31.9401	-8.28804	1.57484	-5.26278	1.41893e-07	2.47519e-06	OK	63.6764	0.203719
ENSMUST00000028408	276.581	0.890749	0.169354	5.25968	1.44303e-07	2.5149e-06	OK	193.81	359.351
ENSMUST00000174259	229.879	1.55124	0.294933	5.25965	1.44333e-07	2.5149e-06	OK	116.966	342.791
ENSMUST00000194917	95.1358	-3.19922	0.608287	-5.2594	1.44528e-07	2.51688e-06	OK	171.589	18.6822
ENSMUST00000089497	173.672	1.13338	0.215522	5.25874	1.45047e-07	2.52448e-06	OK	108.759	238.586
ENSMUST00000119398	143.013	-3.00601	0.571648	-5.25849	1.4524e-07	2.52558e-06	OK	254.364	31.6634
ENSMUST00000096014	52.1293	2.70518	0.514445	5.25845	1.45274e-07	2.52558e-06	OK	13.8616	90.397
ENSMUST00000110375	313.884	0.848141	0.161303	5.25805	1.45592e-07	2.52828e-06	OK	224.188	403.579
ENSMUST00000115461	507.467	-1.61573	0.307285	-5.25808	1.45565e-07	2.52828e-06	OK	765.237	249.696
ENSMUST00000203933	637.064	-0.545391	0.103778	-5.25537	1.47724e-07	2.56384e-06	OK	756.067	518.062
ENSMUST00000018918	2210.22	-0.315372	0.0600167	-5.25474	1.48234e-07	2.57125e-06	OK	2450.84	1969.6
ENSMUST00000241911	177.913	-1.23483	0.235032	-5.25388	1.48925e-07	2.58178e-06	OK	249.721	106.105
ENSMUST00000100928	225.606	-1.39997	0.26684	-5.24649	1.55025e-07	2.68603e-06	OK	327.217	123.994
ENSMUST00000154256	137.198	1.54243	0.294104	5.24449	1.56713e-07	2.71374e-06	OK	70.1271	204.269
ENSMUST00000120356	28.0154	8.42932	1.60928	5.23795	1.6237e-07	2.81013e-06	OK	0.162065	55.8687
ENSMUST00000075448	206.231	1.32923	0.253786	5.23762	1.62661e-07	2.81202e-06	OK	117.421	295.042
ENSMUST00000004281	256.593	0.976191	0.18638	5.23763	1.62649e-07	2.81202e-06	OK	172.949	340.236
ENSMUST00000057725	460.759	0.639492	0.122103	5.23733	1.62916e-07	2.81485e-06	OK	360.28	561.237
ENSMUST00000029374	42.6832	4.40203	0.840986	5.23436	1.65553e-07	2.85881e-06	OK	3.85543	81.5109
ENSMUST00000046644	193.447	1.06635	0.203744	5.23376	1.66096e-07	2.86658e-06	OK	125.042	261.853
ENSMUST00000014457	184.511	1.2311	0.235235	5.23347	1.66353e-07	2.8694e-06	OK	110.24	258.783
ENSMUST00000198532	33.0052	-8.25055	1.57673	-5.23271	1.67042e-07	2.87967e-06	OK	65.7944	0.216036
ENSMUST00000025279	942.359	-0.579497	0.110749	-5.23254	1.67201e-07	2.88081e-06	OK	1129.12	755.601
ENSMUST00000197890	211.617	-1.10848	0.211928	-5.23046	1.69089e-07	2.91008e-06	OK	289.137	134.097
ENSMUST00000134823	141.25	-1.53779	0.294001	-5.23056	1.68998e-07	2.91008e-06	OK	210.13	72.3713
ENSMUST00000119093	28.5147	8.45258	1.61619	5.22996	1.69547e-07	2.91634e-06	OK	0.162323	56.8671
ENSMUST00000121001	46.9433	2.91648	0.557667	5.22979	1.697e-07	2.91735e-06	OK	10.9809	82.9058
ENSMUST00000227368	91.0016	-3.08859	0.590744	-5.22831	1.71067e-07	2.93921e-06	OK	162.858	19.1448
ENSMUST00000226398	32.9039	-8.2957	1.58676	-5.22808	1.71278e-07	2.94119e-06	OK	65.5991	0.208758
ENSMUST00000195940	100.32	1.80183	0.344669	5.22771	1.71626e-07	2.94553e-06	OK	44.7197	155.92
ENSMUST00000113734	45.4685	-3.18496	0.609336	-5.22693	1.72351e-07	2.95633e-06	OK	81.9283	9.00878
ENSMUST00000177068	363.369	0.720056	0.137815	5.2248	1.74346e-07	2.98888e-06	OK	274.526	452.211
ENSMUST00000107166	28.2328	8.43785	1.61651	5.21981	1.79106e-07	3.06878e-06	OK	0.162363	56.3032
ENSMUST00000181948	35.4471	-8.37347	1.60437	-5.21918	1.79717e-07	3.07754e-06	OK	70.681	0.213126
ENSMUST00000047363	27.8921	8.44598	1.61847	5.21848	1.80396e-07	3.08746e-06	OK	0.159505	55.6247
ENSMUST00000033123	27.7583	8.36007	1.60228	5.2176	1.81256e-07	3.10046e-06	OK	0.16845	55.3482
ENSMUST00000145640	299.5	0.995632	0.190845	5.21696	1.81883e-07	3.10945e-06	OK	200.07	398.93
ENSMUST00000235172	323.413	-0.853891	0.163693	-5.21641	1.8242e-07	3.11691e-06	OK	416.423	230.403
ENSMUST00000022927	803.88	0.492359	0.0943951	5.21594	1.82891e-07	3.12322e-06	OK	668.023	939.737
ENSMUST00000071065	80.1124	1.99335	0.382203	5.21542	1.83404e-07	3.13026e-06	OK	32.1634	128.061
ENSMUST00000139511	246.082	1.16127	0.222939	5.20894	1.8992e-07	3.23968e-06	OK	152.065	340.1
ENSMUST00000181823	39.8947	-3.54834	0.681318	-5.20805	1.90836e-07	3.2535e-06	OK	73.5065	6.28303
ENSMUST00000031425	32.186	-8.25036	1.58461	-5.20656	1.92375e-07	3.27793e-06	OK	64.1613	0.210701
ENSMUST00000016279	79.5345	1.84498	0.354528	5.20404	1.94998e-07	3.32078e-06	OK	34.6368	124.432
ENSMUST00000026972	381.654	0.712283	0.13688	5.2037	1.95363e-07	3.32515e-06	OK	289.307	474
ENSMUST00000107904	28.0763	8.44992	1.62416	5.20264	1.96479e-07	3.34232e-06	OK	0.160121	55.9925
ENSMUST00000212168	242.622	0.90347	0.17373	5.20041	1.98845e-07	3.3807e-06	OK	169.042	316.203
ENSMUST00000093298	116.825	1.80861	0.347818	5.19989	1.99408e-07	3.3884e-06	OK	51.8869	181.763
ENSMUST00000090726	126.664	-1.43441	0.275933	-5.19839	2.01018e-07	3.41387e-06	OK	184.912	68.4171
ENSMUST00000047511	589.313	-0.612445	0.117825	-5.1979	2.01553e-07	3.42108e-06	OK	712.554	466.073
ENSMUST00000040135	141.07	1.27215	0.244792	5.19689	2.02652e-07	3.43783e-06	OK	82.6126	199.528
ENSMUST00000028817	664.482	0.559242	0.107639	5.19553	2.04134e-07	3.46107e-06	OK	537.282	791.683
ENSMUST00000094280	330.297	0.895484	0.172368	5.1952	2.04504e-07	3.46544e-06	OK	230.958	429.636
ENSMUST00000168124	36.9046	-8.42353	1.62323	-5.18936	2.11023e-07	3.57394e-06	OK	73.5949	0.214344
ENSMUST00000047311	157.049	-1.25524	0.241919	-5.18867	2.11797e-07	3.58508e-06	OK	221.363	92.7345
ENSMUST00000238526	45.0017	-2.95007	0.568792	-5.18656	2.14219e-07	3.6241e-06	OK	79.6911	10.3122
ENSMUST00000189496	252.587	0.990886	0.191083	5.18562	2.15296e-07	3.64032e-06	OK	169.101	336.073
ENSMUST00000031976	26.7588	8.41903	1.62372	5.18503	2.15976e-07	3.64982e-06	OK	0.155901	53.3617
ENSMUST00000004375	1036.5	0.511132	0.098635	5.18205	2.19457e-07	3.70661e-06	OK	854.789	1218.22
ENSMUST00000026661	130.594	1.43328	0.276626	5.18129	2.20353e-07	3.71971e-06	OK	70.5799	190.608
ENSMUST00000033418	170.187	1.15577	0.223117	5.18011	2.21756e-07	3.74135e-06	OK	105.443	234.93
ENSMUST00000095078	51.617	9.31651	1.79879	5.17933	2.22683e-07	3.75287e-06	OK	0.161656	103.072
ENSMUST00000028238	511.788	0.912328	0.176147	5.17936	2.22643e-07	3.75287e-06	OK	355.152	668.425
ENSMUST00000047157	984.065	0.65317	0.126141	5.17812	2.24136e-07	3.77529e-06	OK	765.029	1203.1
ENSMUST00000070215	149.47	1.24938	0.241318	5.17733	2.25083e-07	3.78918e-06	OK	88.5121	210.428
ENSMUST00000235847	26.5644	8.38154	1.61944	5.17557	2.27219e-07	3.82305e-06	OK	0.15883	52.9699
ENSMUST00000006669	267.422	1.12859	0.218134	5.17386	2.29305e-07	3.85605e-06	OK	167.849	366.995
ENSMUST00000019999	313.981	-1.71035	0.330698	-5.17194	2.31675e-07	3.89378e-06	OK	480.982	146.981
ENSMUST00000021726	183.606	1.30821	0.252981	5.17119	2.32609e-07	3.90735e-06	OK	105.632	261.581
ENSMUST00000004622	224.21	1.03696	0.200583	5.16973	2.3443e-07	3.93579e-06	OK	146.932	301.489
ENSMUST00000053020	47.4575	-2.72196	0.526577	-5.16915	2.35158e-07	3.94587e-06	OK	82.4224	12.4927
ENSMUST00000189061	151.341	-1.26861	0.245478	-5.1679	2.36741e-07	3.97026e-06	OK	213.901	88.7819
ENSMUST00000192145	29.1981	8.51952	1.64889	5.16681	2.38127e-07	3.99134e-06	OK	0.158698	58.2374
ENSMUST00000027131	204.71	-1.23598	0.239221	-5.16667	2.38299e-07	3.99205e-06	OK	287.402	122.018
ENSMUST00000029387	381.954	0.918071	0.177717	5.16591	2.39266e-07	4.00608e-06	OK	264.366	499.543
ENSMUST00000107162	27.2451	8.37814	1.62277	5.16288	2.43181e-07	4.06942e-06	OK	0.163284	54.327
ENSMUST00000117430	207.517	1.10251	0.213607	5.16139	2.45118e-07	4.09962e-06	OK	131.871	283.164
ENSMUST00000228545	31.5846	-8.21537	1.59174	-5.16124	2.45321e-07	4.10079e-06	OK	62.9574	0.211824
ENSMUST00000114407	26.5436	8.36371	1.62097	5.15968	2.47371e-07	4.13282e-06	OK	0.160674	52.9266
ENSMUST00000135985	82.4135	2.25763	0.437743	5.15744	2.50353e-07	4.18037e-06	OK	28.5066	136.32
ENSMUST00000085701	918.215	0.473898	0.0918984	5.15676	2.51265e-07	4.19333e-06	OK	768.749	1067.68
ENSMUST00000130036	110.221	-1.92247	0.372901	-5.15543	2.53051e-07	4.22084e-06	OK	174.428	46.0145
ENSMUST00000034478	76.3445	-2.02406	0.392621	-5.15525	2.53298e-07	4.22268e-06	OK	122.557	30.1325
ENSMUST00000120302	31.4212	-8.17401	1.58653	-5.15213	2.57545e-07	4.29116e-06	OK	62.6257	0.216835
ENSMUST00000072779	158.479	1.20349	0.233618	5.15156	2.58335e-07	4.302e-06	OK	95.9618	220.997
ENSMUST00000031617	1131.07	0.525454	0.102034	5.14982	2.60742e-07	4.33975e-06	OK	927.339	1334.8
ENSMUST00000230054	127.447	1.98776	0.386117	5.14808	2.63161e-07	4.37764e-06	OK	51.3258	203.569
ENSMUST00000127308	177.488	-1.49904	0.29121	-5.14764	2.63778e-07	4.38554e-06	OK	262.21	92.7668
ENSMUST00000048687	126.152	1.51	0.293395	5.14665	2.65175e-07	4.40402e-06	OK	65.5658	186.738
ENSMUST00000111513	29.5864	-8.21136	1.59546	-5.14671	2.65093e-07	4.40402e-06	OK	58.9739	0.198973
ENSMUST00000134479	31.2006	-8.20155	1.59416	-5.14476	2.67867e-07	4.44633e-06	OK	62.19	0.211256
ENSMUST00000190071	154.09	1.46237	0.284255	5.14456	2.6815e-07	4.44863e-06	OK	82.0589	226.122
ENSMUST00000143206	25.8051	8.37817	1.62883	5.14369	2.694e-07	4.46697e-06	OK	0.154651	51.4556
ENSMUST00000188142	331.54	0.762486	0.148249	5.1433	2.69961e-07	4.47387e-06	OK	245.912	417.168
ENSMUST00000070785	39.8932	-8.57538	1.66756	-5.14249	2.71128e-07	4.49079e-06	OK	79.5777	0.208615
ENSMUST00000184616	383.615	0.859471	0.167151	5.14189	2.71987e-07	4.5026e-06	OK	272.611	494.619
ENSMUST00000133236	102.479	1.58645	0.308639	5.14015	2.74521e-07	4.54211e-06	OK	51.2	153.758
ENSMUST00000023203	28.2248	8.37913	1.63036	5.13943	2.75575e-07	4.55711e-06	OK	0.16904	56.2805
ENSMUST00000129577	255.114	-1.05097	0.204547	-5.13803	2.77627e-07	4.58859e-06	OK	344.134	166.094
ENSMUST00000156988	1106.48	0.675085	0.131445	5.13588	2.80831e-07	4.63905e-06	OK	852.224	1360.74
ENSMUST00000022634	259.282	1.08225	0.210735	5.13562	2.81222e-07	4.64302e-06	OK	166.348	352.216
ENSMUST00000049699	139.508	1.29421	0.252077	5.1342	2.8334e-07	4.67548e-06	OK	80.8172	198.199
ENSMUST00000061681	41.2679	2.7645	0.538464	5.13405	2.83571e-07	4.6768e-06	OK	10.5881	71.9477
ENSMUST00000084203	677.753	-0.581882	0.113349	-5.13356	2.84314e-07	4.68616e-06	OK	812.609	542.898
ENSMUST00000184448	232.313	-0.930006	0.181168	-5.13339	2.8457e-07	4.68616e-06	OK	304.702	159.925
ENSMUST00000128355	36.8874	-3.68419	0.717694	-5.13337	2.84594e-07	4.68616e-06	OK	68.4498	5.325
ENSMUST00000022317	29.884	-8.14097	1.58695	-5.12995	2.89812e-07	4.76953e-06	OK	59.557	0.210987
ENSMUST00000107557	179.441	-1.32579	0.258496	-5.12887	2.91487e-07	4.79198e-06	OK	256.54	102.342
ENSMUST00000218087	68.3702	2.3948	0.466917	5.12896	2.91344e-07	4.79198e-06	OK	21.8468	114.894
ENSMUST00000217643	32.7707	8.68001	1.69287	5.1274	2.93767e-07	4.82688e-06	OK	0.15941	65.3821
ENSMUST00000056683	25.8033	8.33009	1.62489	5.12655	2.95096e-07	4.84614e-06	OK	0.159864	51.4467
ENSMUST00000180901	30.0961	-8.18855	1.59784	-5.12475	2.97936e-07	4.89017e-06	OK	59.9866	0.205615
ENSMUST00000029297	193.719	-1.03031	0.201115	-5.12297	3.00754e-07	4.9338e-06	OK	260.095	127.344
ENSMUST00000155281	25.7842	8.32733	1.62559	5.12265	3.01272e-07	4.93967e-06	OK	0.160051	51.4083
ENSMUST00000029708	182.013	1.33306	0.260249	5.12226	3.01902e-07	4.9455e-06	OK	103.435	260.592
ENSMUST00000174008	1334.45	0.451225	0.0880916	5.12223	3.01948e-07	4.9455e-06	OK	1127.45	1541.45
ENSMUST00000148961	67.9728	-2.58172	0.504093	-5.12151	3.03098e-07	4.9617e-06	OK	116.487	19.4582
ENSMUST00000197859	141.676	1.52646	0.298245	5.11813	3.08581e-07	5.04878e-06	OK	73.0142	210.338
ENSMUST00000182533	34.7199	-8.38191	1.63878	-5.11474	3.1418e-07	5.13766e-06	OK	69.2322	0.20754
ENSMUST00000204206	318.316	0.844997	0.165307	5.1117	3.19279e-07	5.21827e-06	OK	227.673	408.96
ENSMUST00000132641	81.3346	1.71672	0.335849	5.11158	3.19476e-07	5.21873e-06	OK	37.9458	124.723
ENSMUST00000172794	234.629	1.13943	0.222918	5.11142	3.19739e-07	5.22027e-06	OK	146.509	322.75
ENSMUST00000237706	146.665	1.42415	0.278683	5.11027	3.21693e-07	5.24938e-06	OK	79.6322	213.697
ENSMUST00000026415	128.28	-1.82431	0.357312	-5.10566	3.29646e-07	5.37347e-06	OK	200.066	56.4939
ENSMUST00000221168	32.4427	-8.2583	1.61748	-5.10566	3.29633e-07	5.37347e-06	OK	64.6741	0.21122
ENSMUST00000155903	29.3815	-8.12724	1.59197	-5.10515	3.30538e-07	5.38518e-06	OK	58.5537	0.209416
ENSMUST00000074834	2681.97	-0.386407	0.0757137	-5.10352	3.33388e-07	5.42873e-06	OK	3039.01	2324.94
ENSMUST00000156036	30.3165	-8.15862	1.59938	-5.1011	3.37682e-07	5.49285e-06	OK	60.4215	0.211448
ENSMUST00000165242	81.4066	1.92181	0.376739	5.10117	3.37568e-07	5.49285e-06	OK	33.9976	128.816
ENSMUST00000169387	26.501	4.88455	0.957576	5.10096	3.37941e-07	5.49327e-06	OK	1.73554	51.2664
ENSMUST00000155998	337.943	-1.05948	0.207705	-5.10089	3.38064e-07	5.49327e-06	OK	456.74	219.146
ENSMUST00000023601	249.579	-0.883031	0.173133	-5.10029	3.39129e-07	5.50768e-06	OK	323.66	175.497
ENSMUST00000103143	159.022	1.14635	0.225092	5.0928	3.52823e-07	5.72706e-06	OK	98.9706	219.074
ENSMUST00000035606	767.071	-0.52237	0.102585	-5.09209	3.54144e-07	5.74548e-06	OK	904.443	629.698
ENSMUST00000019231	980.22	-0.508436	0.0998647	-5.09125	3.55708e-07	5.76783e-06	OK	1151.18	809.261
ENSMUST00000077577	3595.73	0.351554	0.0690531	5.09106	3.56065e-07	5.77057e-06	OK	3159.78	4031.68
ENSMUST00000105672	35.5294	3.78611	0.743693	5.09095	3.56275e-07	5.77094e-06	OK	4.80279	66.256
ENSMUST00000004316	359.564	-1.3761	0.270309	-5.09084	3.56475e-07	5.77116e-06	OK	519.129	199.999
ENSMUST00000160289	102.353	1.59065	0.312544	5.08938	3.59237e-07	5.81281e-06	OK	51.0251	153.68
ENSMUST00000220974	232.659	0.927563	0.182427	5.08458	3.68449e-07	5.95876e-06	OK	160.341	304.978
ENSMUST00000090776	303.277	0.773873	0.152209	5.08426	3.69058e-07	5.96547e-06	OK	223.833	382.721
ENSMUST00000128900	119.127	1.84602	0.363095	5.08412	3.69338e-07	5.96686e-06	OK	51.8502	186.405
ENSMUST00000146077	82.3307	1.78573	0.351393	5.08186	3.73756e-07	6.03509e-06	OK	37.0198	127.642
ENSMUST00000230114	140.944	1.92948	0.37973	5.08118	3.75093e-07	6.0535e-06	OK	58.6146	223.273
ENSMUST00000032422	25.2763	8.28679	1.63096	5.08093	3.75587e-07	6.05831e-06	OK	0.161355	50.3912
ENSMUST00000061326	226.907	0.976405	0.192209	5.07991	3.77607e-07	6.0877e-06	OK	152.925	300.889
ENSMUST00000114468	58.6642	2.12807	0.41893	5.07979	3.77858e-07	6.08856e-06	OK	21.8434	95.485
ENSMUST00000172057	25.9516	8.32978	1.64019	5.07855	3.80319e-07	6.12503e-06	OK	0.160817	51.7423
ENSMUST00000061875	235.352	0.980532	0.193114	5.07747	3.82494e-07	6.15684e-06	OK	158.316	312.387
ENSMUST00000053811	462.621	0.955158	0.188163	5.07623	3.84991e-07	6.1938e-06	OK	314.838	610.405
ENSMUST00000112436	1048.26	0.685539	0.13508	5.07507	3.8736e-07	6.22866e-06	OK	803.787	1292.73
ENSMUST00000186294	26.323	8.37091	1.64977	5.074	3.89537e-07	6.2604e-06	OK	0.158548	52.4875
ENSMUST00000034097	944.53	0.489897	0.0965955	5.07163	3.94422e-07	6.33533e-06	OK	785.686	1103.37
ENSMUST00000058659	29.8875	3.84109	0.757382	5.07154	3.9461e-07	6.33533e-06	OK	3.8989	55.8762
ENSMUST00000109468	534.011	0.601122	0.118548	5.0707	3.96351e-07	6.35997e-06	OK	424.341	643.682
ENSMUST00000168019	849.013	0.491416	0.0969589	5.06829	4.01403e-07	6.43769e-06	OK	705.798	992.227
ENSMUST00000204807	25.4782	8.27676	1.63359	5.06662	4.04946e-07	6.49113e-06	OK	0.163775	50.7926
ENSMUST00000171433	26.838	4.55441	0.898968	5.06626	4.05705e-07	6.49992e-06	OK	2.19112	51.485
ENSMUST00000103233	31.6593	-8.22634	1.62392	-5.06574	4.06816e-07	6.51433e-06	OK	63.1079	0.210721
ENSMUST00000127215	47.4681	-3.16976	0.625871	-5.06455	4.09362e-07	6.5517e-06	OK	85.4416	9.49462
ENSMUST00000197748	71.2969	-1.97246	0.389581	-5.06301	4.1268e-07	6.60139e-06	OK	113.637	28.9569
ENSMUST00000178474	817.491	0.488521	0.096532	5.06071	4.1769e-07	6.67805e-06	OK	680.39	954.592
ENSMUST00000023478	82.5881	-2.01283	0.397758	-5.06043	4.18315e-07	6.68459e-06	OK	132.375	32.8009
ENSMUST00000074043	180.703	1.38856	0.274478	5.05892	4.21647e-07	6.73435e-06	OK	99.8862	261.519
ENSMUST00000237893	35.3609	5.02176	0.99269	5.05873	4.22048e-07	6.73726e-06	OK	2.11197	68.6099
ENSMUST00000143472	39.8121	-8.56339	1.69338	-5.057	4.25913e-07	6.79543e-06	OK	79.4143	0.209923
ENSMUST00000067485	436.703	-0.815563	0.161384	-5.05357	4.33629e-07	6.91497e-06	OK	556.953	316.453
ENSMUST00000075602	225.952	0.97556	0.193134	5.0512	4.39051e-07	6.99782e-06	OK	152.341	299.563
ENSMUST00000204248	30.5338	-8.17409	1.61846	-5.05054	4.40567e-07	7.01835e-06	OK	60.8569	0.210699
ENSMUST00000164756	141.478	1.24913	0.247633	5.04429	4.55205e-07	7.24779e-06	OK	83.7892	199.166
ENSMUST00000031273	35.1381	3.40418	0.674931	5.04375	4.56505e-07	7.26474e-06	OK	6.06526	64.2109
ENSMUST00000135877	300.9	-0.875669	0.173742	-5.04005	4.65402e-07	7.40251e-06	OK	389.514	212.286
ENSMUST00000182625	31.0496	6.13956	1.21838	5.03913	4.67659e-07	7.43458e-06	OK	0.868516	61.2307
ENSMUST00000031850	297.347	1.0495	0.208283	5.0388	4.68463e-07	7.44351e-06	OK	193.723	400.97
ENSMUST00000108210	24.3605	8.22973	1.63397	5.03665	4.73747e-07	7.5236e-06	OK	0.161762	48.5593
ENSMUST00000098683	409.547	1.15827	0.230008	5.03578	4.75906e-07	7.554e-06	OK	253.44	565.653
ENSMUST00000209686	190.719	-1.02605	0.203767	-5.03541	4.76827e-07	7.56472e-06	OK	255.817	125.62
ENSMUST00000211500	143.396	-1.28638	0.255491	-5.03491	4.78077e-07	7.58066e-06	OK	203.402	83.3907
ENSMUST00000025541	557.643	0.554476	0.11016	5.03337	4.81943e-07	7.63802e-06	OK	451.783	663.504
ENSMUST00000140622	29.1396	-8.08676	1.6069	-5.03252	4.8408e-07	7.66795e-06	OK	58.0657	0.21358
ENSMUST00000037565	23.8268	8.23442	1.63684	5.03068	4.88732e-07	7.73767e-06	OK	0.157706	47.4958
ENSMUST00000180572	86.5694	2.14014	0.42547	5.03006	4.90319e-07	7.75881e-06	OK	32.015	141.124
ENSMUST00000095385	28.584	8.48684	1.68839	5.0266	4.99259e-07	7.89622e-06	OK	0.15891	57.0091
ENSMUST00000170269	25.1829	8.30895	1.65431	5.02262	5.09722e-07	8.05759e-06	OK	0.158316	50.2075
ENSMUST00000140164	24.0179	8.18855	1.63116	5.02008	5.16503e-07	8.16058e-06	OK	0.164089	47.8717
ENSMUST00000163201	94.9573	-1.79415	0.357586	-5.01738	5.23797e-07	8.27159e-06	OK	147.41	42.5045
ENSMUST00000200082	514.755	0.822045	0.163872	5.01639	5.26504e-07	8.31009e-06	OK	371.945	657.566
ENSMUST00000037593	118.948	-1.90101	0.378999	-5.01587	5.27948e-07	8.32861e-06	OK	187.651	50.2446
ENSMUST00000230380	94.7059	-1.58959	0.317069	-5.01339	5.34784e-07	8.43215e-06	OK	142.173	47.2391
ENSMUST00000182064	98.25	2.14688	0.428398	5.01142	5.4029e-07	8.5146e-06	OK	36.1965	160.304
ENSMUST00000236773	230.822	1.03009	0.205583	5.01055	5.42759e-07	8.54914e-06	OK	151.749	309.894
ENSMUST00000170653	28.5262	8.46812	1.69051	5.00921	5.46548e-07	8.60444e-06	OK	0.160654	56.8918
ENSMUST00000066994	58.2615	2.4431	0.487794	5.00846	5.48669e-07	8.63341e-06	OK	18.099	98.4239
ENSMUST00000161158	77.5286	-2.45898	0.491071	-5.00739	5.51742e-07	8.67735e-06	OK	131.196	23.8613
ENSMUST00000097816	28.8429	8.4557	1.68879	5.00697	5.52949e-07	8.69189e-06	OK	0.163838	57.522
ENSMUST00000145670	192.016	1.18473	0.236722	5.00471	5.59451e-07	8.78962e-06	OK	117.326	266.706
ENSMUST00000162349	23.4967	8.19401	1.63766	5.00349	5.63027e-07	8.84129e-06	OK	0.159924	46.8335
ENSMUST00000101532	24.2301	8.24788	1.64917	5.00123	5.69647e-07	8.9407e-06	OK	0.158891	48.3013
ENSMUST00000182722	23.6295	8.20996	1.64197	5.00007	5.73099e-07	8.98868e-06	OK	0.159065	47.1
ENSMUST00000229373	90.4775	3.19176	0.638352	5.00001	5.73287e-07	8.98868e-06	OK	17.8505	163.105
ENSMUST00000174266	320.994	-0.869823	0.173978	-4.99961	5.74449e-07	9.00233e-06	OK	414.931	227.056
ENSMUST00000114155	644.032	-0.724965	0.145064	-4.99754	5.80664e-07	9.0951e-06	OK	802.526	485.537
ENSMUST00000111192	168.129	-1.11232	0.222591	-4.99711	5.81945e-07	9.11054e-06	OK	229.912	106.346
ENSMUST00000000080	710.416	-0.532648	0.106612	-4.99614	5.84901e-07	9.15218e-06	OK	840.09	580.741
ENSMUST00000182149	298.995	0.933168	0.186909	4.99263	5.95631e-07	9.31534e-06	OK	205.533	392.458
ENSMUST00000030336	634.679	-0.537004	0.107563	-4.99245	5.96187e-07	9.31932e-06	OK	751.455	517.903
ENSMUST00000048716	177.191	-1.14033	0.228415	-4.99234	5.9653e-07	9.31995e-06	OK	243.787	110.596
ENSMUST00000131011	70.8674	1.95597	0.391991	4.98984	6.04304e-07	9.43662e-06	OK	29.0453	112.689
ENSMUST00000008477	164.72	1.1629	0.233177	4.98722	6.12536e-07	9.5555e-06	OK	101.708	227.733
ENSMUST00000161278	23.0917	8.17934	1.64004	4.98729	6.12318e-07	9.5555e-06	OK	0.158768	46.0246
ENSMUST00000234133	285.829	-1.15144	0.231091	-4.98264	6.27238e-07	9.7799e-06	OK	394.199	177.458
ENSMUST00000006035	325.422	0.774646	0.155495	4.98181	6.29915e-07	9.81667e-06	OK	240.095	410.748
ENSMUST00000037324	329.954	0.779915	0.15659	4.98062	6.33801e-07	9.87226e-06	OK	242.879	417.03
ENSMUST00000164992	36.5684	-8.4352	1.69513	-4.97613	6.48697e-07	1.00992e-05	OK	72.9261	0.210685
ENSMUST00000032396	234.341	-1.00553	0.202089	-4.97568	6.50193e-07	1.01174e-05	OK	312.854	155.828
ENSMUST00000198332	29.0979	-8.10769	1.62956	-4.9754	6.51123e-07	1.01267e-05	OK	57.9857	0.210214
ENSMUST00000085835	172.118	1.0778	0.216815	4.97106	6.65882e-07	1.0351e-05	OK	110.658	233.578
ENSMUST00000027263	193.16	1.15093	0.231775	4.96573	6.84449e-07	1.06343e-05	OK	119.954	266.366
ENSMUST00000171929	503.257	0.590364	0.118979	4.9619	6.98065e-07	1.08404e-05	OK	401.702	604.813
ENSMUST00000112557	26.7039	-7.96918	1.60611	-4.96178	6.98492e-07	1.08416e-05	OK	53.1955	0.212282
ENSMUST00000022962	187.593	1.16238	0.234317	4.96073	7.0227e-07	1.08947e-05	OK	115.86	259.325
ENSMUST00000070597	93.3524	1.66666	0.33598	4.96059	7.02804e-07	1.08975e-05	OK	44.7221	141.983
ENSMUST00000090678	221.66	1.05055	0.211896	4.95784	7.12813e-07	1.10472e-05	OK	144.342	298.978
ENSMUST00000055341	82.4678	-1.70789	0.344525	-4.95723	7.15041e-07	1.10761e-05	OK	126.28	38.6553
ENSMUST00000167898	47.1996	-2.85457	0.576037	-4.95554	7.21281e-07	1.11672e-05	OK	82.9332	11.4661
ENSMUST00000113519	26.4759	8.42295	1.70007	4.95447	7.25263e-07	1.12232e-05	OK	0.153836	52.798
ENSMUST00000036362	27.2877	-8.00507	1.61595	-4.95377	7.27887e-07	1.12582e-05	OK	54.3638	0.211613
ENSMUST00000035481	113.213	1.55237	0.313383	4.95359	7.2857e-07	1.1262e-05	OK	57.5711	168.855
ENSMUST00000088452	854.317	0.740328	0.149455	4.95351	7.28868e-07	1.1262e-05	OK	639.805	1068.83
ENSMUST00000152490	94.2295	-1.89025	0.381683	-4.95241	7.32984e-07	1.132e-05	OK	148.421	40.038
ENSMUST00000068519	340.299	0.738903	0.14926	4.95044	7.40453e-07	1.14239e-05	OK	255.01	425.588
ENSMUST00000041047	1048.82	-0.511817	0.103386	-4.95054	7.40089e-07	1.14239e-05	OK	1232.94	864.707
[truncated: 147,548 more rows]

## Sheet: RNAseq gene overview
Trancript ID	baseMean	log2FoldChange	lfcSE	stat	pvalue	padj	status	CT	MyD88-KO	Gene name
ENSMUSG00000086503	3937.5	5.36323	0.119287	44.9607	0	0	OK	186.781	7688.23	Xist
ENSMUSG00000105263	2887.29	5.06663	0.124303	40.7603	0	0	OK	167.319	5607.26	Gm42427
ENSMUSG00000110631	2177.58	5.22992	0.140513	37.2201	3.22848e-303	1.36339e-299	OK	113.037	4242.12	Gm42047
ENSMUSG00000002985	2204.84	4.8001	0.130932	36.6609	3.06838e-294	9.71832e-291	OK	152.798	4256.88	Apoe
ENSMUSG00000000441	8573.29	2.93038	0.0863185	33.9484	1.28778e-252	3.26297e-249	OK	1988.45	15158.1	Raf1
ENSMUSG00000105703	1551.8	5.6035	0.170625	32.8409	1.53429e-236	3.23965e-233	OK	62.5463	3041.05	Gm43305
ENSMUSG00000090877	1126.74	5.87267	0.208902	28.1121	6.97335e-174	1.26208e-170	OK	37.8139	2215.66	Hspa1b
ENSMUSG00000035299	2621.29	3.05463	0.109431	27.9137	1.81978e-171	2.88184e-168	OK	563.188	4679.39	Mid1
ENSMUSG00000039062	3310.59	-2.97318	0.108418	-27.4234	1.44341e-165	2.03183e-162	OK	5873.25	747.932	Anpep
ENSMUSG00000091971	1150.55	6.6639	0.244677	27.2355	2.46726e-163	3.12577e-160	OK	22.4719	2278.63	Hspa1a
ENSMUSG00000119761	9445.91	2.61195	0.0990477	26.3706	2.97626e-153	3.42784e-150	OK	2655.84	16236	Snord3b2
ENSMUSG00000049539	1274.28	8.31234	0.362745	22.9151	3.28567e-116	3.46885e-113	OK	7.99221	2540.57	H1f1
ENSMUSG00000119851	9820.31	2.48592	0.109823	22.6356	1.93217e-113	1.88297e-110	OK	2974.98	16665.6	Snord3b4
ENSMUSG00000064370	264159	1.74006	0.0789559	22.0383	1.23562e-107	1.11814e-104	OK	121718	406599	mt-Cytb
ENSMUSG00000100862	89793.7	1.69059	0.0794954	21.2665	2.31918e-100	1.95878e-97	OK	42476.8	137110	Gm10925
ENSMUSG00000106147	2463.23	2.33063	0.110731	21.0476	2.40727e-98	1.90611e-95	OK	816.961	4109.5	Snord3a
ENSMUSG00000003545	600.421	4.51823	0.214936	21.0213	4.18872e-98	3.12158e-95	OK	50.2126	1150.63	Fosb
ENSMUSG00000063696	1289.97	2.80644	0.134723	20.8313	2.25298e-96	1.58572e-93	OK	322.67	2257.26	Gm8730
ENSMUSG00000102070	256033	1.74624	0.0851089	20.5177	1.49723e-93	9.98335e-91	OK	117586	394480	Gm28661
ENSMUSG00000064373	709.673	3.7082	0.18207	20.3669	3.28856e-92	2.08314e-89	OK	100.877	1318.47	Selenop
ENSMUSG00000013663	561.763	6.73621	0.335092	20.1026	7.00905e-90	4.22846e-87	OK	10.4406	1113.08	Pten
ENSMUSG00000101939	28594.5	1.72441	0.0870183	19.8166	2.14058e-87	1.23268e-84	OK	13286.1	43903	Gm28438
ENSMUSG00000064357	105746	1.70112	0.0874195	19.4593	2.43229e-84	1.33977e-81	OK	49744.8	161747	mt-Atp6
ENSMUSG00000069306	568.296	-4.31751	0.222029	-19.4457	3.16888e-84	1.67277e-81	OK	1082.31	54.2815	H4c17
ENSMUSG00000069305	2660.6	2.06735	0.108617	19.0333	9.03028e-81	4.57618e-78	OK	1025.05	4296.15	H4c18
ENSMUSG00000060206	501.043	-5.20262	0.275704	-18.8703	2.00133e-79	9.75185e-77	OK	975.594	26.4927	Zfp462
ENSMUSG00000029810	410.195	5.6786	0.304571	18.6446	1.39777e-77	6.55864e-75	OK	15.7107	804.68	Tmem176b
ENSMUSG00000064360	20650	1.56267	0.084169	18.5659	6.06752e-77	2.74533e-74	OK	10445.1	30854.9	mt-Nd3
ENSMUSG00000021306	2455.34	-2.23907	0.122311	-18.3063	7.36935e-75	3.21939e-72	OK	4052.31	858.374	Gpr137b
ENSMUSG00000038418	958.535	2.65183	0.14745	17.9846	2.57434e-72	1.08714e-69	OK	263.167	1653.9	Egr1
ENSMUSG00000064345	115721	1.44396	0.0807274	17.8868	1.4944e-71	6.10728e-69	OK	62204.7	169238	mt-Nd2
ENSMUSG00000021250	1807.87	2.09118	0.117747	17.76	1.44275e-70	5.71195e-68	OK	687.275	2928.46	Fos
ENSMUSG00000026390	380.369	5.2459	0.295774	17.7362	2.20351e-70	8.45948e-68	OK	19.5328	741.206	Marco
ENSMUSG00000064356	6392.09	1.60553	0.091327	17.58	3.50498e-69	1.30602e-66	OK	3161.99	9622.18	mt-Atp8
ENSMUSG00000022346	992.031	2.54733	0.145473	17.5106	1.18832e-68	4.30137e-66	OK	289.834	1694.23	Myc
ENSMUSG00000064358	239015	1.33219	0.0767183	17.3647	1.52593e-67	5.37e-65	OK	135887	342143	mt-Co3
ENSMUSG00000020658	479.416	-4.28378	0.247339	-17.3195	3.35228e-67	1.14784e-64	OK	912.009	46.8222	Efr3b
ENSMUSG00000019505	4997.3	1.56245	0.090604	17.2448	1.22403e-66	4.08086e-64	OK	2528.01	7466.59	Ubb
ENSMUSG00000064354	187820	1.56696	0.091125	17.1957	2.85989e-66	9.29025e-64	OK	94791.9	280849	mt-Co2
ENSMUSG00000069682	4568.96	1.5794	0.0923732	17.0981	1.53434e-65	4.85964e-63	OK	2291.09	6846.83	Gm10275
ENSMUSG00000069117	1343.25	2.14582	0.127561	16.8219	1.68641e-63	5.211e-61	OK	495.166	2191.33	Rps18-ps6
ENSMUSG00000067736	4667.74	1.53525	0.0925058	16.5962	7.42045e-62	2.23833e-59	OK	2394.71	6940.77	Gm10222
ENSMUSG00000030342	2292.19	-1.78551	0.108006	-16.5316	2.17263e-61	6.40118e-59	OK	3553.58	1030.8	Cd9
ENSMUSG00000060743	1862.46	1.92306	0.116996	16.4369	1.04104e-60	2.99749e-58	OK	777.277	2947.64	H3f3a
ENSMUSG00000074505	627.436	-2.98068	0.18149	-16.4233	1.30181e-60	3.66502e-58	OK	1113.77	141.099	Fat3
ENSMUSG00000078193	2207.59	1.81605	0.110694	16.406	1.73271e-60	4.7721e-58	OK	976.56	3438.61	Gm2000
ENSMUSG00000064341	277401	1.44001	0.0879428	16.3744	2.91564e-60	7.8592e-58	OK	149412	405389	mt-Nd1
ENSMUSG00000074622	562.409	3.03199	0.185384	16.3552	3.99509e-60	1.05445e-57	OK	122.538	1002.28	Mafb
ENSMUSG00000019558	896.365	-2.46575	0.151104	-16.3183	7.31889e-60	1.89231e-57	OK	1517.94	274.784	Slc6a8
ENSMUSG00000050621	1607.17	1.98137	0.122706	16.1473	1.18674e-58	3.00695e-56	OK	649.536	2564.81	Rps27rt
ENSMUSG00000023830	1911.58	-1.86074	0.116529	-15.968	2.13449e-57	5.30234e-55	OK	2997.77	825.394	Igf2r
ENSMUSG00000071713	1404.22	-2.08971	0.13094	-15.9593	2.4545e-57	5.98001e-55	OK	2274.17	534.265	Csf2rb
ENSMUSG00000052684	1111.58	2.19463	0.137934	15.9108	5.3334e-57	1.27488e-54	OK	398.577	1824.58	Jun
ENSMUSG00000065947	6050.26	1.48814	0.0942141	15.7953	3.35111e-56	7.86208e-54	OK	3179.93	8920.58	mt-Nd4l
ENSMUSG00000064351	1.118e+06	1.42739	0.0905201	15.7687	5.10597e-56	1.17614e-53	OK	606029	1.62997e+06	mt-Co1
ENSMUSG00000026712	333.021	4.54147	0.288929	15.7183	1.13303e-55	2.56328e-53	OK	27.4234	638.618	Mrc1
ENSMUSG00000064367	174937	1.33571	0.0860782	15.5174	2.64551e-54	5.87999e-52	OK	99283.1	250590	mt-Nd5
ENSMUSG00000021127	298.824	4.61646	0.299072	15.4359	9.38169e-54	2.04925e-51	OK	23.4099	574.238	Zfp36l1
ENSMUSG00000095180	289.042	5.49019	0.357716	15.3479	3.65857e-53	7.85601e-51	OK	12.5812	565.503	Rhox5
ENSMUSG00000026131	1679.29	2.15016	0.140338	15.3213	5.51152e-53	1.16376e-50	OK	617.527	2741.06	Dst
ENSMUSG00000050335	5137.62	-1.35568	0.0895609	-15.137	9.23808e-52	1.91864e-49	OK	7388.27	2886.97	Lgals3
ENSMUSG00000021559	685.533	2.61439	0.173159	15.0982	1.66527e-51	3.40278e-49	OK	192.467	1178.6	Dapk1
ENSMUSG00000005483	562.471	2.75858	0.182847	15.0868	1.97881e-51	3.91711e-49	OK	144.831	980.112	Dnajb1
ENSMUSG00000032554	290.135	4.21897	0.279644	15.0869	1.97443e-51	3.91711e-49	OK	29.5717	550.698	Trf
ENSMUSG00000121485	1767.83	-1.74897	0.11605	-15.0708	2.5211e-51	4.91383e-49	OK	2724.96	810.713	NaN
ENSMUSG00000025932	275.032	-4.14612	0.277235	-14.9553	1.43906e-50	2.76234e-48	OK	520.657	29.4067	Eya1
ENSMUSG00000001750	8229.34	-1.38704	0.0929581	-14.9211	2.40186e-50	4.54166e-48	OK	11906.3	4552.37	Tcirg1
ENSMUSG00000064363	134060	1.31672	0.0886929	14.8458	7.40281e-50	1.37921e-47	OK	76803.4	191317	mt-Nd4
ENSMUSG00000064368	2988.76	1.53067	0.103142	14.8404	8.03043e-50	1.47446e-47	OK	1536.95	4440.56	mt-Nd6
ENSMUSG00000024121	3565.13	-1.43298	0.0969787	-14.7763	2.0837e-49	3.7712e-47	OK	5203.19	1927.07	Atp6v0c
ENSMUSG00000025492	281.338	4.23895	0.28748	14.7452	3.30509e-49	5.89749e-47	OK	28.3006	534.375	Ifitm3
ENSMUSG00000112478	250.559	4.81675	0.330705	14.5651	4.68255e-48	8.23934e-46	OK	17.1716	483.946	Gm47761
ENSMUSG00000023951	322.88	3.81064	0.262146	14.5363	7.13075e-48	1.23753e-45	OK	42.9594	602.801	Vegfa
ENSMUSG00000039157	600.226	-2.64304	0.181985	-14.5234	8.61173e-48	1.47435e-45	OK	1034.79	165.66	Eeig1
ENSMUSG00000032340	645.001	-2.53242	0.174597	-14.5044	1.13646e-47	1.91971e-45	OK	1099.89	190.114	Neo1
ENSMUSG00000055435	250.818	4.89684	0.339656	14.417	4.04408e-47	6.74138e-45	OK	16.2913	485.344	Maf
ENSMUSG00000044786	1627.1	1.70512	0.118381	14.4036	4.90967e-47	8.07801e-45	OK	763.795	2490.4	Zfp36
ENSMUSG00000101111	117774	1.17794	0.0819377	14.3761	7.31272e-47	1.18775e-44	OK	72197.7	163350	Gm28437
ENSMUSG00000027399	274.951	4.50819	0.316987	14.222	6.69149e-46	1.07309e-43	OK	23.1478	526.754	Il1a
ENSMUSG00000037820	432.536	-3.35881	0.236519	-14.201	9.03197e-46	1.43033e-43	OK	788.238	76.8345	Tgm2
ENSMUSG00000005533	266.987	6.47013	0.464139	13.9401	3.61627e-44	5.65612e-42	OK	5.95589	528.018	Igf1r
ENSMUSG00000069516	11809.9	1.11515	0.0800153	13.9367	3.79068e-44	5.8566e-42	OK	7460.06	16159.8	Lyz2
ENSMUSG00000034730	298.145	-3.91312	0.282069	-13.8729	9.24161e-44	1.41063e-41	OK	559.173	37.1176	Adgrb1
ENSMUSG00000028037	214.969	5.49878	0.403929	13.6132	3.34074e-42	5.03856e-40	OK	9.30268	420.635	Ifi44
ENSMUSG00000052459	3412.56	-1.31368	0.0969474	-13.5504	7.88132e-42	1.17469e-39	OK	4867.1	1958.01	Atp6v1a
ENSMUSG00000049723	389.687	-3.29734	0.244364	-13.4935	1.70748e-41	2.51535e-39	OK	707.416	71.9578	Mmp12
ENSMUSG00000008348	12225.8	1.12878	0.083665	13.4916	1.75145e-41	2.55047e-39	OK	7672.95	16778.7	Ubc
ENSMUSG00000092274	18360.2	-1.07089	0.0802753	-13.3403	1.34997e-40	1.9435e-38	OK	24877.9	11842.5	Neat1
ENSMUSG00000081058	3401.13	1.326	0.0995456	13.3206	1.75759e-40	2.5019e-38	OK	1939.58	4862.68	H3c15
ENSMUSG00000056608	1828.57	1.635	0.123579	13.2303	5.86178e-40	8.25143e-38	OK	890.71	2766.43	Chd9
ENSMUSG00000030744	2424.55	1.53914	0.116607	13.1994	8.84881e-40	1.23193e-37	OK	1241.38	3607.71	Rps3
ENSMUSG00000020053	522.694	2.5818	0.196146	13.1626	1.43984e-39	1.98275e-37	OK	149.622	895.766	Igf1
ENSMUSG00000061175	3866.39	-1.25196	0.0953967	-13.1237	2.40754e-39	3.27968e-37	OK	5446.09	2286.69	Fnip2
ENSMUSG00000061477	913.621	1.94976	0.149364	13.0538	6.04788e-39	8.15113e-37	OK	375.735	1451.51	Rps7
ENSMUSG00000005087	2752.52	-1.33254	0.10227	-13.0297	8.29396e-39	1.10606e-36	OK	3940.42	1564.61	Cd44
ENSMUSG00000024164	597.291	2.35885	0.181354	13.0069	1.1175e-38	1.47474e-36	OK	194.887	999.696	C3
ENSMUSG00000045312	1970.34	-1.58812	0.122118	-13.0048	1.14829e-38	1.49976e-36	OK	2957.13	983.555	Lhfpl2
ENSMUSG00000004207	13715.4	-1.06088	0.0817352	-12.9795	1.60019e-38	2.04776e-36	OK	18542.5	8888.18	Psap
ENSMUSG00000050708	17490.7	1.02825	0.0792194	12.9798	1.59359e-38	2.04776e-36	OK	11508.7	23472.6	Ftl1
ENSMUSG00002076161	255028	-0.946696	0.0729693	-12.9739	1.72073e-38	2.18e-36	OK	335824	174232	Rn7sk
ENSMUSG00000024661	46136.7	0.967846	0.0748321	12.9336	2.91003e-38	3.65022e-36	OK	31216.5	61056.9	Fth1
ENSMUSG00000021624	1476.8	-1.63346	0.126482	-12.9146	3.72565e-38	4.58255e-36	OK	2233.66	719.943	Cd180
ENSMUSG00000024781	2601.3	-1.61457	0.125019	-12.9146	3.72312e-38	4.58255e-36	OK	3921.86	1280.73	Lipa
ENSMUSG00000020189	4830.27	-1.17103	0.0907641	-12.9019	4.38875e-38	5.34626e-36	OK	6689.65	2970.9	Osbpl8
ENSMUSG00000106734	789.175	-2.06571	0.160298	-12.8867	5.34845e-38	6.45328e-36	OK	1274.03	304.324	Gm20559
ENSMUSG00000015568	4935.78	-1.16052	0.0901906	-12.8674	6.8634e-38	8.20306e-36	OK	6820.44	3051.13	Lpl
ENSMUSG00000105827	793.003	2.0052	0.156987	12.773	2.32081e-37	2.74788e-35	OK	316.288	1269.72	H2bc18
ENSMUSG00000059775	1378.54	1.5916	0.125615	12.6705	8.61988e-37	1.01116e-34	OK	686.896	2070.19	Rps26-ps1
ENSMUSG00000024613	1470.87	1.57357	0.125939	12.4947	7.98081e-36	9.27605e-34	OK	739.804	2201.95	Tcof1
ENSMUSG00000015143	1720.03	-1.6386	0.131264	-12.4832	9.2176e-36	1.06162e-33	OK	2603.8	836.259	Actn1
ENSMUSG00000074129	2073.64	1.35463	0.108796	12.4511	1.37948e-35	1.57447e-33	OK	1165.85	2981.44	Rpl13a
ENSMUSG00000068240	3557.55	1.19465	0.0969818	12.3183	7.2179e-35	8.1646e-33	OK	2163.37	4951.74	Gm11808
ENSMUSG00000022148	2231.33	1.34016	0.109253	12.2666	1.36848e-34	1.53427e-32	OK	1263.57	3199.09	Fyb
ENSMUSG00000096210	403.453	2.63188	0.214609	12.2636	1.42091e-34	1.57909e-32	OK	112.096	694.81	H1f0
ENSMUSG00000095427	666.707	2.05636	0.167791	12.2555	1.56971e-34	1.72928e-32	OK	258.446	1074.97	Rps2-ps6
ENSMUSG00000051627	3736.18	1.16091	0.0949769	12.2231	2.33969e-34	2.5553e-32	OK	2309.14	5163.21	H1f4
ENSMUSG00000049130	467.299	2.35532	0.192843	12.2136	2.62857e-34	2.84627e-32	OK	152.785	781.814	C5ar1
ENSMUSG00000038147	1241.02	-1.57824	0.129514	-12.1859	3.69676e-34	3.96901e-32	OK	1859.37	622.681	Cd84
ENSMUSG00000035356	660.419	2.00814	0.164876	12.1797	3.98638e-34	4.24399e-32	OK	262.978	1057.86	Nfkbiz
ENSMUSG00000036905	173.085	5.22396	0.4293	12.1686	4.57121e-34	4.82605e-32	OK	9.02097	337.149	C1qb
ENSMUSG00000037108	187.862	4.86971	0.403995	12.0539	1.85011e-33	1.93711e-31	OK	12.426	363.297	Zcwpw1
ENSMUSG00000023367	173.422	6.72034	0.558016	12.0433	2.10415e-33	2.16727e-31	OK	3.25844	343.585	Tmem176a
ENSMUSG00000029816	41492.6	-0.929474	0.0771773	-12.0434	2.10199e-33	2.16727e-31	OK	54414.8	28570.4	Gpnmb
ENSMUSG00000015846	222.511	3.94616	0.329012	11.994	3.82172e-33	3.90462e-31	OK	27.1125	417.909	Rxra
ENSMUSG00000020010	165.313	4.96279	0.413802	11.9932	3.8586e-33	3.91077e-31	OK	10.2726	320.353	Vnn3
ENSMUSG00000003882	576.026	-2.17454	0.181803	-11.9609	5.69161e-33	5.72278e-31	OK	943.136	208.917	Il7r
ENSMUSG00000030096	4041.85	-1.19158	0.0996769	-11.9544	6.15785e-33	6.14282e-31	OK	5622.18	2461.52	Slc6a6
ENSMUSG00000039741	178.211	5.98491	0.501849	11.9257	8.69466e-33	8.60567e-31	OK	5.54018	350.881	Bahcc1
ENSMUSG00000004730	1093.39	1.76956	0.148808	11.8915	1.30998e-32	1.28652e-30	OK	495.923	1690.85	Adgre1
ENSMUSG00000040751	513.349	-2.21078	0.186122	-11.8781	1.5386e-32	1.49125e-30	OK	844.312	182.387	Lat2
ENSMUSG00000062611	3212.87	1.18391	0.0996735	11.8779	1.54199e-32	1.49125e-30	OK	1963.91	4461.84	Rps3a2
ENSMUSG00000040086	235.472	-7.57206	0.638583	-11.8576	1.96503e-32	1.88598e-30	OK	468.481	2.46192	Tnni3k
ENSMUSG00000058427	178.251	4.50141	0.380043	11.8445	2.29845e-32	2.18941e-30	OK	15.0745	341.428	Cxcl2
ENSMUSG00000020300	1843.37	-1.39987	0.118677	-11.7956	4.1124e-32	3.88806e-30	OK	2673.56	1013.19	Cpeb4
ENSMUSG00000026981	474.324	-2.42112	0.205458	-11.784	4.71721e-32	4.42684e-30	OK	799.392	149.255	Il1rn
ENSMUSG00000005204	1229.71	-1.57714	0.134389	-11.7356	8.37222e-32	7.79909e-30	OK	1842.06	617.357	Senp3
ENSMUSG00000028238	498.84	-2.21766	0.18958	-11.6978	1.30873e-31	1.21024e-29	OK	821.142	176.537	Atp6v0d2
ENSMUSG00000030409	178.757	4.21851	0.361587	11.6667	1.88698e-31	1.73233e-29	OK	18.2251	339.289	Dmpk
ENSMUSG00000095597	1928.37	1.29204	0.110912	11.6492	2.31524e-31	2.1102e-29	OK	1118.3	2738.44	Rps7-ps3
ENSMUSG00000067274	4837.34	1.05384	0.0910026	11.5803	5.18766e-31	4.69447e-29	OK	3145.17	6529.51	Rplp0
ENSMUSG00000007613	570.402	-2.24089	0.193801	-11.5628	6.35824e-31	5.71295e-29	OK	941.602	199.202	Tgfbr1
ENSMUSG00000047945	173.904	4.21721	0.364824	11.5596	6.60278e-31	5.89088e-29	OK	17.7455	330.063	Marcksl1
ENSMUSG00000019960	258.959	3.20711	0.278805	11.5031	1.27325e-30	1.12564e-28	OK	50.6027	467.315	Dusp6
ENSMUSG00000062773	153.912	5.1514	0.447845	11.5026	1.27944e-30	1.12564e-28	OK	8.42415	299.4	Tex101
ENSMUSG00000112148	4797.4	-1.04953	0.09162	-11.4553	2.21213e-30	1.93279e-28	OK	6469.32	3125.49	Lilrb4a
ENSMUSG00000030329	130.035	5.54919	0.486615	11.4037	4.00933e-30	3.47905e-28	OK	5.43801	254.632	Pianp
ENSMUSG00000069265	1288.59	1.43641	0.126019	11.3983	4.26238e-30	3.67348e-28	OK	695.322	1881.86	H3c1
ENSMUSG00000062593	1980.62	-1.3165	0.11559	-11.3893	4.72685e-30	4.04625e-28	OK	2826.41	1134.83	Gm49339
ENSMUSG00000060143	1317.31	1.43518	0.126101	11.3812	5.18908e-30	4.41211e-28	OK	711.26	1923.36	Gm10076
ENSMUSG00000022303	340.975	-3.32993	0.292773	-11.3738	5.65012e-30	4.77209e-28	OK	620.267	61.6836	Dcstamp
ENSMUSG00000087412	2816.2	1.15217	0.101472	11.3546	7.03708e-30	5.90416e-28	OK	1747.85	3884.56	Gm15501
ENSMUSG00000005610	5153.11	-1.08099	0.0952088	-11.3539	7.09111e-30	5.91034e-28	OK	6998.17	3308.06	Eif4g2
ENSMUSG00000038393	4100.06	-1.11319	0.0983364	-11.3202	1.04179e-29	8.62643e-28	OK	5607.8	2592.32	Txnip
ENSMUSG00000020422	2671.6	-1.16479	0.102919	-11.3175	1.07465e-29	8.84074e-28	OK	3695.09	1648.12	Tns3
ENSMUSG00000023034	214.885	3.25517	0.288808	11.2711	1.8236e-29	1.49053e-27	OK	40.7449	389.025	Nr4a1
ENSMUSG00000035569	2423.52	1.20424	0.107024	11.252	2.26427e-29	1.83885e-27	OK	1466.96	3380.09	Ankrd11
ENSMUSG00000022636	1605.14	-1.52252	0.135814	-11.2103	3.62789e-29	2.9275e-27	OK	2381.38	828.906	Alcam
ENSMUSG00000071714	578.258	-2.06503	0.185346	-11.1415	7.87463e-29	6.31416e-27	OK	933.442	223.074	Csf2rb2
ENSMUSG00000048612	2350.08	-1.17556	0.105938	-11.0967	1.30178e-28	1.03725e-26	OK	3257.86	1442.3	Myof
ENSMUSG00000071054	638.79	1.97279	0.17789	11.09	1.40333e-28	1.11118e-26	OK	259.392	1018.19	Safb
ENSMUSG00000031320	1349.39	1.41376	0.12779	11.0631	1.89418e-28	1.49052e-26	OK	736.508	1962.28	Rps4x
ENSMUSG00000031231	945.273	1.60065	0.145353	11.0122	3.33931e-28	2.61146e-26	OK	468.792	1421.75	Cox7b
ENSMUSG00000036564	721.585	-6.21947	0.5662	-10.9846	4.53393e-28	3.52395e-26	OK	1424.06	19.1109	Ndrg4
ENSMUSG00000071076	723.553	1.73965	0.158408	10.9821	4.66213e-28	3.60149e-26	OK	333.47	1113.64	Jund
ENSMUSG00000008496	275.349	2.82424	0.25745	10.97	5.32544e-28	4.08897e-26	OK	68.1356	482.563	Pou2f2
ENSMUSG00000033389	181.707	-3.82087	0.350708	-10.8947	1.22138e-27	9.32149e-26	OK	339.398	24.0167	Arhgap44
ENSMUSG00000031565	491.941	-2.03944	0.187868	-10.8557	1.87417e-27	1.42179e-25	OK	791.374	192.509	Fgfr1
ENSMUSG00000000563	647.192	1.8183	0.167624	10.8475	2.04962e-27	1.54564e-25	OK	285.947	1008.44	Atp5pb
ENSMUSG00000019132	4761.75	-0.996339	0.0918635	-10.8459	2.0866e-27	1.56421e-25	OK	6343.63	3179.87	BC005537
ENSMUSG00000112023	4875.28	-1.01258	0.0934121	-10.8399	2.22617e-27	1.65902e-25	OK	6519.24	3231.32	Lilrb4b
ENSMUSG00000031451	228.078	2.99854	0.277399	10.8095	3.10432e-27	2.29992e-25	OK	50.7296	405.427	Gas6
ENSMUSG00000096010	1104.48	1.44556	0.133897	10.796	3.59454e-27	2.64763e-25	OK	593.221	1615.75	H4c16
ENSMUSG00000044447	680.968	-1.81487	0.168209	-10.7894	3.86412e-27	2.82974e-25	OK	1060.51	301.427	Dock5
ENSMUSG00000114536	144.62	4.2185	0.391071	10.7871	3.96282e-27	2.88534e-25	OK	14.7449	274.496	Gm48837
ENSMUSG00000027894	359.86	-2.39791	0.222575	-10.7735	4.59385e-27	3.30679e-25	OK	604.939	114.781	Slc6a17
ENSMUSG00000069919	1225.34	1.76495	0.163821	10.7737	4.58404e-27	3.30679e-25	OK	557.149	1893.54	Hba-a1
ENSMUSG00000026395	2629.09	-1.16924	0.108626	-10.7639	5.09632e-27	3.64776e-25	OK	3639.75	1618.43	Ptprc
ENSMUSG00000066406	1500.02	-1.32317	0.123115	-10.7474	6.09632e-27	4.339e-25	OK	2143.41	856.628	Akap13
ENSMUSG00000027189	423.255	2.41285	0.224659	10.7401	6.59944e-27	4.67085e-25	OK	133.83	712.679	Trim44
ENSMUSG00000021451	1780.72	-1.23869	0.115635	-10.7121	8.92924e-27	6.28469e-25	OK	2501.44	1060	Sema4d
ENSMUSG00000097715	311.649	-2.86315	0.269026	-10.6427	1.88669e-26	1.32058e-24	OK	547.984	75.3138	Gpr137b-ps
ENSMUSG00000110386	140.23	4.25074	0.399638	10.6365	2.01611e-26	1.40341e-24	OK	13.997	266.463	Gm42031
ENSMUSG00000060419	915.214	1.52918	0.144301	10.5972	3.07139e-26	2.12631e-24	OK	471.004	1359.42	Rps16-ps2
ENSMUSG00000078606	555.987	2.01766	0.191338	10.545	5.35602e-26	3.68779e-24	OK	220.225	891.749	Gvin2
ENSMUSG00000003363	932.87	-1.55417	0.148062	-10.4968	8.93731e-26	6.12037e-24	OK	1391.8	473.941	Pld3
ENSMUSG00000023809	325.712	-2.42594	0.231377	-10.4848	1.01471e-25	6.9115e-24	OK	549.221	102.204	Rps6ka2
ENSMUSG00000117465	275.99	2.58907	0.24708	10.4787	1.08236e-25	7.33287e-24	OK	78.662	473.318	Gm49980
ENSMUSG00000053560	754.062	1.61798	0.154579	10.467	1.22492e-25	8.25453e-24	OK	370.597	1137.53	Ier2
ENSMUSG00000068036	1356.76	-1.31482	0.125783	-10.4531	1.41853e-25	9.50867e-24	OK	1935.5	778.023	Afdn
ENSMUSG00000045658	883.6	1.53771	0.147133	10.4511	1.44788e-25	9.65432e-24	OK	452.743	1314.46	Pid1
ENSMUSG00000026358	1907.78	-1.1817	0.113156	-10.4431	1.57577e-25	1.04521e-23	OK	2648.16	1167.39	Rgs1
ENSMUSG00000034616	171.367	4.1924	0.404065	10.3756	3.20274e-25	2.11331e-23	OK	17.7742	324.96	Ssh3
ENSMUSG00000038170	559.855	-1.81946	0.175771	-10.3514	4.12615e-25	2.70851e-23	OK	872.506	247.204	Pde4dip
ENSMUSG00000063286	659.975	1.70181	0.164628	10.3373	4.77899e-25	3.12088e-23	OK	310.351	1009.6	Gvin-ps7
ENSMUSG00000001270	981.437	-1.5684	0.151991	-10.319	5.78043e-25	3.7555e-23	OK	1467.92	494.956	Ckb
ENSMUSG00000032412	1646.86	-1.19902	0.116428	-10.2984	7.16561e-25	4.63169e-23	OK	2294.36	999.354	Atp1b3
ENSMUSG00000034312	766.353	-1.70889	0.166384	-10.2707	9.54844e-25	6.14057e-23	OK	1173.68	359.024	Iqsec1
ENSMUSG00000000290	1347.82	-1.38294	0.135152	-10.2325	1.41884e-24	9.0784e-23	OK	1948.51	747.131	Itgb2
ENSMUSG00000031748	111.32	6.73341	0.659105	10.216	1.68137e-24	1.07042e-22	OK	2.0729	220.566	Gnao1
ENSMUSG00000025362	462.716	1.95875	0.191812	10.2118	1.75528e-24	1.11188e-22	OK	189.357	736.075	Rps26
ENSMUSG00000024772	540.362	1.9462	0.190684	10.2064	1.85559e-24	1.16958e-22	OK	222.665	858.059	Ehd1
ENSMUSG00000031762	623.439	1.73843	0.170562	10.1924	2.14478e-24	1.34516e-22	OK	287.516	959.362	Mt2
ENSMUSG00000101609	3944.47	-1.26068	0.124037	-10.1638	2.87771e-24	1.79594e-22	OK	5565.99	2322.95	Kcnq1ot1
ENSMUSG00000101249	1866.14	1.24923	0.123349	10.1276	4.16677e-24	2.58769e-22	OK	1105.16	2627.13	Gm29216
ENSMUSG00000079523	1750.02	-1.17649	0.116317	-10.1145	4.76643e-24	2.94565e-22	OK	2426.49	1073.54	Tmsb10
ENSMUSG00000024190	462.433	1.92326	0.190383	10.1021	5.40895e-24	3.3265e-22	OK	192.97	731.896	Dusp1
ENSMUSG00000049775	3765.05	0.964034	0.0956912	10.0744	7.16794e-24	4.38699e-22	OK	2551.92	4978.18	Tmsb4x
ENSMUSG00000069792	135.131	6.35532	0.632513	10.0477	9.40107e-24	5.72606e-22	OK	3.26115	267	Wfdc17
ENSMUSG00000045502	143.729	3.8924	0.388272	10.0249	1.18445e-23	7.17982e-22	OK	18.136	269.321	Hcar2
ENSMUSG00000040061	1261.13	-1.50577	0.150712	-9.99102	1.66855e-23	1.00661e-21	OK	1865.38	656.882	Plcb2
ENSMUSG00000025037	150.778	3.5655	0.359337	9.92245	3.32495e-23	1.99639e-21	OK	23.4871	278.069	Maoa
ENSMUSG00000084349	3169.68	0.976224	0.098493	9.91162	3.70601e-23	2.21469e-21	OK	2136.4	4202.96	Rpl3-ps1
ENSMUSG00000081406	3194.45	0.96482	0.0973492	9.91092	3.7321e-23	2.21981e-21	OK	2164.39	4224.5	Rps6-ps4
ENSMUSG00000034855	168.291	3.12019	0.314844	9.91026	3.75667e-23	2.22398e-21	OK	34.7169	301.864	Cxcl10
ENSMUSG00000000682	633.332	1.68816	0.170651	9.89244	4.48938e-23	2.64539e-21	OK	299.983	966.68	Cd52
ENSMUSG00000024737	521.982	1.86055	0.188134	9.88952	4.62245e-23	2.7112e-21	OK	225.407	818.557	Slc15a3
ENSMUSG00000019852	1671.5	-1.26664	0.128094	-9.88838	4.67535e-23	2.72959e-21	OK	2361.5	981.5	Arfgef3
ENSMUSG00000070348	1222.63	1.3221	0.13477	9.81004	1.01926e-22	5.92338e-21	OK	698.587	1746.68	Ccnd1
ENSMUSG00000052160	1499.53	-1.18546	0.120869	-9.80786	1.04151e-22	6.02504e-21	OK	2083.14	915.924	Pld4
ENSMUSG00000005198	2117.41	-1.09201	0.111632	-9.78223	1.34216e-22	7.72899e-21	OK	2882.57	1352.24	Polr2a
ENSMUSG00000030789	244.433	2.61663	0.267992	9.76384	1.60941e-22	9.22609e-21	OK	68.5344	420.332	Itgax
ENSMUSG00000091017	170.845	7.55706	0.774461	9.75783	1.70769e-22	9.74535e-21	OK	1.8048	339.885	Garin4
ENSMUSG00000057530	133.888	4.23749	0.434579	9.7508	1.83012e-22	1.03972e-20	OK	13.4811	254.296	Ece1
ENSMUSG00000081895	347.402	2.10052	0.215501	9.74718	1.89657e-22	1.07266e-20	OK	131.377	563.428	Rpl17-ps10
ENSMUSG00000039057	108.212	-5.16313	0.530343	-9.73545	2.12876e-22	1.19863e-20	OK	210.548	5.87616	Myo16
ENSMUSG00000062456	1547.73	1.16191	0.119376	9.73317	2.17695e-22	1.22034e-20	OK	956.115	2139.34	Rpl9-ps6
ENSMUSG00000032691	554.6	1.82604	0.187907	9.7178	2.53199e-22	1.41312e-20	OK	244.015	865.186	Nlrp3
ENSMUSG00000061244	527.198	-1.73576	0.178701	-9.71324	2.64776e-22	1.47068e-20	OK	810.918	243.478	Exoc5
ENSMUSG00000068699	742.721	-1.61002	0.165762	-9.71284	2.65835e-22	1.47068e-20	OK	1118.9	366.545	Flnc
ENSMUSG00000050390	1127.14	-1.37064	0.14117	-9.70909	2.75797e-22	1.51916e-20	OK	1625.62	628.662	C77080
ENSMUSG00000091957	2297.36	1.01603	0.105416	9.63831	5.50887e-22	3.02129e-20	OK	1520.25	3074.47	Rps2-ps10
ENSMUSG00000029442	161.873	3.1637	0.329086	9.61357	7.00749e-22	3.82663e-20	OK	32.5006	291.245	Wdr66
ENSMUSG00000061603	119.505	-3.84238	0.400191	-9.60139	7.88772e-22	4.28882e-20	OK	223.433	15.5767	Akap6
ENSMUSG00000040560	1179.78	-1.4535	0.151804	-9.57486	1.01991e-21	5.52191e-20	OK	1728.45	631.118	Wdr7
ENSMUSG00000008683	614.797	2.11009	0.220577	9.56622	1.10884e-21	5.97784e-20	OK	231.25	998.345	Rps15a
ENSMUSG00000037416	1356.77	-1.19356	0.125087	-9.54182	1.40352e-21	7.53439e-20	OK	1888.04	825.494	Dmxl1
ENSMUSG00000079227	273.09	9.98266	1.04813	9.52422	1.66293e-21	8.88929e-20	OK	0.539297	545.641	Ccr5
ENSMUSG00000081049	793.484	1.44845	0.152341	9.50791	1.94535e-21	1.03553e-19	OK	425.559	1161.41	Rps24-ps3
ENSMUSG00000029223	233.548	-2.64887	0.278635	-9.50661	1.9697e-21	1.04411e-19	OK	402.862	64.2342	Uchl1
ENSMUSG00000030105	1726.33	-1.37153	0.144378	-9.49957	2.10764e-21	1.11257e-19	OK	2490.24	962.427	Arl8b
ENSMUSG00000033400	459.003	-1.80136	0.189815	-9.49012	2.30777e-21	1.21316e-19	OK	713.345	204.661	Agl
ENSMUSG00000068874	118.177	4.09142	0.431305	9.48613	2.39781e-21	1.25528e-19	OK	13.0969	223.258	Selenbp1
ENSMUSG00000120680	100.78	5.08603	0.536785	9.47498	2.66812e-21	1.39105e-19	OK	5.76442	195.796	Gm57058
ENSMUSG00000027808	1144.87	1.23281	0.131005	9.41037	4.94375e-21	2.5669e-19	OK	683.454	1606.28	Serp1
ENSMUSG00000026065	100.332	5.08426	0.540749	9.40227	5.33998e-21	2.76132e-19	OK	5.74564	194.919	Slc9a4
ENSMUSG00000021939	8919.36	-0.814453	0.0866709	-9.39708	5.61e-21	2.88915e-19	OK	11372.2	6466.51	Ctsb
ENSMUSG00000079017	152.187	3.1721	0.337928	9.3869	6.17904e-21	3.16932e-19	OK	30.3961	273.977	Ifi27l2a
ENSMUSG00000001911	184.305	2.96723	0.316716	9.36875	7.33945e-21	3.74933e-19	OK	41.7908	326.819	Nfix
ENSMUSG00000090675	298.959	-2.489	0.266025	-9.35627	8.25987e-21	4.20258e-19	OK	507.514	90.4034	Or5v1b
ENSMUSG00000020048	2593.02	-0.989663	0.1058	-9.35408	8.43305e-21	4.27353e-19	OK	3449.09	1736.94	Hsp90b1
ENSMUSG00000025534	2041.97	-1.02265	0.109453	-9.34328	9.33921e-21	4.70115e-19	OK	2736.84	1347.11	Gusb
ENSMUSG00000058443	2963.99	0.922798	0.0987674	9.34315	9.35109e-21	4.70115e-19	OK	2047.1	3880.88	Rpl10-ps3
ENSMUSG00000004383	783.102	-1.46091	0.156378	-9.34219	9.43593e-21	4.70645e-19	OK	1148.86	417.34	Large1
ENSMUSG00000043017	253.508	2.44574	0.261788	9.34244	9.41407e-21	4.70645e-19	OK	78.631	428.386	Ptgir
ENSMUSG00000023944	7967.17	0.783622	0.084029	9.32562	1.10336e-20	5.48177e-19	OK	5855.1	10079.2	Hsp90ab1
ENSMUSG00000034714	1236.17	-1.19366	0.128056	-9.32138	1.14837e-20	5.68311e-19	OK	1720.25	752.081	Ttyh2
ENSMUSG00000026202	507.686	-1.69641	0.182205	-9.31048	1.27262e-20	6.27346e-19	OK	775.95	239.421	Tuba4a
ENSMUSG00000027082	93.7428	-5.24389	0.564113	-9.29581	1.46084e-20	7.17341e-19	OK	182.665	4.82047	Tfpi
ENSMUSG00000028518	121.456	3.91861	0.422939	9.26519	1.94738e-20	9.52562e-19	OK	15.0668	227.845	Prkaa2
ENSMUSG00000004113	141.451	-3.34309	0.361525	-9.24717	2.30526e-20	1.12328e-18	OK	257.524	25.3775	Cacna1b
ENSMUSG00000003970	1748.46	1.12773	0.122102	9.23604	2.55778e-20	1.24155e-18	OK	1097.88	2399.03	Rpl8
ENSMUSG00000033386	1093.39	-1.37516	0.148975	-9.23077	2.68703e-20	1.29931e-18	OK	1578.32	608.458	Frrs1
ENSMUSG00000089417	996.191	-1.31995	0.143119	-9.22273	2.89619e-20	1.39513e-18	OK	1422.57	569.81	Gm22009
ENSMUSG00000027698	998.297	-1.37556	0.150038	-9.16808	4.8151e-20	2.3107e-18	OK	1441.17	555.428	Nceh1
ENSMUSG00000019087	1156.04	-1.27598	0.140105	-9.10732	8.44457e-20	4.03714e-18	OK	1636.35	675.723	Atp6ap1
ENSMUSG00000021876	109.881	4.09532	0.450368	9.09329	9.60903e-20	4.57657e-18	OK	12.1464	207.616	Rnase4
ENSMUSG00000030103	1072.92	-1.25303	0.137859	-9.08922	9.97513e-20	4.73314e-18	OK	1511.62	634.227	Bhlhe40
ENSMUSG00000048154	3582.75	0.923709	0.101641	9.08794	1.00934e-19	4.7714e-18	OK	2473.43	4692.06	Kmt2d
ENSMUSG00000022240	97.3769	6.33638	0.698298	9.07404	1.14683e-19	5.40119e-18	OK	2.38069	192.373	Ctnnd2
ENSMUSG00000062310	131.53	3.43862	0.379382	9.06374	1.26057e-19	5.91487e-18	OK	22.2133	240.847	Glrp1
ENSMUSG00000028034	1570.69	-1.15749	0.12809	-9.03655	1.61699e-19	7.55926e-18	OK	2169.02	972.354	Fubp1
ENSMUSG00000026657	820.876	-1.43505	0.15889	-9.03172	1.68995e-19	7.87133e-18	OK	1198.5	443.248	Frmd4a
ENSMUSG00000027322	492.463	1.67941	0.185963	9.03092	1.70239e-19	7.9002e-18	OK	234.34	750.586	Siglec1
ENSMUSG00000026238	3748.93	0.854366	0.0946456	9.027	1.76441e-19	8.15814e-18	OK	2670.22	4827.65	Ptma
ENSMUSG00000031604	806.293	-1.52855	0.169462	-9.02001	1.88075e-19	8.66444e-18	OK	1197.5	415.085	Msmo1
ENSMUSG00000029761	89.9723	4.97685	0.552097	9.01445	1.97866e-19	9.0825e-18	OK	5.53835	174.406	Cald1
ENSMUSG00000040562	93.1887	5.16455	0.573686	9.00239	2.20847e-19	1.01008e-17	OK	5.05553	181.322	Gstm2
ENSMUSG00000020826	94.5543	5.12886	0.570051	8.99718	2.31582e-19	1.05536e-17	OK	5.25453	183.854	Nos2
ENSMUSG00000037266	3301.64	-0.873544	0.0972029	-8.98681	2.5452e-19	1.15574e-17	OK	4271.75	2331.54	Rsrp1
ENSMUSG00000024242	681.292	-1.69926	0.189162	-8.98311	2.63225e-19	1.191e-17	OK	1041.78	320.808	Map4k3
ENSMUSG00000031304	830.025	-1.35478	0.151089	-8.96673	3.05436e-19	1.37707e-17	OK	1193.43	466.624	Il2rg
ENSMUSG00000024247	108.492	4.00895	0.448274	8.94307	3.78512e-19	1.70048e-17	OK	12.6894	204.294	Pkdcc
ENSMUSG00000006333	2635.28	0.934252	0.104581	8.9333	4.13474e-19	1.85099e-17	OK	1810.63	3459.93	Rps9
ENSMUSG00000022895	345.49	2.01491	0.225579	8.93218	4.17693e-19	1.86329e-17	OK	137.057	553.923	Ets2
ENSMUSG00000018476	279.132	2.12904	0.239017	8.90751	5.21903e-19	2.31999e-17	OK	103.877	454.388	Kdm6b
ENSMUSG00000038002	653.244	1.48872	0.167196	8.90407	5.38365e-19	2.3848e-17	OK	343.234	963.254	Cramp1
ENSMUSG00000022037	128.292	3.30069	0.371147	8.89321	5.93677e-19	2.62066e-17	OK	23.6399	232.944	Clu
ENSMUSG00000111394	984.596	-1.25505	0.141404	-8.87561	6.95514e-19	3.05954e-17	OK	1387.75	581.44	Gm49759
ENSMUSG00000028581	5057.31	-0.79622	0.0897325	-8.87326	7.10348e-19	3.11398e-17	OK	6418.49	3696.13	Laptm5
ENSMUSG00000024659	1047.51	-1.221	0.137969	-8.84975	8.77148e-19	3.83193e-17	OK	1466.09	628.934	Anxa1
ENSMUSG00000051439	630.716	1.45942	0.164929	8.8488	8.84654e-19	3.85144e-17	OK	336.384	925.048	Cd14
ENSMUSG00000030104	1387.2	-1.10928	0.125456	-8.84204	9.39892e-19	4.07791e-17	OK	1895.69	878.701	Edem1
ENSMUSG00000031443	90.4993	4.59139	0.520782	8.81634	1.18263e-18	5.11357e-17	OK	7.20904	173.79	F7
ENSMUSG00000003206	97.283	4.14626	0.470336	8.81553	1.19124e-18	5.12503e-17	OK	10.4006	184.165	Ebi3
ENSMUSG00000023186	624.998	-1.45976	0.165601	-8.81495	1.19742e-18	5.12503e-17	OK	916.721	333.276	Vwa5a
ENSMUSG00000040723	97.9098	4.70822	0.53411	8.81507	1.19613e-18	5.12503e-17	OK	7.21501	188.605	Rcsd1
ENSMUSG00000068457	325.347	-1.97806	0.224414	-8.81434	1.20389e-18	5.1354e-17	OK	518.965	131.729	Uty
ENSMUSG00000042354	1454.17	-1.10404	0.125331	-8.80899	1.26273e-18	5.3683e-17	OK	1984.93	923.415	Gnl3
ENSMUSG00000053617	302.571	2.04682	0.232649	8.79789	1.39418e-18	5.90733e-17	OK	117.917	487.224	Sh3pxd2a
ENSMUSG00000029648	188.18	2.81828	0.321303	8.77141	1.76441e-18	7.42633e-17	OK	46.7343	329.626	Flt1
ENSMUSG00000074403	2039.23	1.11586	0.127211	8.77174	1.75932e-18	7.42633e-17	OK	1287.7	2790.76	H3c13
ENSMUSG00000001930	464.67	-1.85973	0.212454	-8.75356	2.0673e-18	8.67241e-17	OK	728.593	200.747	Vwf
ENSMUSG00000044533	2786.15	0.888471	0.101534	8.7505	2.12405e-18	8.88105e-17	OK	1954.36	3617.94	Rps2
ENSMUSG00000030605	1507.79	1.07487	0.122872	8.74788	2.17406e-18	9.06026e-17	OK	970.724	2044.86	Mfge8
ENSMUSG00000026153	92.2931	4.66956	0.535	8.72814	2.58894e-18	1.07539e-16	OK	6.97885	177.607	Fam135a
ENSMUSG00000031438	501.858	-1.59291	0.182705	-8.71851	2.8188e-18	1.16704e-16	OK	753.823	249.893	Rnf128
ENSMUSG00000059412	116.978	6.92916	0.796955	8.69455	3.48222e-18	1.43701e-16	OK	1.90415	232.053	Fxyd2
ENSMUSG00000089617	646.052	-1.42439	0.164002	-8.6852	3.78061e-18	1.55508e-16	OK	941.371	350.733	Scarna10
ENSMUSG00000021477	1884.09	0.998875	0.115105	8.67792	4.03088e-18	1.65266e-16	OK	1256.71	2511.46	Ctsl
ENSMUSG00000026207	1054.23	-1.29929	0.150195	-8.65072	5.11776e-18	2.09151e-16	OK	1499.26	609.189	Speg
ENSMUSG00000038518	394.845	1.78225	0.206154	8.64524	5.36923e-18	2.18723e-16	OK	177.873	611.816	Jarid2
ENSMUSG00000046721	1938.83	0.954908	0.110745	8.62259	6.54563e-18	2.6579e-16	OK	1319.63	2558.04	Rpl14-ps1
ENSMUSG00000029207	725.681	-1.47013	0.170626	-8.61607	6.92932e-18	2.80472e-16	OK	1066.43	384.93	Apbb2
ENSMUSG00000030287	609.411	-1.64059	0.19051	-8.61153	7.20905e-18	2.90864e-16	OK	922.842	295.98	Itpr2
ENSMUSG00000022637	461.182	-1.66575	0.193777	-8.59621	8.2394e-18	3.31381e-16	OK	701.321	221.043	Cblb
ENSMUSG00000093752	147.301	3.41014	0.396891	8.59213	8.53711e-18	3.42268e-16	OK	25.3301	269.271	Gm20716
ENSMUSG00000027630	631.422	-1.41413	0.164598	-8.59141	8.59103e-18	3.43343e-16	OK	918.273	344.57	Tbl1xr1
ENSMUSG00000059751	100.944	3.91956	0.457134	8.5742	9.97817e-18	3.97526e-16	OK	12.5145	189.373	Rps3a3
ENSMUSG00000066315	2002.43	0.988076	0.115502	8.55461	1.18266e-17	4.69691e-16	OK	1342.32	2662.53	Gm12918
ENSMUSG00000031659	1815.1	-1.01623	0.118931	-8.54472	1.28854e-17	5.10139e-16	OK	2429.19	1201.01	Adcy7
ENSMUSG00000020340	799.078	-1.28278	0.150458	-8.52584	1.51707e-17	5.98746e-16	OK	1132.64	465.517	Cyfip2
ENSMUSG00000100131	5343.04	0.841752	0.0989242	8.50906	1.7535e-17	6.8991e-16	OK	3827.08	6859	Gm28439
ENSMUSG00000055541	367.2	-1.83456	0.215617	-8.50843	1.763e-17	6.91499e-16	OK	573.581	160.818	Lair1
ENSMUSG00000037907	926.334	-1.23419	0.145401	-8.48818	2.09903e-17	8.20758e-16	OK	1300.04	552.624	Ankrd13b
ENSMUSG00000015340	1489.03	3.25656	0.384332	8.4733	2.38537e-17	9.29855e-16	OK	282.092	2695.96	Cybb
ENSMUSG00000091575	88.1196	4.57081	0.539502	8.47228	2.40645e-17	9.35195e-16	OK	7.11627	169.123	2010016I18Rik
ENSMUSG00000002233	140.613	3.12834	0.369297	8.47109	2.43108e-17	9.41875e-16	OK	28.8606	252.366	Rhoc
ENSMUSG00000028970	894.027	-1.23647	0.146134	-8.46121	2.64609e-17	1.02205e-15	OK	1255.29	532.76	Abcb1b
ENSMUSG00000058655	2732.66	0.862414	0.10198	8.45666	2.75141e-17	1.0595e-15	OK	1939.38	3525.95	Eif4b
ENSMUSG00000078566	222.127	2.4191	0.286641	8.43945	3.18821e-17	1.22398e-15	OK	69.9794	374.275	Bnip3
ENSMUSG00000091405	2318.44	0.918996	0.109411	8.3995	4.48372e-17	1.71614e-15	OK	1604.01	3032.87	H4c14
ENSMUSG00000022797	3023.95	-0.833751	0.0993107	-8.39538	4.64394e-17	1.77211e-15	OK	3874.2	2173.69	Tfrc
ENSMUSG00000026790	523.736	1.92886	0.229912	8.38953	4.88076e-17	1.85689e-15	OK	217.881	829.591	Odf2
ENSMUSG00000019823	382.318	-1.744	0.20796	-8.38624	5.01923e-17	1.90385e-15	OK	588.843	175.794	Mical1
ENSMUSG00000056529	189.021	-2.52799	0.302486	-8.3574	6.41138e-17	2.42465e-15	OK	322.183	55.8599	Ptafr
ENSMUSG00000031980	85.9736	4.6079	0.551938	8.34859	6.90842e-17	2.60485e-15	OK	6.77366	165.173	Agt
ENSMUSG00000035929	168.259	2.60595	0.312915	8.32797	8.22372e-17	3.09158e-15	OK	47.4778	289.04	H2-Q4
ENSMUSG00000093938	1099.74	-1.15879	0.139194	-8.32498	8.43405e-17	3.16127e-15	OK	1519.09	680.383	Evi2b
ENSMUSG00000060093	639.2	1.36863	0.164424	8.32381	8.5178e-17	3.18324e-15	OK	356.87	921.53	H4c1
ENSMUSG00000046876	405.593	-1.90111	0.228623	-8.3155	9.13675e-17	3.40451e-15	OK	639.869	171.316	Atxn1
ENSMUSG00000019966	249.514	-2.29758	0.27658	-8.30711	9.80616e-17	3.64323e-15	OK	414.681	84.3475	Kitl
ENSMUSG00000030894	1395.56	-1.3312	0.160263	-8.30637	9.86782e-17	3.65542e-15	OK	1997.31	793.804	Tpp1
ENSMUSG00000036181	3536.93	0.793547	0.095559	8.30426	1.00442e-16	3.7099e-15	OK	2588	4485.86	H1f2
ENSMUSG00000027566	630.583	1.39197	0.167694	8.30067	1.03527e-16	3.81275e-15	OK	347.968	913.197	Psma7
ENSMUSG00000029814	137.753	3.01887	0.363878	8.29637	1.0734e-16	3.9417e-15	OK	30.2577	245.248	Igf2bp3
ENSMUSG00000032322	552.813	-1.51473	0.182704	-8.29061	1.1267e-16	4.1255e-15	OK	819.006	286.621	Pstpip1
ENSMUSG00000025290	1244.27	1.05008	0.126666	8.29014	1.13119e-16	4.12998e-15	OK	810.431	1678.11	Rps24
ENSMUSG00000069014	2054.38	0.997882	0.120426	8.28626	1.16868e-16	4.2546e-15	OK	1370.93	2737.83	Gm5641
ENSMUSG00000031444	75.7909	5.24147	0.633747	8.27061	1.33274e-16	4.83795e-15	OK	3.90369	147.678	F10
ENSMUSG00000082035	233.568	2.22678	0.269635	8.2585	1.47519e-16	5.33975e-15	OK	82.2293	384.906	Rpl17-ps8
ENSMUSG00000024608	1703.85	0.945627	0.114524	8.25701	1.49373e-16	5.39145e-15	OK	1164.62	2243.09	Rps14
ENSMUSG00000027340	726.34	-1.72955	0.209548	-8.2537	1.5357e-16	5.52721e-15	OK	1116.12	336.561	Slc23a2
ENSMUSG00000005514	1068.41	-1.13137	0.137956	-8.20094	2.38522e-16	8.56045e-15	OK	1467.1	669.707	Por
ENSMUSG00000101355	1630.51	0.968442	0.118468	8.17474	2.96502e-16	1.06113e-14	OK	1102.91	2158.1	H3c10
ENSMUSG00000025498	349.243	1.91705	0.234804	8.16446	3.22868e-16	1.15223e-14	OK	146.234	552.252	Irf7
ENSMUSG00000022246	493.859	-1.49437	0.183128	-8.16028	3.3426e-16	1.18953e-14	OK	728.978	258.74	Rai14
ENSMUSG00000026796	1579.23	-0.966779	0.118485	-8.15947	3.36503e-16	1.19416e-14	OK	2089.41	1069.04	Niban2
ENSMUSG00000052512	2314.71	0.894584	0.109653	8.15834	3.39646e-16	1.20195e-14	OK	1619.2	3010.21	Nav2
ENSMUSG00000031442	71.4092	4.5617	0.56019	8.14312	3.8523e-16	1.35947e-14	OK	5.80184	137.017	Mcf2l
ENSMUSG00000034708	4608.96	-0.79273	0.0973757	-8.14094	3.92213e-16	1.38026e-14	OK	5844.3	3373.63	Grn
ENSMUSG00000028965	89.1204	4.21572	0.517908	8.1399	3.95619e-16	1.38839e-14	OK	9.10297	169.138	Tnfrsf9
ENSMUSG00000038545	105.472	3.54013	0.43616	8.11659	4.79483e-16	1.67806e-14	OK	16.698	194.245	Cul7
ENSMUSG00000023845	1360.04	-1.0124	0.124797	-8.11236	4.96445e-16	1.73263e-14	OK	1818.58	901.507	Lnpep
ENSMUSG00000030257	322.702	-1.84386	0.227437	-8.10713	5.18284e-16	1.80388e-14	OK	504.783	140.62	Srgap3
ENSMUSG00000062382	8283.94	0.691878	0.085388	8.10275	5.37288e-16	1.8649e-14	OK	6334.78	10233.1	Ftl1-ps1
ENSMUSG00000029580	35158.8	-0.632198	0.078229	-8.08138	6.40373e-16	2.21664e-14	OK	42741.2	27576.3	Actb
ENSMUSG00000054404	456.117	-1.55454	0.193121	-8.04957	8.30842e-16	2.8681e-14	OK	680.55	231.684	Slfn5
ENSMUSG00000059796	2079.48	-0.871811	0.108351	-8.0462	8.5406e-16	2.94024e-14	OK	2689.35	1469.62	Eif4a1
ENSMUSG00000022108	624.647	1.32255	0.164558	8.03697	9.20839e-16	3.16155e-14	OK	356.831	892.463	Itm2b
ENSMUSG00000098188	229.306	2.21393	0.275538	8.03495	9.36197e-16	3.20559e-14	OK	81.323	377.288	Sowahc
ENSMUSG00000021670	1174.09	-1.16946	0.145713	-8.02574	1.00918e-15	3.44618e-14	OK	1625.5	722.68	Hmgcr
ENSMUSG00000026389	406.743	-1.61881	0.202519	-7.99335	1.31325e-15	4.47247e-14	OK	613.672	199.815	Steap3
ENSMUSG00000015243	771.442	1.31071	0.164014	7.99145	1.33356e-15	4.52946e-14	OK	443.276	1099.61	Abca1
ENSMUSG00000002944	332.935	-1.81436	0.227481	-7.97586	1.51321e-15	5.12589e-14	OK	518.456	147.413	Cd36
ENSMUSG00000058793	785.308	-1.20591	0.151265	-7.97216	1.55929e-15	5.26791e-14	OK	1095.65	474.962	Cds2
ENSMUSG00000026628	1030.33	1.1676	0.146566	7.96633	1.63462e-15	5.50772e-14	OK	634.758	1425.9	Atf3
ENSMUSG00000026979	952.496	-1.11162	0.139995	-7.94039	2.01541e-15	6.77273e-14	OK	1302.31	602.678	Psd4
ENSMUSG00000035597	907.133	-1.22374	0.154356	-7.92805	2.22617e-15	7.46119e-14	OK	1270.34	543.924	Prpf39
ENSMUSG00000016024	78.6936	5.0502	0.637501	7.92187	2.33971e-15	7.82105e-14	OK	4.61099	152.776	Lbp
ENSMUSG00000073490	2198.99	0.850776	0.107429	7.91945	2.38555e-15	7.95331e-14	OK	1568.76	2829.22	Ifi207
ENSMUSG00000052837	1442.69	0.977671	0.123519	7.91512	2.47015e-15	8.21374e-14	OK	971.74	1913.63	Junb
ENSMUSG00000021546	2191.06	-0.844587	0.106815	-7.90702	2.63618e-15	8.74287e-14	OK	2814.69	1567.42	Hnrnpk
ENSMUSG00000027737	340.442	-1.72454	0.218394	-7.89643	2.87004e-15	9.49362e-14	OK	522.713	158.171	Slc7a11
ENSMUSG00000036086	350.343	-1.70088	0.21585	-7.87991	3.27605e-15	1.08084e-13	OK	535.857	164.828	Zranb3
ENSMUSG00000058818	371.478	-1.63956	0.208246	-7.87321	3.45667e-15	1.13747e-13	OK	562.44	180.517	Pirb
ENSMUSG00000037685	560.315	-1.64375	0.208984	-7.86543	3.67833e-15	1.20728e-13	OK	848.947	271.683	Atp8a1
ENSMUSG00000105987	1237.52	-1.01679	0.129353	-7.86057	3.82404e-15	1.25186e-13	OK	1656.42	818.625	AI506816
ENSMUSG00000035385	578.845	-1.34045	0.170703	-7.85253	4.07726e-15	1.33131e-13	OK	829.946	327.744	Ccl2
ENSMUSG00000006219	945.276	-1.21438	0.154706	-7.84959	4.17398e-15	1.35939e-13	OK	1321.18	569.373	Fblim1
ENSMUSG00000020184	1858.31	-0.877882	0.112103	-7.83104	4.83865e-15	1.57182e-13	OK	2406.88	1309.74	Mdm2
ENSMUSG00000026883	77.8732	4.18982	0.535675	7.82158	5.21661e-15	1.69026e-13	OK	8.09073	147.656	Dab2ip
ENSMUSG00000022822	873.172	-1.2427	0.158966	-7.81742	5.39173e-15	1.74255e-13	OK	1227.59	518.755	Abcc5
ENSMUSG00000015968	132.572	3.39483	0.435956	7.78709	6.85718e-15	2.21053e-13	OK	23.0194	242.125	Cacna1d
ENSMUSG00000036333	1141.06	-1.04512	0.134809	-7.7526	9.00264e-15	2.89478e-13	OK	1537.2	744.933	Kidins220
ENSMUSG00000041852	1068.23	1.04082	0.134303	7.74972	9.20919e-15	2.9537e-13	OK	698.788	1437.68	Tcf20
ENSMUSG00000040761	1783.23	1.10762	0.143028	7.74403	9.6315e-15	3.08135e-13	OK	1130.45	2436	Spen
ENSMUSG00000015396	92.2143	3.47696	0.449058	7.74279	9.72575e-15	3.10366e-13	OK	15.1987	169.23	Cd83
ENSMUSG00000026482	246.142	2.05751	0.265861	7.73903	1.00174e-14	3.18871e-13	OK	95.3547	396.929	Rgl1
ENSMUSG00000042082	622.157	-1.29524	0.167414	-7.73675	1.01991e-14	3.23842e-13	OK	884.08	360.234	Arsb
ENSMUSG00000060981	904.021	1.12638	0.145799	7.72553	1.11387e-14	3.52789e-13	OK	568.014	1240.03	H4c8
ENSMUSG00000086583	2899.16	0.76838	0.0995897	7.71545	1.20558e-14	3.80885e-13	OK	2144.86	3653.47	Gm15500
ENSMUSG00000054051	954.411	-1.13167	0.146869	-7.70528	1.30552e-14	4.11434e-13	OK	1310.66	598.167	Ercc6
ENSMUSG00000034832	1276.3	0.991124	0.129142	7.67468	1.65836e-14	5.21335e-13	OK	854.357	1698.23	Tet3
ENSMUSG00000042216	137.1	-2.65127	0.346841	-7.64405	2.10499e-14	6.60102e-13	OK	236.546	37.6534	Sgsm1
ENSMUSG00000001467	473.027	-1.5391	0.201411	-7.64155	2.14617e-14	6.71355e-13	OK	703.856	242.197	Cyp51
ENSMUSG00000026604	87.0263	7.12143	0.932001	7.64102	2.1551e-14	6.72488e-13	OK	1.2411	172.812	Ptpn14
ENSMUSG00000036155	490.279	-1.4394	0.188428	-7.63901	2.18896e-14	6.81374e-13	OK	716.406	264.153	Mgat5
ENSMUSG00000018920	84.8178	4.36166	0.571405	7.63323	2.28942e-14	7.10899e-13	OK	7.86862	161.767	Cxcl16
ENSMUSG00000042129	1212.69	0.989499	0.12964	7.63269	2.29908e-14	7.12154e-13	OK	812.39	1613	Rassf4
ENSMUSG00000021366	303.374	2.03252	0.26638	7.63015	2.3448e-14	7.24542e-13	OK	119.176	487.572	Hivep1
ENSMUSG00000032440	358.786	1.60681	0.210601	7.62966	2.35376e-14	7.25541e-13	OK	177.363	540.21	Tgfbr2
ENSMUSG00000096917	85.1299	3.57128	0.468147	7.62854	2.37419e-14	7.30064e-13	OK	13.212	157.048	2500002B13Rik
ENSMUSG00000031808	2417.52	-0.792936	0.10403	-7.62216	2.49472e-14	7.65268e-13	OK	3065.65	1769.39	Slc27a1
ENSMUSG00000001175	2857.09	-0.768782	0.100892	-7.61985	2.53969e-14	7.77182e-13	OK	3600.82	2113.36	Calm1
ENSMUSG00000029094	66.8681	5.19655	0.682335	7.61584	2.61985e-14	7.99779e-13	OK	3.55015	130.186	Afap1
ENSMUSG00000035311	1215.41	-1.02432	0.13474	-7.60221	2.91108e-14	8.86548e-13	OK	1629.63	801.192	Gnptab
ENSMUSG00000022272	1112.88	1.02572	0.135175	7.58814	3.24537e-14	9.85987e-13	OK	733.13	1492.64	Myo10
ENSMUSG00000020372	5165.12	0.671284	0.0885182	7.58356	3.3619e-14	1.01895e-12	OK	3984.68	6345.56	Rack1
ENSMUSG00000035493	85.8098	3.72732	0.491777	7.5793	3.47429e-14	1.0505e-12	OK	12.0481	159.571	Tgfbi
ENSMUSG00000059498	770.926	1.18263	0.156158	7.57329	3.63884e-14	1.09763e-12	OK	471.528	1070.32	Fcgr3
ENSMUSG00000024621	2102.74	0.959068	0.12669	7.57018	3.72705e-14	1.12157e-12	OK	1428.47	2777.01	Csf1r
ENSMUSG00000063506	357.067	-1.62739	0.215504	-7.55158	4.30012e-14	1.29095e-12	OK	539.51	174.625	Arhgap22
ENSMUSG00000036103	1712	-0.875347	0.115927	-7.55086	4.32395e-14	1.29504e-12	OK	2216	1207.99	Colec12
ENSMUSG00000024187	312.78	-1.69403	0.224458	-7.54721	4.44682e-14	1.3287e-12	OK	477.869	147.691	Fam234a
ENSMUSG00000045690	591.506	1.26708	0.168179	7.53409	4.91735e-14	1.46583e-12	OK	347.256	835.755	Wdr89
ENSMUSG00000053063	371.092	-1.63895	0.218104	-7.51456	5.71031e-14	1.69821e-12	OK	561.797	180.387	Clec12a
ENSMUSG00000027580	1051.56	1.00897	0.13434	7.51054	5.88844e-14	1.74709e-12	OK	698.137	1404.98	Helz2
ENSMUSG00000028042	459.237	1.5434	0.205689	7.50357	6.21027e-14	1.83827e-12	OK	234.616	683.858	Zbtb7b
ENSMUSG00000020128	417.586	-1.52413	0.203134	-7.50306	6.23443e-14	1.84112e-12	OK	619.707	215.465	Vps54
ENSMUSG00000047875	86.7436	3.5052	0.468113	7.48794	6.9962e-14	2.06128e-12	OK	14.0423	159.445	Gpr157
ENSMUSG00000080242	274.72	-1.90099	0.253997	-7.4843	7.19279e-14	2.11428e-12	OK	433.394	116.045	Atp6v0c-ps2
ENSMUSG00000120081	690.628	-1.20955	0.161622	-7.48383	7.21859e-14	2.11695e-12	OK	964.294	416.963	Gm57354
ENSMUSG00000032698	482.159	1.3722	0.183587	7.47438	7.75678e-14	2.26953e-12	OK	268.714	695.605	Lmo2
ENSMUSG00000002799	130.006	3.36315	0.450241	7.46966	8.04028e-14	2.34706e-12	OK	23.0306	236.982	Jag2
ENSMUSG00000026879	1318.8	0.948448	0.127018	7.46705	8.20157e-14	2.38864e-12	OK	900.269	1737.33	Gsn
ENSMUSG00000069274	1829.81	0.842473	0.112905	7.46181	8.53424e-14	2.47982e-12	OK	1310.22	2349.39	H4c6
ENSMUSG00000032788	1048.11	-1.15085	0.154476	-7.45	9.33387e-14	2.70597e-12	OK	1445.3	650.907	Pdxk
ENSMUSG00000005103	1378.67	-1.00925	0.135508	-7.44786	9.48687e-14	2.74405e-12	OK	1842.15	915.193	Wdr1
ENSMUSG00000041827	275.902	1.90891	0.256488	7.44247	9.88175e-14	2.85175e-12	OK	116.041	435.763	Oasl1
ENSMUSG00000100210	2298.65	0.782615	0.10517	7.44141	9.96166e-14	2.86828e-12	OK	1690.03	2907.27	H3c7
ENSMUSG00000038437	808.063	1.20674	0.162174	7.44106	9.98841e-14	2.86946e-12	OK	488.527	1127.6	Mllt6
ENSMUSG00000041707	191.758	-2.17872	0.293393	-7.42595	1.11974e-13	3.20951e-12	OK	314.132	69.3829	Tmem273
ENSMUSG00000066362	1425.36	0.906246	0.122209	7.41557	1.211e-13	3.46323e-12	OK	991.843	1858.88	Rps13-ps1
ENSMUSG00000085396	1154.67	-0.984565	0.132787	-7.41465	1.21949e-13	3.47968e-12	OK	1534.06	775.281	Firre
ENSMUSG00000027227	362.844	1.56873	0.211607	7.41338	1.23123e-13	3.50526e-12	OK	182.958	542.731	Sord
ENSMUSG00000040007	404.457	1.56275	0.210918	7.40929	1.26975e-13	3.60683e-12	OK	204.572	604.342	Bahd1
ENSMUSG00000010608	1841.34	-0.839789	0.113421	-7.40418	1.31965e-13	3.74018e-12	OK	2362.62	1320.06	Rbm25
ENSMUSG00000022667	123.193	-2.9227	0.39506	-7.39813	1.38119e-13	3.90588e-12	OK	217.679	28.7076	Cd200r1
ENSMUSG00000044080	448.286	1.39482	0.188553	7.39751	1.38765e-13	3.9154e-12	OK	247.02	649.552	S100a1
ENSMUSG00000042625	749.929	1.23583	0.167393	7.38281	1.54984e-13	4.36332e-12	OK	447.03	1052.83	Safb2
ENSMUSG00000027955	182.119	-2.99989	0.407402	-7.36347	1.79194e-13	5.03373e-12	OK	323.765	40.4737	Gask1b
ENSMUSG00000024066	636.076	-1.28464	0.174587	-7.35816	1.86469e-13	5.21496e-12	OK	901.933	370.22	Xdh
ENSMUSG00000100863	569.226	1.35573	0.184242	7.35838	1.86153e-13	5.21496e-12	OK	319.857	818.595	Gm12669
ENSMUSG00000050022	460.131	-1.75684	0.238792	-7.35721	1.87793e-13	5.24041e-12	OK	710.137	210.126	Amz1
ENSMUSG00000041997	707.565	-1.20095	0.16336	-7.35158	1.95875e-13	5.45395e-12	OK	986.162	428.968	Tlk1
ENSMUSG00000020661	1531.41	-1.06023	0.144534	-7.33547	2.20944e-13	6.13846e-12	OK	2070.1	992.729	Dnmt3a
ENSMUSG00000027111	277.069	1.85975	0.253751	7.32905	2.31791e-13	6.4117e-12	OK	119.699	434.44	Itga6
ENSMUSG00000041797	63.8727	5.80336	0.791825	7.32909	2.31713e-13	6.4117e-12	OK	2.24725	125.498	Abca9
ENSMUSG00000068747	73.7601	-5.62444	0.768224	-7.32136	2.45477e-13	6.77549e-12	OK	144.589	2.93097	Sort1
ENSMUSG00000057113	4108.95	0.689265	0.0941502	7.3209	2.46309e-13	6.78367e-12	OK	3145.65	5072.24	Npm1
ENSMUSG00000034854	1344.98	-0.930633	0.127244	-7.31378	2.59722e-13	7.13757e-12	OK	1764.34	925.624	Mfsd12
ENSMUSG00000037343	348.503	-1.56123	0.213695	-7.3059	2.75412e-13	7.55238e-12	OK	520.595	176.41	Taf2
ENSMUSG00000038894	78.9492	3.54911	0.485883	7.30445	2.78412e-13	7.61814e-12	OK	12.4276	145.471	Irs2
ENSMUSG00000068739	915.429	1.03178	0.141279	7.30312	2.8116e-13	7.67676e-12	OK	601.357	1229.5	Sars
ENSMUSG00000036478	840.566	1.08167	0.148209	7.29827	2.91489e-13	7.94167e-12	OK	539.432	1141.7	Btg1
ENSMUSG00000032715	81.5519	3.49547	0.479146	7.29521	2.98194e-13	8.1069e-12	OK	13.284	149.82	Trib3
ENSMUSG00000026822	62.5067	4.48988	0.617609	7.26978	3.6008e-13	9.76842e-12	OK	5.32669	119.687	Lcn2
ENSMUSG00000044285	902.831	1.07038	0.147498	7.25696	3.9589e-13	1.07169e-11	OK	582.473	1223.19	Ubb-ps
ENSMUSG00000010461	180.139	-2.21864	0.305895	-7.25294	4.07813e-13	1.09906e-11	OK	296.563	63.7148	Eya4
ENSMUSG00000040725	1314.24	0.945579	0.130374	7.2528	4.08245e-13	1.09906e-11	OK	898.33	1730.15	Hnrnpul1
ENSMUSG00000097906	637.514	1.19037	0.164128	7.25268	4.08602e-13	1.09906e-11	OK	388.479	886.55	Gm9625
ENSMUSG00000028028	362.696	1.53752	0.212035	7.25123	4.13003e-13	1.10855e-11	OK	185.858	539.534	Alpk1
ENSMUSG00002075987	2286.27	-0.789108	0.109334	-7.21739	5.29957e-13	1.41946e-11	OK	2896.39	1676.15	Gm55636
ENSMUSG00000029561	372.763	1.54541	0.214189	7.21517	5.38661e-13	1.43972e-11	OK	190.24	555.287	Oasl2
ENSMUSG00000021840	1040.05	-0.97896	0.135704	-7.21392	5.43655e-13	1.45001e-11	OK	1379.97	700.124	Mapk1ip1l
ENSMUSG00000039318	1692.79	-0.859809	0.119211	-7.21251	5.49307e-13	1.46201e-11	OK	2182.8	1202.78	Rab3gap2
ENSMUSG00000068854	248.851	-1.83039	0.253811	-7.21162	5.52896e-13	1.46848e-11	OK	388.468	109.233	H2bc21
ENSMUSG00000089715	195.762	2.29077	0.318459	7.19329	6.32494e-13	1.67637e-11	OK	66.437	325.087	Cbx6
ENSMUSG00000041515	241.747	2.04861	0.285963	7.1639	7.84129e-13	2.07393e-11	OK	94.1187	389.376	Irf8
ENSMUSG00000040618	325.209	1.68284	0.235022	7.16033	8.04851e-13	2.12025e-11	OK	154.472	495.946	Pck2
ENSMUSG00000101431	544.161	1.24204	0.173462	7.1603	8.0499e-13	2.12025e-11	OK	323.393	764.93	Gm7901
ENSMUSG00000024617	55.1462	6.261	0.875491	7.15142	8.58843e-13	2.2574e-11	OK	1.41961	108.873	Camk2a
ENSMUSG00000118161	129.695	2.55217	0.356916	7.15061	8.63938e-13	2.26609e-11	OK	37.7836	221.607	Rps2-ps8
ENSMUSG00000025630	421.017	1.40798	0.197033	7.14591	8.94013e-13	2.34013e-11	OK	230.464	611.57	Hprt
ENSMUSG00000045868	386.083	1.48152	0.207617	7.13584	9.61998e-13	2.5129e-11	OK	203.607	568.559	Gvin1
ENSMUSG00000029103	714.196	-1.14005	0.160036	-7.12374	1.05036e-12	2.73806e-11	OK	982.562	445.831	Lrpap1
ENSMUSG00000025326	854.613	-1.22412	0.172031	-7.11571	1.11342e-12	2.89648e-11	OK	1196.89	512.338	Ube3a
ENSMUSG00000013483	286.437	-1.69741	0.239146	-7.09779	1.26764e-12	3.29092e-11	OK	437.864	135.011	Card14
ENSMUSG00000031818	528.359	1.25997	0.177545	7.09662	1.27841e-12	3.3121e-11	OK	311.266	745.452	Cox4i1
ENSMUSG00000120983	361.592	-1.50723	0.212526	-7.09199	1.32199e-12	3.41802e-11	OK	534.984	188.2	Gm57006
ENSMUSG00000053931	61.8005	5.07229	0.717158	7.07277	1.51876e-12	3.91877e-11	OK	3.56771	120.033	Cnn3
ENSMUSG00000032122	421.909	-1.38921	0.196766	-7.06022	1.66234e-12	4.28052e-11	OK	610.677	233.14	Slc37a2
ENSMUSG00000029364	649.78	-1.189	0.168459	-7.05808	1.68814e-12	4.33815e-11	OK	903.346	396.214	Wsb2
ENSMUSG00000058254	329.539	-10.1709	1.44199	-7.05339	1.7461e-12	4.478e-11	OK	658.507	0.571216	Tspan7
ENSMUSG00000088185	1778.65	0.802023	0.113825	7.04609	1.84015e-12	4.70967e-11	OK	1296.61	2260.7	Scarna2
ENSMUSG00000048078	60.5251	6.10788	0.867009	7.04477	1.85767e-12	4.74492e-11	OK	1.73005	119.32	Tenm4
ENSMUSG00000025130	2876.8	-0.716833	0.101901	-7.0346	1.99829e-12	5.09383e-11	OK	3577.15	2176.45	P4hb
ENSMUSG00000034926	495.397	-1.35176	0.192209	-7.03279	2.02444e-12	5.15012e-11	OK	711.874	278.921	Dhcr24
ENSMUSG00000042271	157.748	2.23037	0.317388	7.02728	2.10603e-12	5.34695e-11	OK	55.4227	260.074	Nxt2
ENSMUSG00000017707	1475.64	0.885404	0.12625	7.0131	2.33098e-12	5.90624e-11	OK	1036.52	1914.75	Serinc3
ENSMUSG00000017478	1110.69	1.18024	0.168338	7.01114	2.36385e-12	5.97758e-11	OK	680.124	1541.26	Zc3h18
ENSMUSG00000032115	1058.05	-0.948762	0.135345	-7.00996	2.38378e-12	6.01597e-11	OK	1393.94	722.166	Hyou1
ENSMUSG00000015709	46.3401	4.74187	0.676846	7.00583	2.45529e-12	6.17185e-11	OK	3.33894	89.3414	Arnt2
ENSMUSG00000034612	208.594	-2.05768	0.293707	-7.00589	2.45429e-12	6.17185e-11	OK	336.386	80.8007	Chst11
ENSMUSG00000046687	556.122	-1.25949	0.179864	-7.00249	2.51457e-12	6.30833e-11	OK	784.547	327.698	Gm5424
ENSMUSG00000007682	321.495	-10.1901	1.45805	-6.98891	2.77034e-12	6.93625e-11	OK	642.44	0.549912	Dio2
ENSMUSG00000059108	69.1493	3.66249	0.524714	6.97997	2.9525e-12	7.37775e-11	OK	10.1225	128.176	Ifitm6
ENSMUSG00000025781	792.743	1.04746	0.150132	6.97693	3.01694e-12	7.52395e-11	OK	516.97	1068.52	Atp5c1
ENSMUSG00000024248	499.657	1.28594	0.184597	6.9662	3.25612e-12	8.10447e-11	OK	290.633	708.681	Cox7a2l
ENSMUSG00000058756	96.7717	3.07768	0.441861	6.96525	3.2781e-12	8.1432e-11	OK	20.497	173.046	Thra
ENSMUSG00000034993	1494.53	-0.83373	0.119708	-6.96468	3.29155e-12	8.16059e-11	OK	1914.74	1074.31	Vat1
ENSMUSG00000004568	88.575	3.29808	0.474228	6.95464	3.53462e-12	8.72907e-11	OK	16.3481	160.802	Arhgef18
ENSMUSG00000029478	1781.48	0.852487	0.122576	6.95474	3.53212e-12	8.72907e-11	OK	1269.94	2293.02	Ncor2
ENSMUSG00000101970	458.378	-1.35379	0.194726	-6.9523	3.59379e-12	8.85792e-11	OK	658.938	257.817	Chaserr
ENSMUSG00000000600	399.862	-1.37862	0.198397	-6.94878	3.68447e-12	9.0638e-11	OK	577.59	222.134	Krit1
ENSMUSG00000038963	1344.02	-0.906794	0.130774	-6.93403	4.09008e-12	1.00421e-10	OK	1753.03	935.011	Slco4a1
ENSMUSG00000037270	1209.32	-0.991647	0.143084	-6.93051	4.19336e-12	1.02758e-10	OK	1609.32	809.331	Bltp1
ENSMUSG00000069267	605.947	1.21823	0.175978	6.92262	4.4335e-12	1.08433e-10	OK	364.302	847.591	H3c2
ENSMUSG00000094708	990.199	-1.1661	0.168506	-6.92022	4.50951e-12	1.10079e-10	OK	1369.92	610.474	Gm10359
ENSMUSG00000022749	641.599	-1.2527	0.181031	-6.91981	4.52253e-12	1.10184e-10	OK	903.877	379.322	Tbc1d23
ENSMUSG00000056673	236.066	-1.8134	0.262504	-6.9081	4.91172e-12	1.19437e-10	OK	367.555	104.576	Kdm5d
ENSMUSG00000030084	2041.47	-0.977979	0.141735	-6.90007	5.19763e-12	1.26147e-10	OK	2708.08	1374.86	Plxna1
ENSMUSG00000029455	1239.17	0.872385	0.12656	6.89307	5.45994e-12	1.3226e-10	OK	875.523	1602.81	Aldh2
ENSMUSG00000006800	348.11	1.5152	0.219902	6.89034	5.56606e-12	1.34573e-10	OK	180.444	515.776	Sulf2
ENSMUSG00000042292	724.289	-1.2097	0.175671	-6.88617	5.73139e-12	1.38307e-10	OK	1011.32	437.254	Mrtfa
ENSMUSG00000003429	1515.52	0.870841	0.12655	6.8814	5.9268e-12	1.4275e-10	OK	1071.52	1959.51	Rps11
ENSMUSG00000069049	277.086	-1.63054	0.237249	-6.87269	6.30011e-12	1.51454e-10	OK	418.886	135.286	Eif2s3y
ENSMUSG00000024867	68.7333	-3.86753	0.563086	-6.86845	6.49037e-12	1.55732e-10	OK	128.653	8.81406	Pip5k1b
ENSMUSG00000060126	599.292	1.14408	0.166622	6.8663	6.589e-12	1.578e-10	OK	373.385	825.199	Tpt1
ENSMUSG00000061637	87.229	-7.52498	1.09749	-6.85656	7.05388e-12	1.68614e-10	OK	173.516	0.942096	Or5b104
ENSMUSG00000088025	98.9336	10.2033	1.48872	6.85374	7.19462e-12	1.71655e-10	OK	0.167687	197.7	Rprl3
ENSMUSG00000025324	65.7363	3.95283	0.577245	6.84775	7.50201e-12	1.78652e-10	OK	7.97513	123.498	Atp10a
ENSMUSG00000022453	418.023	-1.34835	0.197027	-6.84351	7.72748e-12	1.83676e-10	OK	600.289	235.757	Naga
ENSMUSG00000024084	126.369	-2.50072	0.365666	-6.8388	7.98599e-12	1.89465e-10	OK	214.787	37.9506	Qpct
ENSMUSG00000015947	55.7723	4.68331	0.685498	6.83198	8.37514e-12	1.98326e-10	OK	4.17879	107.366	Fcgr1
ENSMUSG00000038280	266.359	-1.71286	0.251281	-6.8165	9.32834e-12	2.20486e-10	OK	408.196	124.522	Ostm1
ENSMUSG00000063524	2701.35	-0.695872	0.102136	-6.81316	9.54746e-12	2.25245e-10	OK	3340.5	2062.21	Eno1
ENSMUSG00000105954	274.674	1.63318	0.240006	6.80478	1.01206e-11	2.38324e-10	OK	133.923	415.425	Gm42793
ENSMUSG00000028494	1329.48	-0.85404	0.125605	-6.79941	1.05045e-11	2.46904e-10	OK	1711.89	947.073	Plin2
ENSMUSG00000094497	94.8675	10.1427	1.49179	6.79902	1.05336e-11	2.47131e-10	OK	0.167687	189.567	Gm8210
ENSMUSG00000032802	314.438	-1.53185	0.225402	-6.79607	1.0751e-11	2.51352e-10	OK	467.276	161.6	Srxn1
ENSMUSG00000072692	301.688	1.53992	0.22659	6.79604	1.07533e-11	2.51352e-10	OK	154.404	448.973	Rpl37rt
ENSMUSG00000032076	1219.75	-0.887641	0.130656	-6.7937	1.09294e-11	2.54998e-10	OK	1583.57	855.918	Cadm1
ENSMUSG00000020817	1089.39	-0.903179	0.133085	-6.7865	1.14889e-11	2.6756e-10	OK	1419.67	759.11	Rabep1
ENSMUSG00000028413	568.932	-1.20527	0.177637	-6.78498	1.161e-11	2.69884e-10	OK	793.662	344.202	B4galt1
ENSMUSG00000054717	852.292	1.17334	0.173069	6.77957	1.20535e-11	2.79682e-10	OK	523.629	1180.95	Hmgb2
ENSMUSG00000027199	219.535	1.86589	0.275373	6.77585	1.23673e-11	2.86438e-10	OK	94.5269	344.543	Gatm
ENSMUSG00000022139	1078.09	-0.906713	0.134039	-6.76456	1.33719e-11	3.09139e-10	OK	1406.14	750.035	Mbnl2
ENSMUSG00000035342	61.3275	4.05048	0.600089	6.74979	1.48057e-11	3.41664e-10	OK	6.98105	115.674	Lzts2
ENSMUSG00000068267	694.271	1.06706	0.158258	6.74249	1.55696e-11	3.58639e-10	OK	448.618	939.924	Cenpb
ENSMUSG00000028906	1153.91	1.16366	0.172599	6.74195	1.56273e-11	3.59313e-10	OK	712.236	1595.58	Epb41
ENSMUSG00000010609	518.454	-1.23962	0.184014	-6.73656	1.62184e-11	3.72229e-10	OK	728.43	308.478	Psen2
ENSMUSG00000030410	70.1291	3.6093	0.535804	6.73622	1.62556e-11	3.72408e-10	OK	10.6223	129.636	Dmwd
ENSMUSG00000061482	2087.25	0.739343	0.10977	6.73538	1.63505e-11	3.73908e-10	OK	1563.83	2610.68	H4c4
ENSMUSG00000020017	49.1279	5.95687	0.885816	6.72473	1.75918e-11	4.01568e-10	OK	1.55677	96.6989	Hal
ENSMUSG00000043716	2178	0.72176	0.10745	6.71719	1.85258e-11	4.22128e-10	OK	1644.27	2711.72	Rpl7
ENSMUSG00000036833	932.191	-0.9488	0.141267	-6.71635	1.86332e-11	4.23814e-10	OK	1228.13	636.25	Pnpla7
ENSMUSG00000000982	1417.75	-0.846577	0.126058	-6.7158	1.8704e-11	4.24661e-10	OK	1822.18	1013.32	Ccl3
ENSMUSG00000084106	2462.85	0.691104	0.103048	6.7066	1.99208e-11	4.51479e-10	OK	1883.98	3041.72	Gm6136
ENSMUSG00000025068	406.882	1.33902	0.200066	6.6929	2.18798e-11	4.94991e-10	OK	230.541	583.223	Gsto1
ENSMUSG00000058318	246.711	1.66269	0.24872	6.685	2.30924e-11	5.21493e-10	OK	118.438	374.984	Phf21a
ENSMUSG00000112808	603.21	1.124	0.168238	6.68101	2.37306e-11	5.34951e-10	OK	379.437	826.984	Gm4739
ENSMUSG00000069310	2005.6	0.743835	0.111465	6.67325	2.50207e-11	5.63032e-10	OK	1499.72	2511.47	H3c3
ENSMUSG00000025429	162.059	2.05786	0.30871	6.666	2.62862e-11	5.9046e-10	OK	62.7686	261.349	Pstpip2
ENSMUSG00000033705	1686.93	-0.792578	0.118919	-6.66485	2.64941e-11	5.93481e-10	OK	2138.99	1234.86	Stard9
ENSMUSG00000038370	60.9823	-5.75556	0.863585	-6.66473	2.65143e-11	5.93481e-10	OK	119.748	2.21652	Pcp4l1
ENSMUSG00000024338	134.547	2.2443	0.336791	6.66378	2.66879e-11	5.96311e-10	OK	46.896	222.197	Psmb8
ENSMUSG00000031383	56.0404	-5.05152	0.758444	-6.66037	2.7313e-11	6.09204e-10	OK	108.8	3.28072	Dusp9
ENSMUSG00000113948	570.991	1.15138	0.173069	6.65275	2.87672e-11	6.40512e-10	OK	354.513	787.469	Rpl17-ps3
ENSMUSG00000084416	2073.77	0.726111	0.10916	6.6518	2.89529e-11	6.43517e-10	OK	1562.65	2584.89	Rpl10a-ps1
ENSMUSG00000032373	225.351	-1.80088	0.270832	-6.64946	2.94171e-11	6.52689e-10	OK	350.196	100.506	Car12
ENSMUSG00000024413	1170.6	-1.05886	0.159368	-6.64411	3.05051e-11	6.75646e-10	OK	1581.88	759.321	Npc1
ENSMUSG00000040212	710.719	-1.08408	0.163643	-6.62469	3.47989e-11	7.69403e-10	OK	965.852	455.585	Emp3
ENSMUSG00000000326	500.349	-1.24221	0.188113	-6.60349	4.01581e-11	8.86347e-10	OK	703.367	297.331	Comt
ENSMUSG00000063354	57.2114	4.08635	0.61891	6.60248	4.04323e-11	8.90847e-10	OK	6.36147	108.061	Slc39a4
ENSMUSG00000036896	57.2716	6.38382	0.967188	6.60039	4.10074e-11	9.01949e-10	OK	1.35544	113.188	C1qc
ENSMUSG00000039001	273.405	1.55144	0.235238	6.59518	4.24738e-11	9.32584e-10	OK	139.099	407.711	Rps21
ENSMUSG00000012848	2105.06	0.723407	0.109775	6.58991	4.40092e-11	9.64623e-10	OK	1588.08	2622.04	Rps5
ENSMUSG00000036053	65.9298	3.89806	0.591759	6.58725	4.48058e-11	9.80387e-10	OK	8.28864	123.571	Fmnl2
ENSMUSG00000019528	322.856	-1.4587	0.221494	-6.58574	4.52621e-11	9.88664e-10	OK	473.459	172.254	Gyg
ENSMUSG00000072501	554.115	-1.1892	0.180651	-6.58285	4.61523e-11	1.00638e-09	OK	770.382	337.849	Phf20l1
ENSMUSG00000056268	493.476	-1.45796	0.221521	-6.58157	4.65515e-11	1.01333e-09	OK	723.567	263.385	Dennd1b
ENSMUSG00000028766	77.6383	3.98074	0.604964	6.58013	4.70028e-11	1.0214e-09	OK	9.24935	146.027	Alpl
ENSMUSG00000028164	490.69	-1.33677	0.204207	-6.54614	5.9045e-11	1.28089e-09	OK	703.041	278.339	Manba
ENSMUSG00000021457	1088.61	-0.871481	0.13332	-6.53677	6.28603e-11	1.36133e-09	OK	1407.76	769.463	Syk
ENSMUSG00000033577	53.9284	-4.25525	0.651129	-6.53519	6.35269e-11	1.37342e-09	OK	102.49	5.36688	Myo6
ENSMUSG00000022336	950.266	0.907834	0.139043	6.52914	6.61464e-11	1.42761e-09	OK	660.773	1239.76	Eif3e
ENSMUSG00000020841	835.179	-0.990594	0.151929	-6.5201	7.0262e-11	1.51386e-09	OK	1111.15	559.209	Cpd
ENSMUSG00000025969	2962.39	-0.692903	0.106291	-6.51892	7.08137e-11	1.52316e-09	OK	3660.42	2264.36	Nrp2
ENSMUSG00000031613	164.841	9.49077	1.45808	6.50908	7.56124e-11	1.62362e-09	OK	0.4576	329.224	Hpgd
ENSMUSG00000031995	104.353	-2.67723	0.411354	-6.50833	7.59884e-11	1.62893e-09	OK	180.489	28.2179	St14
ENSMUSG00000009927	801.821	0.974205	0.149701	6.50767	7.63246e-11	1.63337e-09	OK	540.938	1062.7	Rps25
ENSMUSG00000040435	329.858	1.40314	0.215757	6.50333	7.85595e-11	1.67837e-09	OK	181.003	478.712	Ppp1r15a
ENSMUSG00000027184	2617.67	-0.663468	0.102118	-6.49704	8.19136e-11	1.74708e-09	OK	3209.18	2026.15	Caprin1
ENSMUSG00000026594	49.8798	5.092	0.784122	6.49389	8.36497e-11	1.78111e-09	OK	2.84158	96.9179	Ralgps2
ENSMUSG00000121042	81.9139	2.97313	0.458136	6.48962	8.60523e-11	1.82919e-09	OK	18.5066	145.321	Gm33887
ENSMUSG00000029484	494.041	-1.26623	0.195175	-6.48768	8.71678e-11	1.8498e-09	OK	697.925	290.158	Anxa3
ENSMUSG00000016200	42.6068	5.89185	0.908454	6.48558	8.83907e-11	1.87261e-09	OK	1.41134	83.8022	Syt14
ENSMUSG00000026655	149.409	2.16098	0.333236	6.48483	8.88347e-11	1.87888e-09	OK	54.6067	244.211	Fam107b
ENSMUSG00000047139	71.7224	-3.2964	0.508539	-6.4821	9.04557e-11	1.90997e-09	OK	130.193	13.2517	Cd24a
ENSMUSG00000045962	2951.31	-0.737803	0.113849	-6.48053	9.14017e-11	1.92674e-09	OK	3689.94	2212.68	Wnk1
ENSMUSG00000040648	623.021	-1.13733	0.175645	-6.47512	9.47372e-11	1.99373e-09	OK	856.621	389.421	Ppip5k2
ENSMUSG00000023249	357.992	-1.36585	0.210956	-6.4746	9.50609e-11	1.99722e-09	OK	515.837	200.147	Parp3
ENSMUSG00000039262	1404.41	0.843373	0.130274	6.47383	9.55487e-11	2.00415e-09	OK	1005.22	1803.61	Prrc2b
ENSMUSG00000045969	203.929	1.77933	0.274864	6.47348	9.57714e-11	2.0055e-09	OK	92.012	315.846	Ing1
ENSMUSG00000027677	520.53	-1.31857	0.203814	-6.46951	9.83211e-11	2.05549e-09	OK	743.121	297.94	Ttc14
ENSMUSG00000017167	48.618	5.10001	0.788869	6.46496	1.01325e-10	2.1148e-09	OK	2.7548	94.4813	Cntnap1
ENSMUSG00000031939	2919.02	-0.699057	0.108181	-6.46193	1.03373e-10	2.154e-09	OK	3612.71	2225.34	Taf1d
ENSMUSG00000027843	213.415	-1.82511	0.283202	-6.44454	1.15955e-10	2.4122e-09	OK	332.884	93.9466	Ptpn22
ENSMUSG00000099927	2260.65	0.768949	0.119323	6.44427	1.16159e-10	2.41248e-09	OK	1672.06	2849.24	Gm8226
ENSMUSG00000078636	5762.52	0.561412	0.0871248	6.44377	1.16544e-10	2.41653e-09	OK	4655.24	6869.8	Gm7336
ENSMUSG00000021322	173.751	1.93653	0.300796	6.43802	1.21039e-10	2.50562e-09	OK	71.9789	275.524	Aoah
ENSMUSG00000052217	190.803	1.87184	0.290801	6.43682	1.22e-10	2.52139e-09	OK	81.8898	299.715	Hbb-bh1
ENSMUSG00000022812	880.49	-1.03551	0.160901	-6.43567	1.22934e-10	2.53656e-09	OK	1183.58	577.402	Gsk3b
ENSMUSG00000017002	52.473	6.28209	0.976229	6.43506	1.23428e-10	2.53868e-09	OK	1.33145	103.615	Slpi
ENSMUSG00000025044	375.533	1.31445	0.204264	6.43504	1.23437e-10	2.53868e-09	OK	215.386	535.68	Msr1
ENSMUSG00000019302	1011.87	-0.953173	0.1482	-6.43168	1.26202e-10	2.59133e-09	OK	1334.49	689.256	Atp6v0a1
ENSMUSG00000041075	153.401	2.04239	0.31765	6.42966	1.27886e-10	2.62165e-09	OK	59.9308	246.871	Fzd7
ENSMUSG00000036636	1703.13	-0.790591	0.123033	-6.42584	1.31144e-10	2.68411e-09	OK	2158.45	1247.82	Clcn7
ENSMUSG00000089803	84.7001	2.88413	0.449486	6.41651	1.39435e-10	2.8492e-09	OK	20.2085	149.192	Gm10171
ENSMUSG00000026872	2420.09	0.694137	0.108447	6.40068	1.54687e-10	3.15576e-09	OK	1848.87	2991.32	Zeb2
ENSMUSG00000041180	65.7522	3.31756	0.518381	6.39986	1.55523e-10	3.16771e-09	OK	11.9879	119.517	Hectd2
ENSMUSG00000014686	112.464	-2.60448	0.407234	-6.39555	1.59974e-10	3.24794e-09	OK	193.166	31.7616	Ceacam16
ENSMUSG00000057036	572.373	1.09966	0.171942	6.39556	1.59962e-10	3.24794e-09	OK	364.215	780.53	Gm7536
ENSMUSG00000026640	434	-1.23084	0.192758	-6.38538	1.70974e-10	3.46571e-09	OK	608.666	259.335	Plxna2
ENSMUSG00000069273	2413.55	0.672941	0.105447	6.38179	1.75029e-10	3.54224e-09	OK	1860.64	2966.45	H3c6
ENSMUSG00000022456	48.3953	6.33049	0.992534	6.37811	1.79287e-10	3.62263e-09	OK	1.18796	95.6026	Septin3
ENSMUSG00000045875	170.611	-1.97344	0.309966	-6.36662	1.9324e-10	3.89833e-09	OK	271.967	69.2553	Adra1a
ENSMUSG00000039005	385.513	-1.36567	0.214691	-6.36109	2.00327e-10	4.03488e-09	OK	555.472	215.554	Tlr4
ENSMUSG00000022957	183.87	2.56084	0.402632	6.36025	2.01432e-10	4.0507e-09	OK	53.2916	314.448	Itsn1
ENSMUSG00000006169	887.078	0.911556	0.143398	6.35682	2.05971e-10	4.13541e-09	OK	615.797	1158.36	Clint1
ENSMUSG00000078485	364.115	-1.35216	0.21275	-6.35562	2.07588e-10	4.16129e-09	OK	523.264	204.965	Plekhn1
ENSMUSG00000056758	938.203	-0.892868	0.140503	-6.35479	2.08716e-10	4.17729e-09	OK	1219.6	656.806	Hmga2
ENSMUSG00000024913	540.938	1.15438	0.181714	6.35271	2.1156e-10	4.22752e-09	OK	335.373	746.502	Lrp5
ENSMUSG00000019872	95.5324	-2.65845	0.419135	-6.3427	2.25767e-10	4.50433e-09	OK	164.94	26.1248	Smpdl3a
ENSMUSG00000086035	72.4553	-7.00964	1.10591	-6.33837	2.32209e-10	4.62555e-09	OK	143.795	1.11591	Gm12610
ENSMUSG00000020205	89.5097	3.02388	0.47749	6.33287	2.40642e-10	4.78602e-09	OK	19.6002	159.419	Phlda1
ENSMUSG00000114797	756.558	-0.975699	0.154408	-6.31898	2.63295e-10	5.22834e-09	OK	1003.06	510.052	Gm49336
ENSMUSG00000048758	561.499	-1.12276	0.177694	-6.31852	2.64073e-10	5.23558e-09	OK	769.591	353.407	Rpl29
ENSMUSG00000081534	357.689	1.32944	0.210434	6.31761	2.65633e-10	5.25828e-09	OK	203.634	511.743	Slc48a1
ENSMUSG00000021608	255.188	-1.58076	0.250498	-6.31048	2.7817e-10	5.49787e-09	OK	382.503	127.873	Lpcat1
ENSMUSG00000022353	1469.63	-0.851846	0.13523	-6.29926	2.99069e-10	5.90173e-09	OK	1891.33	1047.94	Mtss1
ENSMUSG00000037139	101.63	2.56883	0.408134	6.29409	3.09208e-10	6.09232e-09	OK	29.3167	173.944	Myom3
ENSMUSG00000041459	1164.14	-0.826227	0.131312	-6.29207	3.13264e-10	6.16265e-09	OK	1488.67	839.613	Tardbp
ENSMUSG00000057315	60.2334	3.42365	0.544267	6.29039	3.16676e-10	6.2201e-09	OK	10.2695	110.197	Arhgap24
ENSMUSG00000027562	48.879	3.99118	0.635465	6.28072	3.37015e-10	6.60936e-09	OK	5.78365	91.9743	Car2
ENSMUSG00000020604	100.968	2.5318	0.403398	6.27617	3.47007e-10	6.79479e-09	OK	29.7712	172.164	Arsg
ENSMUSG00000019920	671.402	-1.00231	0.159725	-6.27525	3.49072e-10	6.82468e-09	OK	895.68	447.123	Lims1
ENSMUSG00000005043	148.21	-2.27185	0.362211	-6.27216	3.5607e-10	6.95078e-09	OK	245.571	50.849	Sgsh
ENSMUSG00000022533	932.686	-0.903018	0.144087	-6.26719	3.67626e-10	7.16532e-09	OK	1215.41	649.961	Atp13a3
ENSMUSG00000022126	259.907	1.5933	0.254363	6.26388	3.75521e-10	7.30795e-09	OK	129.391	390.423	Acod1
ENSMUSG00000048120	78.0906	3.38596	0.540624	6.26306	3.77501e-10	7.33521e-09	OK	13.6357	142.545	Entpd1
ENSMUSG00000018774	2402.47	-0.712642	0.114392	-6.22984	4.669e-10	9.05843e-09	OK	2984.06	1820.88	Cd68
ENSMUSG00000075415	1613.55	0.731107	0.117399	6.22753	4.73837e-10	9.17897e-09	OK	1213.24	2013.87	Fnbp1
ENSMUSG00000074415	56.625	-3.52006	0.565904	-6.22024	4.96395e-10	9.60127e-09	OK	104.17	9.08027	Mir100hg
ENSMUSG00000114003	230.376	1.61841	0.260303	6.21741	5.0543e-10	9.76112e-09	OK	113.197	347.555	Gm9616
ENSMUSG00000074305	1315.71	0.78165	0.125747	6.21604	5.09857e-10	9.83162e-09	OK	967.753	1663.66	Peak1
ENSMUSG00000035759	220.914	-1.63814	0.263908	-6.20722	5.39316e-10	1.03839e-08	OK	334.396	107.432	Bbs10
ENSMUSG00000082896	337.351	-1.36052	0.219346	-6.2026	5.55369e-10	1.06767e-08	OK	485.592	189.11	Gm5844
ENSMUSG00000031447	2749.49	0.628762	0.101505	6.1944	5.85066e-10	1.12306e-08	OK	2159.65	3339.33	Lamp1
ENSMUSG00000021728	538.74	-1.11648	0.180306	-6.19214	5.93542e-10	1.13761e-08	OK	737.384	340.095	Emb
ENSMUSG00000099908	57.2814	9.41493	1.521	6.18995	6.01826e-10	1.15174e-08	OK	0.167584	114.395	Gm28539
ENSMUSG00000040026	92.9473	2.70947	0.438195	6.18325	6.27971e-10	1.19997e-08	OK	24.6518	161.243	Saa3
ENSMUSG00000054293	130.036	-2.23756	0.361957	-6.18184	6.33601e-10	1.2089e-08	OK	214.573	45.4991	P2ry10b
ENSMUSG00000029175	463.97	-1.21482	0.1968	-6.17288	6.70577e-10	1.27752e-08	OK	648.535	279.406	Slc35f6
ENSMUSG00000017631	1938.97	-0.693376	0.112333	-6.17249	6.72232e-10	1.27875e-08	OK	2396.15	1481.79	Abr
ENSMUSG00000021957	2960.58	-0.627748	0.101728	-6.17087	6.79144e-10	1.28939e-08	OK	3594.71	2326.45	Tkt
ENSMUSG00000099858	132.948	2.12171	0.343835	6.17071	6.79858e-10	1.28939e-08	OK	49.6808	216.215	Gm6652
ENSMUSG00000032737	902.663	0.938382	0.152091	6.16989	6.83371e-10	1.29411e-08	OK	619.031	1186.3	Inppl1
ENSMUSG00000037386	56.3122	9.38796	1.52259	6.16577	7.01392e-10	1.32626e-08	OK	0.167853	112.457	Rims2
ENSMUSG00000073489	210.463	1.64446	0.266907	6.16116	7.22137e-10	1.36142e-08	OK	102.011	318.916	Ifi204
ENSMUSG00000118841	434439	-0.520541	0.0844854	-6.16131	7.21445e-10	1.36142e-08	OK	511975	356903	Rn7s2
ENSMUSG00000039813	174.72	-1.89714	0.308128	-6.15701	7.41306e-10	1.39548e-08	OK	275.481	73.9594	Tbc1d2
ENSMUSG00000047534	707.775	-0.958714	0.15573	-6.15625	7.44884e-10	1.40014e-08	OK	934.656	480.895	Mis18bp1
ENSMUSG00000021262	98.252	2.72201	0.442195	6.15567	7.47607e-10	1.40318e-08	OK	25.8629	170.641	Evl
ENSMUSG00000063457	1745.12	0.708044	0.115044	6.15457	7.52796e-10	1.41082e-08	OK	1325.28	2164.96	Rps15
ENSMUSG00000058135	628.471	1.01839	0.165525	6.15248	7.62791e-10	1.42744e-08	OK	415.428	841.514	Gstm1
ENSMUSG00000032349	617.549	-1.05897	0.172242	-6.14818	7.83787e-10	1.46457e-08	OK	834.541	400.557	Elovl5
ENSMUSG00000116207	64.5979	-9.32297	1.51672	-6.14681	7.90544e-10	1.47502e-08	OK	128.994	0.201408	Nnt
ENSMUSG00000101972	1747.22	0.708338	0.115333	6.14169	8.16482e-10	1.52118e-08	OK	1326.7	2167.73	H3c11
ENSMUSG00000005142	1028.86	-0.831632	0.135443	-6.14009	8.24732e-10	1.53429e-08	OK	1317.45	740.269	Man2b1
ENSMUSG00000034422	770.872	1.05069	0.171135	6.13954	8.27591e-10	1.53735e-08	OK	501.948	1039.8	Parp14
ENSMUSG00000005125	173.646	2.26935	0.370123	6.13134	8.71436e-10	1.61643e-08	OK	59.6614	287.631	Ndrg1
ENSMUSG00000042606	393.926	1.33386	0.217596	6.13001	8.78723e-10	1.62756e-08	OK	223.773	564.08	Hirip3
ENSMUSG00000007029	1389.76	0.771608	0.125945	6.12656	8.98001e-10	1.65842e-08	OK	1026.73	1752.8	Vars
ENSMUSG00000057841	1221.94	0.797669	0.130196	6.12666	8.97415e-10	1.65842e-08	OK	892.484	1551.4	Rpl32
ENSMUSG00000046718	271.017	1.44668	0.236455	6.11822	9.46249e-10	1.74498e-08	OK	145.481	396.553	Bst2
ENSMUSG00000056313	121.866	2.27102	0.371217	6.11778	9.48884e-10	1.7473e-08	OK	41.8305	201.901	Tcim
ENSMUSG00000045917	197.417	-1.86078	0.30436	-6.11373	9.73279e-10	1.78962e-08	OK	309.595	85.2401	Tmem268
ENSMUSG00000057561	799.39	-0.910136	0.148886	-6.11297	9.77922e-10	1.79555e-08	OK	1043.5	555.282	Eif1a
ENSMUSG00000017667	55.0918	6.9013	1.1292	6.11169	9.85786e-10	1.80737e-08	OK	0.914115	109.269	Zfp334
ENSMUSG00000044712	382.122	-1.29872	0.213056	-6.0957	1.08957e-09	1.99477e-08	OK	543.372	220.873	Slc38a6
ENSMUSG00000005583	635.82	1.00566	0.165108	6.09094	1.12247e-09	2.05204e-08	OK	422.771	848.869	Mef2c
ENSMUSG00000025017	1739.75	-0.705086	0.115799	-6.08885	1.13722e-09	2.07601e-08	OK	2156.62	1322.88	Pik3ap1
ENSMUSG00000020712	76.9277	2.9515	0.484848	6.08748	1.14701e-09	2.09086e-08	OK	17.6126	136.243	Tcam1
ENSMUSG00000029283	292.039	-1.55443	0.255748	-6.07799	1.21695e-09	2.21516e-08	OK	435.729	148.349	Cdc7
ENSMUSG00000080776	397.449	1.22064	0.200999	6.07286	1.25652e-09	2.28392e-08	OK	238.672	556.225	Gm12174
ENSMUSG00000024395	104.582	-2.47217	0.407648	-6.06447	1.32386e-09	2.40286e-08	OK	177.224	31.9393	Lims2
ENSMUSG00000006390	539.025	-1.07151	0.176737	-6.06274	1.3382e-09	2.42541e-08	OK	730.475	347.574	Elovl1
ENSMUSG00000046329	132.414	2.29217	0.378644	6.05362	1.41624e-09	2.56319e-08	OK	44.9021	219.926	Slc25a23
ENSMUSG00000087598	53.8689	4.35269	0.719784	6.04722	1.47364e-09	2.66328e-08	OK	5.02718	102.711	Zfp111
ENSMUSG00000016528	1295.16	0.752593	0.124537	6.04313	1.51156e-09	2.72791e-08	OK	964.803	1625.52	Mapkapk2
ENSMUSG00000044468	149.244	2.36903	0.392136	6.04135	1.52834e-09	2.75428e-08	OK	48.4093	250.079	Tent5c
ENSMUSG00000028809	3028.42	0.61911	0.102523	6.03873	1.55328e-09	2.79523e-08	OK	2388.41	3668.43	Srrm1
ENSMUSG00000000555	1121.9	-0.874594	0.144898	-6.03592	1.58062e-09	2.84041e-08	OK	1451.92	791.888	Itga5
ENSMUSG00000006273	2322.75	-0.650518	0.107866	-6.03079	1.63157e-09	2.92782e-08	OK	2837.73	1807.78	Atp6v1b2
ENSMUSG00000007892	1400.07	0.741528	0.123039	6.02677	1.67266e-09	2.99731e-08	OK	1047.98	1752.16	Rplp1
ENSMUSG00000040699	223.701	1.73416	0.287778	6.02602	1.68043e-09	3.00698e-08	OK	103.401	344.001	Limd2
ENSMUSG00000066724	282.311	1.3926	0.231261	6.02176	1.72531e-09	3.08292e-08	OK	155.736	408.886	Gm10175
ENSMUSG00000038774	931.63	-1.20996	0.201134	-6.01569	1.79125e-09	3.19624e-08	OK	1300.9	562.356	Ascc3
ENSMUSG00000047996	37.588	5.31966	0.884795	6.01231	1.82894e-09	3.2589e-08	OK	1.83637	73.3396	Prrg1
ENSMUSG00000006932	4129.43	-0.560459	0.0932378	-6.01107	1.84298e-09	3.27931e-08	OK	4921.59	3337.26	Ctnnb1
ENSMUSG00000026558	1116.98	0.796751	0.132671	6.00545	1.90808e-09	3.39038e-08	OK	816.149	1417.8	Uck2
ENSMUSG00000031382	43.7362	4.36852	0.727481	6.005	1.91336e-09	3.39501e-08	OK	4.03909	83.4333	Asb11
ENSMUSG00000040365	344.927	1.30507	0.217379	6.00368	1.92896e-09	3.41791e-08	OK	198.75	491.104	Trim41
ENSMUSG00000027068	259.244	-1.48029	0.246727	-5.99972	1.97654e-09	3.49732e-08	OK	381.686	136.803	Dhrs9
ENSMUSG00000028266	196.568	1.71289	0.285611	5.99729	2.00638e-09	3.54517e-08	OK	91.8936	301.243	Lmo4
ENSMUSG00000032323	43.2199	5.15499	0.859759	5.99585	2.02418e-09	3.57164e-08	OK	2.35986	84.08	Cyp11a1
ENSMUSG00000097694	59.2871	3.3385	0.556832	5.99552	2.0284e-09	3.5741e-08	OK	10.6674	107.907	G730013B05Rik
ENSMUSG00000028744	102.477	-2.32434	0.387748	-5.99445	2.0417e-09	3.59254e-08	OK	170.842	34.1114	Slc66a1
ENSMUSG00000020893	370.734	1.26241	0.210735	5.9905	2.09194e-09	3.67584e-08	OK	218.145	523.322	Per1
ENSMUSG00000062203	1219.61	-0.864135	0.144284	-5.98914	2.10951e-09	3.70158e-08	OK	1574.33	864.899	Gspt1
ENSMUSG00000027206	665.539	0.961436	0.160636	5.98519	2.16132e-09	3.78724e-08	OK	451.634	879.443	Cops2
ENSMUSG00000030357	666.6	1.02418	0.171251	5.98062	2.22289e-09	3.88974e-08	OK	439.447	893.752	Fkbp4
ENSMUSG00000074656	578.849	1.03829	0.173763	5.97529	2.29676e-09	4.01347e-08	OK	379.102	778.596	Eif2s2
ENSMUSG00000033565	99.4376	2.57455	0.431546	5.96586	2.43349e-09	4.24655e-08	OK	28.587	170.288	Rbfox2
ENSMUSG00000042364	325.612	1.32899	0.222888	5.96262	2.48228e-09	4.32573e-08	OK	185.414	465.81	Snx18
ENSMUSG00000028911	481.162	1.15288	0.193653	5.95336	2.62697e-09	4.57158e-08	OK	298.526	663.797	Srsf4
ENSMUSG00000083282	183.621	1.71429	0.288096	5.95042	2.67461e-09	4.6481e-08	OK	85.777	281.465	Ctsf
ENSMUSG00000047414	446.012	-1.13275	0.190432	-5.94831	2.70922e-09	4.70179e-08	OK	612.635	279.39	Flrt2
ENSMUSG00000071369	143.142	2.20397	0.370647	5.94627	2.74317e-09	4.75421e-08	OK	51.054	235.229	Map3k5
ENSMUSG00000038608	2514.81	-0.624983	0.105265	-5.93722	2.89887e-09	5.01719e-08	OK	3051.16	1978.45	Dock10
ENSMUSG00000024053	951.492	0.847532	0.14285	5.93303	2.97392e-09	5.13305e-08	OK	679.778	1223.21	Emilin2
ENSMUSG00000092837	187807	-0.453683	0.0764667	-5.93308	2.97305e-09	5.13305e-08	OK	217096	158518	Rpph1
ENSMUSG00000044791	1198.4	0.836774	0.14108	5.93119	3.0074e-09	5.18378e-08	OK	860.282	1536.51	Setd2
ENSMUSG00000026103	1043.2	-0.937739	0.158128	-5.93025	3.0247e-09	5.20651e-08	OK	1370.78	715.615	Gls
ENSMUSG00000027799	45.4371	3.97776	0.67117	5.9266	3.09266e-09	5.31627e-08	OK	5.42364	85.4505	Nbea
ENSMUSG00000020923	974.306	0.828402	0.139913	5.92083	3.20321e-09	5.49884e-08	OK	702.021	1246.59	Ubtf
ENSMUSG00000021669	691.05	-1.04708	0.17686	-5.92038	3.212e-09	5.50648e-08	OK	931.366	450.733	Cert1
ENSMUSG00000032580	881.56	-0.877364	0.148213	-5.91961	3.22706e-09	5.52481e-08	OK	1141.65	621.47	Rbm5
ENSMUSG00000028842	475.478	-1.27671	0.215741	-5.91781	3.26264e-09	5.57819e-08	OK	673.131	277.825	Ago3
ENSMUSG00000025584	226.168	-1.59506	0.270063	-5.90627	3.49934e-09	5.96785e-08	OK	339.845	112.491	Pde8a
ENSMUSG00000032280	466.574	1.16838	0.197821	5.90624	3.49997e-09	5.96785e-08	OK	287.336	645.812	Tle3
ENSMUSG00000032228	1035.14	-0.805972	0.136508	-5.90419	3.54388e-09	6.03459e-08	OK	1317	753.291	Tcf12
ENSMUSG00000031155	98.459	2.38448	0.404013	5.90198	3.59164e-09	6.10772e-08	OK	31.651	165.267	Pim2
ENSMUSG00000024817	649.094	-0.958109	0.162373	-5.90069	3.61991e-09	6.14754e-08	OK	857.041	441.146	Uhrf2
ENSMUSG00000034163	1283.51	-0.743635	0.126133	-5.89563	3.73263e-09	6.33049e-08	OK	1607.17	959.856	Zfc3h1
ENSMUSG00000029267	344.989	-1.28924	0.219029	-5.88618	3.95216e-09	6.69384e-08	OK	489.635	200.342	Mtf2
ENSMUSG00000032966	672.251	0.966933	0.164408	5.8813	4.07069e-09	6.88539e-08	OK	455.041	889.46	Fkbp1a
ENSMUSG00000020900	48.774	3.63922	0.619228	5.87703	4.17686e-09	7.05556e-08	OK	7.2473	90.3007	Myh10
ENSMUSG00000011008	433.389	-1.29907	0.221207	-5.87262	4.28955e-09	7.23626e-08	OK	616.314	250.463	Mcoln2
ENSMUSG00000071547	97.6	2.36612	0.403762	5.86017	4.62389e-09	7.78989e-08	OK	31.7114	163.489	Nt5dc2
ENSMUSG00000085873	119.115	-2.14226	0.365619	-5.85927	4.6491e-09	7.82197e-08	OK	194.232	43.9984	Ttc39aos1
ENSMUSG00000004707	565.013	-1.03641	0.177009	-5.85513	4.76623e-09	8.0084e-08	OK	759.661	370.364	Ly9
ENSMUSG00000002265	50.1083	-8.95746	1.52995	-5.85475	4.77735e-09	8.01646e-08	OK	100.015	0.201188	Peg3
ENSMUSG00000022564	461.759	1.17387	0.200529	5.85388	4.8024e-09	8.04783e-08	OK	283.621	639.896	Grina
ENSMUSG00000020315	504.383	-1.06244	0.181521	-5.85296	4.82895e-09	8.08164e-08	OK	682.142	326.625	Sptbn1
ENSMUSG00000084796	613.7	-0.981255	0.167688	-5.85166	4.86689e-09	8.13439e-08	OK	814.716	412.685	Mir142hg
ENSMUSG00000096768	4472.68	0.562389	0.0961233	5.8507	4.895e-09	8.17058e-08	OK	3611.78	5333.57	Gm47283
ENSMUSG00000033713	370.945	1.19391	0.204212	5.84642	5.02253e-09	8.37242e-08	OK	225.655	516.235	Foxn3
ENSMUSG00000051335	96.1164	-2.38053	0.407306	-5.84456	5.07899e-09	8.45542e-08	OK	161.264	30.969	Gfod1
ENSMUSG00000067017	796.11	0.881568	0.150922	5.84122	5.18208e-09	8.61573e-08	OK	560.172	1032.05	Capza1-ps1
ENSMUSG00000021796	542.111	-1.02164	0.175151	-5.8329	5.44732e-09	9.04484e-08	OK	726.42	357.803	Bmpr1a
ENSMUSG00000063273	979.41	-0.843305	0.144656	-5.82972	5.55195e-09	9.2065e-08	OK	1257.78	701.042	Naa15
ENSMUSG00000089782	611.84	0.982516	0.168739	5.82269	5.79095e-09	9.59026e-08	OK	411.195	812.484	Btf3-ps1
ENSMUSG00000027009	1838.99	0.680855	0.116973	5.82061	5.86325e-09	9.69732e-08	OK	1412.93	2265.05	Itga4
ENSMUSG00000059326	1445.73	-0.73687	0.126635	-5.81884	5.92563e-09	9.78772e-08	OK	1807.11	1084.34	Csf2ra
ENSMUSG00000073640	588.203	1.11042	0.190967	5.81472	6.07366e-09	1.00192e-07	OK	372.389	804.018	Rpl27-ps3
ENSMUSG00000028456	49.277	-3.26443	0.561702	-5.81168	6.18506e-09	1.01897e-07	OK	89.2645	9.28939	Unc13b
ENSMUSG00000015749	503.957	1.03619	0.178437	5.80704	6.35852e-09	1.04618e-07	OK	330.376	677.538	Anp32e
ENSMUSG00000035885	519.13	1.03356	0.177993	5.80673	6.37054e-09	1.0468e-07	OK	340.741	697.52	Cox8a
ENSMUSG00000021585	634.532	-0.964287	0.166294	-5.79868	6.68386e-09	1.09686e-07	OK	839.034	430.031	Cast
ENSMUSG00000027087	838.092	-1.17745	0.203304	-5.79156	6.97339e-09	1.1429e-07	OK	1162.29	513.889	Itgav
ENSMUSG00000026170	190.757	-1.67654	0.289587	-5.7894	7.06392e-09	1.15624e-07	OK	290.604	90.9106	Cyp27a1
ENSMUSG00000035692	92.1128	2.43863	0.421323	5.78803	7.12151e-09	1.16416e-07	OK	28.6898	155.536	Isg15
ENSMUSG00000024610	444.084	1.10344	0.190712	5.78591	7.21197e-09	1.17743e-07	OK	282.078	606.091	Cd74
ENSMUSG00000009569	540.612	-1.23259	0.21311	-5.78383	7.30188e-09	1.19057e-07	OK	758.46	322.764	Mrtfb
ENSMUSG00000053510	917.997	-1.01981	0.176351	-5.78282	7.34567e-09	1.19617e-07	OK	1229.58	606.41	Nrd1
ENSMUSG00000034218	600.13	-1.06751	0.184619	-5.78223	7.37177e-09	1.19888e-07	OK	812.556	387.705	Atm
ENSMUSG00000038729	66.1471	-3.02186	0.523087	-5.77698	7.60528e-09	1.23527e-07	OK	117.792	14.5025	Pakap
ENSMUSG00000036698	2555.04	-0.734002	0.127082	-5.77581	7.65845e-09	1.24232e-07	OK	3191.33	1918.74	Ago2
ENSMUSG00000060591	509.958	1.02826	0.178172	5.77117	7.87226e-09	1.27537e-07	OK	335.547	684.369	Ifitm2
ENSMUSG00000060639	463.774	1.06496	0.184762	5.76394	8.21704e-09	1.32952e-07	OK	299.972	627.575	H4c9
ENSMUSG00000114279	471.897	1.0847	0.188523	5.75367	8.73264e-09	1.41115e-07	OK	302.408	641.386	H2bc14
ENSMUSG00000073678	393.759	-1.29403	0.225257	-5.74466	9.21035e-09	1.48644e-07	OK	559.392	228.126	Pgap1
ENSMUSG00000021754	864.146	0.880043	0.153209	5.74406	9.24331e-09	1.48987e-07	OK	608.461	1119.83	Map3k1
ENSMUSG00000097415	360.086	-1.21298	0.211517	-5.73466	9.77057e-09	1.57285e-07	OK	503.132	217.039	AU020206
ENSMUSG00000013707	144.302	1.84045	0.321089	5.73189	9.9317e-09	1.59676e-07	OK	62.9972	225.606	Tnfaip8l2
ENSMUSG00000099583	1163.9	0.747136	0.130376	5.73064	1.00051e-08	1.60652e-07	OK	869.081	1458.72	H3c4
ENSMUSG00000005299	369.172	-1.47846	0.258194	-5.72615	1.02736e-08	1.64546e-07	OK	543.351	194.994	Letm1
ENSMUSG00000050812	1304.7	-0.824521	0.143989	-5.72628	1.02658e-08	1.64546e-07	OK	1667.69	941.696	Ecpas
ENSMUSG00000049866	209.246	1.54101	0.269135	5.72577	1.02963e-08	1.64702e-07	OK	107.032	311.46	Arl4c
ENSMUSG00000029419	83.3991	2.52211	0.440763	5.72215	1.05187e-08	1.68048e-07	OK	24.732	142.066	Ajm1
ENSMUSG00000037876	2189.93	-0.630393	0.110387	-5.71076	1.12472e-08	1.7946e-07	OK	2660.91	1718.95	Jmjd1c
ENSMUSG00000020849	1618.98	0.665688	0.116637	5.70735	1.14748e-08	1.8286e-07	OK	1251.95	1986	Ywhae
ENSMUSG00000028480	50.1794	3.42698	0.601239	5.69987	1.199e-08	1.90825e-07	OK	8.53728	91.8215	Glipr2
ENSMUSG00000036853	1095.87	-0.852051	0.149491	-5.69966	1.20047e-08	1.90825e-07	OK	1410.38	781.348	Mcoln3
ENSMUSG00000027176	236.156	-1.51341	0.265796	-5.6939	1.24168e-08	1.97129e-07	OK	349.787	122.524	Cstf3
ENSMUSG00000026566	79.0126	2.63883	0.463881	5.68859	1.28094e-08	2.03106e-07	OK	21.8622	136.163	Mpzl1
ENSMUSG00000054808	2281.72	-0.607094	0.106915	-5.67826	1.36069e-08	2.15482e-07	OK	2754.84	1808.6	Actn4
ENSMUSG00000021423	38.0882	8.82621	1.55684	5.6693	1.43385e-08	2.26784e-07	OK	0.16746	76.009	Ly86
ENSMUSG00000031355	135.762	-1.90971	0.337522	-5.65802	1.53128e-08	2.41892e-07	OK	214.449	57.0747	Arhgap6
ENSMUSG00000002028	1465.39	0.708568	0.125343	5.65305	1.57626e-08	2.48688e-07	OK	1112.6	1818.19	Kmt2a
ENSMUSG00000121513	34.9517	4.98249	0.882247	5.6475	1.62802e-08	2.56534e-07	OK	2.14336	67.7601	PTPRG
ENSMUSG00000048677	405.466	-1.11098	0.196858	-5.6436	1.66535e-08	2.62091e-07	OK	554.303	256.63	Tpcn2
ENSMUSG00000024186	125.354	-2.00157	0.354785	-5.64163	1.68446e-08	2.64769e-07	OK	200.609	50.0979	Rgs11
ENSMUSG00000039063	36.2361	4.58534	0.81284	5.64113	1.68934e-08	2.65208e-07	OK	2.89816	69.5741	Echdc3
ENSMUSG00000043008	192.033	-1.57699	0.279719	-5.63778	1.72253e-08	2.70084e-07	OK	287.651	96.4147	Klhl6
ENSMUSG00000052825	333.954	1.21389	0.215343	5.63701	1.73026e-08	2.7096e-07	OK	201.199	466.708	Gm9892
ENSMUSG00000079575	770.757	0.855441	0.151872	5.63263	1.77479e-08	2.77591e-07	OK	548.716	992.798	Rbpj-ps3
ENSMUSG00000110841	771.352	0.854303	0.151681	5.63223	1.77894e-08	2.77897e-07	OK	549.419	993.286	Gpx4-ps2
ENSMUSG00000038366	1622.52	-0.712453	0.126528	-5.63077	1.79407e-08	2.79915e-07	OK	2015.2	1229.84	Lasp1
ENSMUSG00000093930	634.404	-0.923211	0.16397	-5.63038	1.79811e-08	2.802e-07	OK	830.734	438.074	Hmgcs1
ENSMUSG00000071528	76.6856	2.62346	0.466129	5.62818	1.82119e-08	2.83112e-07	OK	21.4138	131.957	Atp5md
ENSMUSG00000091845	595.097	0.945468	0.167988	5.62817	1.82127e-08	2.83112e-07	OK	406.791	783.404	Rpl36-ps12
ENSMUSG00000027171	233.588	-1.44044	0.255977	-5.62721	1.83144e-08	2.84345e-07	OK	341.389	125.787	Prrg4
ENSMUSG00000057132	76.9705	-2.81966	0.501333	-5.62432	1.86235e-08	2.8879e-07	OK	134.841	19.0995	Rpgrip1
ENSMUSG00000023992	1329.03	-0.697187	0.124008	-5.62212	1.88632e-08	2.92149e-07	OK	1644.06	1014.01	Trem2
ENSMUSG00000041028	553.657	0.969991	0.172562	5.62112	1.8972e-08	2.93476e-07	OK	374.241	733.074	Ghitm
ENSMUSG00000037405	658.897	-0.903473	0.160846	-5.61701	1.94289e-08	3.00176e-07	OK	858.722	459.071	Icam1
ENSMUSG00000026958	1089.23	-0.802594	0.142907	-5.6162	1.95207e-08	3.01227e-07	OK	1384.62	793.829	Dpp7
ENSMUSG00000017677	1130.07	-0.781831	0.139321	-5.61171	2.00342e-08	3.08775e-07	OK	1429	831.146	Wsb1
ENSMUSG00000028435	30.3159	5.57977	0.9946	5.61006	2.02251e-08	3.11339e-07	OK	1.24175	59.39	Aqp3
ENSMUSG00000028452	605.104	-0.943897	0.168359	-5.60644	2.06527e-08	3.17535e-07	OK	796.28	413.928	Vcp
ENSMUSG00000039168	503.212	-1.07235	0.191376	-5.60339	2.10203e-08	3.22795e-07	OK	682.07	324.353	Dap
ENSMUSG00000039146	36.4282	8.76199	1.56465	5.59996	2.14398e-08	3.28441e-07	OK	0.167435	72.689	Ifi44l
ENSMUSG00000097039	326.439	-1.22786	0.21926	-5.60004	2.14304e-08	3.28441e-07	OK	457.534	195.344	Pvt1
ENSMUSG00000022790	98.127	-2.3123	0.413307	-5.59462	2.21104e-08	3.38306e-07	OK	163.363	32.8914	Igsf11
ENSMUSG00000079173	193.686	1.59898	0.285835	5.59405	2.2183e-08	3.39007e-07	OK	96.1392	291.233	Zan
ENSMUSG00000021686	912.157	0.99142	0.177292	5.59203	2.24426e-08	3.4256e-07	OK	610.518	1213.8	Ap3b1
ENSMUSG00000115783	139.129	1.8368	0.328727	5.58761	2.30211e-08	3.50968e-07	OK	60.8591	217.399	Bc1
ENSMUSG00000044037	327.55	-1.71874	0.307822	-5.58354	2.35676e-08	3.58867e-07	OK	502.448	152.651	Als2cl
ENSMUSG00000025261	3863.71	-0.52519	0.0941246	-5.57973	2.40888e-08	3.65924e-07	OK	4559.31	3168.11	Huwe1
ENSMUSG00000027368	67.0562	2.80941	0.503489	5.57989	2.40677e-08	3.65924e-07	OK	16.7432	117.369	Dusp2
ENSMUSG00000024099	193.628	1.54033	0.276188	5.5771	2.44557e-08	3.71053e-07	OK	99.0776	288.178	Ndufv2
ENSMUSG00000050931	36.8077	4.69141	0.842192	5.57048	2.54045e-08	3.84988e-07	OK	2.74298	70.8724	Sgms2
ENSMUSG00000041801	128.969	1.88418	0.338371	5.56837	2.57137e-08	3.89208e-07	OK	54.9807	202.957	Phlda3
ENSMUSG00000048271	1066.06	0.754376	0.135522	5.56645	2.59985e-08	3.9305e-07	OK	793.521	1338.59	Rbm33
ENSMUSG00000003814	5669.83	-0.487459	0.0876772	-5.5597	2.70237e-08	4.08061e-07	OK	6618.68	4720.97	Calr
ENSMUSG00000020385	438.141	-1.09353	0.196792	-5.55677	2.74811e-08	4.13981e-07	OK	596.673	279.61	Clk4
ENSMUSG00000089809	567.854	0.962828	0.173269	5.55684	2.74702e-08	4.13981e-07	OK	385.1	750.608	Rasgef1b
ENSMUSG00000027346	478.229	-1.20133	0.216209	-5.55631	2.75537e-08	4.14581e-07	OK	666.579	289.879	Gpcpd1
ENSMUSG00000031584	255.234	-1.42969	0.257751	-5.54679	2.90957e-08	4.37264e-07	OK	372.275	138.193	Gsr
ENSMUSG00000025855	54.703	3.98488	0.718566	5.5456	2.92943e-08	4.39726e-07	OK	6.49943	102.907	Prkar1b
ENSMUSG00000024639	672.117	0.876755	0.158106	5.54535	2.93361e-08	4.39833e-07	OK	473.95	870.285	Gnaq
ENSMUSG00000030760	269.385	-1.45739	0.263183	-5.53756	3.06715e-08	4.59311e-07	OK	394.948	143.821	Acer3
ENSMUSG00000083327	1045.32	-0.749772	0.13549	-5.53377	3.13427e-08	4.68808e-07	OK	1311	779.647	Vcp-rs
ENSMUSG00000007850	1729.94	-0.866473	0.156851	-5.52419	3.31005e-08	4.94516e-07	OK	2234.37	1225.52	Hnrnph1
ENSMUSG00000028433	1046.96	0.800686	0.145145	5.51647	3.4588e-08	5.16131e-07	OK	763.667	1330.25	Ubap2
ENSMUSG00000038244	222.338	-1.52504	0.276531	-5.51489	3.49007e-08	5.19574e-07	OK	330.008	114.668	Mical2
ENSMUSG00000041417	501.606	-1.07767	0.195407	-5.51501	3.48754e-08	5.19574e-07	OK	680.701	322.511	Pik3r1
ENSMUSG00000047554	260.952	-1.32366	0.240154	-5.51171	3.55368e-08	5.28422e-07	OK	372.916	148.988	Tmem41b
ENSMUSG00000030560	669.973	0.942712	0.171085	5.51018	3.58462e-08	5.32398e-07	OK	458.55	881.396	Ctsc
ENSMUSG00000054405	307.714	1.21662	0.220887	5.5079	3.63142e-08	5.38718e-07	OK	185.145	430.282	Dnajc8
ENSMUSG00000067924	33.7026	8.64975	1.57098	5.50597	3.67143e-08	5.44016e-07	OK	0.167409	67.2378	Rtl8b
ENSMUSG00000036206	34.1122	5.1876	0.942279	5.50538	3.68371e-08	5.45198e-07	OK	1.82204	66.4023	Sh3bp4
ENSMUSG00000019726	2520.07	-1.89683	0.344603	-5.50439	3.70456e-08	5.47644e-07	OK	3973.2	1066.94	Lyst
ENSMUSG00000054693	625.756	-1.00533	0.182809	-5.49935	3.81188e-08	5.62852e-07	OK	835.368	416.144	Adam10
ENSMUSG00000002227	294.547	1.29093	0.234753	5.4991	3.81731e-08	5.62997e-07	OK	170.908	418.187	Mov10
ENSMUSG00000032042	634.779	-0.952862	0.173318	-5.49777	3.84631e-08	5.66615e-07	OK	837.104	432.453	Srpr
ENSMUSG00000069910	425.187	-1.11445	0.202846	-5.49405	3.92821e-08	5.78007e-07	OK	581.704	268.671	Spdl1
ENSMUSG00000039218	10642	0.627271	0.114194	5.49301	3.95142e-08	5.80749e-07	OK	8364.22	12919.7	Srrm2
ENSMUSG00000032946	30.3693	5.97747	1.08832	5.49241	3.96496e-08	5.82063e-07	OK	0.948916	59.7897	Rasgrp2
ENSMUSG00000044162	380.455	1.2036	0.21916	5.49188	3.97677e-08	5.83122e-07	OK	230.36	530.551	Tnip3
ENSMUSG00000037824	222.973	-1.50731	0.27452	-5.4907	4.00342e-08	5.85673e-07	OK	329.899	116.048	Tspan14
ENSMUSG00000060678	531.922	0.956536	0.174207	5.4908	4.00117e-08	5.85673e-07	OK	361.773	702.072	H4c3
ENSMUSG00000079179	189.297	1.57293	0.286559	5.48901	4.04197e-08	5.90631e-07	OK	95.2421	283.353	Rab10os
ENSMUSG00000019699	93.4037	2.23274	0.406991	5.48598	4.11194e-08	6.00163e-07	OK	32.7717	154.036	Akt3
ENSMUSG00000047879	1012.31	-0.748329	0.136416	-5.48564	4.11978e-08	6.00616e-07	OK	1269.12	755.499	Usp14
ENSMUSG00000021508	42.7264	3.7651	0.686659	5.48321	4.17675e-08	6.08221e-07	OK	5.85459	79.5982	Cxcl14
ENSMUSG00000005779	518.636	0.978626	0.17851	5.48219	4.20082e-08	6.11024e-07	OK	349.181	688.092	Psmb4
ENSMUSG00000042688	925.663	-0.796177	0.14533	-5.47841	4.29172e-08	6.23529e-07	OK	1174.79	676.532	Mapk6
ENSMUSG00000032741	864.789	-0.817772	0.14938	-5.47443	4.38918e-08	6.36959e-07	OK	1103.53	626.05	Tpcn1
ENSMUSG00000003382	466.936	1.03885	0.189959	5.46884	4.53003e-08	6.56647e-07	OK	305.727	628.145	Etv3
ENSMUSG00000030793	51.6172	4.48468	0.820285	5.46723	4.57135e-08	6.61879e-07	OK	4.4139	98.8205	Pycard
ENSMUSG00000022672	395.058	-1.13001	0.206803	-5.4642	4.64989e-08	6.72483e-07	OK	542.322	247.793	Prkdc
ENSMUSG00000038070	32.6037	8.60194	1.57531	5.46046	4.7489e-08	6.86019e-07	OK	0.167394	65.0399	Cntln
ENSMUSG00000037860	409.283	-1.06652	0.195747	-5.44847	5.0806e-08	7.33099e-07	OK	554.032	264.533	Aim2
ENSMUSG00000024290	648.455	-0.876221	0.160868	-5.44682	5.12781e-08	7.3907e-07	OK	839.537	457.373	Rock1
ENSMUSG00000028194	34.6692	5.60976	1.03	5.44635	5.14139e-08	7.40184e-07	OK	1.39144	67.9469	Ddah1
ENSMUSG00000030980	883.134	-0.790508	0.145421	-5.43601	5.44859e-08	7.83521e-07	OK	1119.21	647.06	Knop1
ENSMUSG00000037784	36.7605	-8.50876	1.56535	-5.43571	5.45797e-08	7.8398e-07	OK	73.3197	0.201293	Dzip1l
ENSMUSG00000057666	2304.92	-0.660815	0.121627	-5.43313	5.53741e-08	7.94489e-07	OK	2823.75	1786.08	Gapdh
ENSMUSG00000038178	803.299	-0.896702	0.165071	-5.43222	5.56581e-08	7.97661e-07	OK	1045.2	561.393	Slc43a2
ENSMUSG00000031125	31.788	8.56536	1.5784	5.42661	5.74329e-08	8.21813e-07	OK	0.167386	63.4087	3830403N18Rik
ENSMUSG00000032366	396.185	-1.07818	0.198688	-5.42649	5.74731e-08	8.21813e-07	OK	537.702	254.669	Tpm1
ENSMUSG00000060803	34.8578	4.94592	0.911564	5.42575	5.77115e-08	8.24292e-07	OK	2.19076	67.5249	Gstp1
ENSMUSG00000036381	44.5228	-4.00145	0.737883	-5.42288	5.86464e-08	8.36702e-07	OK	83.8127	5.23302	P2ry14
ENSMUSG00000059273	641.203	0.967621	0.178463	5.42196	5.89476e-08	8.40053e-07	OK	433.889	848.518	Zc3h4
ENSMUSG00000022884	1667.7	-0.639831	0.118138	-5.41596	6.09594e-08	8.67747e-07	OK	2031.57	1303.84	Eif4a2
ENSMUSG00000031004	6009.56	0.524751	0.0968985	5.41547	6.11286e-08	8.69179e-07	OK	4928.53	7090.6	Mki67
ENSMUSG00000040385	939.354	0.764293	0.141387	5.40569	6.45595e-08	9.16933e-07	OK	696.195	1182.51	Ppp1ca
ENSMUSG00000040463	3227.62	-0.582347	0.107733	-5.40546	6.46425e-08	9.17083e-07	OK	3870.34	2584.91	Mybbp1a
ENSMUSG00000025877	1086.42	-0.787511	0.145709	-5.40467	6.49261e-08	9.20077e-07	OK	1375.79	797.055	Hk3
ENSMUSG00000024002	2169.39	0.618501	0.114494	5.40204	6.58873e-08	9.32656e-07	OK	1711.36	2627.42	Brd4
ENSMUSG00000039989	142.239	2.07892	0.385397	5.39424	6.88136e-08	9.72991e-07	OK	54.4464	230.032	Cbx4
ENSMUSG00000023009	1391.69	0.71364	0.132315	5.39348	6.91072e-08	9.76053e-07	OK	1054.33	1729.04	Nckap5l
ENSMUSG00000028068	481.25	1.08641	0.201448	5.393	6.92907e-08	9.77555e-07	OK	308.153	654.347	Iqgap3
ENSMUSG00000029913	30.9521	8.52692	1.58182	5.39057	7.02342e-08	9.89763e-07	OK	0.167373	61.7368	Prdm5
ENSMUSG00000028613	720.451	0.877814	0.162887	5.38908	7.08178e-08	9.96879e-07	OK	507.791	933.111	Lrp8
ENSMUSG00000024170	353.538	-1.24672	0.231366	-5.38851	7.10441e-08	9.97847e-07	OK	497.448	209.628	Telo2
ENSMUSG00000026110	264.413	-1.32811	0.246464	-5.38865	7.09894e-08	9.97847e-07	OK	378.195	150.631	Mgat4a
ENSMUSG00000019832	291.822	1.24639	0.23132	5.38814	7.11921e-08	9.98818e-07	OK	173.062	410.582	Rab32
ENSMUSG00000083757	75.6758	2.46327	0.457299	5.38657	7.18168e-08	1.00647e-06	OK	23.2325	128.119	Rps15a-ps4
ENSMUSG00000107383	2390.8	0.577581	0.107317	5.38201	7.36582e-08	1.03113e-06	OK	1918.52	2863.09	Gm4366
ENSMUSG00000020788	178.041	-1.57188	0.292195	-5.37956	7.4669e-08	1.04413e-06	OK	266.455	89.6274	Atp2a3
ENSMUSG00000047250	186.325	-1.6416	0.305168	-5.37934	7.47592e-08	1.04424e-06	OK	282.204	90.4464	Ptgs1
ENSMUSG00000039774	76.7571	-2.50191	0.466137	-5.36733	7.9909e-08	1.11494e-06	OK	130.479	23.0351	Galnt12
ENSMUSG00000046949	169.906	-1.70012	0.317166	-5.36034	8.30647e-08	1.15642e-06	OK	259.843	79.9696	Nqo2
ENSMUSG00000050244	845.078	-0.957608	0.178646	-5.36035	8.30591e-08	1.15642e-06	OK	1115.68	574.475	Heatr1
ENSMUSG00000003032	68.111	2.58133	0.481769	5.35803	8.41343e-08	1.17003e-06	OK	19.5023	116.72	Klf4
ENSMUSG00000013089	108.946	2.0214	0.377474	5.35506	8.55286e-08	1.18812e-06	OK	43.0637	174.829	Etv5
ENSMUSG00000015619	79.3335	-3.14563	0.587556	-5.35374	8.61536e-08	1.19549e-06	OK	142.558	16.1089	Gata3
ENSMUSG00000081176	193.741	1.53774	0.287406	5.35041	8.77544e-08	1.21637e-06	OK	99.268	288.215	H3f3a-ps2
ENSMUSG00000036529	841.167	-0.923213	0.172631	-5.34788	8.89903e-08	1.23215e-06	OK	1101.48	580.849	Sbf1
ENSMUSG00000041936	115.162	2.08922	0.390997	5.34331	9.12624e-08	1.26223e-06	OK	43.828	186.496	Agrn
ENSMUSG00000041846	876.862	-0.766732	0.143543	-5.34147	9.21954e-08	1.27374e-06	OK	1104.54	649.188	Ppp4r3a
ENSMUSG00000026600	3387.04	-0.579053	0.108416	-5.34104	9.24145e-08	1.27538e-06	OK	4057.78	2716.29	Soat1
ENSMUSG00000029505	1649.03	0.790398	0.148016	5.33994	9.29772e-08	1.28175e-06	OK	1208.28	2089.78	Ep400
ENSMUSG00000033767	403.465	-1.06264	0.199737	-5.3202	1.03653e-07	1.42738e-06	OK	545.683	261.248	Tmem131l
ENSMUSG00000029434	604.478	-0.890047	0.16738	-5.31751	1.05198e-07	1.44707e-06	OK	785.242	423.714	Vps33a
ENSMUSG00000037730	166.611	-1.57957	0.297137	-5.31597	1.06089e-07	1.45775e-06	OK	249.683	83.5393	Mynn
ENSMUSG00000017652	28.4346	6.37433	1.19969	5.31331	1.07653e-07	1.47763e-06	OK	0.677346	56.1919	Cd40
ENSMUSG00000022565	5820.48	-0.462183	0.0870106	-5.3118	1.08549e-07	1.48832e-06	OK	6744.92	4896.05	Plec
ENSMUSG00000078247	264.134	-1.29133	0.243148	-5.31091	1.09082e-07	1.49401e-06	OK	375.038	153.23	Airn
ENSMUSG00000006728	992.883	0.759741	0.143243	5.30387	1.13372e-07	1.55109e-06	OK	737.33	1248.44	Cdk4
ENSMUSG00000021190	2160.04	0.568932	0.107298	5.30235	1.1432e-07	1.56238e-06	OK	1739.57	2580.52	Lgmn
ENSMUSG00000021240	362.831	-1.15279	0.217439	-5.30166	1.14756e-07	1.56664e-06	OK	500.54	225.121	Abcd4
ENSMUSG00000083863	194.589	1.47657	0.279278	5.28709	1.24277e-07	1.69479e-06	OK	102.879	286.299	Gm13341
ENSMUSG00000024795	821.956	-0.842589	0.159434	-5.28486	1.258e-07	1.71372e-06	OK	1055.38	588.527	Kif20b
ENSMUSG00000053819	645.006	-0.9156	0.17341	-5.27997	1.29202e-07	1.75817e-06	OK	843.077	446.935	Camk2d
ENSMUSG00000029461	260.53	-1.78995	0.339053	-5.27926	1.29708e-07	1.76244e-06	OK	404.179	116.882	Fam168a
ENSMUSG00000099764	1160.75	0.683019	0.129381	5.27914	1.29794e-07	1.76244e-06	OK	890.999	1430.5	Rps10-ps2
ENSMUSG00000029104	1230.47	-0.685397	0.129844	-5.27862	1.30162e-07	1.76555e-06	OK	1517.38	943.563	Htt
ENSMUSG00000085316	22.7514	5.02777	0.953043	5.27549	1.32402e-07	1.79402e-06	OK	1.35337	44.1494	D330050G23Rik
ENSMUSG00000066151	916.566	-0.740697	0.140653	-5.26612	1.39341e-07	1.88602e-06	OK	1146.82	686.314	Fkbp15
ENSMUSG00000041881	233.845	1.36505	0.259265	5.26507	1.40134e-07	1.89472e-06	OK	130.791	336.899	Ndufa7
ENSMUSG00000075703	290.807	-1.21826	0.231593	-5.26034	1.4379e-07	1.94209e-06	OK	406.78	174.835	Selenoi
ENSMUSG00000022639	219.236	-1.38836	0.26394	-5.26012	1.43961e-07	1.94232e-06	OK	317.273	121.198	Dubr
ENSMUSG00000060802	2769.5	0.567846	0.107972	5.25919	1.44691e-07	1.95009e-06	OK	2231.39	3307.61	B2m
ENSMUSG00000058715	1108.15	-0.729529	0.138803	-5.25586	1.47332e-07	1.98357e-06	OK	1382.51	833.79	Fcer1g
ENSMUSG00000073676	325.56	1.13526	0.216098	5.25345	1.49273e-07	2.00758e-06	OK	203.693	447.428	Hspe1
ENSMUSG00000028278	66.0279	-7.81255	1.4875	-5.25215	1.50337e-07	2.01975e-06	OK	131.471	0.584815	Rragd
ENSMUSG00000039997	419.181	1.08825	0.20725	5.25089	1.51368e-07	2.03144e-06	OK	268.176	570.185	Ifi203
ENSMUSG00000022186	1257.75	-0.663243	0.126516	-5.24236	1.58533e-07	2.12535e-06	OK	1541.87	973.628	Oxct1
ENSMUSG00000008734	129.489	-1.74944	0.334031	-5.23736	1.62886e-07	2.1814e-06	OK	199.61	59.3674	Gprc5b
ENSMUSG00000020108	88.7804	2.14943	0.410578	5.23513	1.64872e-07	2.20567e-06	OK	32.6608	144.9	Ddit4
ENSMUSG00000020246	173.934	-1.57146	0.300369	-5.23176	1.679e-07	2.2438e-06	OK	260.289	87.5787	Hcfc2
ENSMUSG00000048058	124.209	1.80739	0.34556	5.23032	1.69213e-07	2.25896e-06	OK	55.2032	193.216	Ldlrad3
ENSMUSG00000006304	1690.39	0.600907	0.115095	5.22097	1.77991e-07	2.37365e-06	OK	1343.36	2037.43	Arpc2
ENSMUSG00000031527	329.396	1.14256	0.218863	5.22042	1.78514e-07	2.37812e-06	OK	205.377	453.415	Eri1
ENSMUSG00000020863	1344.44	0.66134	0.126729	5.21852	1.80361e-07	2.40021e-06	OK	1041.58	1647.31	Luc7l3
ENSMUSG00000120369	413.274	-1.022	0.195872	-5.2177	1.81159e-07	2.40829e-06	OK	553.826	272.722	Snhg7
ENSMUSG00000022710	888.99	-0.827677	0.158652	-5.21695	1.81897e-07	2.41557e-06	OK	1137.23	640.754	Usp7
ENSMUSG00000028367	638.692	0.849939	0.16294	5.21627	1.82566e-07	2.42191e-06	OK	455.814	821.571	Txn1
ENSMUSG00000032399	5024.89	0.466011	0.0895294	5.20512	1.9387e-07	2.56918e-06	OK	4220.32	5829.46	Rpl4
ENSMUSG00000030747	56.87	2.74737	0.528339	5.20001	1.99276e-07	2.63806e-06	OK	14.7429	98.9972	Dgat2
ENSMUSG00000018537	106.545	2.07225	0.398584	5.19902	2.0034e-07	2.64938e-06	OK	40.9361	172.153	Pcgf2
ENSMUSG00000031274	184.98	-1.53391	0.295113	-5.19772	2.01748e-07	2.66522e-06	OK	274.993	94.9659	Col4a5
ENSMUSG00000024378	293.007	-1.18182	0.227887	-5.18598	2.14878e-07	2.83572e-06	OK	406.73	179.285	Stard4
ENSMUSG00000005982	288.566	-1.22111	0.235688	-5.18102	2.20677e-07	2.90893e-06	OK	403.885	173.248	Naa60
ENSMUSG00000040249	13805.2	-0.422237	0.0814997	-5.18084	2.20885e-07	2.90893e-06	OK	15811.1	11799.3	Lrp1
ENSMUSG00000037940	86.2991	2.3135	0.44701	5.17549	2.27314e-07	2.99048e-06	OK	28.9068	143.691	Inpp4b
ENSMUSG00000026786	1240.99	-0.667196	0.129003	-5.17196	2.3165e-07	3.04437e-06	OK	1522.94	959.041	Apbb1ip
ENSMUSG00000040907	507.429	0.98063	0.189783	5.16713	2.3772e-07	3.12091e-06	OK	341.321	673.538	Atp1a3
ENSMUSG00000061232	1058.7	0.701084	0.135694	5.16667	2.38307e-07	3.12538e-06	OK	806.402	1310.99	H2-K1
ENSMUSG00000015980	201.636	-1.49695	0.2899	-5.16367	2.42155e-07	3.17255e-06	OK	297.77	105.501	Lrrc27
ENSMUSG00000025743	510.97	0.994845	0.192679	5.16322	2.42742e-07	3.17697e-06	OK	341.459	680.482	Sdc3
ENSMUSG00000030717	59.2721	2.73864	0.530656	5.16086	2.45818e-07	3.2139e-06	OK	15.4467	103.097	Nupr1
ENSMUSG00000050490	249.524	1.30065	0.252232	5.15655	2.51548e-07	3.28542e-06	OK	144.092	354.956	Psma5-ps
ENSMUSG00000019961	1204.55	-0.700749	0.136288	-5.14169	2.72278e-07	3.55251e-06	OK	1491.47	917.628	Tmpo
ENSMUSG00000031934	96.6871	-2.45724	0.477971	-5.14098	2.73313e-07	3.56234e-06	OK	163.586	29.7882	Panx1
ENSMUSG00000038056	1193.39	-0.663939	0.12916	-5.14042	2.74121e-07	3.5692e-06	OK	1463.25	923.536	Kmt2c
ENSMUSG00000022185	2143.14	0.602948	0.117382	5.13662	2.79726e-07	3.63845e-06	OK	1701.71	2584.58	Acin1
ENSMUSG00000061167	736.999	0.803869	0.156564	5.13445	2.8297e-07	3.67686e-06	OK	536.824	937.175	Rpl15-ps3
ENSMUSG00000019370	733.091	0.788363	0.153562	5.13384	2.83895e-07	3.6851e-06	OK	537.631	928.55	Calm3
ENSMUSG00000022507	624.514	-0.837974	0.163265	-5.13259	2.85787e-07	3.70587e-06	OK	800.953	448.076	Hapstr1
ENSMUSG00000033327	42.2718	3.39415	0.66134	5.13223	2.86328e-07	3.70909e-06	OK	7.3431	77.2005	Tnxb
ENSMUSG00000095041	1687.9	-0.588628	0.114724	-5.1308	2.8851e-07	3.73354e-06	OK	2027.53	1348.26	NaN
ENSMUSG00000025934	46.5983	-3.43634	0.669977	-5.12905	2.91215e-07	3.76469e-06	OK	85.3155	7.88108	Gsta3
ENSMUSG00000020250	1159.6	-0.671321	0.130897	-5.12862	2.91869e-07	3.76931e-06	OK	1424.64	894.574	Txnrd1
ENSMUSG00000034157	388.442	-1.08333	0.211256	-5.12805	2.92765e-07	3.77702e-06	OK	527.796	249.087	Cipc
ENSMUSG00000043207	284.842	-1.19032	0.232411	-5.12162	3.02916e-07	3.90402e-06	OK	396.107	173.576	Zmpste24
ENSMUSG00000028343	190.463	-1.45057	0.283313	-5.12004	3.05466e-07	3.93288e-06	OK	278.887	102.038	Erp44
ENSMUSG00000069266	534.05	0.908179	0.177566	5.1146	3.14399e-07	4.04377e-06	OK	371.297	696.803	H4c2
ENSMUSG00000016382	305.205	-1.18314	0.23135	-5.11408	3.15272e-07	4.04593e-06	OK	423.782	186.629	Pls3
ENSMUSG00000046794	54.2332	3.01613	0.589787	5.11393	3.15525e-07	4.04593e-06	OK	11.9326	96.5338	Ppp1r3b
ENSMUSG00000059248	612.289	-0.958823	0.187481	-5.11423	3.15024e-07	4.04593e-06	OK	808.582	415.996	Septin9
ENSMUSG00000041193	36.6324	-5.27238	1.03125	-5.1126	3.17757e-07	4.07044e-06	OK	71.4169	1.8478	Pla2g5
ENSMUSG00000017493	193.63	5.09548	0.996761	5.11204	3.18695e-07	4.07833e-06	OK	11.005	376.255	Igfbp4
ENSMUSG00000003039	237.777	1.27195	0.248888	5.11055	3.21231e-07	4.10663e-06	OK	139.259	336.295	Fam32a
ENSMUSG00000049719	38.6963	-3.68787	0.721865	-5.10881	3.24199e-07	4.1404e-06	OK	71.8197	5.57293	Prss46
ENSMUSG00000010047	136.204	-1.94015	0.37991	-5.10688	3.27518e-07	4.17858e-06	OK	216.097	56.3123	Hyal2
ENSMUSG00000026536	59.9349	2.66526	0.521992	5.10594	3.29146e-07	4.19512e-06	OK	16.3234	103.546	Ifi211
ENSMUSG00000024660	1512.77	0.658638	0.129017	5.10505	3.30703e-07	4.21073e-06	OK	1173.33	1852.21	Incenp
ENSMUSG00000036887	29.5153	5.39488	1.05694	5.10423	3.32148e-07	4.22488e-06	OK	1.37043	57.6601	C1qa
ENSMUSG00000036438	738.757	0.827922	0.162267	5.10222	3.35701e-07	4.26579e-06	OK	532.413	945.1	Calm2
ENSMUSG00000030189	1431.74	0.632559	0.123997	5.10142	3.37106e-07	4.27935e-06	OK	1122.8	1740.68	Ybx3
ENSMUSG00000002983	156.625	1.61457	0.316723	5.09772	3.43766e-07	4.35517e-06	OK	77.1136	236.137	Relb
ENSMUSG00000054342	929.036	-0.740681	0.145292	-5.09786	3.43508e-07	4.35517e-06	OK	1162.42	695.656	Kcnn4
ENSMUSG00000069873	32.0078	4.79674	0.941002	5.09748	3.44196e-07	4.35627e-06	OK	2.22317	61.7925	4930438A08Rik
ENSMUSG00000090124	330.646	-1.09844	0.215566	-5.09563	3.4759e-07	4.39483e-06	OK	450.773	210.52	Ugt1a7c
ENSMUSG00000038642	2088.31	-0.553603	0.108658	-5.09491	3.48915e-07	4.40718e-06	OK	2484.13	1692.48	Ctss
ENSMUSG00000033793	636.962	-0.838672	0.164637	-5.09406	3.50484e-07	4.42259e-06	OK	817.059	456.865	Atp6v1h
ENSMUSG00000033653	476.968	-0.937592	0.184113	-5.09247	3.53426e-07	4.45528e-06	OK	626.723	327.214	Vps8
ENSMUSG00000053398	576.979	0.877339	0.172407	5.08876	3.60414e-07	4.53885e-06	OK	406.755	747.203	Phgdh
ENSMUSG00000029730	592.789	0.851271	0.167383	5.08577	3.66139e-07	4.60637e-06	OK	422.803	762.775	Mcm7
ENSMUSG00000025161	51.6414	3.215	0.632285	5.08474	3.68128e-07	4.6268e-06	OK	10.0414	93.2413	Slc16a3
ENSMUSG00000039234	306.516	-1.2192	0.239793	-5.08441	3.68779e-07	4.63039e-06	OK	428.838	184.194	Sec24d
ENSMUSG00000020238	762.255	-0.782853	0.154038	-5.08221	3.73059e-07	4.67949e-06	OK	964.137	560.372	Ncln
ENSMUSG00000034522	60.6833	2.57682	0.50753	5.07719	3.83058e-07	4.80015e-06	OK	17.4221	103.945	Zfp395
ENSMUSG00000020399	109.716	-1.89341	0.373019	-5.0759	3.85673e-07	4.82816e-06	OK	172.895	46.5382	Havcr2
ENSMUSG00000037965	660.086	-0.898621	0.177246	-5.06991	3.98011e-07	4.97769e-06	OK	859.264	460.909	Zc3h7a
ENSMUSG00000007836	494.72	0.957889	0.188972	5.06895	4.00022e-07	4.99298e-06	OK	336.262	653.178	Hnrnpa0
ENSMUSG00000031078	29.8785	-8.19091	1.61587	-5.06903	3.99839e-07	4.99298e-06	OK	59.5533	0.203796	Cttn
ENSMUSG00000003528	293.37	1.15765	0.228547	5.06523	4.07902e-07	5.08633e-06	OK	181.601	405.139	Slc25a1
ENSMUSG00000061436	1313.79	-0.632398	0.124874	-5.06427	4.09966e-07	5.10705e-06	OK	1597.22	1030.37	Hipk2
ENSMUSG00000097855	76.9235	2.23174	0.440922	5.06153	4.15902e-07	5.17589e-06	OK	27.0049	126.842	A930007I19Rik
ENSMUSG00000034041	588.39	-0.856608	0.169247	-5.06129	4.16439e-07	5.17749e-06	OK	758.113	418.667	Lyl1
ENSMUSG00000039087	794.644	0.842177	0.166443	5.05984	4.19602e-07	5.2117e-06	OK	569.075	1020.21	Rreb1
ENSMUSG00000035183	343.188	-1.07088	0.211765	-5.0569	4.2612e-07	5.28748e-06	OK	465.016	221.361	Slc24a5
ENSMUSG00000033863	93.5223	2.01476	0.398473	5.0562	4.27694e-07	5.30181e-06	OK	37.1038	149.941	Klf9
ENSMUSG00000040520	154.092	-1.53845	0.304822	-5.04705	4.48686e-07	5.5566e-06	OK	229.259	78.9236	Manea
ENSMUSG00000105879	109.566	1.97644	0.391652	5.04642	4.50168e-07	5.56952e-06	OK	44.4017	174.73	Gm6204
ENSMUSG00000031563	68.4792	2.39654	0.474996	5.04539	4.52597e-07	5.59409e-06	OK	21.8595	115.099	Wwc2
ENSMUSG00000070327	8001.02	0.430594	0.085363	5.04426	4.55273e-07	5.62169e-06	OK	6815.79	9186.25	Rnf213
ENSMUSG00000058006	1952.62	-0.664189	0.13174	-5.04166	4.61514e-07	5.69321e-06	OK	2394.32	1510.92	Mdn1
ENSMUSG00000024085	373.216	-1.03198	0.204913	-5.03617	4.74947e-07	5.85322e-06	OK	501.284	245.147	Man2a1
ENSMUSG00000039968	407.533	-1.04725	0.208234	-5.02921	4.92517e-07	6.06384e-06	OK	549.277	265.789	Rsbn1l
ENSMUSG00000026478	572.249	0.865015	0.172033	5.0282	4.95099e-07	6.08972e-06	OK	405.655	738.842	Lamc1
ENSMUSG00000021819	1051.7	-0.780053	0.15516	-5.0274	4.97187e-07	6.10947e-06	OK	1329.29	774.106	Zswim8
ENSMUSG00000050232	44.133	-3.3726	0.67104	-5.02594	5.00978e-07	6.14861e-06	OK	80.4944	7.7716	Cxcr3
ENSMUSG00000103653	49.4421	2.92402	0.581801	5.0258	5.01343e-07	6.14861e-06	OK	11.5121	87.372	Gstp-ps
ENSMUSG00000033031	321.473	-1.14106	0.227127	-5.02387	5.06397e-07	6.20459e-06	OK	442.365	200.581	Cip2a
ENSMUSG00000022885	277.982	-1.26356	0.251666	-5.0208	5.14575e-07	6.29869e-06	OK	392.487	163.476	St6gal1
ENSMUSG00000056724	622.333	-1.16172	0.231552	-5.0171	5.24572e-07	6.41487e-06	OK	860.183	384.484	Nbeal2
ENSMUSG00000036591	694.455	-0.799093	0.159376	-5.01389	5.33407e-07	6.51662e-06	OK	882.01	506.901	Arhgap21
ENSMUSG00000026000	155.811	1.54854	0.309351	5.00579	5.5633e-07	6.79012e-06	OK	79.3899	232.233	Lancl1
ENSMUSG00000058099	515.328	-0.891221	0.178046	-5.00556	5.57002e-07	6.79178e-06	OK	669.624	361.033	Nfam1
ENSMUSG00000086196	34.1179	3.83176	0.76569	5.00433	5.60571e-07	6.82872e-06	OK	4.47774	63.758	Gm13571
ENSMUSG00000005370	283.277	1.15773	0.231403	5.00306	5.64263e-07	6.86709e-06	OK	175.347	391.208	Msh6
ENSMUSG00000079049	37.5792	-3.62916	0.725565	-5.00184	5.67867e-07	6.90432e-06	OK	69.5384	5.62005	Serpinb1c
ENSMUSG00000018425	158.969	1.61666	0.323256	5.00119	5.69771e-07	6.92084e-06	OK	78.1819	239.757	Dhx40
ENSMUSG00000030067	718.771	0.811458	0.162262	5.0009	5.70642e-07	6.92478e-06	OK	521.797	915.745	Foxp1
ENSMUSG00000020102	25.8361	6.2038	1.2413	4.99782	5.79806e-07	7.02925e-06	OK	0.69163	50.9806	Slc16a7
ENSMUSG00000021012	582.615	-0.891487	0.178415	-4.99669	5.83213e-07	7.06243e-06	OK	757.106	408.124	Zc3h14
ENSMUSG00000024773	444.033	0.938984	0.187927	4.99655	5.83658e-07	7.06243e-06	OK	304.427	583.64	Atg2a
ENSMUSG00000018507	566.604	-0.869028	0.174005	-4.99426	5.90612e-07	7.13952e-06	OK	732.275	400.932	Trpv2
ENSMUSG00000032487	142.517	1.59197	0.318772	4.99408	5.91156e-07	7.13952e-06	OK	70.999	214.035	Ptgs2
ENSMUSG00000070691	180.609	1.42429	0.285256	4.99302	5.94434e-07	7.17227e-06	OK	98.0553	263.163	Runx3
ENSMUSG00000097908	52.2118	2.74539	0.549876	4.99274	5.95298e-07	7.17586e-06	OK	13.5515	90.872	4933404O12Rik
ENSMUSG00000066000	23.2934	8.11679	1.62595	4.99202	5.97521e-07	7.19581e-06	OK	0.167225	46.4195	Zfp979
ENSMUSG00000039233	279.071	-1.21165	0.242747	-4.99142	5.99357e-07	7.21106e-06	OK	389.825	168.316	Tbce
ENSMUSG00000035711	206.11	-1.34242	0.268958	-4.99121	6.00025e-07	7.21226e-06	OK	295.635	116.586	Dok3
ENSMUSG00000055805	1438.84	0.641094	0.128458	4.99069	6.01649e-07	7.22492e-06	OK	1124.31	1753.37	Fmnl1
ENSMUSG00000009585	442.861	0.960568	0.192587	4.98772	6.10972e-07	7.32993e-06	OK	300.645	585.077	Apobec3
ENSMUSG00000031189	26.0468	-8.01134	1.60695	-4.98542	6.18269e-07	7.41046e-06	OK	51.8924	0.201118	Aff2
ENSMUSG00000025372	190.046	-1.64686	0.330353	-4.98514	6.1916e-07	7.41412e-06	OK	288.094	91.9985	Baiap2
ENSMUSG00000054520	1031.06	-0.688208	0.138059	-4.98487	6.20047e-07	7.41772e-06	OK	1272.42	789.694	Sh3bp2
ENSMUSG00000001348	53.0941	2.72664	0.547482	4.98032	6.348e-07	7.58706e-06	OK	13.9371	92.2512	Acp5
ENSMUSG00000078153	335.957	1.05789	0.212553	4.97706	6.45571e-07	7.70852e-06	OK	218.021	453.894	Psme2b
ENSMUSG00000037992	165.882	1.48969	0.299356	4.97629	6.48129e-07	7.73178e-06	OK	87.1165	244.647	Rara
ENSMUSG00000055782	81.5581	2.2661	0.455822	4.97146	6.64511e-07	7.91974e-06	OK	28.0741	135.042	Abcd2
ENSMUSG00000041957	130.631	-1.72742	0.347591	-4.96969	6.70587e-07	7.98464e-06	OK	200.664	60.5988	Pkp2
ENSMUSG00000071064	117.847	-1.87393	0.377149	-4.96867	6.74146e-07	8.01949e-06	OK	185.173	50.5208	Zfp827
ENSMUSG00000035293	286.557	-1.29657	0.261084	-4.9661	6.83144e-07	8.1189e-06	OK	407.303	165.81	G2e3
ENSMUSG00000030748	124.76	-1.73502	0.349387	-4.9659	6.83841e-07	8.11957e-06	OK	191.878	57.6412	Il4ra
ENSMUSG00000022956	530.55	0.867327	0.17467	4.96553	6.85137e-07	8.12735e-06	OK	375.706	685.393	Atp5o
ENSMUSG00000047843	214.727	1.40042	0.282216	4.96222	6.96933e-07	8.25954e-06	OK	117.989	311.465	Bri3
ENSMUSG00000056211	1516.53	-0.612834	0.123541	-4.96057	7.0286e-07	8.322e-06	OK	1833.87	1199.19	R3hdm1
ENSMUSG00000047264	30.0976	4.13693	0.834801	4.95559	7.21122e-07	8.53025e-06	OK	3.23752	56.9577	Zfp358
ENSMUSG00000098975	25.9081	-8.00417	1.61553	-4.95452	7.25099e-07	8.56929e-06	OK	51.6152	0.201039	Gm27177
ENSMUSG00000035954	582.225	-0.848929	0.171486	-4.95044	7.40469e-07	8.74277e-06	OK	748.748	415.702	Dock4
ENSMUSG00000092035	23.051	8.10154	1.63678	4.94968	7.43342e-07	8.76853e-06	OK	0.167237	45.9347	Peg10
ENSMUSG00000086712	28.5915	4.96815	1.00439	4.94643	7.55868e-07	8.908e-06	OK	1.7703	55.4127	Mexis
ENSMUSG00000037487	1757.98	-0.604351	0.122184	-4.94622	7.5668e-07	8.90927e-06	OK	2120.91	1395.06	Ubr5
ENSMUSG00000044986	42.0302	3.04972	0.616668	4.94549	7.59538e-07	8.93462e-06	OK	9.05772	75.0027	Tst
ENSMUSG00000070392	326.288	-1.12051	0.226703	-4.94264	7.70714e-07	9.05768e-06	OK	446.991	205.584	Gm20634
ENSMUSG00000056579	565.592	-0.91042	0.184342	-4.93875	7.8626e-07	9.23181e-06	OK	738.356	392.828	Tug1
ENSMUSG00000020484	642.184	-0.829032	0.167933	-4.93669	7.94596e-07	9.32105e-06	OK	821.781	462.586	Xbp1
ENSMUSG00000082082	28.8353	5.33986	1.08317	4.92984	8.22989e-07	9.64518e-06	OK	1.38965	56.281	Gm13230
ENSMUSG00000003868	521.408	0.910575	0.184753	4.9286	8.28226e-07	9.69759e-06	OK	362.115	680.701	Ruvbl2
ENSMUSG00002076809	2418.12	-0.591345	0.119987	-4.92841	8.29006e-07	9.69776e-06	OK	2906.88	1929.36	Gm54754
ENSMUSG00000053841	622.387	0.850491	0.17266	4.92582	8.40058e-07	9.81799e-06	OK	444.068	800.705	Txlna
ENSMUSG00000021036	360.933	-1.22199	0.248157	-4.92424	8.46903e-07	9.88887e-06	OK	505.264	216.603	Sptlc2
ENSMUSG00000009575	908.87	0.798273	0.162141	4.92333	8.50824e-07	9.9255e-06	OK	663.646	1154.09	Cbx5
ENSMUSG00000051483	86.3493	2.22061	0.451153	4.92207	8.56345e-07	9.98071e-06	OK	30.5073	142.191	Cbr1
ENSMUSG00000046711	1091.23	0.664186	0.13495	4.92172	8.57848e-07	9.98904e-06	OK	844.382	1338.07	Hmga1
ENSMUSG00000051817	29.441	5.99004	1.21751	4.91993	8.65752e-07	1.00718e-05	OK	0.912054	57.97	Sox12
ENSMUSG00000024270	875.631	-0.757627	0.154096	-4.9166	8.80584e-07	1.02256e-05	OK	1100.41	650.856	Slc39a6
ENSMUSG00000034484	695.694	0.804499	0.163627	4.91665	8.80385e-07	1.02256e-05	OK	506.597	884.791	Snx2
ENSMUSG00000026305	962.102	0.682639	0.138856	4.91616	8.8259e-07	1.02318e-05	OK	738.638	1185.57	Lrrfip1
ENSMUSG00000035150	816.6	0.739337	0.15039	4.91613	8.82731e-07	1.02318e-05	OK	611.821	1021.38	Eif2s3x
ENSMUSG00000022443	3317.65	-0.484164	0.0985028	-4.91523	8.8678e-07	1.02693e-05	OK	3869.18	2766.12	Myh9
ENSMUSG00000029516	758.648	0.791499	0.161058	4.91436	8.90712e-07	1.03054e-05	OK	555.609	961.687	Cit
ENSMUSG00000042745	29.0065	4.35156	0.885889	4.91209	9.01128e-07	1.04164e-05	OK	2.70897	55.304	Id1
ENSMUSG00000032232	327.344	-1.13378	0.23084	-4.91155	9.03583e-07	1.04296e-05	OK	449.736	204.953	Cgnl1
ENSMUSG00000041695	208.878	1.31481	0.267701	4.91148	9.03914e-07	1.04296e-05	OK	119.78	297.976	Kcnj2
ENSMUSG00000024073	2879.87	-0.564976	0.115093	-4.90885	9.16124e-07	1.05608e-05	OK	3436.67	2323.07	Birc6
ENSMUSG00000045980	377.436	-1.06833	0.217779	-4.90559	9.31493e-07	1.07283e-05	OK	511.13	243.742	Tmem104
ENSMUSG00000035632	584.403	0.833033	0.169924	4.90239	9.46769e-07	1.08943e-05	OK	420.218	748.588	Cnot3
ENSMUSG00000028300	306.154	-1.19943	0.244685	-4.90195	9.48906e-07	1.0909e-05	OK	426.563	185.745	C9orf72
ENSMUSG00000032688	560.579	-1.08767	0.221957	-4.90035	9.5667e-07	1.09883e-05	OK	762.423	358.736	Malt1
ENSMUSG00000007817	2576.69	-0.608087	0.124346	-4.89028	1.00694e-06	1.15552e-05	OK	3111.82	2041.56	Zmiz1
ENSMUSG00000031389	193.584	1.34448	0.275249	4.88462	1.03631e-06	1.18743e-05	OK	109.388	277.779	Arhgap4
ENSMUSG00000093452	19.3735	-5.19862	1.0643	-4.88456	1.03662e-06	1.18743e-05	OK	37.7199	1.02714	Zfhx2os
ENSMUSG00000020256	70.6762	2.28182	0.467311	4.88288	1.04546e-06	1.19648e-05	OK	24.1095	117.243	Aldh1l2
ENSMUSG00000040044	381.77	-1.0693	0.219513	-4.87125	1.10892e-06	1.26795e-05	OK	517.112	246.429	Orc3
ENSMUSG00000031133	1158.07	-0.632489	0.129887	-4.86952	1.11872e-06	1.278e-05	OK	1407.94	908.209	Arhgef6
ENSMUSG00000040025	648.639	-0.886156	0.182268	-4.86182	1.16311e-06	1.32751e-05	OK	841.812	455.465	Ythdf2
ENSMUSG00000055296	595.11	-0.926037	0.190549	-4.85984	1.17483e-06	1.33969e-05	OK	779.806	410.414	Tmem245
ENSMUSG00000000318	48.9907	2.90412	0.598173	4.85498	1.20397e-06	1.37168e-05	OK	11.5468	86.4346	Clec10a
ENSMUSG00000069300	1594.24	0.57889	0.119248	4.85449	1.20698e-06	1.37387e-05	OK	1278.61	1909.86	H2bc11
ENSMUSG00000029304	14482.6	0.401344	0.0827191	4.85189	1.2229e-06	1.39074e-05	OK	12481	16484.2	Spp1
ENSMUSG00000021458	563.612	-0.841487	0.173483	-4.85053	1.2313e-06	1.39758e-05	OK	723.476	403.749	Aopep
ENSMUSG00000027660	326.179	-1.08334	0.223352	-4.85038	1.23222e-06	1.39758e-05	OK	443.198	209.16	Skil
ENSMUSG00000037572	357.266	-1.00952	0.208119	-4.85066	1.23049e-06	1.39758e-05	OK	477.4	237.131	Wdhd1
ENSMUSG00000024404	735.19	-0.793099	0.163587	-4.84817	1.24604e-06	1.41199e-05	OK	932.33	538.05	Riok3
ENSMUSG00000047676	1235.04	0.612899	0.126438	4.84743	1.25069e-06	1.41599e-05	OK	976.577	1493.51	Rpsa-ps10
ENSMUSG00000020532	485.797	-0.88955	0.183559	-4.84613	1.2589e-06	1.42402e-05	OK	630.994	340.599	Acaca
ENSMUSG00000062980	38.6453	3.42538	0.706878	4.84578	1.26113e-06	1.42527e-05	OK	6.58163	70.709	Cped1
ENSMUSG00000046245	88.0153	2.24198	0.462854	4.84381	1.27371e-06	1.4382e-05	OK	30.7185	145.312	Pilra
ENSMUSG00000022312	1066.77	0.64528	0.133235	4.84319	1.27771e-06	1.44143e-05	OK	832.1	1301.44	Eif3h
ENSMUSG00000033379	997.069	-0.667642	0.137957	-4.8395	1.30164e-06	1.46712e-05	OK	1223.75	770.392	Atp6v0b
ENSMUSG00000021913	68.901	2.28738	0.472756	4.83839	1.30896e-06	1.47406e-05	OK	23.429	114.373	Ogdhl
ENSMUSG00000061724	105.589	1.88903	0.390458	4.838	1.31154e-06	1.47565e-05	OK	44.8945	166.283	Gm2423
ENSMUSG00000031146	791.729	-0.745342	0.154143	-4.83538	1.32889e-06	1.49385e-05	OK	991.815	591.644	Plp2
ENSMUSG00000042404	536.041	-1.0176	0.21074	-4.82867	1.37451e-06	1.54376e-05	OK	717.621	354.461	Dennd4b
ENSMUSG00000018008	1598.87	-0.603879	0.125171	-4.82444	1.404e-06	1.57549e-05	OK	1928.7	1269.05	Cyth4
ENSMUSG00000020471	236.845	1.24414	0.258744	4.80839	1.5215e-06	1.70583e-05	OK	140.612	333.078	Pold2
ENSMUSG00000116875	771.301	0.743801	0.154711	4.80768	1.52693e-06	1.7104e-05	OK	576.764	965.838	Morf4l1-ps1
ENSMUSG00000010277	1533.77	-0.578135	0.120297	-4.8059	1.54055e-06	1.72114e-05	OK	1837.04	1230.5	Bltp2
ENSMUSG00000019790	1102.02	-0.636528	0.132441	-4.80613	1.53876e-06	1.72114e-05	OK	1341.26	862.776	Stxbp5
ENSMUSG00000028645	700.464	-0.760635	0.158271	-4.8059	1.54059e-06	1.72114e-05	OK	880.956	519.972	Slc2a1
ENSMUSG00000091561	28.4158	4.3427	0.903875	4.80454	1.55108e-06	1.73133e-05	OK	2.66939	54.1622	Gm6665
ENSMUSG00000023047	21.6804	6.29541	1.3105	4.80384	1.55653e-06	1.73589e-05	OK	0.545125	42.8156	Amhr2
ENSMUSG00000029925	95.7889	-2.05361	0.427531	-4.80343	1.55974e-06	1.73793e-05	OK	154.389	37.1892	Tbxas1
ENSMUSG00000028834	26.1249	5.20072	1.08379	4.79863	1.59758e-06	1.77853e-05	OK	1.38312	50.8667	Trim63
ENSMUSG00000025453	156.387	1.57857	0.329355	4.79292	1.64368e-06	1.82825e-05	OK	78.4535	234.32	Nnt
ENSMUSG00000095567	1186.67	0.624884	0.130453	4.79012	1.66685e-06	1.85239e-05	OK	933.622	1439.73	Noc2l
ENSMUSG00000046572	28.4996	-5.00375	1.04493	-4.7886	1.6795e-06	1.86482e-05	OK	55.2762	1.7229	Zfp518b
ENSMUSG00000031508	406.834	-0.963975	0.201455	-4.78508	1.70923e-06	1.89451e-05	OK	537.911	275.756	Ankrd10
ENSMUSG00000039377	103.811	1.83878	0.384265	4.78517	1.70844e-06	1.89451e-05	OK	45.3612	162.26	Hlx
ENSMUSG00000069268	400.403	0.95824	0.200384	4.78203	1.73534e-06	1.92177e-05	OK	272.111	528.695	H2bc7
ENSMUSG00000087260	198.865	1.29609	0.271081	4.78121	1.74241e-06	1.92792e-05	OK	115.096	282.633	Lamtor5
ENSMUSG00000035314	159.95	-2.09779	0.438895	-4.7797	1.75554e-06	1.94075e-05	OK	259.319	60.5811	Gdpd5
ENSMUSG00000070394	82.6585	2.00426	0.419545	4.77721	1.77741e-06	1.96321e-05	OK	32.9855	132.332	Tmem256
ENSMUSG00000063172	31.1868	3.73907	0.78332	4.77336	1.81174e-06	1.99938e-05	OK	4.34575	58.0279	Hspb11
ENSMUSG00000026288	1506.96	-0.618921	0.129713	-4.77148	1.82873e-06	2.01637e-05	OK	1825.34	1188.58	Inpp5d
ENSMUSG00000028497	110.756	1.7943	0.376203	4.7695	1.84684e-06	2.03457e-05	OK	49.5722	171.94	Hacd4
ENSMUSG00000066595	393.886	-0.947895	0.198812	-4.76779	1.8626e-06	2.05015e-05	OK	518.821	268.951	Flvcr1
ENSMUSG00000040473	27.0647	4.35179	0.913014	4.7664	1.8755e-06	2.06257e-05	OK	2.52726	51.6021	Cfap69
ENSMUSG00000015305	1140.55	0.61997	0.130135	4.76404	1.89755e-06	2.085e-05	OK	899.185	1381.91	Sash1
ENSMUSG00000039205	819.831	0.733636	0.154011	4.76352	1.90248e-06	2.0886e-05	OK	615.761	1023.9	Ciz1
ENSMUSG00000099241	95.6757	1.95352	0.410246	4.76184	1.9184e-06	2.10426e-05	OK	39.2661	152.085	Gvin-ps2
ENSMUSG00000052698	55.6379	2.63649	0.553698	4.7616	1.92067e-06	2.10492e-05	OK	15.4161	95.8597	Tln2
ENSMUSG00000024335	2261.57	-0.517914	0.108796	-4.76041	1.93204e-06	2.11556e-05	OK	2663.21	1859.93	Brd2
ENSMUSG00000033192	133.055	-1.63819	0.344186	-4.75961	1.93963e-06	2.12204e-05	OK	201.406	64.7034	Lpcat2
ENSMUSG00000047213	641.069	-0.772556	0.16255	-4.75272	2.007e-06	2.19385e-05	OK	808.726	473.411	Ythdf3
ENSMUSG00000076441	92.3836	-2.00581	0.422377	-4.74885	2.04574e-06	2.23426e-05	OK	147.933	36.8346	Ass1
ENSMUSG00000031198	125.829	1.73041	0.36497	4.74123	2.12425e-06	2.31606e-05	OK	58.2781	193.379	Fundc2
ENSMUSG00000037447	92.0834	2.10068	0.443066	4.74123	2.12429e-06	2.31606e-05	OK	34.82	149.347	Arid5a
ENSMUSG00000047712	26.0226	4.76387	1.00603	4.7353	2.18731e-06	2.38272e-05	OK	1.84763	50.1977	Ust
ENSMUSG00000039782	351.737	-1.01448	0.214248	-4.73506	2.1899e-06	2.38349e-05	OK	470.549	232.925	Cpeb2
ENSMUSG00000007594	30.553	3.73772	0.789831	4.73231	2.21979e-06	2.41395e-05	OK	4.26112	56.8448	Hapln4
ENSMUSG00000022119	1022.34	-0.645958	0.136649	-4.72714	2.27708e-06	2.47413e-05	OK	1247.46	797.213	Rbm26
ENSMUSG00000023008	311.207	-1.07336	0.227212	-4.72403	2.31219e-06	2.51012e-05	OK	421.915	200.499	Fmnl3
ENSMUSG00000028468	263.189	-1.27956	0.270948	-4.72254	2.32922e-06	2.52644e-05	OK	372.81	153.568	Rgp1
ENSMUSG00000000552	371.331	0.961285	0.203726	4.71853	2.37555e-06	2.5745e-05	OK	252.002	490.66	Zfp385a
ENSMUSG00000042029	557.899	-0.893993	0.189524	-4.71704	2.39297e-06	2.59116e-05	OK	725.428	390.369	Ncapg2
ENSMUSG00000027363	746.497	0.718221	0.152275	4.71662	2.398e-06	2.59438e-05	OK	564.426	928.567	Usp8
ENSMUSG00000066443	168.736	2.00129	0.424596	4.71338	2.43637e-06	2.6314e-05	OK	67.4463	270.026	Gm10163
ENSMUSG00000071711	147.409	1.51525	0.321478	4.71339	2.43633e-06	2.6314e-05	OK	76.4077	218.41	Mpst
ENSMUSG00000036473	373.342	-1.10849	0.235426	-4.70844	2.49619e-06	2.69371e-05	OK	510.107	236.577	Tbc1d24
ENSMUSG00000041439	195.911	-1.30062	0.276411	-4.70538	2.53394e-06	2.73213e-05	OK	278.687	113.134	Mfsd6
ENSMUSG00000031490	230.48	1.23068	0.261575	4.7049	2.53993e-06	2.73626e-05	OK	137.732	323.228	Eif4ebp1
ENSMUSG00000032413	374.178	-0.956783	0.203418	-4.70352	2.55709e-06	2.7524e-05	OK	493.898	254.458	Rasa2
ENSMUSG00000091736	23.4731	-7.86488	1.67247	-4.70256	2.56915e-06	2.76303e-05	OK	46.7457	0.200529	Yy2
ENSMUSG00000031264	446.084	-0.915236	0.194634	-4.70235	2.57187e-06	2.76361e-05	OK	583.019	309.15	Btk
ENSMUSG00000025935	727.559	-0.738149	0.157003	-4.70149	2.58271e-06	2.77291e-05	OK	909.728	545.389	Tram1
ENSMUSG00000036371	1558	0.550369	0.117163	4.69748	2.63391e-06	2.82549e-05	OK	1264.37	1851.63	Serbp1
ENSMUSG00000033307	1076.42	0.622368	0.132638	4.69224	2.70226e-06	2.89636e-05	OK	847.773	1305.06	Mif
ENSMUSG00000018381	172.051	-1.40337	0.299103	-4.69193	2.70636e-06	2.8983e-05	OK	249.704	94.399	Abi3
ENSMUSG00000021003	254.483	-1.30235	0.277725	-4.68935	2.74071e-06	2.93013e-05	OK	362.133	146.832	Galc
ENSMUSG00000069520	118.834	-1.73705	0.370421	-4.6894	2.74013e-06	2.93013e-05	OK	182.824	54.8439	Tmem19
ENSMUSG00000103720	60.3713	-2.48052	0.529032	-4.6888	2.74818e-06	2.93564e-05	OK	102.395	18.3472	Gm37094
ENSMUSG00000037692	100.041	2.20117	0.469505	4.68828	2.75505e-06	2.9405e-05	OK	35.7385	164.344	Ahdc1
ENSMUSG00000014599	686.993	-0.753892	0.16081	-4.68809	2.75765e-06	2.9408e-05	OK	862.514	511.472	Csf1
ENSMUSG00000030304	315.307	-1.03233	0.22022	-4.68773	2.76248e-06	2.94347e-05	OK	423.538	207.075	Ergic2
ENSMUSG00000081855	45.6793	2.81094	0.5998	4.68645	2.77983e-06	2.95947e-05	OK	11.3951	79.9636	Rpl17-ps5
ENSMUSG00000078517	832.781	-0.735395	0.157033	-4.68305	2.82642e-06	3.00654e-05	OK	1040.55	625.011	Emc1
ENSMUSG00000022961	3341.42	-0.473154	0.101133	-4.67853	2.88942e-06	3.07036e-05	OK	3884.49	2798.34	Son
ENSMUSG00000031875	490.85	-0.848301	0.18133	-4.67822	2.89369e-06	3.07036e-05	OK	631.14	350.559	Cmtm3
ENSMUSG00000083287	134.025	-1.56076	0.333621	-4.67823	2.89357e-06	3.07036e-05	OK	200.19	67.8591	Idi1-ps1
ENSMUSG00000062794	28.2243	-5.04309	1.07884	-4.67455	2.94604e-06	3.12329e-05	OK	54.7869	1.66171	Zfp599
ENSMUSG00000027381	506.539	-0.894322	0.191564	-4.66853	3.03366e-06	3.2135e-05	OK	658.699	354.38	Bcl2l11
ENSMUSG00000010051	186.303	1.35529	0.29032	4.66825	3.03776e-06	3.21515e-05	OK	104.709	267.897	Hyal1
ENSMUSG00000006024	887.697	-0.663061	0.142076	-4.66693	3.05728e-06	3.23311e-05	OK	1088.17	687.221	Napa
ENSMUSG00000051212	319.282	-1.08042	0.231638	-4.66426	3.09729e-06	3.27269e-05	OK	433.544	205.019	Gpr183
ENSMUSG00000015202	55.335	2.43881	0.523642	4.65739	3.2024e-06	3.37812e-05	OK	17.2331	93.4369	Cnksr3
ENSMUSG00000034160	1880.71	-0.524134	0.112537	-4.65745	3.2015e-06	3.37812e-05	OK	2218.64	1542.79	Ogt
ENSMUSG00000026094	235.734	1.25189	0.26916	4.65108	3.30204e-06	3.48033e-05	OK	139.425	332.043	Stk17b
ENSMUSG00000024074	21.7606	7.98501	1.71694	4.65072	3.30774e-06	3.48343e-05	OK	0.171106	43.3502	Crim1
ENSMUSG00000028081	1001.28	0.643584	0.138412	4.64977	3.32305e-06	3.49665e-05	OK	781.58	1220.99	Rps3a1
ENSMUSG00000024897	25.7744	4.78732	1.03036	4.64628	3.37975e-06	3.55336e-05	OK	1.80153	49.7472	Apba1
ENSMUSG00000029373	29.401	4.07359	0.877392	4.64284	3.43658e-06	3.61011e-05	OK	3.29658	55.5054	Pf4
ENSMUSG00000021147	235.465	-1.18712	0.255711	-4.64244	3.44326e-06	3.61414e-05	OK	327.222	143.709	Wdr37
ENSMUSG00000119132	28.4549	4.92984	1.06196	4.6422	3.44722e-06	3.6153e-05	OK	1.80775	55.102	Gm24407
ENSMUSG00000020456	1051.55	-0.686344	0.147862	-4.64179	3.45399e-06	3.61941e-05	OK	1297.07	806.033	Ogdh
ENSMUSG00000003541	240.567	1.14625	0.247118	4.63847	3.51003e-06	3.67509e-05	OK	149.729	331.406	Ier3
ENSMUSG00000033161	2213.58	-0.503363	0.108584	-4.63568	3.55759e-06	3.72181e-05	OK	2595.87	1831.29	Atp1a1
ENSMUSG00000024423	475.545	-0.929182	0.20061	-4.63179	3.62514e-06	3.78935e-05	OK	623.602	327.488	Impact
ENSMUSG00000033105	598.184	-0.972452	0.209972	-4.63134	3.63307e-06	3.79149e-05	OK	792.486	403.882	Lss
ENSMUSG00000062933	1144.76	0.605062	0.13065	4.63116	3.63617e-06	3.79149e-05	OK	908.164	1381.36	Gm10123
ENSMUSG00000084893	116.762	1.74134	0.376004	4.63117	3.63614e-06	3.79149e-05	OK	53.7647	179.759	Hba-ps4
ENSMUSG00000078495	212.937	-1.24574	0.269111	-4.6291	3.67255e-06	3.82628e-05	OK	299.555	126.319	Zfp984
ENSMUSG00000089917	206.026	-1.28302	0.277192	-4.62862	3.68103e-06	3.83196e-05	OK	292.042	120.01	Uckl1
ENSMUSG00000022351	523.045	-0.822888	0.177916	-4.62515	3.74321e-06	3.89349e-05	OK	668.296	377.794	Sqle
ENSMUSG00000046311	239.101	-1.16052	0.250965	-4.62421	3.76032e-06	3.90808e-05	OK	330.397	147.804	Zfp62
ENSMUSG00000031633	605.606	0.85709	0.185449	4.62169	3.80625e-06	3.94933e-05	OK	430.824	780.387	Slc25a4
ENSMUSG00000085101	24.3691	5.77065	1.24857	4.6218	3.8043e-06	3.94933e-05	OK	0.876696	47.8615	Platr16
ENSMUSG00000004356	850.68	-0.734502	0.158933	-4.62146	3.81056e-06	3.95057e-05	OK	1062.67	638.691	Utp20
ENSMUSG00000036661	88.7843	-2.11392	0.457553	-4.62005	3.83644e-06	3.9709e-05	OK	144.245	33.3234	Dennd3
ENSMUSG00000054414	458.396	-0.911951	0.197388	-4.6201	3.83559e-06	3.9709e-05	OK	598.637	318.155	Slc30a7
ENSMUSG00000032330	364.386	1.03187	0.223376	4.61942	3.84808e-06	3.97651e-05	OK	239.36	489.412	Cox7a2
ENSMUSG00000061589	1682.36	-0.539238	0.116733	-4.61942	3.84813e-06	3.97651e-05	OK	1993.15	1371.56	Dot1l
ENSMUSG00000032518	3795.72	0.507207	0.109809	4.61899	3.85606e-06	3.98145e-05	OK	3135.28	4456.16	Rpsa
ENSMUSG00000001441	666.623	-0.773304	0.167501	-4.61672	3.89845e-06	4.02194e-05	OK	841.125	492.122	Npepps
ENSMUSG00000034947	508.642	-0.860074	0.18631	-4.61636	3.9052e-06	4.02563e-05	OK	655.922	361.363	Tmem106a
ENSMUSG00000043300	24.6802	5.73797	1.24325	4.61531	3.92511e-06	4.04286e-05	OK	0.907856	48.4526	B3galnt1
ENSMUSG00000032216	257.915	1.15387	0.25009	4.61383	3.95309e-06	4.06838e-05	OK	159.942	355.888	Nedd4
ENSMUSG00000000204	44.5267	2.78177	0.603187	4.61179	3.99223e-06	4.10532e-05	OK	11.3056	77.7479	Slfn4
ENSMUSG00000028998	110.276	1.7487	0.379201	4.61155	3.9967e-06	4.10659e-05	OK	50.5788	169.973	Tomm7
ENSMUSG00000071532	624.852	0.773891	0.168255	4.59951	4.23491e-06	4.34781e-05	OK	461.167	788.538	Gm10335
ENSMUSG00000042712	131.12	1.52979	0.332707	4.59802	4.26526e-06	4.37544e-05	OK	67.4583	194.782	Tceal9
ENSMUSG00000026213	467.081	-0.929348	0.202144	-4.59745	4.2769e-06	4.38382e-05	OK	612.527	321.635	Stk11ip
ENSMUSG00000090222	135.9	1.55359	0.338549	4.58898	4.45417e-06	4.56184e-05	OK	69.0642	202.736	Ifi203-ps
ENSMUSG00000063458	59.3801	-2.84306	0.619729	-4.58759	4.48387e-06	4.58854e-05	OK	104.234	14.5265	Lrmda
ENSMUSG00000024921	562.288	0.818178	0.178414	4.58584	4.52175e-06	4.62357e-05	OK	406.986	717.589	Smarca2
ENSMUSG00000027423	1636.96	-0.541896	0.118216	-4.58393	4.56316e-06	4.66216e-05	OK	1940.82	1333.09	Snx5
ENSMUSG00000113326	132.085	-1.52816	0.333649	-4.58016	4.64628e-06	4.74325e-05	OK	196.159	68.0118	Gm47586
ENSMUSG00000040760	278.288	-1.13493	0.247836	-4.57937	4.66378e-06	4.75729e-05	OK	382.433	174.143	Appl1
ENSMUSG00000031511	1603.84	-0.539221	0.117877	-4.57444	4.77489e-06	4.8667e-05	OK	1900.13	1307.56	Arhgef7
ENSMUSG00000005506	1065.76	-0.665794	0.145553	-4.57423	4.77971e-06	4.8677e-05	OK	1307.4	824.11	Celf1
ENSMUSG00000090272	548.522	0.84362	0.184448	4.57375	4.79064e-06	4.87491e-05	OK	392.566	704.478	Mndal
ENSMUSG00000001687	567.253	0.784148	0.171583	4.57008	4.8753e-06	4.95708e-05	OK	416.78	717.727	Ubl3
ENSMUSG00000089942	67.3889	-2.27097	0.497492	-4.56483	4.99899e-06	5.07877e-05	OK	111.646	23.132	Pira2
ENSMUSG00000004929	536.491	0.844302	0.184983	4.56421	5.01385e-06	5.0857e-05	OK	383.839	689.143	Thop1
ENSMUSG00000028382	1412.16	-0.609446	0.133525	-4.56429	5.01184e-06	5.0857e-05	OK	1706.07	1118.24	Ptbp3
ENSMUSG00000003316	691.177	-0.745961	0.163451	-4.56381	5.02339e-06	5.09131e-05	OK	865.99	516.364	Glg1
ENSMUSG00000028676	714.222	-0.736661	0.161438	-4.56311	5.04008e-06	5.10414e-05	OK	892.706	535.737	Srsf10
ENSMUSG00000004530	1533.36	-0.559799	0.122701	-4.56229	5.05976e-06	5.1188e-05	OK	1827.17	1239.54	Coro1c
ENSMUSG00000020818	287.152	-1.11921	0.245324	-4.56218	5.06264e-06	5.1188e-05	OK	393.266	181.038	Mfsd11
ENSMUSG00000038762	891.925	0.70754	0.155259	4.55716	5.18495e-06	5.23829e-05	OK	677.492	1106.36	Abcf1
ENSMUSG00000018334	22.7966	5.16291	1.13323	4.5559	5.21607e-06	5.26553e-05	OK	1.23809	44.3551	Ksr1
ENSMUSG00000078502	45.7608	-3.09099	0.67858	-4.55509	5.23639e-06	5.28184e-05	OK	81.9089	9.61279	Zfp268
ENSMUSG00000031924	1140.45	-0.593062	0.130335	-4.55029	5.35726e-06	5.39946e-05	OK	1371.61	909.286	Cyb5b
ENSMUSG00000039835	33.8135	-3.65535	0.804422	-4.54407	5.51794e-06	5.55698e-05	OK	62.6545	4.9726	Nhsl1
ENSMUSG00000071041	575.582	0.767013	0.168911	4.54093	5.60065e-06	5.63579e-05	OK	426.082	725.082	Impdh2-ps
ENSMUSG00000027765	25.5465	4.14267	0.912486	4.53998	5.62598e-06	5.65679e-05	OK	2.73765	48.3554	P2ry1
ENSMUSG00000032193	2235.68	-0.491488	0.108292	-4.53855	5.66417e-06	5.69067e-05	OK	2612.85	1858.5	Ldlr
ENSMUSG00000093674	1450.95	0.550265	0.121261	4.53787	5.68262e-06	5.70468e-05	OK	1177.55	1724.35	Rpl41
ENSMUSG00000022150	1393.81	0.563964	0.124336	4.53582	5.73796e-06	5.75567e-05	OK	1124.8	1662.82	Dab2
ENSMUSG00000021109	838.515	-0.659089	0.145314	-4.53562	5.74358e-06	5.75676e-05	OK	1026.79	650.242	Hif1a
ENSMUSG00000034723	313.126	-1.0047	0.221859	-4.52856	5.93871e-06	5.94763e-05	OK	417.954	208.297	Tmx4
ENSMUSG00000022723	523.044	0.819151	0.180894	4.52835	5.9445e-06	5.94873e-05	OK	378.418	667.669	Crybg3
ENSMUSG00000036552	207.631	-1.21404	0.268362	-4.52389	6.07122e-06	6.07074e-05	OK	290.177	125.084	Ermard
ENSMUSG00000032462	458.304	-0.8736	0.19321	-4.52151	6.13991e-06	6.13458e-05	OK	592.973	323.635	Pik3cb
ENSMUSG00000016256	3610.47	0.436631	0.096571	4.52135	6.14476e-06	6.13459e-05	OK	3068.25	4152.7	Ctsz
ENSMUSG00000037003	17.5763	5.37897	1.19017	4.5195	6.19864e-06	6.18351e-05	OK	0.824925	34.3277	Tns2
ENSMUSG00000079036	457.15	-0.886532	0.196231	-4.5178	6.24861e-06	6.22846e-05	OK	593.35	320.951	Alkbh1
ENSMUSG00000028047	22.4069	4.81569	1.06603	4.5174	6.26024e-06	6.23514e-05	OK	1.53671	43.2771	Thbs3
ENSMUSG00000027194	481.597	-0.828693	0.183534	-4.51521	6.32539e-06	6.29014e-05	OK	616.232	346.963	Ttc17
ENSMUSG00000100755	778.589	0.688495	0.152483	4.51521	6.3253e-06	6.29014e-05	OK	596.254	960.924	Rps23-ps1
ENSMUSG00000038732	191.036	-1.32388	0.293294	-4.51382	6.36708e-06	6.32663e-05	OK	273.013	109.058	Mboat1
ENSMUSG00000025962	228.589	-1.33674	0.296173	-4.51337	6.38048e-06	6.33497e-05	OK	327.512	129.667	Fastkd2
ENSMUSG00000028692	1666.23	0.518906	0.115018	4.51151	6.43676e-06	6.38585e-05	OK	1369.76	1962.69	Akr1a1
ENSMUSG00000038733	1243.59	-0.61806	0.137041	-4.51005	6.48115e-06	6.42485e-05	OK	1505.97	981.209	Wdr26
ENSMUSG00000040785	523.358	-0.8373	0.185712	-4.50861	6.52552e-06	6.46378e-05	OK	671.105	375.611	Ttc3
ENSMUSG00000062257	36.1585	-6.91776	1.53542	-4.50546	6.62284e-06	6.55506e-05	OK	71.7238	0.593214	Opcml
ENSMUSG00000003824	45.298	2.7793	0.617071	4.50403	6.66768e-06	6.58915e-05	OK	11.5186	79.0774	Syce2
ENSMUSG00000022255	2898.09	0.449084	0.0997044	4.50416	6.66359e-06	6.58915e-05	OK	2450.64	3345.55	Mtdh
ENSMUSG00000021027	657.982	-0.752919	0.167296	-4.50051	6.77913e-06	6.69407e-05	OK	825.884	490.081	Ralgapa1
ENSMUSG00000026421	315.217	1.01191	0.224945	4.49847	6.84447e-06	6.75332e-05	OK	208.99	421.444	Csrp1
ENSMUSG00000033790	204.225	-1.22481	0.272339	-4.49738	6.87966e-06	6.78276e-05	OK	286.059	122.391	Tubgcp5
ENSMUSG00000031328	4223.14	-0.450216	0.100111	-4.49718	6.88611e-06	6.78384e-05	OK	4876.79	3569.49	Flna
ENSMUSG00000079941	247.229	1.12584	0.250555	4.49341	7.00922e-06	6.89975e-05	OK	155.378	339.08	Cox5b-ps
ENSMUSG00000037280	753.013	-0.692272	0.154129	-4.49151	7.07198e-06	6.95613e-05	OK	930.29	575.737	Galnt6
ENSMUSG00000020149	971.737	-0.641229	0.142986	-4.48455	7.30663e-06	7.18136e-05	OK	1184.2	759.272	Rab1a
ENSMUSG00000027907	154.072	1.37332	0.30627	4.48402	7.32505e-06	7.19388e-05	OK	85.8182	222.326	S100a11
ENSMUSG00000009013	426.166	-0.986652	0.22033	-4.47806	7.53228e-06	7.39167e-05	OK	566.466	285.866	Dynll1
ENSMUSG00000019873	370.459	-0.940521	0.210088	-4.47679	7.57733e-06	7.43012e-05	OK	487.112	253.807	Reep3
ENSMUSG00000030062	821.743	-0.658467	0.147303	-4.47016	7.81599e-06	7.65822e-05	OK	1006.08	637.404	Rpn1
ENSMUSG00000021171	567.706	-0.78029	0.174593	-4.46918	7.85195e-06	7.68157e-05	OK	717.593	417.818	Esyt2
ENSMUSG00000032336	738.419	-0.755108	0.168957	-4.46923	7.85015e-06	7.68157e-05	OK	927.369	549.468	Nptn
ENSMUSG00000032589	157.216	-1.47409	0.329902	-4.46827	7.88538e-06	7.70833e-05	OK	231.207	83.2253	Bsn
ENSMUSG00000045838	16.1675	7.58997	1.69959	4.46577	7.97829e-06	7.79314e-05	OK	0.166961	32.168	Ccdc9b
ENSMUSG00000029169	1511.34	-0.544686	0.121974	-4.46558	7.98523e-06	7.79391e-05	OK	1793.3	1229.38	Dhx15
ENSMUSG00000022325	409.037	-0.875725	0.196179	-4.4639	8.04816e-06	7.84928e-05	OK	529.505	288.569	Pop1
ENSMUSG00000022680	436.564	-0.858651	0.192385	-4.4632	8.07459e-06	7.869e-05	OK	562.776	310.353	Pdxdc1
ENSMUSG00000019951	523.868	-0.873367	0.196034	-4.45518	8.3823e-06	8.15708e-05	OK	677.764	369.972	Uhrf1bp1l
ENSMUSG00000034472	49.9608	2.54343	0.570896	4.45516	8.38308e-06	8.15708e-05	OK	14.6303	85.2913	Rasd2
ENSMUSG00000020143	2211.35	-0.508959	0.11429	-4.45325	8.4582e-06	8.22281e-05	OK	2597.42	1825.28	Dock2
ENSMUSG00000086859	352.897	-0.952829	0.213969	-4.45311	8.4636e-06	8.22281e-05	OK	465.374	240.421	Snhg20
ENSMUSG00000026319	457.235	-0.904221	0.203249	-4.44884	8.63366e-06	8.37125e-05	OK	596.01	318.46	Relch
ENSMUSG00000026483	379.2	2.50948	0.564085	4.44877	8.63622e-06	8.37125e-05	OK	113.293	645.107	Niban1
ENSMUSG00000030798	480.887	-0.813617	0.182883	-4.44885	8.63326e-06	8.37125e-05	OK	613.004	348.771	Cd37
ENSMUSG00000041168	678.142	0.70787	0.159154	4.4477	8.67963e-06	8.40047e-05	OK	515.033	841.25	Lonp1
ENSMUSG00000053007	436.171	0.855079	0.192249	4.44777	8.6768e-06	8.40047e-05	OK	310.568	561.774	Creb5
ENSMUSG00000045322	94.0692	1.78158	0.400845	4.44456	8.80717e-06	8.5174e-05	OK	42.3924	145.746	Tlr9
ENSMUSG00000040152	20.5389	5.21707	1.17438	4.44239	8.89648e-06	8.59722e-05	OK	1.07545	40.0024	Thbs1
ENSMUSG00000057335	993.51	-0.618448	0.139279	-4.44036	8.98097e-06	8.67225e-05	OK	1203.25	783.766	Cep170
ENSMUSG00000004562	22.4136	-4.47048	1.00817	-4.43427	9.23851e-06	8.91414e-05	OK	42.8923	1.93478	Arhgef40
ENSMUSG00000040624	24.3251	7.04562	1.58916	4.43355	9.26953e-06	8.93726e-05	OK	0.365482	48.2847	Plekhg1
ENSMUSG00000000673	15.9753	7.56629	1.70678	4.43306	9.29031e-06	8.95049e-05	OK	0.167692	31.7829	Haao
ENSMUSG00000103065	57.2688	-2.39238	0.539802	-4.43196	9.33793e-06	8.98953e-05	OK	96.2123	18.3253	Gm20236
ENSMUSG00000026833	339.087	0.972093	0.219427	4.43013	9.41753e-06	9.05928e-05	OK	228.982	449.191	Olfm1
ENSMUSG00000040712	682.504	-0.837614	0.189124	-4.42891	9.47098e-06	9.10379e-05	OK	875.248	489.761	Camta2
ENSMUSG00000035004	305.838	-1.01773	0.229997	-4.42498	9.64509e-06	9.25709e-05	OK	409.451	202.225	Igsf6
ENSMUSG00000041763	842.135	-0.66648	0.150617	-4.425	9.64414e-06	9.25709e-05	OK	1033.27	651.002	Tpp2
ENSMUSG00000023341	89.3029	1.77741	0.401858	4.42298	9.73473e-06	9.32899e-05	OK	40.3346	138.271	Mx2
ENSMUSG00000026012	643.629	-0.79396	0.179504	-4.42307	9.73073e-06	9.32899e-05	OK	816.394	470.863	Cd28
ENSMUSG00000034673	187.407	1.35485	0.306411	4.42169	9.79319e-06	9.37792e-05	OK	105.352	269.461	Pbx2
ENSMUSG00000038301	509.465	-0.820428	0.185554	-4.42151	9.80126e-06	9.37856e-05	OK	650.543	368.386	Snx10
ENSMUSG00000021224	537.371	-0.856742	0.193843	-4.41977	9.8808e-06	9.43329e-05	OK	692.4	382.342	Numb
ENSMUSG00000048779	181.503	-1.28209	0.29006	-4.42009	9.86619e-06	9.43329e-05	OK	257.232	105.774	P2ry6
ENSMUSG00000063531	39.8873	-2.95877	0.669437	-4.41979	9.87951e-06	9.43329e-05	OK	70.6831	9.09152	Sema3e
ENSMUSG00000036916	344.241	-0.952097	0.215455	-4.41901	9.91545e-06	9.45925e-05	OK	453.88	234.602	Zfp280c
ENSMUSG00000035671	134.432	1.49231	0.337854	4.41701	1.00074e-05	9.53977e-05	OK	70.5053	198.359	Zswim4
ENSMUSG00000006360	67.8634	2.08646	0.472827	4.41273	1.02076e-05	9.70888e-05	OK	25.8673	109.859	Crip1
ENSMUSG00000019998	544.55	-0.811898	0.183985	-4.41286	1.02015e-05	9.70888e-05	OK	693.858	395.243	Stx7
ENSMUSG00000040136	28.5911	6.73364	1.52596	4.41272	1.02078e-05	9.70888e-05	OK	0.532319	56.6499	Abcc8
ENSMUSG00000033955	29.5313	3.60775	0.817761	4.41174	1.02542e-05	9.74574e-05	OK	4.47747	54.5852	Tnks1bp1
ENSMUSG00000024030	1096.33	-0.658162	0.149237	-4.41018	1.03284e-05	9.80886e-05	OK	1342.16	850.507	Abcg1
ENSMUSG00000041362	646.087	-0.7236	0.164133	-4.40863	1.04027e-05	9.87205e-05	OK	804.8	487.374	Shtn1
ENSMUSG00000037805	1487.48	-0.533198	0.12108	-4.40369	1.06427e-05	0.000100922	OK	1759.27	1215.69	Rpl10a
ENSMUSG00000034377	1082.18	-0.605595	0.137654	-4.39939	1.08555e-05	0.000102863	OK	1306.03	858.325	Tulp4
ENSMUSG00000063406	552.163	-0.802109	0.1824	-4.39754	1.09486e-05	0.000103668	OK	701.823	402.502	Tmed5
ENSMUSG00000059182	970.874	-0.607166	0.138094	-4.39675	1.09886e-05	0.000103969	OK	1172.21	769.538	Skap2
ENSMUSG00000021948	1531	-0.520785	0.118464	-4.39616	1.10181e-05	0.000104171	OK	1804.37	1257.63	Prkcd
ENSMUSG00000053113	52.2968	2.50085	0.569235	4.39336	1.11613e-05	0.000105445	OK	15.7043	88.8894	Socs3
ENSMUSG00000038007	17.0087	-7.39895	1.68607	-4.38827	1.14255e-05	0.000107861	OK	33.8171	0.200369	Acer2
ENSMUSG00000062098	15.3429	7.51447	1.7125	4.38801	1.14394e-05	0.000107912	OK	0.166912	30.5188	Btbd3
ENSMUSG00000075031	618.522	0.745308	0.169858	4.38782	1.14492e-05	0.000107924	OK	462.216	774.828	H2bc3
ENSMUSG00000036766	50.549	-2.52368	0.575313	-4.38662	1.15124e-05	0.000108439	OK	86.1215	14.9764	Dner
ENSMUSG00000037552	49.9149	2.44175	0.556682	4.38624	1.15324e-05	0.000108547	OK	15.5184	84.3113	Plekhg2
ENSMUSG00000021591	136.573	1.55091	0.354077	4.38015	1.18598e-05	0.000111546	OK	69.5027	203.644	Glrx
ENSMUSG00000098934	136.222	1.55942	0.356073	4.37949	1.1896e-05	0.000111803	OK	69.0194	203.424	Gvin-ps4
ENSMUSG00000041912	213.916	1.1469	0.261917	4.37889	1.19288e-05	0.000112028	OK	133.099	294.733	Tdrkh
ENSMUSG00000069045	204.513	-1.18731	0.271183	-4.37827	1.19624e-05	0.00011226	OK	284.22	124.807	Ddx3y
ENSMUSG00000030707	693.722	0.714358	0.163187	4.37755	1.20019e-05	0.000112548	OK	525.397	862.046	Coro1a
ENSMUSG00000042699	1993.95	-0.493341	0.112775	-4.37455	1.21686e-05	0.000114026	OK	2331.58	1656.31	Dhx9
ENSMUSG00000020437	984.694	-0.667944	0.152714	-4.37383	1.22088e-05	0.000114318	OK	1208.66	760.732	Myo1g
ENSMUSG00000003283	274.16	1.03057	0.235712	4.37215	1.23032e-05	0.000115117	OK	180.201	368.12	Hck
ENSMUSG00000024140	259.194	4.21556	0.964455	4.37093	1.23721e-05	0.000115677	OK	26.4774	491.91	Epas1
ENSMUSG00000024542	888.266	-0.677164	0.155023	-4.36816	1.25299e-05	0.000117066	OK	1092.99	683.546	Cep192
ENSMUSG00000074743	28.4153	3.49945	0.802531	4.36052	1.29753e-05	0.000121138	OK	4.61685	52.2138	Thbd
ENSMUSG00000014444	2619.2	-0.46346	0.106334	-4.35854	1.30936e-05	0.000122152	OK	3036.33	2202.08	Piezo1
ENSMUSG00000020376	372.845	0.885018	0.203111	4.35731	1.31674e-05	0.00012275	OK	261.941	483.749	Rnf130
ENSMUSG00000052681	762.326	0.65852	0.151445	4.34824	1.37232e-05	0.000127838	OK	591.303	933.35	Rap1b
ENSMUSG00000033917	193.667	-1.21438	0.279405	-4.3463	1.38451e-05	0.000128879	OK	270.681	116.652	Gde1
ENSMUSG00000018169	96.9116	-1.70098	0.391526	-4.34448	1.39603e-05	0.000129856	OK	148.231	45.5924	Mfng
ENSMUSG00000026987	1049.81	-0.588203	0.135436	-4.34303	1.40533e-05	0.000130528	OK	1260.9	838.716	Baz2b
ENSMUSG00000050721	1670.15	0.498828	0.114857	4.34304	1.40527e-05	0.000130528	OK	1384.25	1956.04	Plekho2
ENSMUSG00000020160	14.977	7.47586	1.72204	4.34127	1.41661e-05	0.00013148	OK	0.167326	29.7868	Meis1
ENSMUSG00000068394	374.671	0.900894	0.207559	4.34042	1.42208e-05	0.000131891	OK	261.347	487.994	Cep152
ENSMUSG00000026037	330.597	-0.99976	0.230759	-4.33249	1.47432e-05	0.000136636	OK	440.771	220.422	Orc2
ENSMUSG00000073418	56.7131	2.25731	0.521074	4.33202	1.47746e-05	0.000136827	OK	19.6206	93.8055	C4b
ENSMUSG00000026473	337.089	0.987235	0.227965	4.33065	1.48671e-05	0.000137583	OK	226.053	448.124	Glul
ENSMUSG00000035203	665.248	0.734023	0.16959	4.32822	1.50318e-05	0.000139006	OK	499.573	830.924	Epn1
ENSMUSG00000023947	100.247	1.63841	0.378606	4.32748	1.50826e-05	0.000139272	OK	48.7439	151.751	Nfkbie
ENSMUSG00000114193	131.977	-1.48343	0.342788	-4.32753	1.50788e-05	0.000139272	OK	194.421	69.5324	Gm48139
ENSMUSG00000084883	37.8839	2.87299	0.664174	4.32566	1.52075e-05	0.000140323	OK	9.10035	66.6675	Ccdc85c
ENSMUSG00000053565	442.423	0.844355	0.195204	4.3255	1.52187e-05	0.000140324	OK	316.53	568.317	Eif3k
ENSMUSG00000120284	28.9727	3.58484	0.829309	4.32268	1.54145e-05	0.000142026	OK	4.45769	53.4877	Gm56714
ENSMUSG00000051853	791.4	0.645484	0.149394	4.32067	1.55559e-05	0.000143225	OK	617.253	965.547	Arf3
ENSMUSG00000029915	245.361	-1.24673	0.288565	-4.32045	1.55708e-05	0.000143258	OK	345.238	145.484	Clec5a
ENSMUSG00000098056	16.2646	-7.3335	1.69785	-4.31929	1.56529e-05	0.000143909	OK	32.3287	0.200441	Gm8100
ENSMUSG00000028138	371.106	0.877183	0.203102	4.31894	1.56783e-05	0.000144038	OK	261.638	480.573	Adh5
ENSMUSG00000031824	230.099	-1.09483	0.253594	-4.31724	1.5799e-05	0.000145041	OK	313.446	146.753	6430548M08Rik
ENSMUSG00000024392	1187.8	0.557446	0.129135	4.31678	1.58324e-05	0.000145244	OK	961.131	1414.46	Bag6
ENSMUSG00000027939	37.8575	-3.01852	0.699294	-4.31652	1.58506e-05	0.000145305	OK	67.3977	8.31727	Nup210l
ENSMUSG00000056749	78.4216	1.8901	0.438051	4.31478	1.59759e-05	0.000146347	OK	33.3241	123.519	Nfil3
ENSMUSG00000079671	125.731	-1.68413	0.390334	-4.3146	1.59892e-05	0.000146364	OK	191.782	59.6806	2610203C22Rik
ENSMUSG00000058076	492.81	0.779761	0.180738	4.31432	1.60098e-05	0.000146447	OK	362.781	622.839	Sdhc
ENSMUSG00000049625	73.5335	2.03396	0.471666	4.31229	1.61575e-05	0.000147691	OK	28.8634	118.204	Tifab
ENSMUSG00000022791	126.75	1.58324	0.367307	4.3104	1.62957e-05	0.000148847	OK	63.4318	190.068	Tnk2
ENSMUSG00000117448	78.842	-1.88535	0.437439	-4.30997	1.63275e-05	0.000149029	OK	124.094	33.5897	Gm50055
ENSMUSG00000088835	221.634	-1.14293	0.265297	-4.3081	1.6466e-05	0.000150186	OK	305.105	138.164	Gm23547
ENSMUSG00000021556	303.077	-0.954753	0.221664	-4.30721	1.65325e-05	0.000150684	OK	399.857	206.298	Golm1
ENSMUSG00000038009	14.5202	7.43497	1.72689	4.30541	1.66676e-05	0.000151806	OK	0.16686	28.8736	Dnajc22
ENSMUSG00000038886	586.562	0.788977	0.183281	4.30474	1.67181e-05	0.000152156	OK	430.054	743.069	Man2a2
ENSMUSG00000027615	371.136	-0.886792	0.20609	-4.30294	1.68547e-05	0.000153089	OK	481.74	260.532	Hps3
ENSMUSG00000081684	139.701	-1.46337	0.340069	-4.30314	1.68392e-05	0.000153089	OK	205.044	74.3583	Rps2-ps13
ENSMUSG00000106037	537.526	0.762512	0.177208	4.30291	1.68568e-05	0.000153089	OK	398.692	676.359	Gm4332
ENSMUSG00000044645	40.1869	2.66034	0.618399	4.30197	1.69284e-05	0.000153629	OK	10.9773	69.3964	Gm7334
ENSMUSG00000029238	397.811	-0.858961	0.199682	-4.30164	1.69542e-05	0.000153753	OK	512.858	282.764	Clock
ENSMUSG00000035236	149.08	-1.53105	0.355949	-4.30132	1.69783e-05	0.000153861	OK	221.512	76.6487	Scai
ENSMUSG00000033066	524.909	0.754551	0.175539	4.29848	1.71976e-05	0.000155738	OK	390.687	659.13	Gas7
ENSMUSG00000027868	28.4539	3.91451	0.910905	4.29738	1.72825e-05	0.000156394	OK	3.53918	53.3687	Tbx15
ENSMUSG00000026748	26.7688	6.20225	1.44374	4.29596	1.73935e-05	0.000157175	OK	0.71736	52.8203	Plxdc2
ENSMUSG00000032560	901.908	-0.645118	0.150165	-4.29605	1.73868e-05	0.000157175	OK	1100.26	703.553	Dnajc13
ENSMUSG00000026771	279.929	-1.02661	0.239002	-4.2954	1.7438e-05	0.000157464	OK	375.526	184.332	Spopl
ENSMUSG00000010914	219.649	-1.11751	0.260242	-4.29414	1.75371e-05	0.000158246	OK	300.706	138.591	Pdhx
ENSMUSG00000120992	842.72	-0.62891	0.146521	-4.29228	1.76845e-05	0.000159462	OK	1023.55	661.893	D17H6S56E-5
ENSMUSG00000026923	103.594	2.2599	0.5266	4.2915	1.77473e-05	0.000159915	OK	35.7864	171.402	Notch1
ENSMUSG00000056666	115.499	1.56785	0.365467	4.28998	1.7869e-05	0.000160817	OK	58.2648	172.733	Retsat
ENSMUSG00000081665	43.6937	-2.78676	0.649606	-4.28993	1.78728e-05	0.000160817	OK	76.3269	11.0606	Pira1
ENSMUSG00000068245	116.402	1.51971	0.354436	4.2877	1.80534e-05	0.000162327	OK	60.1972	172.606	Phf11d
ENSMUSG00000042333	21.6961	6.87272	1.60387	4.28508	1.82676e-05	0.000164137	OK	0.367136	43.0251	Tnfrsf14
ENSMUSG00000035891	900.839	-0.616687	0.143931	-4.28459	1.83075e-05	0.000164378	OK	1090.49	711.184	Cerk
ENSMUSG00000032959	343.399	0.910118	0.212535	4.2822	1.85052e-05	0.000166036	OK	238.538	448.261	Pebp1
ENSMUSG00000053581	562.983	-0.889482	0.207775	-4.28098	1.86073e-05	0.000166833	OK	731.238	394.728	Zfand2a
ENSMUSG00000032116	898.958	-0.64805	0.151418	-4.27987	1.87003e-05	0.000167549	OK	1097.53	700.382	Stt3a
ENSMUSG00000027699	438.981	-0.818164	0.191194	-4.27924	1.87534e-05	0.000167906	OK	560.224	317.738	Ect2
ENSMUSG00000024104	1213.1	-0.615341	0.143825	-4.2784	1.88238e-05	0.000168417	OK	1467.95	958.243	Washc2
ENSMUSG00000014361	74.7004	1.95207	0.456297	4.27806	1.88525e-05	0.000168555	OK	30.6823	118.719	Mertk
ENSMUSG00000031600	326.521	-0.931891	0.217902	-4.27665	1.89727e-05	0.00016951	OK	428.457	224.585	Vps37a
ENSMUSG00000085129	14.3607	7.41797	1.73466	4.27632	1.90007e-05	0.00016964	OK	0.166972	28.5544	5031425F14Rik
ENSMUSG00000058183	14.2999	7.41442	1.73476	4.27403	1.91972e-05	0.000171274	OK	0.166672	28.4331	Mmel1
ENSMUSG00000112186	15.8294	-7.29569	1.70755	-4.2726	1.93204e-05	0.000172252	OK	31.4586	0.200224	Gm2412
ENSMUSG00000034724	587.047	-0.728968	0.170711	-4.2702	1.95301e-05	0.000173999	OK	732.282	441.812	Cnot6l
ENSMUSG00000021024	351.823	0.888798	0.208149	4.27001	1.95464e-05	0.000174022	OK	246.752	456.894	Psma6
ENSMUSG00000029674	109.654	-1.55955	0.365288	-4.26936	1.96035e-05	0.000174316	OK	163.753	55.5547	Limk1
ENSMUSG00000033777	360.694	-0.958165	0.22443	-4.26932	1.9607e-05	0.000174316	OK	476.254	245.133	Tlr13
ENSMUSG00000064289	493.72	-0.822821	0.192764	-4.26854	1.96758e-05	0.000174806	OK	630.817	356.623	Tank
ENSMUSG00000039630	3173.77	-0.425065	0.0996809	-4.26425	2.00571e-05	0.000178068	OK	3637.96	2709.58	Hnrnpu
ENSMUSG00000054423	73.5715	-1.91262	0.448593	-4.2636	2.01159e-05	0.000178465	OK	116.262	30.8804	Cadps
ENSMUSG00000034973	483.888	-0.807881	0.189541	-4.2623	2.02337e-05	0.000179385	OK	615.939	351.837	Dop1a
ENSMUSG00000062300	33.3535	2.97102	0.697134	4.26176	2.02823e-05	0.00017969	OK	7.54528	59.1617	Nectin2
ENSMUSG00000030785	21.8357	4.20898	0.988073	4.25979	2.04623e-05	0.000181158	OK	2.24026	41.4311	Cox6a2
ENSMUSG00000000282	416.534	0.831067	0.195301	4.2553	2.08767e-05	0.000184698	OK	299.773	533.296	Mnt
ENSMUSG00000028412	320.469	-0.934107	0.219569	-4.25428	2.09726e-05	0.000185417	OK	420.738	220.2	Slc44a1
ENSMUSG00000017421	1281.08	-0.536532	0.126133	-4.2537	2.1027e-05	0.000185768	OK	1516.59	1045.58	Zfp207
ENSMUSG00000038633	687.397	-0.69521	0.163511	-4.25177	2.12092e-05	0.000187247	OK	849.887	524.907	Degs1
ENSMUSG00000021025	338.292	0.897785	0.211179	4.2513	2.1253e-05	0.000187459	OK	236.303	440.28	Nfkbia
ENSMUSG00000032030	302.591	-1.05075	0.247166	-4.2512	2.12628e-05	0.000187459	OK	408.157	197.025	Cul5
ENSMUSG00000003813	342.275	0.962437	0.226468	4.24976	2.13996e-05	0.000188534	OK	232.161	452.389	Rad23a
ENSMUSG00000039246	27.5173	4.03307	0.949325	4.24835	2.1535e-05	0.000189595	OK	3.1682	51.8664	Lyplal1
ENSMUSG00000089945	15.6657	-7.27884	1.7136	-4.24768	2.15994e-05	0.00019003	OK	31.1309	0.200467	Pakap
ENSMUSG00000038384	740.302	0.692619	0.163097	4.24666	2.16978e-05	0.000190763	OK	565.934	914.67	Setd1b
ENSMUSG00000025515	29.5007	3.4124	0.803692	4.2459	2.17715e-05	0.000191278	OK	5.06574	53.9357	Muc2
ENSMUSG00000018417	16.3944	-7.3225	1.72516	-4.24454	2.19044e-05	0.000192061	OK	32.5852	0.203577	Myo1b
ENSMUSG00000056708	684.222	0.677317	0.159574	4.24452	2.19061e-05	0.000192061	OK	526.494	841.95	Ier5
ENSMUSG00000059495	108.479	-1.61428	0.380307	-4.24466	2.18925e-05	0.000192061	OK	163.541	53.4172	Arhgef12
ENSMUSG00000027828	847.68	-0.6292	0.148348	-4.24139	2.22138e-05	0.000194624	OK	1029.65	665.707	Ssr3
ENSMUSG00000034413	49.1814	-2.45252	0.578314	-4.24082	2.22705e-05	0.000194986	OK	83.1686	15.1941	Neurl1b
ENSMUSG00000024767	342.847	0.927017	0.218697	4.23883	2.24693e-05	0.00019659	OK	236.337	449.356	Otub1
ENSMUSG00000023030	528.448	0.759949	0.179347	4.2373	2.26226e-05	0.000197795	OK	392.398	664.498	Slc11a2
ENSMUSG00000062627	376.705	-0.911604	0.215243	-4.23524	2.28309e-05	0.000199479	OK	491.912	261.497	Mysm1
ENSMUSG00000042682	146.572	-1.34889	0.318536	-4.23465	2.2891e-05	0.000199866	OK	210.502	82.6419	Selenok
ENSMUSG00000034171	27.2387	3.5155	0.830475	4.23312	2.30475e-05	0.000201094	OK	4.38065	50.0967	Faah
ENSMUSG00000030522	281.23	-1.00265	0.237086	-4.22904	2.34691e-05	0.000204631	OK	375.202	187.257	Mtmr10
ENSMUSG00000034275	161.68	-1.45753	0.344718	-4.22819	2.35583e-05	0.000205269	OK	237.047	86.3125	Igsf9b
ENSMUSG00000001435	43.9238	3.09547	0.7323	4.22705	2.36771e-05	0.000206162	OK	9.20129	78.6464	Col18a1
ENSMUSG00000003458	624.202	-0.706571	0.167252	-4.22458	2.39385e-05	0.000208294	OK	774.072	474.332	Ncstn
ENSMUSG00000058454	336.332	-0.962701	0.22809	-4.22071	2.43529e-05	0.000211755	OK	444.561	228.102	Dhcr7
ENSMUSG00000067455	576.559	0.731904	0.173428	4.22022	2.44064e-05	0.000212074	OK	433.368	719.751	H4c11
ENSMUSG00000029919	773.858	-0.644082	0.152637	-4.21971	2.44616e-05	0.000212408	OK	943.787	603.929	Hpgds
ENSMUSG00000024565	13.6934	7.35041	1.7424	4.21856	2.4587e-05	0.000213146	OK	0.166799	27.2199	Sall3
ENSMUSG00000032018	293.311	-1.00685	0.238664	-4.21871	2.45704e-05	0.000213146	OK	391.7	194.922	Sc5d
ENSMUSG00000107470	106.597	1.55275	0.368083	4.21847	2.4597e-05	0.000213146	OK	54.1963	158.998	Gm3375
ENSMUSG00000021298	116.557	1.48853	0.352894	4.21806	2.46413e-05	0.000213384	OK	61.2487	171.865	Gpr132
ENSMUSG00000033417	825.884	-0.62292	0.147756	-4.21588	2.4881e-05	0.000215284	OK	1001.46	650.305	Cacul1
ENSMUSG00000034165	203.445	1.15034	0.272877	4.2156	2.49117e-05	0.000215284	OK	126.377	280.513	Ccnd3
ENSMUSG00000051934	210.134	1.12055	0.265811	4.21561	2.49109e-05	0.000215284	OK	132.397	287.871	Spats2
ENSMUSG00000041132	122.574	1.46781	0.348342	4.21371	2.51213e-05	0.000216947	OK	65.095	180.054	N4bp2l1
ENSMUSG00000071708	445.503	-0.81264	0.192883	-4.21312	2.51867e-05	0.000217364	OK	567.759	323.247	Sms
ENSMUSG00000005054	935.099	-0.592949	0.140806	-4.21109	2.54138e-05	0.000218877	OK	1124.6	745.596	Cstb
ENSMUSG00000029407	608.982	-0.695732	0.165214	-4.2111	2.54134e-05	0.000218877	OK	753.04	464.924	Uso1
ENSMUSG00000104763	13.9101	7.36224	1.74821	4.21131	2.53892e-05	0.000218877	OK	0.168062	27.652	9830132P13Rik
ENSMUSG00000073725	274.304	-1.00705	0.239232	-4.2095	2.55942e-05	0.00022028	OK	366.333	182.274	Lmbrd1
ENSMUSG00000041354	849.432	-0.613754	0.145832	-4.20864	2.56908e-05	0.000220961	OK	1027.44	671.425	Rgl2
ENSMUSG00000022508	374.067	0.852961	0.202733	4.2073	2.58435e-05	0.000222124	OK	266.6	481.535	Bcl6
ENSMUSG00000020594	1279.65	-0.603891	0.143593	-4.20557	2.6042e-05	0.000223679	OK	1543.63	1015.67	Pum2
ENSMUSG00000020312	56.493	-2.23681	0.53199	-4.2046	2.61548e-05	0.000224496	OK	93.2108	19.7752	Shc2
ENSMUSG00000022404	149.866	-1.32355	0.315149	-4.19976	2.67198e-05	0.000229189	OK	214.163	85.5688	Slc25a17
ENSMUSG00000053436	595.106	-0.761721	0.181524	-4.19625	2.71374e-05	0.000232614	OK	748.659	441.553	Mapk14
ENSMUSG00000024835	578.323	0.717724	0.171068	4.19554	2.72223e-05	0.000233184	OK	437.364	719.282	Coro1b
ENSMUSG00000020396	61.5711	2.08552	0.497152	4.19494	2.72944e-05	0.000233643	OK	23.4812	99.661	Nefh
ENSMUSG00000041112	1994.37	-0.521064	0.124243	-4.19392	2.74171e-05	0.000234536	OK	2350.66	1638.08	Elmo1
ENSMUSG00000026158	120.239	1.48742	0.354771	4.19262	2.75753e-05	0.00023573	OK	63.2192	177.258	Ogfrl1
ENSMUSG00000026204	34.522	-2.89014	0.689574	-4.19119	2.77493e-05	0.000237057	OK	60.8376	8.20642	Ptprn
ENSMUSG00000024787	125.013	-1.50601	0.359444	-4.18985	2.79145e-05	0.000238308	OK	184.919	65.1067	Snx15
ENSMUSG00000032220	811.506	-0.626812	0.149625	-4.18923	2.79907e-05	0.000238797	OK	985.073	637.939	Myo1e
ENSMUSG00000094777	2618.36	0.429272	0.102491	4.18841	2.8092e-05	0.0002395	OK	2231.67	3005.06	H2ac24
ENSMUSG00000019841	435.577	-0.888057	0.212493	-4.17924	2.92485e-05	0.000249036	OK	565.559	305.595	Rev3l
ENSMUSG00000049323	576.085	0.714362	0.170932	4.17923	2.92497e-05	0.000249036	OK	436.302	715.867	Smcr8
ENSMUSG00000026489	30.9312	3.07373	0.735511	4.17904	2.92738e-05	0.000249073	OK	6.5675	55.295	Coq8a
ENSMUSG00000057554	412.095	-0.925343	0.221543	-4.1768	2.95636e-05	0.00025137	OK	539.901	284.288	Lgals8
ENSMUSG00000024953	158.482	1.27451	0.305248	4.17531	2.97578e-05	0.000252851	OK	92.7021	224.261	Prdx5
ENSMUSG00000058486	1142.74	-0.542114	0.129852	-4.17486	2.98169e-05	0.000253184	OK	1354.94	930.526	Wdr91
ENSMUSG00000035458	13.2984	7.30863	1.7508	4.17446	2.98694e-05	0.00025346	OK	0.166718	26.4301	Tnni3
ENSMUSG00000023175	505.91	0.751332	0.180219	4.16899	3.05951e-05	0.000259444	OK	377.074	634.745	Bsg
ENSMUSG00000022191	626.009	0.695961	0.167013	4.16711	3.08487e-05	0.00026142	OK	477.876	774.141	Drosha
ENSMUSG00000025889	23.0006	-4.68728	1.12508	-4.16618	3.0975e-05	0.000262314	OK	44.2824	1.71877	Snca
ENSMUSG00000040591	25.4118	3.64875	0.875935	4.16555	3.10605e-05	0.000262862	OK	3.7529	47.0707	Cstpp1
ENSMUSG00000025757	194.52	-1.18267	0.284058	-4.16349	3.13414e-05	0.000265063	OK	270.067	118.974	Hspa4l
ENSMUSG00000027133	493.014	0.769237	0.184782	4.16295	3.14158e-05	0.000265515	OK	364.606	621.422	Nop10
ENSMUSG00000026078	167.229	-1.28172	0.308037	-4.16092	3.1697e-05	0.000267713	OK	236.985	97.473	Pdcl3
ENSMUSG00000061981	130.327	1.37413	0.330529	4.15736	3.21943e-05	0.000271732	OK	72.5626	188.09	Flot2
ENSMUSG00000025465	284.425	0.985852	0.237254	4.15526	3.24921e-05	0.000274063	OK	190.859	377.992	Echs1
ENSMUSG00000040325	220.746	1.09746	0.264166	4.15443	3.26102e-05	0.000274876	OK	140.612	300.879	Dcaf1
ENSMUSG00000060012	314.881	-1.01282	0.243833	-4.15373	3.27105e-05	0.000275538	OK	421.083	208.679	Kif13b
ENSMUSG00000031963	17.8081	-4.21971	1.01597	-4.15338	3.27595e-05	0.000275768	OK	33.802	1.81419	Bmper
ENSMUSG00000019987	106.519	6.35091	1.5295	4.15228	3.29184e-05	0.000276921	OK	2.57842	210.46	Arg1
ENSMUSG00000026356	430.6	0.80562	0.194033	4.15197	3.29631e-05	0.000277113	OK	313.403	547.796	Dars
ENSMUSG00000030109	703.474	-0.669367	0.161286	-4.15018	3.32212e-05	0.000279097	OK	863.804	543.145	Slc6a12
ENSMUSG00000020290	1089.6	-0.564025	0.135964	-4.14834	3.349e-05	0.000280983	OK	1299.92	879.282	Xpo1
ENSMUSG00000027901	118.98	1.48921	0.358991	4.14834	3.34897e-05	0.000280983	OK	62.5001	175.46	Dennd2d
ENSMUSG00000030579	1261.39	0.544131	0.13123	4.1464	3.37745e-05	0.000283183	OK	1026.3	1496.48	Tyrobp
ENSMUSG00000003731	568.079	-0.706904	0.170561	-4.14458	3.4043e-05	0.000285245	OK	704.536	431.622	Kpna6
ENSMUSG00000035992	841.607	-0.639719	0.154364	-4.14424	3.40945e-05	0.000285488	OK	1025.2	658.013	Fnip1
ENSMUSG00000028070	179.318	1.22903	0.296674	4.14268	3.43267e-05	0.000287242	OK	107.245	251.391	Naxe
ENSMUSG00000035161	439.884	-0.830609	0.200777	-4.13697	3.51926e-05	0.000294099	OK	563.126	316.641	Ints6
ENSMUSG00000052296	946.458	0.589958	0.142604	4.13703	3.51834e-05	0.000294099	OK	755.594	1137.32	Ppp6r1
ENSMUSG00000039982	493.063	-0.796456	0.192771	-4.13162	3.60208e-05	0.000300822	OK	625.809	360.317	Dtx4
ENSMUSG00000022265	451.183	-0.84784	0.20528	-4.13017	3.62494e-05	0.000302532	OK	580.07	322.296	Ank
ENSMUSG00000032194	41.7938	2.63415	0.637975	4.12893	3.64462e-05	0.000303974	OK	11.5964	71.9913	Kank2
ENSMUSG00000021895	33.13	2.88012	0.697713	4.12794	3.66023e-05	0.000304875	OK	7.92383	58.3361	Arhgef3
ENSMUSG00000029468	492.572	0.78818	0.190931	4.12808	3.65801e-05	0.000304875	OK	361.27	623.874	P2rx7
ENSMUSG00000071042	820.948	-0.605983	0.146815	-4.12753	3.66682e-05	0.000305223	OK	990.87	651.025	Rasgrp3
ENSMUSG00000017607	12.7128	6.72028	1.62957	4.12395	3.72433e-05	0.000309603	OK	0.238873	25.1868	Tns4
ENSMUSG00000022360	1170.74	-0.531079	0.128779	-4.12395	3.72422e-05	0.000309603	OK	1383.82	957.653	Atad2
ENSMUSG00000040945	1354.73	0.524144	0.127133	4.12281	3.74282e-05	0.000310936	OK	1111.31	1598.15	Rcc2
ENSMUSG00000037720	389.79	-0.8262	0.200458	-4.12155	3.76326e-05	0.00031243	OK	498.449	281.132	Tmem33
ENSMUSG00000013236	2405.09	0.462964	0.112335	4.12126	3.76805e-05	0.000312622	OK	2022.47	2787.71	Ptprs
ENSMUSG00000024212	323.061	0.928132	0.225381	4.11806	3.8208e-05	0.000316584	OK	222.585	423.537	Mllt1
ENSMUSG00000058163	24.1449	3.66582	0.890151	4.1182	3.81846e-05	0.000316584	OK	3.52693	44.7629	Gm5431
ENSMUSG00000041261	14.2481	-7.14386	1.73484	-4.11789	3.82365e-05	0.000316613	OK	28.2962	0.200084	Car8
ENSMUSG00000013076	589.348	0.718824	0.174715	4.11427	3.88399e-05	0.0003214	OK	445.491	733.206	Amotl1
ENSMUSG00000029623	429.302	0.78757	0.191561	4.11133	3.93394e-05	0.00032532	OK	314.949	543.654	Pdap1
ENSMUSG00000032261	456.72	-0.847981	0.206265	-4.11113	3.93728e-05	0.000325384	OK	587.209	326.231	Sh3bgrl2
ENSMUSG00000049470	1119.4	-0.549323	0.13369	-4.10894	3.97473e-05	0.000328265	OK	1329.98	908.827	Aff4
ENSMUSG00000027893	1159.82	0.562513	0.13697	4.10684	4.01115e-05	0.000331057	OK	936.53	1383.11	Ahcyl1
ENSMUSG00000022070	391.439	-0.848027	0.206543	-4.10582	4.02887e-05	0.000332303	OK	503.282	279.595	Bora
ENSMUSG00000027663	508.42	-0.746482	0.181855	-4.10482	4.04633e-05	0.000333526	OK	637.095	379.744	Zmat3
ENSMUSG00000025809	805.787	-0.763291	0.185964	-4.10452	4.05161e-05	0.000333744	OK	1014.11	597.464	Itgb1
ENSMUSG00000038775	21.4015	4.54545	1.10808	4.10208	4.09445e-05	0.000337054	OK	1.75771	41.0453	Vill
ENSMUSG00000009687	1573.97	-0.518084	0.126328	-4.10111	4.11173e-05	0.000338256	OK	1853.59	1294.36	Fxyd5
ENSMUSG00000028851	266.014	0.983897	0.23993	4.10076	4.11792e-05	0.000338546	OK	178.665	353.363	Nudc
ENSMUSG00000009376	24.588	-6.54112	1.59644	-4.09732	4.17968e-05	0.000343401	OK	48.6536	0.522445	Met
ENSMUSG00000064387	2782.57	0.432359	0.10553	4.09701	4.18518e-05	0.000343629	OK	2368.71	3196.43	Snora73a
ENSMUSG00000029553	136.37	-1.34019	0.327683	-4.0899	4.31561e-05	0.000353423	OK	195.517	77.2233	Tfec
ENSMUSG00000036676	252.371	-1.17239	0.286628	-4.09028	4.30847e-05	0.000353423	OK	349.621	155.122	Tmtc3
ENSMUSG00000036986	328.986	1.03197	0.252317	4.08998	4.31406e-05	0.000353423	OK	216.096	441.876	Pml
ENSMUSG00000068697	15.3011	4.78007	1.16867	4.09018	4.31043e-05	0.000353423	OK	1.07469	29.5276	Myoz1
ENSMUSG00000075555	12.6416	7.2347	1.76998	4.08744	4.36153e-05	0.000356952	OK	0.166762	25.1164	Gm10863
ENSMUSG00000044092	43.2963	-2.67847	0.655442	-4.08652	4.37898e-05	0.000358149	OK	74.8937	11.6989	C130050O18Rik
ENSMUSG00000032265	102.022	1.55939	0.381689	4.08549	4.3983e-05	0.000359497	OK	51.692	152.351	Tent5a
ENSMUSG00000059070	338.448	0.933352	0.228497	4.08475	4.41241e-05	0.000360418	OK	232.633	444.262	Rpl18
ENSMUSG00000064215	150.919	-1.28592	0.315022	-4.08199	4.46518e-05	0.000364493	OK	214.052	87.7852	Ifi27
ENSMUSG00000039367	696.67	-0.638243	0.156368	-4.08166	4.4715e-05	0.000364774	OK	848.307	545.033	Sec24c
ENSMUSG00000044308	643.075	-0.744906	0.182597	-4.07951	4.51301e-05	0.000367923	OK	805.501	480.648	Ubr3
ENSMUSG00000031134	263.605	-0.986262	0.24177	-4.07933	4.51654e-05	0.000367974	OK	350.355	176.854	Rbmx
ENSMUSG00000018379	1730.44	0.505636	0.124014	4.07723	4.55753e-05	0.000371076	OK	1430.26	2030.61	Srsf1
ENSMUSG00000035329	235.354	-1.3015	0.319273	-4.07646	4.57274e-05	0.000372075	OK	334.856	135.852	Fbxo33
ENSMUSG00000029781	152.451	-1.2671	0.311055	-4.07356	4.62992e-05	0.000376486	OK	215.403	89.4985	Fkbp9
ENSMUSG00000042249	75.5729	-1.98727	0.488154	-4.07098	4.68157e-05	0.00038021	OK	120.703	30.4432	Grk3
ENSMUSG00000062232	323.182	0.974233	0.239312	4.07097	4.68172e-05	0.00038021	OK	218.028	428.337	Rapgef2
ENSMUSG00000120425	44.8665	2.39822	0.589221	4.07014	4.6984e-05	0.00038132	OK	14.308	75.4249	Ndufb4b
ENSMUSG00000056220	499.877	0.808259	0.198785	4.06599	4.78285e-05	0.000387925	OK	363.402	636.352	Pla2g4a
ENSMUSG00000052565	8031.68	0.337983	0.0831326	4.06559	4.79104e-05	0.000388341	OK	7095.16	8968.2	H1f3
ENSMUSG00000031788	283.812	-1.0963	0.269833	-4.0629	4.84672e-05	0.000392603	OK	386.74	180.884	Kifc3
ENSMUSG00000039934	514.31	-0.740597	0.182317	-4.06214	4.86242e-05	0.000393623	OK	643.494	385.126	Gsap
ENSMUSG00000070942	20.525	4.14593	1.02122	4.05977	4.91201e-05	0.000397384	OK	2.19482	38.8553	Il1rl2
ENSMUSG00000056493	401.939	0.865626	0.213277	4.0587	4.93464e-05	0.000398705	OK	284.848	519.029	Foxk1
ENSMUSG00000118107	27.9141	3.21063	0.791044	4.05873	4.93405e-05	0.000398705	OK	5.44264	50.3856	Gm34455
ENSMUSG00000032598	153.527	-1.36678	0.336826	-4.05782	4.95331e-05	0.000399959	OK	221.259	85.7946	Nckipsd
ENSMUSG00000019970	226.384	-1.27059	0.313164	-4.05728	4.96484e-05	0.000400634	OK	320.094	132.675	Sgk1
ENSMUSG00000066800	129.486	1.34126	0.330803	4.05457	5.02266e-05	0.000405042	OK	73.2859	185.687	Rnasel
ENSMUSG00000005469	249.205	0.998934	0.246642	4.05013	5.11894e-05	0.000412543	OK	166.218	332.191	Prkaca
ENSMUSG00000097919	13.4595	-7.06083	1.74473	-4.04695	5.18894e-05	0.000417919	OK	26.7189	0.200123	Gm27021
ENSMUSG00000038181	294.413	-1.00684	0.248899	-4.0452	5.22793e-05	0.000420589	OK	393.171	195.655	Chpf2
ENSMUSG00000075122	121.914	-1.42703	0.352774	-4.04516	5.22873e-05	0.000420589	OK	177.73	66.0972	Cd80
ENSMUSG00000032754	336.197	-0.908978	0.224772	-4.044	5.25475e-05	0.000422414	OK	438.739	233.656	Slc8b1
ENSMUSG00000056820	241.181	1.02377	0.253551	4.03774	5.39683e-05	0.00043356	OK	159.026	323.336	Tsnax
ENSMUSG00000039105	668.15	-0.67177	0.166474	-4.03529	5.45358e-05	0.000437842	OK	820.956	515.344	Atp6v1g1
ENSMUSG00000031273	19.272	4.87821	1.20924	4.03409	5.48138e-05	0.000439795	OK	1.2675	37.2765	Col4a6
ENSMUSG00000026014	608.366	-0.692648	0.171757	-4.03273	5.51336e-05	0.000442081	OK	751.664	465.067	Raph1
ENSMUSG00000083892	53.1045	-2.16802	0.537678	-4.03219	5.52595e-05	0.00044281	OK	86.8773	19.3316	Gm1848
ENSMUSG00000031622	245.433	1.04793	0.260058	4.02958	5.58761e-05	0.000447468	OK	160.018	330.847	Sin3b
ENSMUSG00000091383	12.3401	7.20015	1.78758	4.02788	5.62819e-05	0.000450433	OK	0.166703	24.5135	H2af-ps2
ENSMUSG00000032724	36.9738	2.66521	0.661921	4.02648	5.66184e-05	0.000452579	OK	10.0702	63.8774	Abtb2
ENSMUSG00000039501	1196.23	0.546962	0.135842	4.02647	5.66215e-05	0.000452579	OK	972.147	1420.31	Znfx1
ENSMUSG00000037234	392.54	-0.920566	0.228733	-4.02463	5.70646e-05	0.000455833	OK	513.694	271.386	Hook3
ENSMUSG00000026821	171.938	1.17897	0.293088	4.02259	5.75614e-05	0.000459512	OK	105.349	238.527	Ralgds
ENSMUSG00000023044	32.7726	2.69033	0.668936	4.0218	5.77556e-05	0.000460772	OK	8.79258	56.7526	Csad
ENSMUSG00000028414	133.847	-1.34892	0.335471	-4.02097	5.79595e-05	0.000462108	OK	192.228	75.4659	Fktn
ENSMUSG00000055675	22.4016	6.52032	1.62291	4.01766	5.87784e-05	0.000468342	OK	0.482827	44.3203	Kbtbd11
ENSMUSG00000039910	629.339	0.669241	0.166595	4.01717	5.89002e-05	0.000469017	OK	485.932	772.746	Cited2
ENSMUSG00000083773	98.8862	-1.73242	0.431334	-4.01642	5.90888e-05	0.000470223	OK	152.022	45.7505	Gm13394
ENSMUSG00000015176	2412.19	0.420506	0.104797	4.01258	6.0059e-05	0.000477644	OK	2063.11	2761.26	Nolc1
ENSMUSG00000038462	359.363	0.8386	0.209113	4.01027	6.06485e-05	0.00048203	OK	257.764	460.963	Uqcrfs1
ENSMUSG00000038023	267.21	-1.03084	0.257068	-4.00998	6.07251e-05	0.000482336	OK	358.809	175.611	Atp6v0a2
ENSMUSG00000020709	18.3653	5.28778	1.31888	4.0093	6.08994e-05	0.000483418	OK	0.916793	35.8139	Adap2
ENSMUSG00000030598	23.9863	-6.45392	1.60991	-4.00886	6.10118e-05	0.000484007	OK	47.4316	0.541057	Fbxo17
ENSMUSG00000010142	19.2505	5.10026	1.27232	4.00863	6.10708e-05	0.000484172	OK	1.09059	37.4105	Tnfrsf13b
ENSMUSG00000022698	1702.97	-0.462175	0.115313	-4.008	6.12338e-05	0.00048516	OK	1973.44	1432.5	Naa50
ENSMUSG00000030921	187.673	1.11215	0.27751	4.00759	6.13414e-05	0.000485709	OK	118.718	256.629	Trim30a
ENSMUSG00000031488	193.819	1.0956	0.273432	4.00685	6.15351e-05	0.000486938	OK	123.569	264.069	Rab11fip1
ENSMUSG00000030122	506.817	0.712803	0.17792	4.00632	6.16726e-05	0.000487722	OK	384.1	629.535	Ptms
ENSMUSG00000043019	259.596	-0.972303	0.242754	-4.0053	6.19377e-05	0.000489513	OK	343.907	175.286	Edem3
ENSMUSG00000051339	304.795	0.88792	0.221715	4.00479	6.20737e-05	0.000490282	OK	213.853	395.737	2900026A02Rik
ENSMUSG00000039637	419.009	-0.799491	0.199698	-4.00351	6.24101e-05	0.000492632	OK	532.227	305.792	Coro7
ENSMUSG00000024130	505.218	-0.710402	0.17751	-4.00203	6.28014e-05	0.000495411	OK	627.153	383.284	Abca3
ENSMUSG00000033740	220.839	-1.12659	0.281607	-4.00057	6.31907e-05	0.000498173	OK	302.934	138.743	St18
ENSMUSG00000031749	74.5858	1.80556	0.451404	3.99988	6.33755e-05	0.000499318	OK	33.1813	115.99	St3gal2
ENSMUSG00000061607	523.634	0.814212	0.203707	3.99698	6.41566e-05	0.000505159	OK	379.674	667.595	Mdc1
ENSMUSG00000025007	513.454	0.724502	0.181306	3.99601	6.44181e-05	0.000506903	OK	387.172	639.735	Aldh18a1
ENSMUSG00000056952	818.58	-0.595577	0.149133	-3.99359	6.50791e-05	0.000511786	OK	985.185	651.975	Tatdn2
ENSMUSG00000061815	21.933	3.7153	0.930354	3.99343	6.51236e-05	0.000511819	OK	3.10345	40.7626	Rufy4
ENSMUSG00000064220	900.328	0.793533	0.198728	3.99307	6.52243e-05	0.000512292	OK	658.781	1141.88	H2ac18
ENSMUSG00000071650	1054.64	-0.540905	0.135484	-3.99239	6.54104e-05	0.000513435	OK	1250.06	859.215	Ganab
ENSMUSG00000022558	1129.4	-0.5252	0.131566	-3.99191	6.55419e-05	0.000514149	OK	1332.73	926.064	Mroh1
ENSMUSG00000064339	5602.93	1.63347	0.409427	3.98966	6.61693e-05	0.000518749	OK	2731.41	8474.45	mt-Rnr2
ENSMUSG00000027961	36.5187	-2.65758	0.666168	-3.98936	6.62524e-05	0.00051908	OK	63.0457	9.99179	Lrrc39
ENSMUSG00000024251	519.704	-0.70876	0.177759	-3.98721	6.68561e-05	0.00052284	OK	644.856	394.552	Thada
ENSMUSG00000039994	254.233	1.00718	0.252584	3.98749	6.67754e-05	0.00052284	OK	168.927	339.538	Timeless
ENSMUSG00000043411	821.84	-0.692796	0.173749	-3.98735	6.68155e-05	0.00052284	OK	1015.46	628.219	Usp48
ENSMUSG00000032204	24.9924	3.3557	0.841655	3.98703	6.69065e-05	0.000522911	OK	4.44829	45.5365	Aqp9
ENSMUSG00000101678	42.7081	-2.40846	0.604402	-3.98486	6.75198e-05	0.000527379	OK	71.8775	13.5386	Gm29609
ENSMUSG00000021806	11.7793	7.13317	1.79021	3.98455	6.7608e-05	0.000527619	OK	0.166636	23.392	Nid2
ENSMUSG00000027291	619.093	-0.780311	0.195839	-3.98446	6.76338e-05	0.000527619	OK	782.552	455.634	Vps39
ENSMUSG00000026809	37.9124	2.59067	0.650258	3.98407	6.77441e-05	0.000528154	OK	10.7954	65.0294	Spaca9
ENSMUSG00000026986	19.151	-4.31048	1.08223	-3.98297	6.80593e-05	0.000530285	OK	36.4642	1.83773	Hnmt
ENSMUSG00000072572	26.8984	3.20979	0.806246	3.98115	6.85827e-05	0.000534035	OK	5.24736	48.5493	Slc39a2
ENSMUSG00000034591	173.621	-1.25139	0.314391	-3.98034	6.88155e-05	0.000534861	OK	244.529	102.713	Slc41a2
ENSMUSG00000079442	416.658	-0.81272	0.204182	-3.98037	6.88093e-05	0.000534861	OK	531.008	302.307	St6galnac4
ENSMUSG00000085795	135.827	1.34452	0.337778	3.98048	6.87763e-05	0.000534861	OK	76.7501	194.903	Zfp703
ENSMUSG00000022421	25.8764	3.22136	0.80984	3.97777	6.95634e-05	0.000540343	OK	5.01157	46.7412	Nptxr
ENSMUSG00000031540	741.947	0.612632	0.154021	3.97758	6.96188e-05	0.000540441	OK	586.741	897.153	Kat6a
ENSMUSG00000057982	116.963	-1.40122	0.352531	-3.97475	7.04533e-05	0.000546584	OK	169.683	64.2435	Zfp809
ENSMUSG00000027890	31.0537	3.09095	0.777793	3.97399	7.06773e-05	0.000547987	OK	6.52351	55.5838	Gstm4
ENSMUSG00000020219	120.297	-1.38273	0.347966	-3.97374	7.07529e-05	0.000548237	OK	173.903	66.6906	Timm13
ENSMUSG00000120054	23.3801	3.56429	0.897091	3.97316	7.09246e-05	0.000549232	OK	3.6448	43.1153	Gm57214
ENSMUSG00000027956	181.048	-1.16539	0.293357	-3.97259	7.10966e-05	0.000550228	OK	250.439	111.657	Tmem144
ENSMUSG00000039159	171.279	1.17999	0.297503	3.96633	7.29893e-05	0.000564531	OK	104.894	237.664	Ube2h
ENSMUSG00000025283	1301.82	0.499652	0.125982	3.96607	7.30683e-05	0.000564797	OK	1078.62	1525.03	Sat1
ENSMUSG00000015937	651.341	0.660434	0.166638	3.96329	7.39232e-05	0.000571057	OK	504.806	797.876	Macroh2a1
ENSMUSG00000039055	134.775	1.29374	0.326512	3.96231	7.42272e-05	0.000573056	OK	78.0937	191.457	Eme1
ENSMUSG00000060224	87.1524	1.69262	0.427257	3.9616	7.44484e-05	0.000574413	OK	41.1831	133.122	Pyroxd2
ENSMUSG00000055553	131.163	1.31009	0.330715	3.96139	7.45136e-05	0.000574567	OK	75.3903	186.936	Kxd1
ENSMUSG00000035834	123.126	-1.47387	0.372168	-3.96022	7.48809e-05	0.000577047	OK	181.066	65.1867	Polr3g
ENSMUSG00000034893	335.086	-0.902644	0.227963	-3.95961	7.50733e-05	0.000578178	OK	436.621	233.551	Cog3
ENSMUSG00000042323	969.875	-0.591895	0.149548	-3.95789	7.5615e-05	0.000581997	OK	1166.09	773.664	Pbrm1
ENSMUSG00000024300	1900.37	-0.505531	0.127789	-3.95597	7.62243e-05	0.00058633	OK	2229.95	1570.78	Myo1f
ENSMUSG00000004897	1105.69	0.57627	0.145767	3.95337	7.70595e-05	0.000592395	OK	887.755	1323.63	Hdgf
ENSMUSG00000029467	1456.27	-0.51058	0.129161	-3.95305	7.71621e-05	0.000592824	OK	1711.31	1201.24	Atp2a2
ENSMUSG00000068566	964.682	-0.549417	0.139055	-3.95107	7.78035e-05	0.000597389	OK	1146.18	783.182	Myadm
ENSMUSG00000028599	639.33	-0.641442	0.162386	-3.95011	7.81152e-05	0.000599419	OK	779.162	499.499	Tnfrsf1b
ENSMUSG00000040713	854.777	-0.589347	0.149221	-3.94949	7.83163e-05	0.000600598	OK	1026.98	682.575	Creg1
ENSMUSG00000046152	27.5525	3.07688	0.779269	3.94842	7.86683e-05	0.000602934	OK	5.83869	49.2662	Fut10
ENSMUSG00000027438	86.6956	-1.64546	0.416946	-3.94645	7.93186e-05	0.00060755	OK	131.392	41.9989	Napb
ENSMUSG00000029787	332.325	-0.849438	0.215277	-3.94579	7.95371e-05	0.000608855	OK	427.428	237.223	Avl9
ENSMUSG00000071656	18.2392	4.7403	1.20153	3.94521	7.97311e-05	0.000609972	OK	1.31556	35.1628	Lrrn4cl
ENSMUSG00000004364	507.041	-0.732241	0.185622	-3.9448	7.98665e-05	0.000610627	OK	633.023	381.059	Cul3
ENSMUSG00000027624	252.369	-0.966862	0.245106	-3.94466	7.99132e-05	0.000610627	OK	333.906	170.832	Epb41l1
ENSMUSG00000031153	662.55	0.724655	0.183805	3.94251	8.06334e-05	0.000615759	OK	499.565	825.534	Gripap1
ENSMUSG00000059456	1005.55	-0.544186	0.138084	-3.94097	8.11512e-05	0.00061934	OK	1192.98	818.12	Ptk2b
ENSMUSG00000054942	219.445	-1.11906	0.284105	-3.9389	8.18568e-05	0.000624349	OK	300.529	138.361	Miga1
ENSMUSG00000020423	163.439	1.17934	0.299693	3.93516	8.31408e-05	0.000633761	OK	100.124	226.754	Btg2
ENSMUSG00000026869	194.681	-1.10966	0.282029	-3.93457	8.33456e-05	0.00063494	OK	266.066	123.296	Psmd5
ENSMUSG00000027583	17.0484	6.42306	1.63268	3.93405	8.35256e-05	0.000635929	OK	0.392779	33.704	Zbtb46
ENSMUSG00000002957	484.887	0.713845	0.181477	3.93353	8.37062e-05	0.000636921	OK	367.315	602.459	Ap2a2
ENSMUSG00000021363	23.5128	-6.12357	1.55705	-3.9328	8.39617e-05	0.000638481	OK	46.3607	0.664924	Mak
ENSMUSG00000032101	11.4991	7.0985	1.80508	3.93251	8.40639e-05	0.000638876	OK	0.1666	22.8316	Ddx25
ENSMUSG00000024410	286.607	-0.946835	0.240787	-3.93225	8.41532e-05	0.000639171	OK	377.42	195.794	Rmc1
ENSMUSG00000068758	45.3873	2.25745	0.574263	3.93105	8.45769e-05	0.000642004	OK	15.701	75.0737	Il3ra
ENSMUSG00000075270	16.5848	5.24557	1.33463	3.93035	8.48219e-05	0.000643479	OK	0.851858	32.3178	Pde11a
ENSMUSG00000033157	123.801	-1.36138	0.346448	-3.92955	8.51036e-05	0.000645229	OK	178.232	69.3694	Abhd10
ENSMUSG00000079297	420.261	0.761874	0.194069	3.92579	8.64463e-05	0.000655017	OK	311.802	528.72	Gm2223
ENSMUSG00000025647	343.937	-0.980636	0.249891	-3.92426	8.69963e-05	0.000658791	OK	456.526	231.347	Shisa5
ENSMUSG00000083240	150.793	-1.2192	0.310731	-3.92366	8.72141e-05	0.000660045	OK	210.971	90.6162	Gm13453
ENSMUSG00000038390	160.562	1.16499	0.297216	3.91969	8.86647e-05	0.000670623	OK	99.0414	222.082	Gpr162
ENSMUSG00000074158	26.9985	-3.2504	0.829417	-3.9189	8.8953e-05	0.000672402	OK	48.8624	5.13459	Zfp976
ENSMUSG00000025204	251.315	0.976765	0.249346	3.91731	8.95439e-05	0.000676465	OK	169.347	333.283	Ndufb8
ENSMUSG00000042289	189.051	-1.1228	0.286693	-3.9164	8.9882e-05	0.000678615	OK	259.116	118.986	Hsd3b7
ENSMUSG00000022892	939.321	0.549454	0.140334	3.91534	9.02755e-05	0.00068118	OK	762.581	1116.06	App
ENSMUSG00000009549	187.309	1.10145	0.281361	3.91471	9.05147e-05	0.000682578	OK	119.089	255.528	Srp14
ENSMUSG00000034636	331.053	0.846976	0.216521	3.91176	9.16277e-05	0.00069056	OK	236.574	425.532	Zyg11b
ENSMUSG00000008682	600.777	-0.663343	0.16967	-3.9096	9.24482e-05	0.000696329	OK	736.511	465.043	Rpl10
ENSMUSG00000032020	400.395	-0.915125	0.23417	-3.90795	9.30831e-05	0.000700695	OK	523.291	277.5	Ubash3b
ENSMUSG00000028820	2431.56	0.409474	0.10481	3.90681	9.35242e-05	0.000703597	OK	2088.79	2774.33	Sfpq
ENSMUSG00000021952	673.995	-0.61705	0.157993	-3.90556	9.40055e-05	0.000706799	OK	815.974	532.017	Xpo4
ENSMUSG00000033420	204.136	-1.06342	0.272346	-3.90466	9.43563e-05	0.000708595	OK	276.14	132.132	Antxr1
ENSMUSG00000041658	11.1414	7.05361	1.80639	3.9048	9.43019e-05	0.000708595	OK	0.166481	22.1163	Rragb
ENSMUSG00000024948	201.961	1.0456	0.2678	3.90439	9.44616e-05	0.000708965	OK	131.819	272.103	Map4k2
ENSMUSG00000022403	1117	0.5381	0.137897	3.90218	9.53288e-05	0.000714917	OK	911.069	1322.93	St13
ENSMUSG00000034247	1709.91	-0.461303	0.11822	-3.90209	9.53674e-05	0.000714917	OK	1980.98	1438.85	Plekhm1
ENSMUSG00000074813	85.2963	-1.59535	0.408915	-3.90143	9.56245e-05	0.00071642	OK	128.174	42.4182	Morrbid
ENSMUSG00000072872	233.914	1.19418	0.306153	3.9006	9.59543e-05	0.000718467	OK	142.277	325.551	Rybp
ENSMUSG00000052369	145.364	1.3332	0.34196	3.89869	9.67143e-05	0.000723729	OK	82.6024	208.125	Tmem106c
ENSMUSG00000026792	125.63	-1.59286	0.408615	-3.89819	9.69131e-05	0.000724789	OK	188.702	62.5574	Lrsam1
ENSMUSG00000002108	101.794	-1.65947	0.425976	-3.89568	9.79245e-05	0.00073192	OK	154.636	48.951	Nr1h3
ENSMUSG00000021822	1357.86	-0.484981	0.124499	-3.89546	9.80122e-05	0.000732144	OK	1583.97	1131.75	Plau
ENSMUSG00000078622	282.684	-1.01408	0.260356	-3.89495	9.82178e-05	0.000733248	OK	378.136	187.232	Ccdc47
ENSMUSG00000091509	62.9725	-1.97969	0.50835	-3.89435	9.84614e-05	0.000734633	OK	100.471	25.4738	Gm17066
ENSMUSG00000079057	295.679	-0.892128	0.229108	-3.89393	9.86351e-05	0.000735497	OK	384.294	207.065	Cyp4v3
ENSMUSG00000051451	358.171	0.813384	0.208945	3.89282	9.90865e-05	0.000738427	OK	259.796	456.546	Crebzf
ENSMUSG00000054510	34.4271	-2.7808	0.714441	-3.89227	9.93104e-05	0.000739661	OK	60.1077	8.74636	Gm14461
ENSMUSG00000024286	829.22	-0.566569	0.145652	-3.88987	0.000100298	0.00074589	OK	989.983	668.457	Ccny
ENSMUSG00000083041	36.3343	2.49918	0.642494	3.88981	0.000100323	0.00074589	OK	10.9216	61.7469	Gmfg-ps
ENSMUSG00000115232	12.1483	-6.91248	1.77695	-3.89008	0.00010021	0.00074589	OK	24.0967	0.200029	Gm49378
ENSMUSG00000003873	747.237	0.594586	0.152976	3.88679	0.000101577	0.000754765	OK	595.399	899.075	Bax
ENSMUSG00000067482	12.178	-6.9176	1.78007	-3.88614	0.000101853	0.000756374	OK	24.1561	0.199812	Or5b125-ps1
ENSMUSG00000060147	702.517	0.61372	0.158057	3.88291	0.000103215	0.000766038	OK	555.306	849.728	Serpinb6a
ENSMUSG00000024294	935.323	-0.549953	0.141647	-3.88257	0.000103357	0.000766645	OK	1111.47	759.179	Mib1
ENSMUSG00000022656	88.2805	-1.59975	0.412112	-3.88182	0.000103676	0.000767764	OK	132.759	43.8018	Nectin3
ENSMUSG00000025794	971.064	0.534538	0.137702	3.88184	0.000103667	0.000767764	OK	793.198	1148.93	Rpl14
ENSMUSG00000051344	1053.59	-0.519729	0.133889	-3.88179	0.00010369	0.000767764	OK	1241.34	865.838	Plekhm3
ENSMUSG00000074165	56.0775	-1.98922	0.51248	-3.88156	0.00010379	0.000768056	OK	89.5897	22.5654	Zfp788
ENSMUSG00000025066	679.773	0.615902	0.158682	3.88136	0.000103872	0.000768218	OK	536.836	822.709	Sfr1
ENSMUSG00000047417	650.802	0.627925	0.161883	3.87889	0.000104934	0.00077562	OK	511.367	790.237	Rexo1
ENSMUSG00000021610	529.836	-0.683586	0.176247	-3.87857	0.00010507	0.000776173	OK	653.065	406.608	Clptm1l
ENSMUSG00000026437	1847.3	-0.511615	0.131924	-3.8781	0.000105274	0.00077695	OK	2171.45	1523.14	Cdk18
ENSMUSG00000083992	194.924	1.06231	0.27393	3.87805	0.000105298	0.00077695	OK	126.235	263.613	Gm11478
ENSMUSG00000074417	47.9185	-2.31294	0.596919	-3.8748	0.000106713	0.00078693	OK	79.781	16.0559	Pira12
ENSMUSG00000030082	1014.94	-0.533157	0.137602	-3.87462	0.000106791	0.000787046	OK	1200.38	829.508	Sec61a1
ENSMUSG00000051373	10.9675	7.03005	1.81531	3.87264	0.000107663	0.000793013	OK	0.166561	21.7685	Plpp7
ENSMUSG00000027333	114.905	1.36435	0.352318	3.87249	0.000107727	0.000793024	OK	64.2898	165.52	Smox
ENSMUSG00000091537	201.411	-1.04054	0.268747	-3.87181	0.000108031	0.000794799	OK	271.051	131.77	Tma7
ENSMUSG00000061032	635.732	0.681472	0.176177	3.86811	0.000109684	0.000806494	OK	488.316	783.149	Rrp1
ENSMUSG00000018341	207.089	-1.03673	0.268118	-3.86667	0.000110331	0.000810175	OK	278.451	135.726	Il12rb2
ENSMUSG00000018433	278.874	-0.895343	0.23156	-3.86657	0.000110377	0.000810175	OK	362.735	195.013	Nol11
ENSMUSG00000036863	16.3484	5.25517	1.35908	3.86672	0.000110308	0.000810175	OK	0.834292	31.8626	Syde2
ENSMUSG00000058503	216.135	1.01932	0.263659	3.86607	0.000110604	0.000811372	OK	142.807	289.464	Fam133b
ENSMUSG00000047747	39.4704	2.64692	0.684948	3.8644	0.000111361	0.000816452	OK	10.8685	68.0722	Rnf150
ENSMUSG00000039308	605.437	-0.749376	0.194102	-3.86074	0.000113043	0.000828308	OK	759.235	451.639	Ndst2
ENSMUSG00000039740	112.72	-1.49105	0.386312	-3.85971	0.00011352	0.000831318	OK	166.283	59.1557	Alg2
ENSMUSG00000078377	254.634	0.930617	0.241158	3.85896	0.000113872	0.000833419	OK	175.242	334.027	Gm4294
ENSMUSG00000033016	586.563	-0.659364	0.170934	-3.85741	0.000114595	0.000838226	OK	718.317	454.808	Nfatc1
ENSMUSG00000036501	411.142	-0.918628	0.238171	-3.857	0.000114785	0.000839131	OK	537.788	284.496	Fam13b
ENSMUSG00000036330	27.1422	-3.18501	0.825889	-3.85646	0.00011504	0.000840505	OK	48.9068	5.37757	Slc18a1
ENSMUSG00000064337	3449.99	1.64837	0.427449	3.8563	0.000115116	0.000840576	OK	1668.76	5231.23	mt-Rnr1
ENSMUSG00000043870	67.3872	-1.84431	0.478431	-3.85491	0.000115771	0.000844872	OK	105.417	29.3574	Gm5809
ENSMUSG00000027074	186.337	-1.26964	0.329564	-3.85248	0.000116925	0.000852807	OK	263.417	109.256	Slc43a3
ENSMUSG00000046442	57.7369	-2.03587	0.528608	-3.85138	0.000117454	0.000856168	OK	92.8351	22.6388	Ppm1e
ENSMUSG00000001280	671.429	0.69137	0.1796	3.84951	0.000118357	0.000862254	OK	513.557	829.301	Sp1
ENSMUSG00000055809	18.8152	6.34935	1.64968	3.84884	0.000118677	0.000864088	OK	0.455929	37.1744	Dnaaf3
ENSMUSG00000019969	447.109	-0.722164	0.187657	-3.84831	0.000118934	0.000865465	OK	556.734	337.485	Psen1
ENSMUSG00000046865	324.892	0.852088	0.221459	3.8476	0.000119278	0.000867472	OK	231.643	418.141	Fbl
ENSMUSG00000040940	1583	0.474931	0.123487	3.84601	0.000120058	0.000872645	OK	1324.77	1841.23	Arhgef1
ENSMUSG00000079190	10.6857	6.99258	1.81877	3.84468	0.00012071	0.000876875	OK	0.166518	21.2049	NaN
ENSMUSG00000045455	119.738	-1.33832	0.348147	-3.84412	0.000120984	0.000878365	OK	171.609	67.8679	Gm9797
ENSMUSG00000058258	375.973	-0.788514	0.205256	-3.84162	0.000122226	0.000886873	OK	476.235	275.712	Idi1
ENSMUSG00000036606	2617.66	-0.421739	0.109792	-3.84125	0.000122412	0.000887713	OK	2997.56	2237.75	Plxnb2
ENSMUSG00000042298	58.7426	-1.90072	0.494858	-3.84094	0.000122566	0.000888322	OK	92.6678	24.8174	Ttc19
ENSMUSG00000028173	568.451	-0.650565	0.169413	-3.8401	0.000122983	0.00089042	OK	694.491	442.412	Wls
ENSMUSG00000028961	1481.61	-0.457985	0.119265	-3.84008	0.000122996	0.00089042	OK	1714.83	1248.4	Pgd
ENSMUSG00000034707	1589.66	-0.452995	0.118006	-3.83874	0.000123669	0.000894782	OK	1837.2	1342.12	Gns
ENSMUSG00000036931	457.737	-0.727042	0.189488	-3.83688	0.000124608	0.000901064	OK	570.694	344.78	Nfkbid
ENSMUSG00000035513	10.6234	6.98463	1.82134	3.83487	0.000125628	0.00090792	OK	0.166454	21.0804	Ntng2
ENSMUSG00000026526	391.677	0.916193	0.238972	3.8339	0.000126129	0.000911019	OK	271.326	512.028	Fh1
ENSMUSG00000007891	15128.9	-0.302609	0.078935	-3.83365	0.000126256	0.00091142	OK	16709.8	13548.1	Ctsd
ENSMUSG00000029465	457.119	0.716591	0.186954	3.83298	0.0001266	0.000913379	OK	345.87	568.367	Arpc3
ENSMUSG00000042599	383.109	0.862863	0.22524	3.83086	0.000127694	0.000920749	OK	271.839	494.379	Kdm7a
ENSMUSG00000029426	416.953	-0.751071	0.19618	-3.82847	0.000128941	0.00092921	OK	523.1	310.806	Scarb2
ENSMUSG00000050379	112.382	1.5435	0.40332	3.827	0.000129717	0.00093427	OK	57.4109	167.354	Septin6
ENSMUSG00000109511	605.043	0.636536	0.166449	3.8242	0.000131195	0.000944379	OK	473.691	736.396	Nup62
ENSMUSG00000051550	70.4063	-1.71671	0.448959	-3.82376	0.000131432	0.000945548	OK	107.965	32.8475	Zfp579
ENSMUSG00000120594	63.514	1.85667	0.485713	3.82256	0.000132075	0.000949634	OK	27.4852	99.5429	Gm9975
ENSMUSG00000090698	16.8321	5.15906	1.35053	3.82002	0.000133441	0.000958916	OK	0.916533	32.7477	Apold1
ENSMUSG00000048480	22.2239	3.68722	0.965659	3.81835	0.000134349	0.000964894	OK	3.20196	41.2458	Cxcr1
ENSMUSG00000075706	76.4485	1.79777	0.470856	3.81809	0.000134487	0.000965333	OK	34.153	118.744	Gpx4
ENSMUSG00000041552	134.182	-1.2554	0.328818	-3.8179	0.000134591	0.000965536	OK	189.138	79.2258	Ptchd1
ENSMUSG00000026547	549.255	0.676283	0.17716	3.81735	0.00013489	0.000967132	OK	422.827	675.684	Tagln2
ENSMUSG00000115624	88.5056	-1.53725	0.402943	-3.81505	0.000136156	0.000975659	OK	131.652	45.3596	Gm49204
ENSMUSG00000036427	3094.53	0.402618	0.105553	3.81438	0.000136525	0.000977748	OK	2665.51	3523.55	Gpi1
ENSMUSG00000078889	40.9041	2.4478	0.642204	3.81156	0.00013809	0.000988397	OK	12.672	69.1363	Gm14288
ENSMUSG00000027810	498.847	0.685398	0.179837	3.81122	0.000138282	0.00098921	OK	382.53	615.164	Eif2a
ENSMUSG00000037808	268.994	-0.922643	0.242105	-3.81092	0.000138453	0.000989873	OK	352.192	185.796	Fam76b
ENSMUSG00000032217	815.679	-0.568085	0.149097	-3.81018	0.000138865	0.000992266	OK	974.229	657.129	Rnf111
ENSMUSG00000079499	18.3286	6.30635	1.65542	3.80951	0.000139243	0.000994403	OK	0.45741	36.1999	6530402F18Rik
ENSMUSG00000021990	190.632	1.0629	0.279032	3.80924	0.000139392	0.000994905	OK	123.421	257.843	Spata13
ENSMUSG00000027742	138.105	-1.34052	0.35195	-3.80883	0.000139625	0.000996009	OK	198.017	78.1926	Cog6
ENSMUSG00000056367	36.5945	-2.47073	0.648739	-3.80852	0.0001398	0.000996696	OK	62.0036	11.1854	Actr3b
ENSMUSG00000068129	16.3348	5.17508	1.35959	3.80637	0.000141022	0.00100484	OK	0.879897	31.7898	Cst7
ENSMUSG00000040990	367.591	-0.78612	0.206544	-3.80606	0.000141198	0.00100553	OK	465.334	269.848	Sh3kbp1
ENSMUSG00000023805	343.425	-0.831854	0.218607	-3.80525	0.000141664	0.00100828	OK	439.779	247.071	Synj2
ENSMUSG00000000001	448.332	0.72475	0.190514	3.80418	0.000142272	0.00101204	OK	338.03	558.633	Gnai3
ENSMUSG00000036990	973.831	0.643193	0.169223	3.80085	0.000144201	0.00102519	OK	760.277	1187.39	Otud4
ENSMUSG00000062515	137.867	-1.2364	0.325425	-3.79934	0.000145083	0.00103088	OK	193.576	82.1593	Fabp4
ENSMUSG00000054766	1579.59	0.469363	0.123571	3.79833	0.000145673	0.00103449	OK	1324.88	1834.29	Set
ENSMUSG00000108168	11.4975	-6.83276	1.79916	-3.79774	0.000146019	0.00103637	OK	22.7951	0.199975	Gm43864
ENSMUSG00000037321	175.88	1.0837	0.28543	3.79672	0.00014662	0.00104005	OK	112.763	238.996	Tap1
ENSMUSG00000001054	126.397	-1.29212	0.340426	-3.7956	0.000147288	0.0010442	OK	179.496	73.2973	Rmnd5b
ENSMUSG00000031925	33.0186	2.57085	0.677475	3.79475	0.000147794	0.0010472	OK	9.51328	56.5238	Maml2
ENSMUSG00000015647	10.4049	6.95424	1.83347	3.79293	0.00014888	0.00105431	OK	0.166474	20.6434	Lama5
ENSMUSG00000062825	2553.27	-0.402402	0.106126	-3.79175	0.00014959	0.00105875	OK	2907.07	2199.48	Actg1
ENSMUSG00000039126	50.5358	1.99233	0.525486	3.7914	0.000149802	0.00105907	OK	20.3004	80.7711	Prune2
ENSMUSG00000039953	119.013	1.40547	0.370691	3.79149	0.000149747	0.00105907	OK	65.23	172.797	Clstn1
ENSMUSG00000036078	245.223	-1.11959	0.295341	-3.79083	0.000150146	0.0010609	OK	335.87	154.576	Sigmar1
ENSMUSG00000048833	276.873	-0.909237	0.239872	-3.79051	0.000150336	0.00106165	OK	361.343	192.403	Slc39a9
ENSMUSG00000025369	1214.26	0.484481	0.127832	3.78997	0.000150663	0.00106337	OK	1012.27	1416.25	Smarcc2
ENSMUSG00000067870	783.533	0.56821	0.149955	3.78921	0.000151126	0.00106604	OK	631.199	935.868	Rpl31-ps8
ENSMUSG00000032000	296.265	0.847784	0.223899	3.78646	0.00015281	0.00107732	OK	211.638	380.893	Birc3
ENSMUSG00000089829	24.4188	-3.62865	0.958825	-3.78447	0.000154035	0.00108536	OK	45.1846	3.65308	Gm16565
ENSMUSG00000022858	757.526	-0.587413	0.155382	-3.78043	0.000156557	0.00110251	OK	909.649	605.404	Tra2b
ENSMUSG00000078429	201.905	1.01516	0.268602	3.77944	0.000157184	0.00110631	OK	133.662	270.148	Ctdsp2
ENSMUSG00000022721	627.759	-0.635576	0.168202	-3.77866	0.000157677	0.00110916	OK	763.843	491.674	Trmt2a
ENSMUSG00000020272	358.77	0.806413	0.213458	3.77786	0.000158185	0.00111212	OK	261.032	456.508	Stk10
ENSMUSG00000028936	586.144	0.662437	0.175405	3.77662	0.000158971	0.00111703	OK	453.891	718.398	Rpl22
ENSMUSG00000060063	468.225	-0.991012	0.262484	-3.77551	0.000159682	0.0011214	OK	623.002	313.448	Alox5ap
ENSMUSG00000042349	664.241	0.634898	0.168219	3.77423	0.000160505	0.00112656	OK	520.396	808.086	Ikbke
ENSMUSG00000042444	352.121	-0.787445	0.208663	-3.77376	0.000160803	0.0011274	OK	445.901	258.341	Mindy2
ENSMUSG00000056153	190.233	1.07056	0.283679	3.77383	0.000160757	0.0011274	OK	122.721	257.744	Socs6
ENSMUSG00000028517	182.307	1.06923	0.283428	3.77249	0.000161624	0.00113253	OK	117.681	246.932	Plpp3
ENSMUSG00000049281	11.3705	-6.81008	1.80535	-3.77216	0.000161837	0.0011334	OK	22.54	0.200871	Scn3b
ENSMUSG00000029993	218.667	0.98322	0.260668	3.77193	0.000161992	0.00113385	OK	146.91	290.423	Nfu1
ENSMUSG00000110720	27.8288	3.01894	0.801352	3.7673	0.000165021	0.00115442	OK	6.1124	49.5452	Gm46223
ENSMUSG00000032501	120.879	1.31405	0.348834	3.76699	0.000165228	0.00115523	OK	69.3431	172.414	Trib1
ENSMUSG00000028134	387.996	-0.768957	0.204156	-3.76651	0.000165543	0.00115679	OK	489.017	286.976	Ptbp2
ENSMUSG00000022587	2142.4	0.411049	0.109153	3.76579	0.000166021	0.00115949	OK	1839.25	2445.56	Ly6e
ENSMUSG00000027829	1072.14	-0.502695	0.133512	-3.76517	0.000166436	0.00116134	OK	1257.06	887.216	Ccnl1
ENSMUSG00000037366	107.881	-1.39065	0.36935	-3.76512	0.000166469	0.00116134	OK	156.191	59.5704	Pafah2
ENSMUSG00000008763	499.151	0.687349	0.182602	3.76419	0.000167088	0.00116502	OK	382.444	615.858	Man1a2
ENSMUSG00000002413	538.396	-0.715185	0.190004	-3.76405	0.000167184	0.00116505	OK	669.178	407.614	Braf
ENSMUSG00000021871	10.1416	6.91713	1.83783	3.76375	0.000167382	0.00116578	OK	0.166454	20.1167	Gm49342
ENSMUSG00000005873	345.369	-0.935242	0.24851	-3.76339	0.000167626	0.00116684	OK	453.552	237.187	Reep5
ENSMUSG00000072594	52.6002	2.00674	0.53352	3.76131	0.000169024	0.00117593	OK	20.9616	84.2388	Gm16439
ENSMUSG00000030850	266.39	-0.895002	0.238084	-3.75919	0.000170465	0.00118489	OK	346.469	186.312	Ate1
ENSMUSG00000055561	17.6017	6.25511	1.66397	3.75914	0.000170499	0.00118489	OK	0.454945	34.7485	Spink5
ENSMUSG00000081999	620.898	0.620927	0.16528	3.75683	0.000172081	0.00119522	OK	489.308	752.488	Gm13461
ENSMUSG00000025555	49.2902	2.06282	0.54911	3.75666	0.000172194	0.00119536	OK	19.0382	79.5422	Farp1
ENSMUSG00000021280	45.6046	2.15261	0.573135	3.75585	0.000172754	0.00119859	OK	16.747	74.4622	Exoc3l4
ENSMUSG00000023991	270.296	0.890933	0.237433	3.75235	0.000175183	0.00121477	OK	189.391	351.201	Foxp4
ENSMUSG00000003948	101.238	1.43711	0.383082	3.75144	0.000175818	0.00121851	OK	54.6087	147.868	Mmd
ENSMUSG00000020361	1338.04	-0.463308	0.123602	-3.74837	0.000177985	0.00123286	OK	1551.07	1125.02	Hspa4
ENSMUSG00000033450	146.799	1.19553	0.319264	3.74465	0.000180646	0.0012506	OK	89.2317	204.367	Tagap
ENSMUSG00000083833	156.092	5.39769	1.44156	3.74434	0.00018087	0.00125147	OK	7.23372	304.95	Gm13841
ENSMUSG00000024516	413.404	-0.805632	0.215184	-3.74392	0.000181175	0.00125277	OK	525.922	300.886	Sec11c
ENSMUSG00000078653	16.2162	6.27144	1.67515	3.7438	0.000181256	0.00125277	OK	0.414479	32.018	Cntd1
ENSMUSG00000022793	28.1607	-3.02848	0.809096	-3.74305	0.000181802	0.00125531	OK	50.1725	6.14895	B4galt4
ENSMUSG00000044770	21.7755	3.56849	0.953371	3.74302	0.000181822	0.00125531	OK	3.38557	40.1655	Scml4
ENSMUSG00000019810	328.378	-0.810627	0.21666	-3.74146	0.000182954	0.00126244	OK	418.281	238.476	Fuca2
ENSMUSG00000049047	71.8911	-1.69034	0.452156	-3.73839	0.000185202	0.00127726	OK	109.77	34.0126	Armcx3
ENSMUSG00000036528	69.6824	1.68712	0.451377	3.73771	0.000185702	0.00128001	OK	33.0238	106.341	Ppfibp2
ENSMUSG00000028333	1436.92	0.454966	0.121742	3.73713	0.000186135	0.00128229	OK	1212.21	1661.63	Anp32b
ENSMUSG00000014602	15.4084	5.05956	1.35405	3.73662	0.000186511	0.00128419	OK	0.897172	29.9196	Kif1a
ENSMUSG00000119895	702.977	0.606983	0.162487	3.73559	0.000187276	0.00128876	OK	557.239	848.714	Gm22513
ENSMUSG00000022962	816.079	-0.611848	0.163873	-3.73367	0.000188713	0.00129794	OK	986.58	645.577	Gart
ENSMUSG00000028284	308.598	-1.00925	0.27043	-3.73202	0.000189953	0.00130576	OK	412.342	204.854	Map3k7
ENSMUSG00000015501	115.255	1.34027	0.359614	3.72696	0.000193802	0.00133077	OK	65.2637	165.246	Hivep2
ENSMUSG00000050471	139.999	-1.2439	0.333753	-3.727	0.000193773	0.00133077	OK	196.872	83.1253	Fam118b
ENSMUSG00000037242	1791.5	-0.427013	0.114632	-3.72508	0.00019525	0.00133999	OK	2054.71	1528.3	Clic4
ENSMUSG00000081051	1994.56	0.41335	0.111039	3.72257	0.000197202	0.00135266	OK	1710.77	2278.36	Gm15427
ENSMUSG00000022436	195.9	1.07003	0.287513	3.72167	0.000197906	0.00135675	OK	126.408	265.391	Sh3bp1
ENSMUSG00000032187	1749.65	0.429753	0.115478	3.7215	0.00019804	0.00135693	OK	1490.97	2008.34	Smarca4
ENSMUSG00000023106	220.913	0.957872	0.257475	3.72025	0.000199024	0.00136294	OK	150.156	291.67	Denr
ENSMUSG00000014313	229.398	0.948872	0.255216	3.71791	0.000200877	0.00137489	OK	156.566	302.229	Cox6c
ENSMUSG00000032120	237.045	-0.968949	0.260643	-3.71753	0.000201178	0.0013762	OK	313.785	160.306	C2cd2l
ENSMUSG00000043740	22.2994	3.50624	0.943286	3.71705	0.000201563	0.00137809	OK	3.60752	40.9914	B430306N03Rik
ENSMUSG00000056076	1859.28	0.412885	0.111083	3.7169	0.000201681	0.00137815	OK	1595.03	2123.53	Eif3b
ENSMUSG00000011148	200.606	1.02544	0.275919	3.71645	0.000202042	0.00137988	OK	132.17	269.042	Adssl1
ENSMUSG00000050936	56.0348	1.91974	0.516593	3.71616	0.00020227	0.00138069	OK	23.4281	88.6416	Gm42743
ENSMUSG00000020346	201.692	-1.00468	0.270452	-3.71481	0.000203359	0.00138737	OK	269.213	134.171	Mgat1
ENSMUSG00000020227	79.2721	1.62601	0.438009	3.71228	0.000205399	0.00140054	OK	38.7962	119.748	Irak3
ENSMUSG00000029108	739.097	-0.566082	0.152524	-3.71143	0.000206092	0.0014045	OK	882.268	595.926	Pcdh7
ENSMUSG00000022297	21.6011	3.36042	0.905552	3.71091	0.000206518	0.00140666	OK	3.83325	39.369	Fzd6
ENSMUSG00000022545	250.237	-0.912836	0.246206	-3.70762	0.00020922	0.00142429	OK	326.864	173.61	Ercc4
ENSMUSG00000035373	49.1424	-2.05705	0.554916	-3.70695	0.00020977	0.00142727	OK	79.2423	19.0425	Ccl7
ENSMUSG00000002718	780.927	-0.687927	0.185592	-3.70666	0.000210013	0.00142816	OK	963.664	598.19	Cse1l
ENSMUSG00000024521	202.368	-1.0142	0.273819	-3.70392	0.000212292	0.00144288	OK	270.708	134.028	Pmaip1
ENSMUSG00000038539	93.4334	1.67227	0.451696	3.70221	0.000213731	0.00145188	OK	44.6285	142.238	Atf5
ENSMUSG00000021720	77.4698	-1.60953	0.434869	-3.70118	0.000214601	0.00145701	OK	116.697	38.2424	Rnf180
ENSMUSG00000020303	15.3131	5.03193	1.35969	3.70079	0.000214927	0.00145844	OK	0.908356	29.7179	Stc2
ENSMUSG00000034640	420.965	-0.800369	0.216333	-3.69971	0.000215847	0.0014639	OK	534.83	307.101	Tiparp
ENSMUSG00000014668	241.518	-1.07221	0.290023	-3.69697	0.000218187	0.00147819	OK	327.35	155.685	Chfr
ENSMUSG00000037731	207.849	1.01448	0.2744	3.69708	0.000218097	0.00147819	OK	137.641	278.057	Themis2
ENSMUSG00000034042	442.622	-0.70513	0.190747	-3.69667	0.000218445	0.00147914	OK	548.687	336.558	Gpbp1l1
ENSMUSG00000032570	506.92	-0.87893	0.237833	-3.69558	0.000219385	0.00148471	OK	656.73	357.11	Atp2c1
ENSMUSG00000081087	204.927	0.998883	0.270366	3.69456	0.000220268	0.00148989	OK	136.688	273.165	Rps15a-ps7
ENSMUSG00000060002	75.7152	1.59755	0.432423	3.69442	0.000220392	0.00148994	OK	37.6104	113.82	Chpt1
ENSMUSG00000050994	39.488	2.36065	0.639462	3.69161	0.000222837	0.00150566	OK	12.8709	66.1051	Adgb
ENSMUSG00000051285	182.895	-1.13421	0.307278	-3.69117	0.000223227	0.00150749	OK	251.302	114.489	Pcmtd1
ENSMUSG00000025132	3311.96	0.355497	0.0963437	3.68989	0.000224354	0.0015143	OK	2905.96	3717.97	Arhgdia
ENSMUSG00000040451	388.544	0.787235	0.213485	3.68754	0.000226435	0.00152753	OK	285.09	491.998	Sgms1
ENSMUSG00000018217	886.09	-0.523574	0.142019	-3.68665	0.000227226	0.00153205	OK	1045.13	727.044	Pmp22
ENSMUSG00000027514	11.8016	5.60589	1.52192	3.68343	0.000230119	0.00155073	OK	0.474902	23.1283	Zbp1
ENSMUSG00000001419	992.161	0.52165	0.141706	3.68121	0.000232129	0.00156345	OK	814.717	1169.6	Mef2d
ENSMUSG00000048310	137.491	1.18972	0.323336	3.67953	0.000233664	0.00157295	OK	83.8082	191.174	Pskh1
ENSMUSG00000009614	16.233	5.1218	1.39235	3.67854	0.000234576	0.00157741	OK	0.906391	31.5596	Sardh
ENSMUSG00000037709	11.3567	7.02178	1.9088	3.67863	0.000234486	0.00157741	OK	0.173455	22.54	Fam13a
ENSMUSG00000026457	616.07	0.633652	0.172367	3.67619	0.000236742	0.00159113	OK	482.911	749.23	Adipor1
ENSMUSG00000063870	1995.1	0.446087	0.121373	3.67532	0.000237548	0.0015957	OK	1689.09	2301.11	Chd4
ENSMUSG00000003226	1479.56	-0.449227	0.122248	-3.67472	0.000238113	0.00159865	OK	1708.07	1251.05	Ranbp2
ENSMUSG00000117869	279.851	-0.84669	0.230423	-3.67451	0.000238309	0.00159912	OK	359.692	200.01	Snhg4
ENSMUSG00000000276	121.817	-1.26865	0.345295	-3.67411	0.000238684	0.0016005	OK	172.174	71.4603	Dgke
ENSMUSG00000001847	962.711	0.552376	0.150347	3.67402	0.000238767	0.0016005	OK	780.63	1144.79	Rac1
ENSMUSG00000028649	5362.94	-0.325681	0.0886479	-3.67387	0.000238906	0.00160058	OK	5965.71	4760.17	Macf1
ENSMUSG00000016487	790.383	-0.570581	0.15546	-3.67028	0.000242284	0.00162235	OK	944.673	636.092	Ppfibp1
ENSMUSG00000026584	252.382	-0.908052	0.247477	-3.66923	0.00024328	0.00162817	OK	329.286	175.478	Scyl3
ENSMUSG00000010517	412.012	-0.716638	0.195334	-3.66878	0.00024371	0.00162932	OK	512.289	311.735	Faf1
ENSMUSG00000023032	14.809	5.73374	1.56281	3.66886	0.000243637	0.00162932	OK	0.546314	29.0716	Slc4a8
ENSMUSG00000013629	1074.16	-0.486222	0.132688	-3.66441	0.000247906	0.00165634	OK	1253.47	894.842	Cad
ENSMUSG00000024302	11.0543	-6.76287	1.84561	-3.6643	0.000248012	0.00165634	OK	21.907	0.201723	Dtna
ENSMUSG00000013997	110.282	1.31741	0.359731	3.66219	0.000250066	0.00166917	OK	63.1594	157.404	Nit1
ENSMUSG00000035919	120.356	-1.4357	0.392322	-3.65949	0.000252714	0.00168596	OK	175.745	64.9673	Bbs9
ENSMUSG00000041328	662.595	-0.612678	0.167504	-3.65769	0.000254499	0.00169664	OK	801.212	523.978	Pcf11
ENSMUSG00000102828	10.4016	-6.68988	1.82903	-3.65761	0.000254582	0.00169664	OK	20.6036	0.199566	Gm38182
ENSMUSG00000031432	191.357	1.03888	0.284304	3.6541	0.000258083	0.00171906	OK	125.29	257.424	Prps1
ENSMUSG00000013646	92.4696	-1.46446	0.400942	-3.65255	0.000259647	0.00172857	OK	135.748	49.1912	Sh3bp5l
ENSMUSG00000020766	198.923	0.983736	0.269352	3.65224	0.000259966	0.00172868	OK	133.614	264.232	Galk1
ENSMUSG00000039294	153.819	-1.38307	0.378702	-3.65213	0.000260073	0.00172868	OK	222.378	85.2602	Cybc1
ENSMUSG00000046434	566.178	0.654706	0.179258	3.65231	0.000259888	0.00172868	OK	439.87	692.485	Hnrnpa1
ENSMUSG00000028104	104.436	1.45536	0.398977	3.64772	0.000264577	0.0017577	OK	55.8145	153.057	Polr3gl
ENSMUSG00000015659	116.242	-1.38382	0.379447	-3.64695	0.000265376	0.00176208	OK	168.077	64.4075	Serac1
ENSMUSG00000050439	22.0492	-3.37873	0.926755	-3.64576	0.000266602	0.00176929	OK	40.2307	3.86776	Enthd1
ENSMUSG00000024947	159.569	1.1551	0.316856	3.64551	0.000266867	0.00177012	OK	98.8962	220.242	Men1
ENSMUSG00000018068	243.858	-1.08307	0.29736	-3.64228	0.000270238	0.00179155	OK	331.324	156.393	Ints2
ENSMUSG00000041560	484.748	0.656276	0.180216	3.6416	0.000270949	0.00179532	OK	376.356	593.141	Nop53
ENSMUSG00000024566	503.166	-0.650252	0.178628	-3.64027	0.000272354	0.00180369	OK	614.679	391.654	Atp9b
ENSMUSG00000042810	27.8137	-2.98004	0.818995	-3.63865	0.000274066	0.00181408	OK	49.3702	6.25725	Krba1
ENSMUSG00000024614	312.125	-1.00589	0.276568	-3.63704	0.000275791	0.00182264	OK	416.733	207.518	Tmx3
ENSMUSG00000028396	19.8849	3.55168	0.97651	3.63711	0.00027571	0.00182264	OK	3.12501	36.6449	2310002L09Rik
ENSMUSG00000038039	392.967	-0.805329	0.221415	-3.6372	0.000275618	0.00182264	OK	499.885	286.05	Gcc2
ENSMUSG00000020608	432.38	-0.686979	0.188967	-3.63545	0.000277492	0.0018323	OK	533.423	331.338	Smc6
ENSMUSG00000049091	483.101	0.656906	0.180697	3.63541	0.000277543	0.0018323	OK	374.977	591.225	Sephs2
ENSMUSG00000042520	2117.1	0.443191	0.121936	3.63461	0.000278402	0.00183702	OK	1794.45	2439.75	Ubap2l
ENSMUSG00000016252	181.56	1.03227	0.284151	3.63284	0.000280322	0.00184873	OK	119.242	243.879	Atp5e
ENSMUSG00000098950	250.517	1.04572	0.287888	3.63237	0.000280829	0.00185111	OK	163.502	337.533	Gm28036
ENSMUSG00000037938	119.002	1.28152	0.353003	3.63035	0.000283038	0.00186469	OK	69.3694	168.634	Chchd5
ENSMUSG00000054640	179.472	1.07844	0.297122	3.62961	0.000283851	0.00186908	OK	115.351	243.593	Slc8a1
ENSMUSG00000016194	17.7552	4.01294	1.10588	3.62872	0.000284829	0.00187455	OK	2.07127	33.4391	Hsd11b1
ENSMUSG00000029208	374.571	-0.749743	0.20665	-3.62808	0.000285533	0.0018782	OK	469.767	279.375	Guf1
ENSMUSG00000078771	268.334	-0.896694	0.247172	-3.62781	0.000285834	0.00187921	OK	349.14	187.529	Evi2a
ENSMUSG00000031731	1001.26	-0.569406	0.15701	-3.62655	0.00028723	0.00188741	OK	1196.32	806.193	Ap1g1
ENSMUSG00000028140	211.831	0.951675	0.262549	3.62476	0.000289235	0.0018996	OK	144.392	279.27	Mrpl9
ENSMUSG00000009207	242.335	-0.907632	0.250426	-3.62435	0.00028969	0.0019016	OK	316.145	168.524	Lnpk
ENSMUSG00000001627	889.939	-0.52291	0.14431	-3.62353	0.000290611	0.00190665	OK	1049.48	730.401	Ifrd1
ENSMUSG00000013367	10.2126	-6.65637	1.83732	-3.62287	0.000291351	0.00191052	OK	20.2247	0.2005	Iglon5
ENSMUSG00000042726	374.962	0.749823	0.206999	3.62234	0.000291946	0.00191343	OK	279.657	470.267	Trafd1
ENSMUSG00000019818	508.774	0.644402	0.177906	3.62214	0.000292173	0.00191393	OK	397.001	620.548	Cd164
ENSMUSG00000037646	1386.62	-0.458888	0.1267	-3.62186	0.000292494	0.00191504	OK	1605.31	1167.94	Vps13b
ENSMUSG00000096942	867.854	0.548908	0.151633	3.61997	0.000294634	0.00192805	OK	704.719	1030.99	Rps19-ps6
ENSMUSG00000025199	336.26	-0.801459	0.22141	-3.61979	0.000294837	0.00192839	OK	427.331	245.189	Chuk
ENSMUSG00000020120	1389.41	0.461477	0.12756	3.61773	0.000297197	0.00194182	OK	1169.07	1609.75	Plek
ENSMUSG00000085741	44.4052	2.10505	0.581868	3.61775	0.000297172	0.00194182	OK	16.7499	72.0604	5430405H02Rik
ENSMUSG00000061451	18.3091	3.63785	1.00585	3.6167	0.00029838	0.00194754	OK	2.72294	33.8952	Tmem151a
ENSMUSG00000061848	156.336	1.09867	0.303767	3.61683	0.000298235	0.00194754	OK	99.5272	213.145	Gm5805
ENSMUSG00000039428	425.422	-0.725112	0.200498	-3.61656	0.000298544	0.00194761	OK	530.138	320.707	Tmem135
ENSMUSG00000031393	282.933	0.83354	0.230516	3.61597	0.000299229	0.00195107	OK	203.399	362.467	Mecp2
ENSMUSG00000054256	13.8544	6.17565	1.70894	3.61374	0.000301813	0.00196691	OK	0.378091	27.3308	Msi1
ENSMUSG00000013974	14.4406	4.96957	1.37533	3.61336	0.000302256	0.00196878	OK	0.893266	27.9878	Mcemp1
ENSMUSG00000019877	692.801	-0.579509	0.160407	-3.61274	0.000302981	0.0019719	OK	830.104	555.499	Serinc1
ENSMUSG00000078532	60.0431	-1.90077	0.526137	-3.61268	0.000303047	0.0019719	OK	94.7201	25.3662	Nkain1
ENSMUSG00000022788	796.016	0.535517	0.148268	3.61181	0.000304066	0.00197752	OK	649.952	942.08	Fgd4
ENSMUSG00000030660	530.083	-0.64906	0.179912	-3.60766	0.000308972	0.0020084	OK	647.353	412.814	Pik3c2a
ENSMUSG00000009418	1701.94	0.420937	0.116712	3.60664	0.000310186	0.00201526	OK	1455.4	1948.48	Nav1
ENSMUSG00000004980	2714.89	-0.371815	0.103141	-3.60492	0.000312252	0.00202731	OK	3062.81	2366.97	Hnrnpa2b1
ENSMUSG00000040111	772.786	-0.54856	0.152174	-3.60483	0.000312361	0.00202731	OK	917.961	627.612	Gramd1b
ENSMUSG00000010097	846.471	-0.535532	0.148593	-3.60401	0.000313345	0.00203122	OK	1001.8	691.144	Nxf1
ENSMUSG00000024892	122.297	1.24498	0.345449	3.60394	0.000313435	0.00203122	OK	72.5769	172.018	Pcx
ENSMUSG00000093803	233.675	0.942489	0.261517	3.60393	0.000313446	0.00203122	OK	159.951	307.4	Ppp2r3d
ENSMUSG00000069833	16652.9	0.283432	0.078659	3.60331	0.000314196	0.00203505	OK	15022.3	18283.5	Ahnak
ENSMUSG00000000346	834.48	0.527318	0.146359	3.6029	0.000314692	0.00203722	OK	683.65	985.309	Dazap2
ENSMUSG00000024811	754.02	-0.546774	0.151782	-3.60236	0.000315347	0.00204041	OK	895.219	612.821	Tnks2
ENSMUSG00000040782	278.343	-0.868629	0.241226	-3.60089	0.00031713	0.0020509	OK	359.694	196.992	Cop1
ENSMUSG00000038517	340.067	0.788204	0.218927	3.6003	0.000317844	0.00205447	OK	249.414	430.719	Tbkbp1
ENSMUSG00000031983	89.2485	1.47382	0.409586	3.59833	0.000320267	0.00206908	OK	47.2518	131.245	2310022B05Rik
ENSMUSG00000023939	107.762	1.32429	0.368133	3.59731	0.000321529	0.00207511	OK	61.5063	154.018	Mrpl14
ENSMUSG00000040978	21.3774	3.24189	0.901181	3.59738	0.000321442	0.00207511	OK	4.08733	38.6675	Gm11992
ENSMUSG00000051495	1332.93	0.452522	0.125824	3.59648	0.000322557	0.00208069	OK	1125.58	1540.28	Irf2bp2
ENSMUSG00000028859	29.538	2.84847	0.792449	3.59452	0.000324992	0.00209533	OK	7.20231	51.8737	Csf3r
ENSMUSG00000038534	194.672	-1.00838	0.280703	-3.59233	0.000327736	0.00211195	OK	260.065	129.28	Osbpl7
ENSMUSG00000038456	123.927	-1.22326	0.340557	-3.59193	0.000328241	0.00211413	OK	173.529	74.3252	Dennd2a
ENSMUSG00000033282	78.7263	-1.78762	0.498164	-3.58841	0.000332698	0.00214066	OK	122.089	35.3632	Rpgrip1l
ENSMUSG00000068744	364.76	-0.782945	0.218184	-3.58846	0.000332643	0.00214066	OK	461.377	268.143	Psrc1
ENSMUSG00000070493	369.876	0.749236	0.208882	3.58689	0.000334643	0.00215207	OK	275.934	463.818	Chchd2
ENSMUSG00000024188	754.98	0.589275	0.164347	3.58555	0.000336364	0.00216205	OK	602.901	907.059	Luc7l
ENSMUSG00000026095	234.284	0.981837	0.273859	3.58519	0.000336832	0.00216396	OK	157.503	311.065	Asnsd1
ENSMUSG00000057098	12.7804	6.43143	1.79435	3.58427	0.000338029	0.00217055	OK	0.292766	25.2681	Ebf1
ENSMUSG00000118837	282.544	-0.95257	0.265819	-3.58353	0.000338987	0.0021756	OK	372.575	192.514	Rnu2-10
ENSMUSG00000047821	59.7153	-1.75663	0.490235	-3.58324	0.000339355	0.00217686	OK	92.1576	27.273	Trim16
ENSMUSG00000017057	167.968	1.05102	0.293375	3.5825	0.000340328	0.00218199	OK	109.355	226.582	Il13ra1
ENSMUSG00000028405	225.218	-0.920178	0.2569	-3.58186	0.00034116	0.00218622	OK	294.702	155.733	Aco1
ENSMUSG00000005949	197.806	-0.994156	0.27767	-3.58035	0.00034313	0.00219773	OK	263.385	132.227	Ctns
ENSMUSG00000002307	341.51	0.88468	0.24718	3.57909	0.000344786	0.00220611	OK	239.963	443.057	Daxx
ENSMUSG00000007659	373.989	0.741666	0.207218	3.57915	0.000344708	0.00220611	OK	279.92	468.057	Bcl2l1
ENSMUSG00000065353	5566.81	0.335278	0.0936966	3.57834	0.00034578	0.00221135	OK	4922.85	6210.77	Snora73b
ENSMUSG00000085334	62.127	-1.75261	0.489949	-3.57712	0.000347401	0.0022206	OK	95.8184	28.4355	Gm12940
ENSMUSG00000029217	426.184	-0.685763	0.191734	-3.57664	0.000348033	0.00222351	OK	525.608	326.759	Tec
ENSMUSG00000091337	139.483	1.14481	0.320182	3.57549	0.000349579	0.00223226	OK	86.8737	192.092	Eid1
ENSMUSG00000004263	328.828	0.810677	0.226832	3.57391	0.00035169	0.00224461	OK	238.798	418.859	Atn1
ENSMUSG00000023994	623.909	-0.625991	0.175248	-3.57203	0.000354231	0.00225969	OK	757.183	490.635	Nfya
ENSMUSG00000022026	15.2743	6.04796	1.69322	3.57188	0.000354429	0.00225982	OK	0.45484	30.0938	Olfm4
ENSMUSG00000059552	762.212	0.559461	0.156672	3.5709	0.000355751	0.00226711	OK	616.248	908.176	Trp53
ENSMUSG00000000791	13.1718	6.09286	1.70646	3.57046	0.000356357	0.00226802	OK	0.380386	25.9632	Il12rb1
ENSMUSG00000039765	18.1337	-5.88157	1.64723	-3.57058	0.000356187	0.00226802	OK	35.6624	0.604899	Cc2d2a
ENSMUSG00000052707	932.566	-0.501209	0.140379	-3.5704	0.000356431	0.00226802	OK	1092.95	772.183	Tnrc6a
ENSMUSG00000027248	1657.6	-0.417342	0.11693	-3.56914	0.000358149	0.0022778	OK	1895.7	1419.5	Pdia3
ENSMUSG00000027404	516.117	0.637398	0.178595	3.56896	0.000358406	0.0022783	OK	403.923	628.311	Snrpb
ENSMUSG00000040552	856.926	-0.521207	0.146203	-3.56495	0.000363922	0.0023122	OK	1010.06	703.795	C3ar1
ENSMUSG00000045671	317.592	0.777016	0.218189	3.5612	0.000369163	0.00234432	OK	234.076	401.108	Spred2
ENSMUSG00000000787	1681.12	-0.445063	0.125026	-3.55977	0.000371179	0.00235595	OK	1938.39	1423.85	Ddx3x
ENSMUSG00000047495	31.2996	-2.5386	0.713333	-3.55878	0.000372578	0.00236364	OK	53.4072	9.19191	Dlgap2
ENSMUSG00000071669	364.864	-0.825706	0.232048	-3.55834	0.000373213	0.00236648	OK	466.517	263.211	Snx29
ENSMUSG00000042043	192.729	0.972536	0.273499	3.5559	0.000376687	0.00238732	OK	130.122	255.337	Tbca
[truncated: 54,942 more rows]
